# Supplementary material for: Protein phosphorylation networks in Baylisascaris procyonis revealed by phosphoproteomic analysis
Source: Parasit Vectors. 2025 Jul 28;18:307. doi: 10.1186/s13071-025-06949-y (PMC12305901; doi:10.1186/s13071-025-06949-y)
Supplement: Supplementary file 1 — Additional file 1. Fig. S1 Subcellular location of phosphorylated proteins. [file 13071_2025_6949_MOESM1_ESM.xlsx]

## Sheet: ident
KEGG pathway	Mapping	Background	All Mapping	All Background	Fold Enrichment	Fisher's exact test p value	-log10(p value)	Related proteins
map04820 Cytoskeleton in muscle cells	39	195	241	5258	4.36	1.06286e-15	14.97	KHN72701.1 KHN73462.1 KHN74350.1 KHN75441.1 KHN75497.1 KHN75710.1 KHN75718.1 KHN75993.1 KHN76323.1 KHN76379.1 KHN76498.1 KHN77148.1 KHN78052.1 KHN78733.1 KHN78735.1 KHN79010.1 KHN79330.1 KHN79463.1 KHN79464.1 KHN80149.1 KHN80459.1 KHN81126.1 KHN81704.1 KHN81711.1 KHN81742.1 KHN82508.1 KHN82510.1 KHN83723.1 KHN83737.1 KHN84458.1 KHN84864.1 KHN86505.1 KHN86580.1 KHN87294.1 KHN87676.1 KHN87695.1 KHN…
map04814 Motor proteins	23	165	241	5258	3.04	1.3174e-06	5.88	KHN72863.1 KHN73462.1 KHN75441.1 KHN75960.1 KHN75993.1 KHN76906.1 KHN79010.1 KHN79367.1 KHN79463.1 KHN79464.1 KHN80459.1 KHN80686.1 KHN81126.1 KHN82712.1 KHN83127.1 KHN83264.1 KHN84458.1 KHN85536.1 KHN87676.1 KHN87695.1 KHN87757.1 KHN87978.1 KHN88395.1
map04530 Tight junction	21	143	241	5258	3.2	1.64717e-06	5.78	KHN71029.1 KHN71449.1 KHN75441.1 KHN75993.1 KHN76326.1 KHN77148.1 KHN80556.1 KHN80686.1 KHN80727.1 KHN81288.1 KHN81971.1 KHN82712.1 KHN83127.1 KHN83144.1 KHN83264.1 KHN84072.1 KHN84458.1 KHN84901.1 KHN86670.1 KHN88395.1 KHN89013.1
map00030 Pentose phosphate pathway	9	30	241	5258	6.55	4.72545e-06	5.33	KHN70941.1 KHN72132.1 KHN73524.1 KHN77077.1 KHN79556.1 KHN81473.1 KHN81578.1 KHN85298.1 KHN88680.1
map04217 Necroptosis	13	71	241	5258	3.99	1.53893e-05	4.81	KHN74162.1 KHN74338.1 KHN75948.1 KHN76289.1 KHN76586.1 KHN77672.1 KHN77973.1 KHN81192.1 KHN81197.1 KHN82474.1 KHN84901.1 KHN85152.1 KHN85251.1
map04261 Adrenergic signaling in cardiomyocytes	22	178	241	5258	2.7	1.66676e-05	4.78	KHN70710.1 KHN73369.1 KHN78186.1 KHN79010.1 KHN79214.1 KHN79463.1 KHN79464.1 KHN80459.1 KHN80727.1 KHN81126.1 KHN81192.1 KHN81197.1 KHN81341.1 KHN82508.1 KHN82510.1 KHN83535.1 KHN84072.1 KHN86485.1 KHN86566.1 KHN87676.1 KHN87695.1 KHN88781.1
map04910 Insulin signaling pathway	21	182	241	5258	2.52	7.34582e-05	4.13	KHN73369.1 KHN73524.1 KHN75599.1 KHN76326.1 KHN77771.1 KHN79214.1 KHN80556.1 KHN81288.1 KHN81341.1 KHN82190.1 KHN82454.1 KHN83519.1 KHN84072.1 KHN84901.1 KHN85251.1 KHN85617.1 KHN86244.1 KHN86485.1 KHN88781.1 KHN88997.1 KHN89013.1
map04144 Endocytosis	20	172	241	5258	2.54	9.83004e-05	4.01	KHN71029.1 KHN73458.1 KHN73508.1 KHN73843.1 KHN74162.1 KHN75612.1 KHN75643.1 KHN76390.1 KHN76586.1 KHN78062.1 KHN78533.1 KHN79742.1 KHN82474.1 KHN83579.1 KHN83811.1 KHN83972.1 KHN85659.1 KHN87757.1 KHN88530.1 KHN89013.1
map04611 Platelet activation	16	121	241	5258	2.88	0.000109822	3.96	KHN71029.1 KHN72849.1 KHN75993.1 KHN77148.1 KHN77552.1 KHN78186.1 KHN80821.1 KHN81341.1 KHN82712.1 KHN84072.1 KHN86485.1 KHN86566.1 KHN88395.1 KHN88536.1 KHN88781.1 KHN89013.1
map04012 ErbB signaling pathway	11	64	241	5258	3.75	0.000128314	3.89	KHN71029.1 KHN77973.1 KHN81192.1 KHN81197.1 KHN83144.1 KHN83519.1 KHN84901.1 KHN85617.1 KHN86485.1 KHN88781.1 KHN88997.1
map04922 Glucagon signaling pathway	15	114	241	5258	2.87	0.00019075	3.72	KHN73369.1 KHN73524.1 KHN75599.1 KHN76326.1 KHN77771.1 KHN79214.1 KHN80556.1 KHN81192.1 KHN81197.1 KHN81288.1 KHN81473.1 KHN84072.1 KHN85251.1 KHN86485.1 KHN88695.1
map00010 Glycolysis / Gluconeogenesis	11	67	241	5258	3.58	0.000196307	3.71	KHN72132.1 KHN72594.1 KHN73524.1 KHN75599.1 KHN77077.1 KHN79330.1 KHN79556.1 KHN81473.1 KHN81578.1 KHN85149.1 KHN88680.1
map04917 Prolactin signaling pathway	9	47	241	5258	4.18	0.000227073	3.64	KHN71029.1 KHN77973.1 KHN83519.1 KHN84901.1 KHN85617.1 KHN86485.1 KHN86566.1 KHN88781.1 KHN88997.1
map04013 MAPK signaling pathway - fly	12	89	241	5258	2.94	0.000668628	3.17	KHN70865.1 KHN71029.1 KHN74873.1 KHN82631.1 KHN83144.1 KHN83473.1 KHN84901.1 KHN85118.1 KHN86566.1 KHN88238.1 KHN88781.1 KHN88997.1
map04022 cGMP-PKG signaling pathway	19	184	241	5258	2.25	0.000833696	3.08	KHN73369.1 KHN75948.1 KHN77672.1 KHN78186.1 KHN79010.1 KHN79068.1 KHN79214.1 KHN80459.1 KHN80821.1 KHN81126.1 KHN81341.1 KHN82508.1 KHN82510.1 KHN83535.1 KHN86485.1 KHN87676.1 KHN87695.1 KHN88695.1 KHN88781.1
map04152 AMPK signaling pathway	13	104	241	5258	2.73	0.00083975	3.08	KHN73524.1 KHN75599.1 KHN76326.1 KHN77771.1 KHN78062.1 KHN80556.1 KHN80715.1 KHN80727.1 KHN81288.1 KHN81473.1 KHN86485.1 KHN88530.1 KHN88887.1
map04921 Oxytocin signaling pathway	18	175	241	5258	2.24	0.00122214	2.91	KHN70710.1 KHN71029.1 KHN73369.1 KHN75993.1 KHN76326.1 KHN78186.1 KHN79068.1 KHN79214.1 KHN80556.1 KHN80715.1 KHN81192.1 KHN81197.1 KHN81288.1 KHN81341.1 KHN83127.1 KHN84072.1 KHN88695.1 KHN88781.1
map04213 Longevity regulating pathway - multiple species	11	83	241	5258	2.89	0.00128943	2.89	KHN72227.1 KHN76326.1 KHN76390.1 KHN78186.1 KHN80556.1 KHN81288.1 KHN82794.1 KHN83473.1 KHN84072.1 KHN86485.1 KHN87789.1
map04935 Growth hormone synthesis, secretion and action	11	83	241	5258	2.89	0.00128943	2.89	KHN70840.1 KHN77973.1 KHN78186.1 KHN83519.1 KHN84072.1 KHN84901.1 KHN85617.1 KHN86485.1 KHN86566.1 KHN88781.1 KHN88997.1
map04962 Vasopressin-regulated water reabsorption	7	38	241	5258	4.02	0.00145156	2.84	KHN76906.1 KHN78062.1 KHN78186.1 KHN81316.1 KHN84072.1 KHN85536.1 KHN88530.1
map04912 GnRH signaling pathway	12	98	241	5258	2.67	0.00158727	2.8	KHN70840.1 KHN71029.1 KHN73369.1 KHN78186.1 KHN79214.1 KHN81192.1 KHN81197.1 KHN83144.1 KHN84072.1 KHN84901.1 KHN86566.1 KHN88781.1
map04141 Protein processing in endoplasmic reticulum	18	186	241	5258	2.11	0.00212357	2.67	KHN72227.1 KHN73401.1 KHN76289.1 KHN76390.1 KHN78538.1 KHN78573.1 KHN78732.1 KHN79338.1 KHN80232.1 KHN80238.1 KHN81331.1 KHN82236.1 KHN82794.1 KHN83144.1 KHN84901.1 KHN87144.1 KHN87305.1 KHN87789.1
map04620 Toll-like receptor signaling pathway	7	41	241	5258	3.72	0.0023	2.64	KHN70840.1 KHN80097.1 KHN83144.1 KHN84901.1 KHN86485.1 KHN86566.1 KHN88781.1
map04659 Th17 cell differentiation	6	31	241	5258	4.22	0.00243981	2.61	KHN76289.1 KHN77973.1 KHN84901.1 KHN86566.1 KHN88695.1 KHN88781.1
map04810 Regulation of actin cytoskeleton	17	173	241	5258	2.14	0.00249737	2.6	KHN71029.1 KHN72554.1 KHN74098.1 KHN75441.1 KHN75993.1 KHN76323.1 KHN77148.1 KHN81341.1 KHN81971.1 KHN82712.1 KHN83579.1 KHN83929.1 KHN84458.1 KHN85118.1 KHN86485.1 KHN88395.1 KHN88781.1
map04919 Thyroid hormone signaling pathway	15	153	241	5258	2.14	0.00478752	2.32	KHN71029.1 KHN75993.1 KHN79010.1 KHN80459.1 KHN81126.1 KHN81473.1 KHN82508.1 KHN82510.1 KHN83519.1 KHN84072.1 KHN85617.1 KHN86485.1 KHN87676.1 KHN87695.1 KHN88781.1
map04260 Cardiac muscle contraction	10	86	241	5258	2.54	0.00558476	2.25	KHN70710.1 KHN79010.1 KHN79463.1 KHN79464.1 KHN80459.1 KHN81126.1 KHN82508.1 KHN82510.1 KHN87676.1 KHN87695.1
map04658 Th1 and Th2 cell differentiation	5	26	241	5258	4.2	0.00578561	2.24	KHN77973.1 KHN84901.1 KHN86566.1 KHN88695.1 KHN88781.1
map04380 Osteoclast differentiation	7	49	241	5258	3.12	0.00643797	2.19	KHN70840.1 KHN83144.1 KHN84901.1 KHN86485.1 KHN86566.1 KHN88695.1 KHN88781.1
map01232 Nucleotide metabolism	8	62	241	5258	2.82	0.00686488	2.16	KHN76117.1 KHN76631.1 KHN76782.1 KHN78150.1 KHN79744.1 KHN82384.1 KHN87074.1 KHN88613.1
map04130 SNARE interactions in vesicular transport	4	18	241	5258	4.85	0.00792183	2.1	KHN72841.1 KHN72849.1 KHN74813.1 KHN81316.1
map04370 VEGF signaling pathway	6	39	241	5258	3.36	0.00796213	2.1	KHN71029.1 KHN72554.1 KHN86485.1 KHN86566.1 KHN88695.1 KHN88781.1
map04657 IL-17 signaling pathway	6	39	241	5258	3.36	0.00796213	2.1	KHN76289.1 KHN83519.1 KHN84901.1 KHN85617.1 KHN86566.1 KHN88781.1
map04728 Dopaminergic synapse	14	148	241	5258	2.06	0.00837936	2.08	KHN73369.1 KHN79214.1 KHN80727.1 KHN81192.1 KHN81197.1 KHN81341.1 KHN83519.1 KHN84072.1 KHN84901.1 KHN85617.1 KHN86485.1 KHN86566.1 KHN87757.1 KHN88695.1
map03010 Ribosome	13	131	241	5258	2.17	0.00862511	2.06	KHN71903.1 KHN73148.1 KHN75153.1 KHN76000.1 KHN80572.1 KHN82029.1 KHN82285.1 KHN83511.1 KHN86917.1 KHN87140.1 KHN87762.1 KHN88277.1 KHN89102.1
map04660 T cell receptor signaling pathway	9	79	241	5258	2.49	0.00958308	2.02	KHN80727.1 KHN83144.1 KHN83519.1 KHN84901.1 KHN85617.1 KHN86485.1 KHN86566.1 KHN88695.1 KHN88781.1
map04722 Neurotrophin signaling pathway	12	118	241	5258	2.22	0.0111157	1.95	KHN73369.1 KHN79214.1 KHN81192.1 KHN81197.1 KHN83144.1 KHN83519.1 KHN84901.1 KHN85617.1 KHN86485.1 KHN86566.1 KHN88781.1 KHN88997.1
map04068 FoxO signaling pathway	10	95	241	5258	2.3	0.0111304	1.95	KHN75599.1 KHN76326.1 KHN79910.1 KHN80556.1 KHN81288.1 KHN83473.1 KHN84901.1 KHN86485.1 KHN86566.1 KHN88781.1
map04964 Proximal tubule bicarbonate reclamation	6	42	241	5258	3.12	0.0114211	1.94	KHN74338.1 KHN75599.1 KHN76811.1 KHN82508.1 KHN82510.1 KHN85152.1
map04114 Oocyte meiosis	13	138	241	5258	2.06	0.0115827	1.94	KHN73369.1 KHN78186.1 KHN78538.1 KHN79214.1 KHN80727.1 KHN81192.1 KHN81197.1 KHN81341.1 KHN84072.1 KHN86566.1 KHN88238.1 KHN88695.1 KHN88781.1
map04015 Rap1 signaling pathway	15	165	241	5258	1.98	0.0117483	1.93	KHN70840.1 KHN71029.1 KHN73369.1 KHN75993.1 KHN76283.1 KHN77148.1 KHN77197.1 KHN78186.1 KHN79214.1 KHN85118.1 KHN86485.1 KHN86566.1 KHN88536.1 KHN88781.1 KHN89013.1
map04625 C-type lectin receptor signaling pathway	8	68	241	5258	2.57	0.0118649	1.93	KHN71029.1 KHN73369.1 KHN79214.1 KHN84901.1 KHN86485.1 KHN86566.1 KHN88695.1 KHN88781.1
map04066 HIF-1 signaling pathway	9	82	241	5258	2.39	0.0121201	1.92	KHN72594.1 KHN77077.1 KHN79330.1 KHN81192.1 KHN81197.1 KHN81473.1 KHN81578.1 KHN86485.1 KHN88781.1
map04664 Fc epsilon RI signaling pathway	6	43	241	5258	3.04	0.0127787	1.89	KHN70840.1 KHN83144.1 KHN84901.1 KHN86485.1 KHN86566.1 KHN88781.1
map04062 Chemokine signaling pathway	10	97	241	5258	2.25	0.012793	1.89	KHN71029.1 KHN72554.1 KHN77973.1 KHN78186.1 KHN83519.1 KHN84072.1 KHN85617.1 KHN86485.1 KHN88781.1 KHN88997.1
map04371 Apelin signaling pathway	10	97	241	5258	2.25	0.012793	1.89	KHN73369.1 KHN76326.1 KHN78186.1 KHN79214.1 KHN80556.1 KHN81288.1 KHN84072.1 KHN84563.1 KHN86485.1 KHN88781.1
map04670 Leukocyte transendothelial migration	8	69	241	5258	2.53	0.0129065	1.89	KHN72554.1 KHN75993.1 KHN76323.1 KHN77148.1 KHN81971.1 KHN82712.1 KHN86566.1 KHN88395.1
map04510 Focal adhesion	17	199	241	5258	1.86	0.0136772	1.86	KHN71029.1 KHN72554.1 KHN75993.1 KHN76323.1 KHN77148.1 KHN80522.1 KHN81341.1 KHN81971.1 KHN82712.1 KHN83519.1 KHN84901.1 KHN85617.1 KHN86485.1 KHN88395.1 KHN88536.1 KHN88781.1 KHN88997.1
map04710 Circadian rhythm	4	21	241	5258	4.16	0.0139117	1.86	KHN76326.1 KHN78538.1 KHN80556.1 KHN81288.1
map03272 Virion - Hepatitis viruses	5	32	241	5258	3.41	0.0141697	1.85	KHN74162.1 KHN76586.1 KHN79742.1 KHN80149.1 KHN82474.1
map04740 Olfactory transduction	6	45	241	5258	2.91	0.0158262	1.8	KHN73369.1 KHN79214.1 KHN80821.1 KHN81192.1 KHN81197.1 KHN84072.1
map04360 Axon guidance	12	129	241	5258	2.03	0.0167836	1.78	KHN71029.1 KHN74098.1 KHN77148.1 KHN81099.1 KHN81192.1 KHN81197.1 KHN82712.1 KHN83519.1 KHN85617.1 KHN88395.1 KHN88695.1 KHN88781.1
map04750 Inflammatory mediator regulation of TRP channels	11	111	241	5258	2.16	0.017422	1.76	KHN70840.1 KHN71029.1 KHN73369.1 KHN78186.1 KHN79214.1 KHN81192.1 KHN81197.1 KHN81341.1 KHN84072.1 KHN84901.1 KHN86566.1
map04624 Toll and Imd signaling pathway	5	34	241	5258	3.21	0.0181827	1.74	KHN75710.1 KHN75718.1 KHN83144.1 KHN84901.1 KHN86566.1
map04970 Salivary secretion	9	88	241	5258	2.23	0.0186538	1.73	KHN73369.1 KHN78186.1 KHN79214.1 KHN80821.1 KHN81316.1 KHN82508.1 KHN82510.1 KHN83535.1 KHN84072.1
map04971 Gastric acid secretion	9	88	241	5258	2.23	0.0186538	1.73	KHN73369.1 KHN75993.1 KHN78186.1 KHN79214.1 KHN81192.1 KHN81197.1 KHN82508.1 KHN82510.1 KHN84072.1
map04926 Relaxin signaling pathway	9	90	241	5258	2.18	0.0213144	1.67	KHN71029.1 KHN78186.1 KHN83144.1 KHN84072.1 KHN84901.1 KHN86485.1 KHN86566.1 KHN88781.1 KHN88997.1
map04925 Aldosterone synthesis and secretion	10	102	241	5258	2.14	0.0257238	1.59	KHN73369.1 KHN78186.1 KHN79068.1 KHN79214.1 KHN81192.1 KHN81197.1 KHN82508.1 KHN82510.1 KHN83535.1 KHN84072.1
map04915 Estrogen signaling pathway	10	106	241	5258	2.06	0.029242	1.53	KHN71029.1 KHN73369.1 KHN76289.1 KHN76390.1 KHN78186.1 KHN79214.1 KHN84072.1 KHN86485.1 KHN88781.1 KHN88997.1
map04662 B cell receptor signaling pathway	5	39	241	5258	2.8	0.0312951	1.5	KHN83519.1 KHN85617.1 KHN86485.1 KHN88695.1 KHN88781.1
map04923 Regulation of lipolysis in adipocytes	5	40	241	5258	2.73	0.0344777	1.46	KHN78186.1 KHN79068.1 KHN80821.1 KHN84072.1 KHN86485.1
map04668 TNF signaling pathway	6	54	241	5258	2.42	0.0357453	1.45	KHN70840.1 KHN83144.1 KHN84901.1 KHN86485.1 KHN86566.1 KHN88781.1
map04961 Endocrine and other factor-regulated calcium reabsorption	6	55	241	5258	2.38	0.0386459	1.41	KHN75612.1 KHN78186.1 KHN82508.1 KHN82510.1 KHN83535.1 KHN84072.1
map04916 Melanogenesis	9	100	241	5258	1.96	0.0475593	1.32	KHN73369.1 KHN78186.1 KHN79214.1 KHN81192.1 KHN81197.1 KHN83519.1 KHN84072.1 KHN85617.1 KHN88781.1
map04212 Longevity regulating pathway - worm	9	100	241	5258	1.96	0.0475593	1.32	KHN70840.1 KHN74050.1 KHN77197.1 KHN83473.1 KHN84901.1 KHN86485.1 KHN86566.1 KHN88238.1 KHN88332.1
map04211 Longevity regulating pathway	7	73	241	5258	2.09	0.0485772	1.31	KHN76326.1 KHN78186.1 KHN80556.1 KHN81288.1 KHN83473.1 KHN84072.1 KHN86485.1

## Sheet: ident Pathway2Protein
KEGG pathway	Fisher's exact test p value	Fold Enrichment	Protein accession	Position	Amino acid	Protein description	Gene name	KEGG KO No.	Localization probability BP_1	PEP BP_1	Score BP_1	Charge BP_1	Modified sequence BP_1	Mass error [ppm] BP_1	MS/MS Counts BP_1	Intensity BP_1	Localization probability BP_2	PEP BP_2	Score BP_2	Charge BP_2	Modified sequence BP_2	Mass error [ppm] BP_2	MS/MS Counts BP_2	Intensity BP_2	Localization probability BP_3	PEP BP_3	Score BP_3	Charge BP_3	Modified sequence BP_3	Mass error [ppm] BP_3	MS/MS Counts BP_3	Intensity BP_3
map00010 Glycolysis / Gluconeogenesis	0.000196307	3.58	KHN72132.1	151	S	Phosphoglucomutase-2 [Toxocara canis] GN=PGM2	PGM2	K15779	0.999998	1.0905e-81	226.09	2	CDAGLMITAS(1)HNPK	-3.4738	3	4634100	0.999542	3.28923e-85	230.55	2	CDAGLMITAS(1)HNPK	-1.873	1	4226100	0.999971	4.21667e-34	198.44	2	CDAGLMITAS(1)HNPK	-0.46209	1	4330100
map00010 Glycolysis / Gluconeogenesis	0.000196307	3.58	KHN72594.1	256	T	Glyceraldehyde-3-phosphate dehydrogenase [Toxocara canis] GN=G3PD	G3PD	K00134	0.989584	3.01388e-116	251.42	3	FGIVEGLMTTVHAT(0.003)T(0.008)AT(0.99)QK	-1.7488	8	13648000	0.998927	1.30424e-137	274.58	2	FGIVEGLMTTVHATT(0.001)AT(0.999)QK	-3.0262	11	26863000	0.994823	2.48435e-153	288.61	2	FGIVEGLMTTVHAT(0.001)T(0.005)AT(0.995)QK	-3.2453	8	12427000
map00010 Glycolysis / Gluconeogenesis	0.000196307	3.58	KHN72594.1	225	T	Glyceraldehyde-3-phosphate dehydrogenase [Toxocara canis] GN=G3PD	G3PD	K00134	0.985114	5.91809e-168	249.72	3	YDAANNHVISNASCT(0.985)T(0.015)NCLAPLAK	-3.8262	1	1504200	0.87632	3.71292e-114	200.89	3	YDAANNHVISNAS(0.001)CT(0.876)T(0.122)NCLAPLAK	-1.1708	2	1824100
map00010 Glycolysis / Gluconeogenesis	0.000196307	3.58	KHN73524.1	6	Y	Fructose-1,6-bisphosphatase isozyme 2 [Toxocara canis] GN=Fbp2	Fbp2	K03841																	0.999999	0.000349657	69.276	2	EY(1)GIETDAMTLQR	-4.7417	1	23122
map00010 Glycolysis / Gluconeogenesis	0.000196307	3.58	KHN75599.1	304	S	Phosphoenolpyruvate carboxykinase [GTP] [Toxocara canis] GN=PEPCK	PEPCK	K01596	1	2.26999e-12	110.58	2	FVAAAFPS(1)ACGK	-0.50423	2	5340500	1	0.000542399	119.52	2	FVAAAFPS(1)ACGK	0.82615	1	5353500	1	0.00034309	132.9	2	FVAAAFPS(1)ACGK	1.1872	1	5517900
map00010 Glycolysis / Gluconeogenesis	0.000196307	3.58	KHN75599.1	484	T	Phosphoenolpyruvate carboxykinase [GTP] [Toxocara canis] GN=PEPCK	PEPCK	K01596	0.99957	0.00151964	75.012	2	SEAT(1)AAAEHTGK	-0.94913	1	179190									0.999994	0.00148605	86.729	2	SEAT(1)AAAEHTGK	-3.0004	1	182970
map00010 Glycolysis / Gluconeogenesis	0.000196307	3.58	KHN77077.1	48	S	Fructose-bisphosphate aldolase 1 [Toxocara canis] GN=aldo-1	aldo-1	K01623	0.821409	2.67289e-21	133.47	2	GILAADES(0.821)T(0.155)GS(0.023)MDKK	-0.18544	2	1904700									0.833996	1.6844e-09	104.86	2	GILAADES(0.834)T(0.145)GS(0.021)MDK	2.9567	2	1380800
map00010 Glycolysis / Gluconeogenesis	0.000196307	3.58	KHN77077.1	51	S	Fructose-bisphosphate aldolase 1 [Toxocara canis] GN=aldo-1	aldo-1	K01623	0.986842	1.65206e-32	159.83	2	GILAADES(0.002)T(0.011)GS(0.987)MDKK	-3.5852	2	10361000	0.999949	7.08454e-61	222.25	2	GILAADESTGS(1)MDKK	-4.0651	3	1974800	0.98215	3.01209e-13	179.9	2	GILAADES(0.005)T(0.013)GS(0.982)MDK	2.6974	4	10133000
map00010 Glycolysis / Gluconeogenesis	0.000196307	3.58	KHN77077.1	49	T	Fructose-bisphosphate aldolase 1 [Toxocara canis] GN=aldo-1	aldo-1	K01623	0.843472	4.55307e-12	148.62	2	GILAADES(0.111)T(0.843)GS(0.046)MDKK	1.7088	4	1064800
map00010 Glycolysis / Gluconeogenesis	0.000196307	3.58	KHN77077.1	104	T	Fructose-bisphosphate aldolase 1 [Toxocara canis] GN=aldo-1	aldo-1	K01623	0.999974	0.0010271	80.379	2	TDDGT(1)PFVEVLK	-1.9566	1	216440	0.996247	0.0243601	70.598	2	T(0.004)DDGT(0.996)PFVEVLK	0.3014	1	234350
map00010 Glycolysis / Gluconeogenesis	0.000196307	3.58	KHN79330.1	40	S	Enolase [Toxocara canis] GN=enol-1	enol-1	K01689	0.932806	0.000299783	88.137	2	AAVPS(0.019)GAS(0.933)T(0.049)GVHEALELR	-2.225	3	2459900	0.858272	1.82391e-12	126.46	2	AAVPSGAS(0.858)T(0.142)GVHEALELR	1.7625	2	2184300	0.816865	4.21367e-06	85.443	2	AAVPS(0.001)GAS(0.817)T(0.182)GVHEALELR	0.88967	1	1449800
map00010 Glycolysis / Gluconeogenesis	0.000196307	3.58	KHN79330.1	37	S	Enolase [Toxocara canis] GN=enol-1	enol-1	K01689									0.963254	0.0145255	46.276	2	AAVPS(0.963)GAS(0.024)T(0.012)GVHEALELR	0.90823	1	257520
map00010 Glycolysis / Gluconeogenesis	0.000196307	3.58	KHN79330.1	271	S	Enolase [Toxocara canis] GN=enol-1	enol-1	K01689									0.998825	0.0286638	73.891	2	NPHS(0.001)DKS(0.999)LWK	-2.2494	1	152160
map00010 Glycolysis / Gluconeogenesis	0.000196307	3.58	KHN79330.1	376	S	Enolase [Toxocara canis] GN=enol-1	enol-1	K01689																	0.959015	6.00678e-11	66.002	2	S(0.959)GET(0.041)EDTFIADLVVGLATGQIK	-0.61885	1	70213
map00010 Glycolysis / Gluconeogenesis	0.000196307	3.58	KHN79556.1	125	S	Phosphoglucomutase-1 [Toxocara canis] GN=PGM1	PGM1	K01835	0.996597	6.73284e-09	77.684	2	EINGGNVINGGIILT(0.003)AS(0.997)HNPGGPK	-1.7653	2	542950	0.981758	4.58169e-19	99.707	2	EINGGNVINGGIILT(0.018)AS(0.982)HNPGGPK	-2.0717	3	1031900	0.997972	2.84375e-27	96.738	2	EINGGNVINGGIILT(0.002)AS(0.998)HNPGGPK	-3.7709	2	626360
map00010 Glycolysis / Gluconeogenesis	0.000196307	3.58	KHN79556.1	388	S	Phosphoglucomutase-1 [Toxocara canis] GN=PGM1	PGM1	K01835	0.972985	0.001136	48.945	2	LS(0.024)LCGEES(0.973)FGT(0.002)GS(0.001)DHIR	6.4324	1	78924	0.989635	1.15318e-05	70.337	2	LSLCGEES(0.99)FGT(0.009)GS(0.001)DHIR	9.0902	1	40920	0.997997	5.98169e-15	89.489	2	LSLCGEES(0.998)FGT(0.002)GSDHIR	7.9358	1	66865
map00010 Glycolysis / Gluconeogenesis	0.000196307	3.58	KHN79556.1	11	S	Phosphoglucomutase-1 [Toxocara canis] GN=PGM1	PGM1	K01835																	0.949976	7.92914e-06	86.135	2	VVT(0.001)VS(0.95)T(0.05)KPYEGQK	1.6087	1	80127
map00010 Glycolysis / Gluconeogenesis	0.000196307	3.58	KHN81473.1	43	S	6-phosphofructokinase [Toxocara canis] GN=PFK	PFK	K00850	0.99971	1.31234e-34	200.76	2	SDS(1)IVPTAGK	-0.51483	2	12287000	0.991702	0.00106895	145.95	2	S(0.008)DS(0.992)IVPTAGK	-0.93868	4	13713000	0.999208	0.00535364	151.66	2	S(0.001)DS(0.999)IVPTAGK	-0.88159	2	13203000
map00010 Glycolysis / Gluconeogenesis	0.000196307	3.58	KHN81473.1	719	S	6-phosphofructokinase [Toxocara canis] GN=PFK	PFK	K00850	0.994959	2.09115e-12	95.052	3	TNVLGHAQQGGS(0.995)PT(0.005)PFDR	-2.3287	2	268120	0.976725	8.30791e-12	89.684	2	TNVLGHAQQGGS(0.977)PT(0.023)PFDR	-0.16709	1	224260	0.930583	9.89727e-13	130.54	2	TNVLGHAQQGGS(0.931)PT(0.069)PFDR	-2.2645	2	299630
map00010 Glycolysis / Gluconeogenesis	0.000196307	3.58	KHN81473.1	351	S	6-phosphofructokinase [Toxocara canis] GN=PFK	PFK	K00850									0.998398	0.0182182	50.09	2	GGS(0.998)PS(0.002)AFDR	-1.4907	1	335230
map00010 Glycolysis / Gluconeogenesis	0.000196307	3.58	KHN81578.1	87	T	Fructose-bisphosphate aldolase 2 [Toxocara canis] GN=aldo-2	aldo-2	K01623	0.937649	1.35548e-53	199.04	2	GILAADES(0.011)T(0.052)GT(0.938)IGK	-1.7772	2	587860	0.8514	8.12472e-15	159.75	2	GILAADES(0.11)T(0.039)GT(0.851)IGKR	0.60498	1	284980	0.977734	5.6589e-18	168.78	2	GILAADES(0.006)T(0.016)GT(0.978)IGK	-0.062479	2	594540
map00010 Glycolysis / Gluconeogenesis	0.000196307	3.58	KHN81578.1	84	S	Fructose-bisphosphate aldolase 2 [Toxocara canis] GN=aldo-2	aldo-2	K01623																	0.910343	1.05685e-09	104.86	2	GILAADES(0.91)T(0.086)GT(0.003)IGK	1.5186	1	276550
map00010 Glycolysis / Gluconeogenesis	0.000196307	3.58	KHN85149.1	128	S	2,3-bisphosphoglycerate-independent phosphoglycerate mutase [Toxocara canis] GN=gpmI	gpmI	K15633	0.999997	3.26624e-27	62.238	4	LCSGNWQQIEAHGLHVGLPEGLMGNS(1)EVGHLNIGAGR	-0.87772	1	216600	1	5.44944e-212	251.86	4	LCSGNWQQIEAHGLHVGLPEGLMGNS(1)EVGHLNIGAGR	1.047	2	712280	1	0	282.7	4	LCSGNWQQIEAHGLHVGLPEGLMGNS(1)EVGHLNIGAGR	1.2526	1	534540
map00010 Glycolysis / Gluconeogenesis	0.000196307	3.58	KHN88680.1	266	T	Glucose-6-phosphate isomerase [Toxocara canis] GN=GPI	GPI	K01810	0.98114	0.00118963	78.71	2	TFT(0.019)T(0.981)QETITNAESAK	1.2972	1	169540	0.969625	0.00209092	69.369	2	TFT(0.03)T(0.97)QETITNAESAK	1.8803	1	164060	0.988173	1.81811e-08	109.16	2	TFT(0.012)T(0.988)QETITNAESAK	4.2364	2	208580
map00010 Glycolysis / Gluconeogenesis	0.000196307	3.58	KHN88680.1	269	T	Glucose-6-phosphate isomerase [Toxocara canis] GN=GPI	GPI	K01810	0.999713	1.13469e-12	111.75	2	TFTTQET(1)ITNAESAK	-2.4858	1	48341	0.754499	0.0191904	60.734	2	TFT(0.009)T(0.17)QET(0.754)IT(0.065)NAES(0.001)AK	-5.7966	1	41351
map00010 Glycolysis / Gluconeogenesis	0.000196307	3.58	KHN88680.1	37	S	Glucose-6-phosphate isomerase [Toxocara canis] GN=GPI	GPI	K01810									0.999795	0.0248508	41.796	2	AYFNS(1)HGK	-0.76859	1	31622
map00010 Glycolysis / Gluconeogenesis	0.000196307	3.58	KHN88680.1	265	T	Glucose-6-phosphate isomerase [Toxocara canis] GN=GPI	GPI	K01810									0.930867	0.0157926	64.56	2	T(0.027)FT(0.931)T(0.042)QETITNAESAK	6.4535	1	80571
map00020 Citrate cycle (TCA cycle)	0.294642	1.71	KHN75599.1	304	S	Phosphoenolpyruvate carboxykinase [GTP] [Toxocara canis] GN=PEPCK	PEPCK	K01596	1	2.26999e-12	110.58	2	FVAAAFPS(1)ACGK	-0.50423	2	5340500	1	0.000542399	119.52	2	FVAAAFPS(1)ACGK	0.82615	1	5353500	1	0.00034309	132.9	2	FVAAAFPS(1)ACGK	1.1872	1	5517900
map00020 Citrate cycle (TCA cycle)	0.294642	1.71	KHN75599.1	484	T	Phosphoenolpyruvate carboxykinase [GTP] [Toxocara canis] GN=PEPCK	PEPCK	K01596	0.99957	0.00151964	75.012	2	SEAT(1)AAAEHTGK	-0.94913	1	179190									0.999994	0.00148605	86.729	2	SEAT(1)AAAEHTGK	-3.0004	1	182970
map00020 Citrate cycle (TCA cycle)	0.294642	1.71	KHN76811.1	327	S	Malate dehydrogenase, cytoplasmic [Toxocara canis] GN=mdh1	mdh1	K00025	1	0.00262381	77.325	2	IVQGLS(1)IDEFAK	-3.056	1	177370	1	0.00300814	70.598	2	IVQGLS(1)IDEFAK	-1.6809	1	185140	1	0.00153837	66.485	2	IVQGLS(1)IDEFAK	-2.2293	1	200590
map00020 Citrate cycle (TCA cycle)	0.294642	1.71	KHN76811.1	265	S	Malate dehydrogenase, cytoplasmic [Toxocara canis] GN=mdh1	mdh1	K00025	0.998625	8.2498e-34	189.13	2	KLS(0.999)S(0.001)AMSAAK	-1.594	2	4851100	0.994949	1.51853e-07	165.02	2	KLS(0.995)S(0.005)AMSAAK	-2.1731	3	6430500	0.999306	3.69705e-07	155.57	2	KLS(0.999)S(0.001)AMSAAK	-1.8438	3	6372100
map00020 Citrate cycle (TCA cycle)	0.294642	1.71	KHN79863.1	938	S	2-oxoglutarate dehydrogenase, mitochondrial [Toxocara canis] GN=Tcan_05674	Tcan_05674	K00164	1	0.00460391	40.386	2	S(1)PIEDFLPGT(1)KFK	7.2946	1	1830200
map00020 Citrate cycle (TCA cycle)	0.294642	1.71	KHN79863.1	947	T	2-oxoglutarate dehydrogenase, mitochondrial [Toxocara canis] GN=Tcan_05674	Tcan_05674	K00164	1	0.00460391	40.386	2	S(1)PIEDFLPGT(1)KFK	7.2946	1	1830200
map00020 Citrate cycle (TCA cycle)	0.294642	1.71	KHN81681.1	505	S	putative ATP-citrate synthase [Toxocara canis] GN=Tcan_18139	Tcan_18139	K01648	0.998677	4.5515e-05	81.44	2	PLPDS(0.999)PHAPQT(0.001)T(0.001)GQFLLQPER	-0.68252	1	4919800	0.999607	1.08476e-27	147.64	3	PLPDS(1)PHAPQTTGQFLLQPER	-4.5839	2	6405700	0.999997	3.15533e-21	131.02	2	PLPDS(1)PHAPQTTGQFLLQPER	1.1408	2	5873900
map00030 Pentose phosphate pathway	4.72545e-06	6.55	KHN70941.1	285	S	Transaldolase [Toxocara canis] GN=TALDO1	TALDO1	K00616	1	8.51263e-26	156.14	2	TQVMAAS(1)FR	-2.8068	2	973370	1	2.43635e-50	188.6	2	TQVMAAS(1)FR	-2.1237	3	1763400	1	2.1123e-07	173.07	2	TQVMAAS(1)FR	-2.0895	2	1736200
map00030 Pentose phosphate pathway	4.72545e-06	6.55	KHN72132.1	151	S	Phosphoglucomutase-2 [Toxocara canis] GN=PGM2	PGM2	K15779	0.999998	1.0905e-81	226.09	2	CDAGLMITAS(1)HNPK	-3.4738	3	4634100	0.999542	3.28923e-85	230.55	2	CDAGLMITAS(1)HNPK	-1.873	1	4226100	0.999971	4.21667e-34	198.44	2	CDAGLMITAS(1)HNPK	-0.46209	1	4330100
map00030 Pentose phosphate pathway	4.72545e-06	6.55	KHN73524.1	6	Y	Fructose-1,6-bisphosphatase isozyme 2 [Toxocara canis] GN=Fbp2	Fbp2	K03841																	0.999999	0.000349657	69.276	2	EY(1)GIETDAMTLQR	-4.7417	1	23122
map00030 Pentose phosphate pathway	4.72545e-06	6.55	KHN77077.1	48	S	Fructose-bisphosphate aldolase 1 [Toxocara canis] GN=aldo-1	aldo-1	K01623	0.821409	2.67289e-21	133.47	2	GILAADES(0.821)T(0.155)GS(0.023)MDKK	-0.18544	2	1904700									0.833996	1.6844e-09	104.86	2	GILAADES(0.834)T(0.145)GS(0.021)MDK	2.9567	2	1380800
map00030 Pentose phosphate pathway	4.72545e-06	6.55	KHN77077.1	51	S	Fructose-bisphosphate aldolase 1 [Toxocara canis] GN=aldo-1	aldo-1	K01623	0.986842	1.65206e-32	159.83	2	GILAADES(0.002)T(0.011)GS(0.987)MDKK	-3.5852	2	10361000	0.999949	7.08454e-61	222.25	2	GILAADESTGS(1)MDKK	-4.0651	3	1974800	0.98215	3.01209e-13	179.9	2	GILAADES(0.005)T(0.013)GS(0.982)MDK	2.6974	4	10133000
map00030 Pentose phosphate pathway	4.72545e-06	6.55	KHN77077.1	49	T	Fructose-bisphosphate aldolase 1 [Toxocara canis] GN=aldo-1	aldo-1	K01623	0.843472	4.55307e-12	148.62	2	GILAADES(0.111)T(0.843)GS(0.046)MDKK	1.7088	4	1064800
map00030 Pentose phosphate pathway	4.72545e-06	6.55	KHN77077.1	104	T	Fructose-bisphosphate aldolase 1 [Toxocara canis] GN=aldo-1	aldo-1	K01623	0.999974	0.0010271	80.379	2	TDDGT(1)PFVEVLK	-1.9566	1	216440	0.996247	0.0243601	70.598	2	T(0.004)DDGT(0.996)PFVEVLK	0.3014	1	234350
map00030 Pentose phosphate pathway	4.72545e-06	6.55	KHN79556.1	125	S	Phosphoglucomutase-1 [Toxocara canis] GN=PGM1	PGM1	K01835	0.996597	6.73284e-09	77.684	2	EINGGNVINGGIILT(0.003)AS(0.997)HNPGGPK	-1.7653	2	542950	0.981758	4.58169e-19	99.707	2	EINGGNVINGGIILT(0.018)AS(0.982)HNPGGPK	-2.0717	3	1031900	0.997972	2.84375e-27	96.738	2	EINGGNVINGGIILT(0.002)AS(0.998)HNPGGPK	-3.7709	2	626360
map00030 Pentose phosphate pathway	4.72545e-06	6.55	KHN79556.1	388	S	Phosphoglucomutase-1 [Toxocara canis] GN=PGM1	PGM1	K01835	0.972985	0.001136	48.945	2	LS(0.024)LCGEES(0.973)FGT(0.002)GS(0.001)DHIR	6.4324	1	78924	0.989635	1.15318e-05	70.337	2	LSLCGEES(0.99)FGT(0.009)GS(0.001)DHIR	9.0902	1	40920	0.997997	5.98169e-15	89.489	2	LSLCGEES(0.998)FGT(0.002)GSDHIR	7.9358	1	66865
map00030 Pentose phosphate pathway	4.72545e-06	6.55	KHN79556.1	11	S	Phosphoglucomutase-1 [Toxocara canis] GN=PGM1	PGM1	K01835																	0.949976	7.92914e-06	86.135	2	VVT(0.001)VS(0.95)T(0.05)KPYEGQK	1.6087	1	80127
map00030 Pentose phosphate pathway	4.72545e-06	6.55	KHN81473.1	43	S	6-phosphofructokinase [Toxocara canis] GN=PFK	PFK	K00850	0.99971	1.31234e-34	200.76	2	SDS(1)IVPTAGK	-0.51483	2	12287000	0.991702	0.00106895	145.95	2	S(0.008)DS(0.992)IVPTAGK	-0.93868	4	13713000	0.999208	0.00535364	151.66	2	S(0.001)DS(0.999)IVPTAGK	-0.88159	2	13203000
map00030 Pentose phosphate pathway	4.72545e-06	6.55	KHN81473.1	719	S	6-phosphofructokinase [Toxocara canis] GN=PFK	PFK	K00850	0.994959	2.09115e-12	95.052	3	TNVLGHAQQGGS(0.995)PT(0.005)PFDR	-2.3287	2	268120	0.976725	8.30791e-12	89.684	2	TNVLGHAQQGGS(0.977)PT(0.023)PFDR	-0.16709	1	224260	0.930583	9.89727e-13	130.54	2	TNVLGHAQQGGS(0.931)PT(0.069)PFDR	-2.2645	2	299630
map00030 Pentose phosphate pathway	4.72545e-06	6.55	KHN81473.1	351	S	6-phosphofructokinase [Toxocara canis] GN=PFK	PFK	K00850									0.998398	0.0182182	50.09	2	GGS(0.998)PS(0.002)AFDR	-1.4907	1	335230
map00030 Pentose phosphate pathway	4.72545e-06	6.55	KHN81578.1	87	T	Fructose-bisphosphate aldolase 2 [Toxocara canis] GN=aldo-2	aldo-2	K01623	0.937649	1.35548e-53	199.04	2	GILAADES(0.011)T(0.052)GT(0.938)IGK	-1.7772	2	587860	0.8514	8.12472e-15	159.75	2	GILAADES(0.11)T(0.039)GT(0.851)IGKR	0.60498	1	284980	0.977734	5.6589e-18	168.78	2	GILAADES(0.006)T(0.016)GT(0.978)IGK	-0.062479	2	594540
map00030 Pentose phosphate pathway	4.72545e-06	6.55	KHN81578.1	84	S	Fructose-bisphosphate aldolase 2 [Toxocara canis] GN=aldo-2	aldo-2	K01623																	0.910343	1.05685e-09	104.86	2	GILAADES(0.91)T(0.086)GT(0.003)IGK	1.5186	1	276550
map00030 Pentose phosphate pathway	4.72545e-06	6.55	KHN85298.1	84	S	Ribokinase [Toxocara canis] GN=RBKS	RBKS	K00852	0.999983	0.00261504	91.245	2	GLS(1)FESGPGGK	-1.4506	2	496340	0.999999	0.00246464	112.73	2	GLS(1)FESGPGGK	-1.3673	1	336760	0.999996	4.76966e-06	112.7	2	GLS(1)FESGPGGK	-3.3454	1	359310
map00030 Pentose phosphate pathway	4.72545e-06	6.55	KHN85298.1	87	S	Ribokinase [Toxocara canis] GN=RBKS	RBKS	K00852	0.999728	0.0138312	43.613	2	GLSFES(1)GPGGK	-0.33877	1	31150
map00030 Pentose phosphate pathway	4.72545e-06	6.55	KHN88680.1	266	T	Glucose-6-phosphate isomerase [Toxocara canis] GN=GPI	GPI	K01810	0.98114	0.00118963	78.71	2	TFT(0.019)T(0.981)QETITNAESAK	1.2972	1	169540	0.969625	0.00209092	69.369	2	TFT(0.03)T(0.97)QETITNAESAK	1.8803	1	164060	0.988173	1.81811e-08	109.16	2	TFT(0.012)T(0.988)QETITNAESAK	4.2364	2	208580
map00030 Pentose phosphate pathway	4.72545e-06	6.55	KHN88680.1	269	T	Glucose-6-phosphate isomerase [Toxocara canis] GN=GPI	GPI	K01810	0.999713	1.13469e-12	111.75	2	TFTTQET(1)ITNAESAK	-2.4858	1	48341	0.754499	0.0191904	60.734	2	TFT(0.009)T(0.17)QET(0.754)IT(0.065)NAES(0.001)AK	-5.7966	1	41351
map00030 Pentose phosphate pathway	4.72545e-06	6.55	KHN88680.1	37	S	Glucose-6-phosphate isomerase [Toxocara canis] GN=GPI	GPI	K01810									0.999795	0.0248508	41.796	2	AYFNS(1)HGK	-0.76859	1	31622
map00030 Pentose phosphate pathway	4.72545e-06	6.55	KHN88680.1	265	T	Glucose-6-phosphate isomerase [Toxocara canis] GN=GPI	GPI	K01810									0.930867	0.0157926	64.56	2	T(0.027)FT(0.931)T(0.042)QETITNAESAK	6.4535	1	80571
map00051 Fructose and mannose metabolism	0.101379	2.24	KHN73524.1	6	Y	Fructose-1,6-bisphosphatase isozyme 2 [Toxocara canis] GN=Fbp2	Fbp2	K03841																	0.999999	0.000349657	69.276	2	EY(1)GIETDAMTLQR	-4.7417	1	23122
map00051 Fructose and mannose metabolism	0.101379	2.24	KHN77077.1	48	S	Fructose-bisphosphate aldolase 1 [Toxocara canis] GN=aldo-1	aldo-1	K01623	0.821409	2.67289e-21	133.47	2	GILAADES(0.821)T(0.155)GS(0.023)MDKK	-0.18544	2	1904700									0.833996	1.6844e-09	104.86	2	GILAADES(0.834)T(0.145)GS(0.021)MDK	2.9567	2	1380800
map00051 Fructose and mannose metabolism	0.101379	2.24	KHN77077.1	51	S	Fructose-bisphosphate aldolase 1 [Toxocara canis] GN=aldo-1	aldo-1	K01623	0.986842	1.65206e-32	159.83	2	GILAADES(0.002)T(0.011)GS(0.987)MDKK	-3.5852	2	10361000	0.999949	7.08454e-61	222.25	2	GILAADESTGS(1)MDKK	-4.0651	3	1974800	0.98215	3.01209e-13	179.9	2	GILAADES(0.005)T(0.013)GS(0.982)MDK	2.6974	4	10133000
map00051 Fructose and mannose metabolism	0.101379	2.24	KHN77077.1	49	T	Fructose-bisphosphate aldolase 1 [Toxocara canis] GN=aldo-1	aldo-1	K01623	0.843472	4.55307e-12	148.62	2	GILAADES(0.111)T(0.843)GS(0.046)MDKK	1.7088	4	1064800
map00051 Fructose and mannose metabolism	0.101379	2.24	KHN77077.1	104	T	Fructose-bisphosphate aldolase 1 [Toxocara canis] GN=aldo-1	aldo-1	K01623	0.999974	0.0010271	80.379	2	TDDGT(1)PFVEVLK	-1.9566	1	216440	0.996247	0.0243601	70.598	2	T(0.004)DDGT(0.996)PFVEVLK	0.3014	1	234350
map00051 Fructose and mannose metabolism	0.101379	2.24	KHN81473.1	43	S	6-phosphofructokinase [Toxocara canis] GN=PFK	PFK	K00850	0.99971	1.31234e-34	200.76	2	SDS(1)IVPTAGK	-0.51483	2	12287000	0.991702	0.00106895	145.95	2	S(0.008)DS(0.992)IVPTAGK	-0.93868	4	13713000	0.999208	0.00535364	151.66	2	S(0.001)DS(0.999)IVPTAGK	-0.88159	2	13203000
map00051 Fructose and mannose metabolism	0.101379	2.24	KHN81473.1	719	S	6-phosphofructokinase [Toxocara canis] GN=PFK	PFK	K00850	0.994959	2.09115e-12	95.052	3	TNVLGHAQQGGS(0.995)PT(0.005)PFDR	-2.3287	2	268120	0.976725	8.30791e-12	89.684	2	TNVLGHAQQGGS(0.977)PT(0.023)PFDR	-0.16709	1	224260	0.930583	9.89727e-13	130.54	2	TNVLGHAQQGGS(0.931)PT(0.069)PFDR	-2.2645	2	299630
map00051 Fructose and mannose metabolism	0.101379	2.24	KHN81473.1	351	S	6-phosphofructokinase [Toxocara canis] GN=PFK	PFK	K00850									0.998398	0.0182182	50.09	2	GGS(0.998)PS(0.002)AFDR	-1.4907	1	335230
map00051 Fructose and mannose metabolism	0.101379	2.24	KHN81578.1	87	T	Fructose-bisphosphate aldolase 2 [Toxocara canis] GN=aldo-2	aldo-2	K01623	0.937649	1.35548e-53	199.04	2	GILAADES(0.011)T(0.052)GT(0.938)IGK	-1.7772	2	587860	0.8514	8.12472e-15	159.75	2	GILAADES(0.11)T(0.039)GT(0.851)IGKR	0.60498	1	284980	0.977734	5.6589e-18	168.78	2	GILAADES(0.006)T(0.016)GT(0.978)IGK	-0.062479	2	594540
map00051 Fructose and mannose metabolism	0.101379	2.24	KHN81578.1	84	S	Fructose-bisphosphate aldolase 2 [Toxocara canis] GN=aldo-2	aldo-2	K01623																	0.910343	1.05685e-09	104.86	2	GILAADES(0.91)T(0.086)GT(0.003)IGK	1.5186	1	276550
map00052 Galactose metabolism	0.447013	1.52	KHN72132.1	151	S	Phosphoglucomutase-2 [Toxocara canis] GN=PGM2	PGM2	K15779	0.999998	1.0905e-81	226.09	2	CDAGLMITAS(1)HNPK	-3.4738	3	4634100	0.999542	3.28923e-85	230.55	2	CDAGLMITAS(1)HNPK	-1.873	1	4226100	0.999971	4.21667e-34	198.44	2	CDAGLMITAS(1)HNPK	-0.46209	1	4330100
map00052 Galactose metabolism	0.447013	1.52	KHN79556.1	125	S	Phosphoglucomutase-1 [Toxocara canis] GN=PGM1	PGM1	K01835	0.996597	6.73284e-09	77.684	2	EINGGNVINGGIILT(0.003)AS(0.997)HNPGGPK	-1.7653	2	542950	0.981758	4.58169e-19	99.707	2	EINGGNVINGGIILT(0.018)AS(0.982)HNPGGPK	-2.0717	3	1031900	0.997972	2.84375e-27	96.738	2	EINGGNVINGGIILT(0.002)AS(0.998)HNPGGPK	-3.7709	2	626360
map00052 Galactose metabolism	0.447013	1.52	KHN79556.1	388	S	Phosphoglucomutase-1 [Toxocara canis] GN=PGM1	PGM1	K01835	0.972985	0.001136	48.945	2	LS(0.024)LCGEES(0.973)FGT(0.002)GS(0.001)DHIR	6.4324	1	78924	0.989635	1.15318e-05	70.337	2	LSLCGEES(0.99)FGT(0.009)GS(0.001)DHIR	9.0902	1	40920	0.997997	5.98169e-15	89.489	2	LSLCGEES(0.998)FGT(0.002)GSDHIR	7.9358	1	66865
map00052 Galactose metabolism	0.447013	1.52	KHN79556.1	11	S	Phosphoglucomutase-1 [Toxocara canis] GN=PGM1	PGM1	K01835																	0.949976	7.92914e-06	86.135	2	VVT(0.001)VS(0.95)T(0.05)KPYEGQK	1.6087	1	80127
map00052 Galactose metabolism	0.447013	1.52	KHN81473.1	43	S	6-phosphofructokinase [Toxocara canis] GN=PFK	PFK	K00850	0.99971	1.31234e-34	200.76	2	SDS(1)IVPTAGK	-0.51483	2	12287000	0.991702	0.00106895	145.95	2	S(0.008)DS(0.992)IVPTAGK	-0.93868	4	13713000	0.999208	0.00535364	151.66	2	S(0.001)DS(0.999)IVPTAGK	-0.88159	2	13203000
map00052 Galactose metabolism	0.447013	1.52	KHN81473.1	719	S	6-phosphofructokinase [Toxocara canis] GN=PFK	PFK	K00850	0.994959	2.09115e-12	95.052	3	TNVLGHAQQGGS(0.995)PT(0.005)PFDR	-2.3287	2	268120	0.976725	8.30791e-12	89.684	2	TNVLGHAQQGGS(0.977)PT(0.023)PFDR	-0.16709	1	224260	0.930583	9.89727e-13	130.54	2	TNVLGHAQQGGS(0.931)PT(0.069)PFDR	-2.2645	2	299630
map00052 Galactose metabolism	0.447013	1.52	KHN81473.1	351	S	6-phosphofructokinase [Toxocara canis] GN=PFK	PFK	K00850									0.998398	0.0182182	50.09	2	GGS(0.998)PS(0.002)AFDR	-1.4907	1	335230
map00220 Arginine biosynthesis	0.353048	1.62	KHN74338.1	476	S	Glutamate dehydrogenase, mitochondrial [Toxocara canis] GN=Gdh	Gdh	K00261									1	0.019515	50.297	2	IEPAAS(1)LK	-3.6658	1	72812
map00220 Arginine biosynthesis	0.353048	1.62	KHN85152.1	577	S	Glutamate dehydrogenase, mitochondrial [Toxocara canis] GN=Gdh	Gdh	K00261	1	0.00106639	114.93	2	NLNHVS(1)FGR	-0.93349	1	941900	1	0.0028678	91.245	2	NLNHVS(1)FGR	0.48342	1	978450
map00230 Purine metabolism	0.18327	1.6	KHN72132.1	151	S	Phosphoglucomutase-2 [Toxocara canis] GN=PGM2	PGM2	K15779	0.999998	1.0905e-81	226.09	2	CDAGLMITAS(1)HNPK	-3.4738	3	4634100	0.999542	3.28923e-85	230.55	2	CDAGLMITAS(1)HNPK	-1.873	1	4226100	0.999971	4.21667e-34	198.44	2	CDAGLMITAS(1)HNPK	-0.46209	1	4330100
map00230 Purine metabolism	0.18327	1.6	KHN76631.1	146	S	Guanylate kinase [Toxocara canis] GN=GUK1	GUK1	K00942	0.999856	0.000246733	112.95	2	PLVLSGPS(1)GGGK	-3.9868	1	394410	0.999799	0.000340589	98.167	2	PLVLSGPS(1)GGGK	-4.0352	1	348090	0.999955	1.55559e-06	96.313	2	PLVLSGPS(1)GGGK	-2.4041	1	325530
map00230 Purine metabolism	0.18327	1.6	KHN76782.1	476	S	Adenylate kinase isoenzyme 1 [Toxocara canis] GN=F38B2.4	F38B2.4	K00939	1	1.35089e-60	202.24	2	IPS(1)EGTIDDIFK	1.9495	1	1868000	0.999997	1.25541e-53	215.93	2	IPS(1)EGTIDDIFK	4.0161	1	1537000	0.999991	2.95577e-51	223.55	2	IPS(1)EGTIDDIFK	-0.18014	1	1546200
map00230 Purine metabolism	0.18327	1.6	KHN76782.1	338	S	Adenylate kinase isoenzyme 1 [Toxocara canis] GN=F38B2.4	F38B2.4	K00939	0.926776	5.48576e-09	146.34	2	YGLT(0.001)HLS(0.927)S(0.072)GDLLR	-1.211	1	447290									0.974586	4.31352e-06	166.65	2	YGLTHLS(0.975)S(0.025)GDLLR	-0.94848	1	485050
map00230 Purine metabolism	0.18327	1.6	KHN76782.1	339	S	Adenylate kinase isoenzyme 1 [Toxocara canis] GN=F38B2.4	F38B2.4	K00939									0.773006	5.17241e-16	177.41	2	YGLTHLS(0.227)S(0.773)GDLLR	-2.2947	1	461270
map00230 Purine metabolism	0.18327	1.6	KHN78150.1	159	S	Inosine-5'-monophosphate dehydrogenase [Toxocara canis] GN=T22D1.3	T22D1.3	K00088																	0.959252	0.00604484	99.34	2	LLGLVT(0.041)S(0.959)R	1.3626	1	45523
map00230 Purine metabolism	0.18327	1.6	KHN78186.1	688	S	Adenylate cyclase type 9 [Toxocara canis] GN=ADCY9	ADCY9	K08049									1	0.0268831	54.27	2	AHFAES(1)ADR	-0.10609	1	51007
map00230 Purine metabolism	0.18327	1.6	KHN79068.1	426	S	Atrial natriuretic peptide receptor 1 [Toxocara canis] GN=Npr1	Npr1	K12323									0.999567	0.00256743	89.382	2	KLS(1)FGGLSIK	-1.9869	1	86415	0.999769	0.0289399	82.437	2	KLS(1)FGGLSIK	-0.32317	1	94851
map00230 Purine metabolism	0.18327	1.6	KHN79556.1	125	S	Phosphoglucomutase-1 [Toxocara canis] GN=PGM1	PGM1	K01835	0.996597	6.73284e-09	77.684	2	EINGGNVINGGIILT(0.003)AS(0.997)HNPGGPK	-1.7653	2	542950	0.981758	4.58169e-19	99.707	2	EINGGNVINGGIILT(0.018)AS(0.982)HNPGGPK	-2.0717	3	1031900	0.997972	2.84375e-27	96.738	2	EINGGNVINGGIILT(0.002)AS(0.998)HNPGGPK	-3.7709	2	626360
map00230 Purine metabolism	0.18327	1.6	KHN79556.1	388	S	Phosphoglucomutase-1 [Toxocara canis] GN=PGM1	PGM1	K01835	0.972985	0.001136	48.945	2	LS(0.024)LCGEES(0.973)FGT(0.002)GS(0.001)DHIR	6.4324	1	78924	0.989635	1.15318e-05	70.337	2	LSLCGEES(0.99)FGT(0.009)GS(0.001)DHIR	9.0902	1	40920	0.997997	5.98169e-15	89.489	2	LSLCGEES(0.998)FGT(0.002)GSDHIR	7.9358	1	66865
map00230 Purine metabolism	0.18327	1.6	KHN79556.1	11	S	Phosphoglucomutase-1 [Toxocara canis] GN=PGM1	PGM1	K01835																	0.949976	7.92914e-06	86.135	2	VVT(0.001)VS(0.95)T(0.05)KPYEGQK	1.6087	1	80127
map00230 Purine metabolism	0.18327	1.6	KHN87074.1	13	S	Ribonucleoside-diphosphate reductase large subunit [Toxocara canis] GN=rnr-1	rnr-1	K10807																	0.876548	0.0163164	71.219	2	RLPS(0.877)T(0.123)YVVK	-2.8543	1	37562
map00230 Purine metabolism	0.18327	1.6	KHN88613.1	154	S	Nucleoside diphosphate kinase [Toxocara canis] GN=NDK	NDK	K00940	0.951923	3.27268e-06	82.87	2	LMLGATNPLAS(0.952)NPGT(0.048)IR	0.40812	2	113560									0.989776	0.000870957	60.14	2	LMLGAT(0.003)NPLAS(0.99)NPGT(0.007)IR	-1.1391	1	117300
map00230 Purine metabolism	0.18327	1.6	KHN88613.1	175	S	Nucleoside diphosphate kinase [Toxocara canis] GN=NDK	NDK	K00940	0.982277	6.94249e-20	141.36	2	NIVHGS(0.982)DS(0.018)LESAK	-3.1649	1	764370	0.979823	0.000197358	106.79	2	NIVHGS(0.98)DS(0.02)LESAK	-4.3152	1	791110	0.982619	0.000153128	136.39	2	NIVHGS(0.983)DS(0.017)LESAK	-2.9489	1	780120
map00230 Purine metabolism	0.18327	1.6	KHN88613.1	177	S	Nucleoside diphosphate kinase [Toxocara canis] GN=NDK	NDK	K00940	0.992737	9.64266e-14	142.73	2	NIVHGS(0.006)DS(0.993)LES(0.001)AK	-1.8773	1	822990	0.869531	2.27372e-05	91.1	2	NIVHGS(0.129)DS(0.87)LES(0.001)AK	-0.51022	1	778730	0.9822	0.000151902	144.72	2	NIVHGS(0.017)DS(0.982)LES(0.001)AK	0.27012	1	809020
map00230 Purine metabolism	0.18327	1.6	KHN88613.1	180	S	Nucleoside diphosphate kinase [Toxocara canis] GN=NDK	NDK	K00940	1	2.21439e-14	171.03	3	NIVHGSDSLES(1)AKR	-2.2941	3	588920	0.999999	1.28655e-18	151.18	3	NIVHGSDSLES(1)AKR	-3.2509	4	685500	0.999996	1.94436e-12	151.18	3	NIVHGSDSLES(1)AKR	-1.252	3	574590
map00230 Purine metabolism	0.18327	1.6	KHN88613.1	149	T	Nucleoside diphosphate kinase [Toxocara canis] GN=NDK	NDK	K00940	1	3.58865e-73	193.26	2	LMLGAT(1)NPLASNPGTIR	2.372	2	916020	1	4.76433e-66	173.63	2	LMLGAT(1)NPLASNPGTIR	0.027347	2	1040700	1	6.78596e-106	209.08	2	LMLGAT(1)NPLASNPGTIR	0.18543	2	1086000
map00230 Purine metabolism	0.18327	1.6	KHN88613.1	163	Y	Nucleoside diphosphate kinase [Toxocara canis] GN=NDK	NDK	K00940	0.996603	0.00321333	60.892	2	GDY(0.997)S(0.003)IQTGR	-1.4217	1	64746	0.998335	0.00458319	86.205	2	GDY(0.998)S(0.002)IQTGR	-1.7541	1	71479
map00240 Pyrimidine metabolism	0.0719899	2.23	KHN76117.1	183	S	Uridine-cytidine kinase 2 [Toxocara canis] GN=uck2	uck2	K00876	1	1.78981e-17	64.56	4	GAENEVAIDLILHHIHEILRS(1)PR	-0.071636	1	29830	1	0.0107783	47.267	3	GAENEVAIDLILHHIHEILRS(1)PR	0.15317	1	27607	1	6.05899e-20	63.359	3	GAENEVAIDLILHHIHEILRS(1)PR	-0.72369	1	22087
map00240 Pyrimidine metabolism	0.0719899	2.23	KHN79744.1	648	S	CTP synthase 2 [Toxocara canis] GN=CTPS2	CTPS2	K01937	0.991146	0.00512949	69.276	2	IPS(0.991)PMT(0.009)VLK	2.1397	1	50320	0.996189	0.014263	63.212	2	IPS(0.996)PMT(0.004)VLK	1.7721	1	40548	0.995243	0.0263045	55.754	2	IPS(0.995)PMT(0.005)VLK	2.6044	1	40472
map00240 Pyrimidine metabolism	0.0719899	2.23	KHN82384.1	21	S	Uridine kinase-like protein 5 [Toxocara canis] GN=UKL5	UKL5	K00876	1	1.0437e-07	77.347	2	LPVIVGIIGGLQS(1)GK	-1.0335	1	19266	1	8.33841e-08	82.822	2	LPVIVGIIGGLQS(1)GK	-1.8718	1	19593	1	9.30302e-10	65.421	2	LPVIVGIIGGLQS(1)GK	-3.4784	1	20387
map00240 Pyrimidine metabolism	0.0719899	2.23	KHN87074.1	13	S	Ribonucleoside-diphosphate reductase large subunit [Toxocara canis] GN=rnr-1	rnr-1	K10807																	0.876548	0.0163164	71.219	2	RLPS(0.877)T(0.123)YVVK	-2.8543	1	37562
map00240 Pyrimidine metabolism	0.0719899	2.23	KHN88613.1	154	S	Nucleoside diphosphate kinase [Toxocara canis] GN=NDK	NDK	K00940	0.951923	3.27268e-06	82.87	2	LMLGATNPLAS(0.952)NPGT(0.048)IR	0.40812	2	113560									0.989776	0.000870957	60.14	2	LMLGAT(0.003)NPLAS(0.99)NPGT(0.007)IR	-1.1391	1	117300
map00240 Pyrimidine metabolism	0.0719899	2.23	KHN88613.1	175	S	Nucleoside diphosphate kinase [Toxocara canis] GN=NDK	NDK	K00940	0.982277	6.94249e-20	141.36	2	NIVHGS(0.982)DS(0.018)LESAK	-3.1649	1	764370	0.979823	0.000197358	106.79	2	NIVHGS(0.98)DS(0.02)LESAK	-4.3152	1	791110	0.982619	0.000153128	136.39	2	NIVHGS(0.983)DS(0.017)LESAK	-2.9489	1	780120
map00240 Pyrimidine metabolism	0.0719899	2.23	KHN88613.1	177	S	Nucleoside diphosphate kinase [Toxocara canis] GN=NDK	NDK	K00940	0.992737	9.64266e-14	142.73	2	NIVHGS(0.006)DS(0.993)LES(0.001)AK	-1.8773	1	822990	0.869531	2.27372e-05	91.1	2	NIVHGS(0.129)DS(0.87)LES(0.001)AK	-0.51022	1	778730	0.9822	0.000151902	144.72	2	NIVHGS(0.017)DS(0.982)LES(0.001)AK	0.27012	1	809020
map00240 Pyrimidine metabolism	0.0719899	2.23	KHN88613.1	180	S	Nucleoside diphosphate kinase [Toxocara canis] GN=NDK	NDK	K00940	1	2.21439e-14	171.03	3	NIVHGSDSLES(1)AKR	-2.2941	3	588920	0.999999	1.28655e-18	151.18	3	NIVHGSDSLES(1)AKR	-3.2509	4	685500	0.999996	1.94436e-12	151.18	3	NIVHGSDSLES(1)AKR	-1.252	3	574590
map00240 Pyrimidine metabolism	0.0719899	2.23	KHN88613.1	149	T	Nucleoside diphosphate kinase [Toxocara canis] GN=NDK	NDK	K00940	1	3.58865e-73	193.26	2	LMLGAT(1)NPLASNPGTIR	2.372	2	916020	1	4.76433e-66	173.63	2	LMLGAT(1)NPLASNPGTIR	0.027347	2	1040700	1	6.78596e-106	209.08	2	LMLGAT(1)NPLASNPGTIR	0.18543	2	1086000
map00240 Pyrimidine metabolism	0.0719899	2.23	KHN88613.1	163	Y	Nucleoside diphosphate kinase [Toxocara canis] GN=NDK	NDK	K00940	0.996603	0.00321333	60.892	2	GDY(0.997)S(0.003)IQTGR	-1.4217	1	64746	0.998335	0.00458319	86.205	2	GDY(0.998)S(0.002)IQTGR	-1.7541	1	71479
map00260 Glycine, serine and threonine metabolism	0.214855	1.87	KHN76576.1	118	S	Glycine cleavage system H protein, mitochondrial [Toxocara canis] GN=ppl	ppl	K02437	0.999994	0.00174988	76.009	2	NTQVEANPS(1)LINK	-5.4308	1	94097	0.999993	0.00595874	52.201	2	NTQVEANPS(1)LINK	-5.7007	1	83739
map00260 Glycine, serine and threonine metabolism	0.214855	1.87	KHN85149.1	128	S	2,3-bisphosphoglycerate-independent phosphoglycerate mutase [Toxocara canis] GN=gpmI	gpmI	K15633	0.999997	3.26624e-27	62.238	4	LCSGNWQQIEAHGLHVGLPEGLMGNS(1)EVGHLNIGAGR	-0.87772	1	216600	1	5.44944e-212	251.86	4	LCSGNWQQIEAHGLHVGLPEGLMGNS(1)EVGHLNIGAGR	1.047	2	712280	1	0	282.7	4	LCSGNWQQIEAHGLHVGLPEGLMGNS(1)EVGHLNIGAGR	1.2526	1	534540
map00260 Glycine, serine and threonine metabolism	0.214855	1.87	KHN85929.1	259	S	Aminomethyltransferase, mitochondrial [Toxocara canis] GN=AMT	AMT	K00605	0.999935	1.7352e-05	105.78	2	LLQGETDFDLS(1)K	-2.433	1	57958	0.99622	3.22517e-05	73.305	2	LLQGET(0.004)DFDLS(0.996)K	1.0807	1	59798
map00500 Starch and sucrose metabolism	0.07146	2.05	KHN72132.1	151	S	Phosphoglucomutase-2 [Toxocara canis] GN=PGM2	PGM2	K15779	0.999998	1.0905e-81	226.09	2	CDAGLMITAS(1)HNPK	-3.4738	3	4634100	0.999542	3.28923e-85	230.55	2	CDAGLMITAS(1)HNPK	-1.873	1	4226100	0.999971	4.21667e-34	198.44	2	CDAGLMITAS(1)HNPK	-0.46209	1	4330100
map00500 Starch and sucrose metabolism	0.07146	2.05	KHN72603.1	333	S	1,4-alpha-glucan-branching enzyme [Toxocara canis] GN=GBE1	GBE1	K00700																	0.999659	0.0255085	58.476	2	GFHS(1)LWDSR	-0.038797	1	34640
map00500 Starch and sucrose metabolism	0.07146	2.05	KHN77771.1	397	S	putative glycogen [starch] synthase [Toxocara canis] GN=gsy-1	gsy-1	K00693									1	0.00334676	85.813	2	ANS(1)FNVESLK	-2.0587	1	65926
map00500 Starch and sucrose metabolism	0.07146	2.05	KHN79556.1	125	S	Phosphoglucomutase-1 [Toxocara canis] GN=PGM1	PGM1	K01835	0.996597	6.73284e-09	77.684	2	EINGGNVINGGIILT(0.003)AS(0.997)HNPGGPK	-1.7653	2	542950	0.981758	4.58169e-19	99.707	2	EINGGNVINGGIILT(0.018)AS(0.982)HNPGGPK	-2.0717	3	1031900	0.997972	2.84375e-27	96.738	2	EINGGNVINGGIILT(0.002)AS(0.998)HNPGGPK	-3.7709	2	626360
map00500 Starch and sucrose metabolism	0.07146	2.05	KHN79556.1	388	S	Phosphoglucomutase-1 [Toxocara canis] GN=PGM1	PGM1	K01835	0.972985	0.001136	48.945	2	LS(0.024)LCGEES(0.973)FGT(0.002)GS(0.001)DHIR	6.4324	1	78924	0.989635	1.15318e-05	70.337	2	LSLCGEES(0.99)FGT(0.009)GS(0.001)DHIR	9.0902	1	40920	0.997997	5.98169e-15	89.489	2	LSLCGEES(0.998)FGT(0.002)GSDHIR	7.9358	1	66865
map00500 Starch and sucrose metabolism	0.07146	2.05	KHN79556.1	11	S	Phosphoglucomutase-1 [Toxocara canis] GN=PGM1	PGM1	K01835																	0.949976	7.92914e-06	86.135	2	VVT(0.001)VS(0.95)T(0.05)KPYEGQK	1.6087	1	80127
map00500 Starch and sucrose metabolism	0.07146	2.05	KHN85251.1	36	S	Glycogen phosphorylase, muscle form [Toxocara canis] GN=PYGM	PYGM	K00688	1	0.00352409	97.277	2	HLHFS(1)LIK	-3.9564	1	36759	1	0.0123293	70.389	2	HLHFS(1)LIK	-0.97384	1	34350
map00500 Starch and sucrose metabolism	0.07146	2.05	KHN88680.1	266	T	Glucose-6-phosphate isomerase [Toxocara canis] GN=GPI	GPI	K01810	0.98114	0.00118963	78.71	2	TFT(0.019)T(0.981)QETITNAESAK	1.2972	1	169540	0.969625	0.00209092	69.369	2	TFT(0.03)T(0.97)QETITNAESAK	1.8803	1	164060	0.988173	1.81811e-08	109.16	2	TFT(0.012)T(0.988)QETITNAESAK	4.2364	2	208580
map00500 Starch and sucrose metabolism	0.07146	2.05	KHN88680.1	269	T	Glucose-6-phosphate isomerase [Toxocara canis] GN=GPI	GPI	K01810	0.999713	1.13469e-12	111.75	2	TFTTQET(1)ITNAESAK	-2.4858	1	48341	0.754499	0.0191904	60.734	2	TFT(0.009)T(0.17)QET(0.754)IT(0.065)NAES(0.001)AK	-5.7966	1	41351
map00500 Starch and sucrose metabolism	0.07146	2.05	KHN88680.1	37	S	Glucose-6-phosphate isomerase [Toxocara canis] GN=GPI	GPI	K01810									0.999795	0.0248508	41.796	2	AYFNS(1)HGK	-0.76859	1	31622
map00500 Starch and sucrose metabolism	0.07146	2.05	KHN88680.1	265	T	Glucose-6-phosphate isomerase [Toxocara canis] GN=GPI	GPI	K01810									0.930867	0.0157926	64.56	2	T(0.027)FT(0.931)T(0.042)QETITNAESAK	6.4535	1	80571
map00520 Amino sugar and nucleotide sugar metabolism	0.346611	1.48	KHN72132.1	151	S	Phosphoglucomutase-2 [Toxocara canis] GN=PGM2	PGM2	K15779	0.999998	1.0905e-81	226.09	2	CDAGLMITAS(1)HNPK	-3.4738	3	4634100	0.999542	3.28923e-85	230.55	2	CDAGLMITAS(1)HNPK	-1.873	1	4226100	0.999971	4.21667e-34	198.44	2	CDAGLMITAS(1)HNPK	-0.46209	1	4330100
map00520 Amino sugar and nucleotide sugar metabolism	0.346611	1.48	KHN79556.1	125	S	Phosphoglucomutase-1 [Toxocara canis] GN=PGM1	PGM1	K01835	0.996597	6.73284e-09	77.684	2	EINGGNVINGGIILT(0.003)AS(0.997)HNPGGPK	-1.7653	2	542950	0.981758	4.58169e-19	99.707	2	EINGGNVINGGIILT(0.018)AS(0.982)HNPGGPK	-2.0717	3	1031900	0.997972	2.84375e-27	96.738	2	EINGGNVINGGIILT(0.002)AS(0.998)HNPGGPK	-3.7709	2	626360
map00520 Amino sugar and nucleotide sugar metabolism	0.346611	1.48	KHN79556.1	388	S	Phosphoglucomutase-1 [Toxocara canis] GN=PGM1	PGM1	K01835	0.972985	0.001136	48.945	2	LS(0.024)LCGEES(0.973)FGT(0.002)GS(0.001)DHIR	6.4324	1	78924	0.989635	1.15318e-05	70.337	2	LSLCGEES(0.99)FGT(0.009)GS(0.001)DHIR	9.0902	1	40920	0.997997	5.98169e-15	89.489	2	LSLCGEES(0.998)FGT(0.002)GSDHIR	7.9358	1	66865
map00520 Amino sugar and nucleotide sugar metabolism	0.346611	1.48	KHN79556.1	11	S	Phosphoglucomutase-1 [Toxocara canis] GN=PGM1	PGM1	K01835																	0.949976	7.92914e-06	86.135	2	VVT(0.001)VS(0.95)T(0.05)KPYEGQK	1.6087	1	80127
map00520 Amino sugar and nucleotide sugar metabolism	0.346611	1.48	KHN84283.1	108	S	Phosphoacetylglucosamine mutase [Toxocara canis] GN=PGM3	PGM3	K01836	0.972315	0.000130764	64.401	2	AIGVMIT(0.028)AS(0.972)HNPENDNGVK	-1.1315	1	386510	0.993312	8.60223e-20	98.868	2	AIGVMIT(0.007)AS(0.993)HNPENDNGVK	-7.207	2	520450	0.997697	4.02274e-11	105.94	2	AIGVMIT(0.002)AS(0.998)HNPENDNGVK	-7.3926	3	660250
map00520 Amino sugar and nucleotide sugar metabolism	0.346611	1.48	KHN88680.1	266	T	Glucose-6-phosphate isomerase [Toxocara canis] GN=GPI	GPI	K01810	0.98114	0.00118963	78.71	2	TFT(0.019)T(0.981)QETITNAESAK	1.2972	1	169540	0.969625	0.00209092	69.369	2	TFT(0.03)T(0.97)QETITNAESAK	1.8803	1	164060	0.988173	1.81811e-08	109.16	2	TFT(0.012)T(0.988)QETITNAESAK	4.2364	2	208580
map00520 Amino sugar and nucleotide sugar metabolism	0.346611	1.48	KHN88680.1	269	T	Glucose-6-phosphate isomerase [Toxocara canis] GN=GPI	GPI	K01810	0.999713	1.13469e-12	111.75	2	TFTTQET(1)ITNAESAK	-2.4858	1	48341	0.754499	0.0191904	60.734	2	TFT(0.009)T(0.17)QET(0.754)IT(0.065)NAES(0.001)AK	-5.7966	1	41351
map00520 Amino sugar and nucleotide sugar metabolism	0.346611	1.48	KHN88680.1	37	S	Glucose-6-phosphate isomerase [Toxocara canis] GN=GPI	GPI	K01810									0.999795	0.0248508	41.796	2	AYFNS(1)HGK	-0.76859	1	31622
map00520 Amino sugar and nucleotide sugar metabolism	0.346611	1.48	KHN88680.1	265	T	Glucose-6-phosphate isomerase [Toxocara canis] GN=GPI	GPI	K01810									0.930867	0.0157926	64.56	2	T(0.027)FT(0.931)T(0.042)QETITNAESAK	6.4535	1	80571
map00630 Glyoxylate and dicarboxylate metabolism	0.31211	1.62	KHN76191.1	98	S	Propionyl-CoA carboxylase alpha chain, mitochondrial [Toxocara canis] GN=pcca-1	pcca-1	K01965									0.809042	0.000648565	51.128	2	TVAVHSDVDS(0.191)AS(0.809)LHVR	-4.785	2	123410	0.827444	2.53492e-09	99.127	2	TVAVHSDVDS(0.173)AS(0.827)LHVR	-2.1904	2	118190
map00630 Glyoxylate and dicarboxylate metabolism	0.31211	1.62	KHN76576.1	118	S	Glycine cleavage system H protein, mitochondrial [Toxocara canis] GN=ppl	ppl	K02437	0.999994	0.00174988	76.009	2	NTQVEANPS(1)LINK	-5.4308	1	94097	0.999993	0.00595874	52.201	2	NTQVEANPS(1)LINK	-5.7007	1	83739
map00630 Glyoxylate and dicarboxylate metabolism	0.31211	1.62	KHN76811.1	327	S	Malate dehydrogenase, cytoplasmic [Toxocara canis] GN=mdh1	mdh1	K00025	1	0.00262381	77.325	2	IVQGLS(1)IDEFAK	-3.056	1	177370	1	0.00300814	70.598	2	IVQGLS(1)IDEFAK	-1.6809	1	185140	1	0.00153837	66.485	2	IVQGLS(1)IDEFAK	-2.2293	1	200590
map00630 Glyoxylate and dicarboxylate metabolism	0.31211	1.62	KHN76811.1	265	S	Malate dehydrogenase, cytoplasmic [Toxocara canis] GN=mdh1	mdh1	K00025	0.998625	8.2498e-34	189.13	2	KLS(0.999)S(0.001)AMSAAK	-1.594	2	4851100	0.994949	1.51853e-07	165.02	2	KLS(0.995)S(0.005)AMSAAK	-2.1731	3	6430500	0.999306	3.69705e-07	155.57	2	KLS(0.999)S(0.001)AMSAAK	-1.8438	3	6372100
map00630 Glyoxylate and dicarboxylate metabolism	0.31211	1.62	KHN85929.1	259	S	Aminomethyltransferase, mitochondrial [Toxocara canis] GN=AMT	AMT	K00605	0.999935	1.7352e-05	105.78	2	LLQGETDFDLS(1)K	-2.433	1	57958	0.99622	3.22517e-05	73.305	2	LLQGET(0.004)DFDLS(0.996)K	1.0807	1	59798
map00670 One carbon pool by folate	0.0565797	2.73	KHN76576.1	118	S	Glycine cleavage system H protein, mitochondrial [Toxocara canis] GN=ppl	ppl	K02437	0.999994	0.00174988	76.009	2	NTQVEANPS(1)LINK	-5.4308	1	94097	0.999993	0.00595874	52.201	2	NTQVEANPS(1)LINK	-5.7007	1	83739
map00670 One carbon pool by folate	0.0565797	2.73	KHN83441.1	12	S	putative S-adenosylmethionine synthase 4 [Toxocara canis] GN=sams-4	sams-4	K00789	0.99958	0.024744	74.269	2	TQS(1)ELFR	-1.9729	1	83667	0.996608	0.0146116	60.892	2	T(0.003)QS(0.997)ELFR	-3.3664	1	75385
map00670 One carbon pool by folate	0.0565797	2.73	KHN85929.1	259	S	Aminomethyltransferase, mitochondrial [Toxocara canis] GN=AMT	AMT	K00605	0.999935	1.7352e-05	105.78	2	LLQGETDFDLS(1)K	-2.433	1	57958	0.99622	3.22517e-05	73.305	2	LLQGET(0.004)DFDLS(0.996)K	1.0807	1	59798
map00670 One carbon pool by folate	0.0565797	2.73	KHN89033.1	374	S	putative methylenetetrahydrofolate reductase [Toxocara canis] GN=C06A8.1	C06A8.1	K25004																	1	0.0271241	56.202	2	S(1)FDGNHPLR	1.7603	1	124550
map00730 Thiamine metabolism	0.280085	3.12	KHN76782.1	476	S	Adenylate kinase isoenzyme 1 [Toxocara canis] GN=F38B2.4	F38B2.4	K00939	1	1.35089e-60	202.24	2	IPS(1)EGTIDDIFK	1.9495	1	1868000	0.999997	1.25541e-53	215.93	2	IPS(1)EGTIDDIFK	4.0161	1	1537000	0.999991	2.95577e-51	223.55	2	IPS(1)EGTIDDIFK	-0.18014	1	1546200
map00730 Thiamine metabolism	0.280085	3.12	KHN76782.1	338	S	Adenylate kinase isoenzyme 1 [Toxocara canis] GN=F38B2.4	F38B2.4	K00939	0.926776	5.48576e-09	146.34	2	YGLT(0.001)HLS(0.927)S(0.072)GDLLR	-1.211	1	447290									0.974586	4.31352e-06	166.65	2	YGLTHLS(0.975)S(0.025)GDLLR	-0.94848	1	485050
map00730 Thiamine metabolism	0.280085	3.12	KHN76782.1	339	S	Adenylate kinase isoenzyme 1 [Toxocara canis] GN=F38B2.4	F38B2.4	K00939									0.773006	5.17241e-16	177.41	2	YGLTHLS(0.227)S(0.773)GDLLR	-2.2947	1	461270
map00785 Lipoic acid metabolism	0.0857372	2.85	KHN76576.1	118	S	Glycine cleavage system H protein, mitochondrial [Toxocara canis] GN=ppl	ppl	K02437	0.999994	0.00174988	76.009	2	NTQVEANPS(1)LINK	-5.4308	1	94097	0.999993	0.00595874	52.201	2	NTQVEANPS(1)LINK	-5.7007	1	83739
map00785 Lipoic acid metabolism	0.0857372	2.85	KHN79863.1	938	S	2-oxoglutarate dehydrogenase, mitochondrial [Toxocara canis] GN=Tcan_05674	Tcan_05674	K00164	1	0.00460391	40.386	2	S(1)PIEDFLPGT(1)KFK	7.2946	1	1830200
map00785 Lipoic acid metabolism	0.0857372	2.85	KHN79863.1	947	T	2-oxoglutarate dehydrogenase, mitochondrial [Toxocara canis] GN=Tcan_05674	Tcan_05674	K00164	1	0.00460391	40.386	2	S(1)PIEDFLPGT(1)KFK	7.2946	1	1830200
map00785 Lipoic acid metabolism	0.0857372	2.85	KHN85929.1	259	S	Aminomethyltransferase, mitochondrial [Toxocara canis] GN=AMT	AMT	K00605	0.999935	1.7352e-05	105.78	2	LLQGETDFDLS(1)K	-2.433	1	57958	0.99622	3.22517e-05	73.305	2	LLQGET(0.004)DFDLS(0.996)K	1.0807	1	59798
map00910 Nitrogen metabolism	0.336097	1.68	KHN74338.1	476	S	Glutamate dehydrogenase, mitochondrial [Toxocara canis] GN=Gdh	Gdh	K00261									1	0.019515	50.297	2	IEPAAS(1)LK	-3.6658	1	72812
map00910 Nitrogen metabolism	0.336097	1.68	KHN85152.1	577	S	Glutamate dehydrogenase, mitochondrial [Toxocara canis] GN=Gdh	Gdh	K00261	1	0.00106639	114.93	2	NLNHVS(1)FGR	-0.93349	1	941900	1	0.0028678	91.245	2	NLNHVS(1)FGR	0.48342	1	978450
map00983 Drug metabolism - other enzymes	0.311051	1.44	KHN74050.1	98	S	Glutathione S-transferase 1 [Toxocara canis] GN=GST1	GST1	K00799	0.981895	0.00898524	64.906	2	S(0.018)GS(0.982)GYLVGK	-5.2283	1	125790	0.982528	0.0112075	66.664	2	S(0.017)GS(0.983)GYLVGK	-1.0369	1	122170
map00983 Drug metabolism - other enzymes	0.311051	1.44	KHN76117.1	183	S	Uridine-cytidine kinase 2 [Toxocara canis] GN=uck2	uck2	K00876	1	1.78981e-17	64.56	4	GAENEVAIDLILHHIHEILRS(1)PR	-0.071636	1	29830	1	0.0107783	47.267	3	GAENEVAIDLILHHIHEILRS(1)PR	0.15317	1	27607	1	6.05899e-20	63.359	3	GAENEVAIDLILHHIHEILRS(1)PR	-0.72369	1	22087
map00983 Drug metabolism - other enzymes	0.311051	1.44	KHN78150.1	159	S	Inosine-5'-monophosphate dehydrogenase [Toxocara canis] GN=T22D1.3	T22D1.3	K00088																	0.959252	0.00604484	99.34	2	LLGLVT(0.041)S(0.959)R	1.3626	1	45523
map00983 Drug metabolism - other enzymes	0.311051	1.44	KHN82384.1	21	S	Uridine kinase-like protein 5 [Toxocara canis] GN=UKL5	UKL5	K00876	1	1.0437e-07	77.347	2	LPVIVGIIGGLQS(1)GK	-1.0335	1	19266	1	8.33841e-08	82.822	2	LPVIVGIIGGLQS(1)GK	-1.8718	1	19593	1	9.30302e-10	65.421	2	LPVIVGIIGGLQS(1)GK	-3.4784	1	20387
map00983 Drug metabolism - other enzymes	0.311051	1.44	KHN87074.1	13	S	Ribonucleoside-diphosphate reductase large subunit [Toxocara canis] GN=rnr-1	rnr-1	K10807																	0.876548	0.0163164	71.219	2	RLPS(0.877)T(0.123)YVVK	-2.8543	1	37562
map00983 Drug metabolism - other enzymes	0.311051	1.44	KHN88613.1	154	S	Nucleoside diphosphate kinase [Toxocara canis] GN=NDK	NDK	K00940	0.951923	3.27268e-06	82.87	2	LMLGATNPLAS(0.952)NPGT(0.048)IR	0.40812	2	113560									0.989776	0.000870957	60.14	2	LMLGAT(0.003)NPLAS(0.99)NPGT(0.007)IR	-1.1391	1	117300
map00983 Drug metabolism - other enzymes	0.311051	1.44	KHN88613.1	175	S	Nucleoside diphosphate kinase [Toxocara canis] GN=NDK	NDK	K00940	0.982277	6.94249e-20	141.36	2	NIVHGS(0.982)DS(0.018)LESAK	-3.1649	1	764370	0.979823	0.000197358	106.79	2	NIVHGS(0.98)DS(0.02)LESAK	-4.3152	1	791110	0.982619	0.000153128	136.39	2	NIVHGS(0.983)DS(0.017)LESAK	-2.9489	1	780120
map00983 Drug metabolism - other enzymes	0.311051	1.44	KHN88613.1	177	S	Nucleoside diphosphate kinase [Toxocara canis] GN=NDK	NDK	K00940	0.992737	9.64266e-14	142.73	2	NIVHGS(0.006)DS(0.993)LES(0.001)AK	-1.8773	1	822990	0.869531	2.27372e-05	91.1	2	NIVHGS(0.129)DS(0.87)LES(0.001)AK	-0.51022	1	778730	0.9822	0.000151902	144.72	2	NIVHGS(0.017)DS(0.982)LES(0.001)AK	0.27012	1	809020
map00983 Drug metabolism - other enzymes	0.311051	1.44	KHN88613.1	180	S	Nucleoside diphosphate kinase [Toxocara canis] GN=NDK	NDK	K00940	1	2.21439e-14	171.03	3	NIVHGSDSLES(1)AKR	-2.2941	3	588920	0.999999	1.28655e-18	151.18	3	NIVHGSDSLES(1)AKR	-3.2509	4	685500	0.999996	1.94436e-12	151.18	3	NIVHGSDSLES(1)AKR	-1.252	3	574590
map00983 Drug metabolism - other enzymes	0.311051	1.44	KHN88613.1	149	T	Nucleoside diphosphate kinase [Toxocara canis] GN=NDK	NDK	K00940	1	3.58865e-73	193.26	2	LMLGAT(1)NPLASNPGTIR	2.372	2	916020	1	4.76433e-66	173.63	2	LMLGAT(1)NPLASNPGTIR	0.027347	2	1040700	1	6.78596e-106	209.08	2	LMLGAT(1)NPLASNPGTIR	0.18543	2	1086000
map00983 Drug metabolism - other enzymes	0.311051	1.44	KHN88613.1	163	Y	Nucleoside diphosphate kinase [Toxocara canis] GN=NDK	NDK	K00940	0.996603	0.00321333	60.892	2	GDY(0.997)S(0.003)IQTGR	-1.4217	1	64746	0.998335	0.00458319	86.205	2	GDY(0.998)S(0.002)IQTGR	-1.7541	1	71479
map01200 Carbon metabolism	0.00225946	2.28	KHN70941.1	285	S	Transaldolase [Toxocara canis] GN=TALDO1	TALDO1	K00616	1	8.51263e-26	156.14	2	TQVMAAS(1)FR	-2.8068	2	973370	1	2.43635e-50	188.6	2	TQVMAAS(1)FR	-2.1237	3	1763400	1	2.1123e-07	173.07	2	TQVMAAS(1)FR	-2.0895	2	1736200
map01200 Carbon metabolism	0.00225946	2.28	KHN72594.1	256	T	Glyceraldehyde-3-phosphate dehydrogenase [Toxocara canis] GN=G3PD	G3PD	K00134	0.989584	3.01388e-116	251.42	3	FGIVEGLMTTVHAT(0.003)T(0.008)AT(0.99)QK	-1.7488	8	13648000	0.998927	1.30424e-137	274.58	2	FGIVEGLMTTVHATT(0.001)AT(0.999)QK	-3.0262	11	26863000	0.994823	2.48435e-153	288.61	2	FGIVEGLMTTVHAT(0.001)T(0.005)AT(0.995)QK	-3.2453	8	12427000
map01200 Carbon metabolism	0.00225946	2.28	KHN72594.1	225	T	Glyceraldehyde-3-phosphate dehydrogenase [Toxocara canis] GN=G3PD	G3PD	K00134	0.985114	5.91809e-168	249.72	3	YDAANNHVISNASCT(0.985)T(0.015)NCLAPLAK	-3.8262	1	1504200	0.87632	3.71292e-114	200.89	3	YDAANNHVISNAS(0.001)CT(0.876)T(0.122)NCLAPLAK	-1.1708	2	1824100
map01200 Carbon metabolism	0.00225946	2.28	KHN73524.1	6	Y	Fructose-1,6-bisphosphatase isozyme 2 [Toxocara canis] GN=Fbp2	Fbp2	K03841																	0.999999	0.000349657	69.276	2	EY(1)GIETDAMTLQR	-4.7417	1	23122
map01200 Carbon metabolism	0.00225946	2.28	KHN74338.1	476	S	Glutamate dehydrogenase, mitochondrial [Toxocara canis] GN=Gdh	Gdh	K00261									1	0.019515	50.297	2	IEPAAS(1)LK	-3.6658	1	72812
map01200 Carbon metabolism	0.00225946	2.28	KHN76191.1	98	S	Propionyl-CoA carboxylase alpha chain, mitochondrial [Toxocara canis] GN=pcca-1	pcca-1	K01965									0.809042	0.000648565	51.128	2	TVAVHSDVDS(0.191)AS(0.809)LHVR	-4.785	2	123410	0.827444	2.53492e-09	99.127	2	TVAVHSDVDS(0.173)AS(0.827)LHVR	-2.1904	2	118190
map01200 Carbon metabolism	0.00225946	2.28	KHN76576.1	118	S	Glycine cleavage system H protein, mitochondrial [Toxocara canis] GN=ppl	ppl	K02437	0.999994	0.00174988	76.009	2	NTQVEANPS(1)LINK	-5.4308	1	94097	0.999993	0.00595874	52.201	2	NTQVEANPS(1)LINK	-5.7007	1	83739
map01200 Carbon metabolism	0.00225946	2.28	KHN76811.1	327	S	Malate dehydrogenase, cytoplasmic [Toxocara canis] GN=mdh1	mdh1	K00025	1	0.00262381	77.325	2	IVQGLS(1)IDEFAK	-3.056	1	177370	1	0.00300814	70.598	2	IVQGLS(1)IDEFAK	-1.6809	1	185140	1	0.00153837	66.485	2	IVQGLS(1)IDEFAK	-2.2293	1	200590
map01200 Carbon metabolism	0.00225946	2.28	KHN76811.1	265	S	Malate dehydrogenase, cytoplasmic [Toxocara canis] GN=mdh1	mdh1	K00025	0.998625	8.2498e-34	189.13	2	KLS(0.999)S(0.001)AMSAAK	-1.594	2	4851100	0.994949	1.51853e-07	165.02	2	KLS(0.995)S(0.005)AMSAAK	-2.1731	3	6430500	0.999306	3.69705e-07	155.57	2	KLS(0.999)S(0.001)AMSAAK	-1.8438	3	6372100
map01200 Carbon metabolism	0.00225946	2.28	KHN77077.1	48	S	Fructose-bisphosphate aldolase 1 [Toxocara canis] GN=aldo-1	aldo-1	K01623	0.821409	2.67289e-21	133.47	2	GILAADES(0.821)T(0.155)GS(0.023)MDKK	-0.18544	2	1904700									0.833996	1.6844e-09	104.86	2	GILAADES(0.834)T(0.145)GS(0.021)MDK	2.9567	2	1380800
map01200 Carbon metabolism	0.00225946	2.28	KHN77077.1	51	S	Fructose-bisphosphate aldolase 1 [Toxocara canis] GN=aldo-1	aldo-1	K01623	0.986842	1.65206e-32	159.83	2	GILAADES(0.002)T(0.011)GS(0.987)MDKK	-3.5852	2	10361000	0.999949	7.08454e-61	222.25	2	GILAADESTGS(1)MDKK	-4.0651	3	1974800	0.98215	3.01209e-13	179.9	2	GILAADES(0.005)T(0.013)GS(0.982)MDK	2.6974	4	10133000
map01200 Carbon metabolism	0.00225946	2.28	KHN77077.1	49	T	Fructose-bisphosphate aldolase 1 [Toxocara canis] GN=aldo-1	aldo-1	K01623	0.843472	4.55307e-12	148.62	2	GILAADES(0.111)T(0.843)GS(0.046)MDKK	1.7088	4	1064800
map01200 Carbon metabolism	0.00225946	2.28	KHN77077.1	104	T	Fructose-bisphosphate aldolase 1 [Toxocara canis] GN=aldo-1	aldo-1	K01623	0.999974	0.0010271	80.379	2	TDDGT(1)PFVEVLK	-1.9566	1	216440	0.996247	0.0243601	70.598	2	T(0.004)DDGT(0.996)PFVEVLK	0.3014	1	234350
map01200 Carbon metabolism	0.00225946	2.28	KHN79330.1	40	S	Enolase [Toxocara canis] GN=enol-1	enol-1	K01689	0.932806	0.000299783	88.137	2	AAVPS(0.019)GAS(0.933)T(0.049)GVHEALELR	-2.225	3	2459900	0.858272	1.82391e-12	126.46	2	AAVPSGAS(0.858)T(0.142)GVHEALELR	1.7625	2	2184300	0.816865	4.21367e-06	85.443	2	AAVPS(0.001)GAS(0.817)T(0.182)GVHEALELR	0.88967	1	1449800
map01200 Carbon metabolism	0.00225946	2.28	KHN79330.1	37	S	Enolase [Toxocara canis] GN=enol-1	enol-1	K01689									0.963254	0.0145255	46.276	2	AAVPS(0.963)GAS(0.024)T(0.012)GVHEALELR	0.90823	1	257520
map01200 Carbon metabolism	0.00225946	2.28	KHN79330.1	271	S	Enolase [Toxocara canis] GN=enol-1	enol-1	K01689									0.998825	0.0286638	73.891	2	NPHS(0.001)DKS(0.999)LWK	-2.2494	1	152160
map01200 Carbon metabolism	0.00225946	2.28	KHN79330.1	376	S	Enolase [Toxocara canis] GN=enol-1	enol-1	K01689																	0.959015	6.00678e-11	66.002	2	S(0.959)GET(0.041)EDTFIADLVVGLATGQIK	-0.61885	1	70213
map01200 Carbon metabolism	0.00225946	2.28	KHN79863.1	938	S	2-oxoglutarate dehydrogenase, mitochondrial [Toxocara canis] GN=Tcan_05674	Tcan_05674	K00164	1	0.00460391	40.386	2	S(1)PIEDFLPGT(1)KFK	7.2946	1	1830200
map01200 Carbon metabolism	0.00225946	2.28	KHN79863.1	947	T	2-oxoglutarate dehydrogenase, mitochondrial [Toxocara canis] GN=Tcan_05674	Tcan_05674	K00164	1	0.00460391	40.386	2	S(1)PIEDFLPGT(1)KFK	7.2946	1	1830200
map01200 Carbon metabolism	0.00225946	2.28	KHN81473.1	43	S	6-phosphofructokinase [Toxocara canis] GN=PFK	PFK	K00850	0.99971	1.31234e-34	200.76	2	SDS(1)IVPTAGK	-0.51483	2	12287000	0.991702	0.00106895	145.95	2	S(0.008)DS(0.992)IVPTAGK	-0.93868	4	13713000	0.999208	0.00535364	151.66	2	S(0.001)DS(0.999)IVPTAGK	-0.88159	2	13203000
map01200 Carbon metabolism	0.00225946	2.28	KHN81473.1	719	S	6-phosphofructokinase [Toxocara canis] GN=PFK	PFK	K00850	0.994959	2.09115e-12	95.052	3	TNVLGHAQQGGS(0.995)PT(0.005)PFDR	-2.3287	2	268120	0.976725	8.30791e-12	89.684	2	TNVLGHAQQGGS(0.977)PT(0.023)PFDR	-0.16709	1	224260	0.930583	9.89727e-13	130.54	2	TNVLGHAQQGGS(0.931)PT(0.069)PFDR	-2.2645	2	299630
map01200 Carbon metabolism	0.00225946	2.28	KHN81473.1	351	S	6-phosphofructokinase [Toxocara canis] GN=PFK	PFK	K00850									0.998398	0.0182182	50.09	2	GGS(0.998)PS(0.002)AFDR	-1.4907	1	335230
map01200 Carbon metabolism	0.00225946	2.28	KHN81578.1	87	T	Fructose-bisphosphate aldolase 2 [Toxocara canis] GN=aldo-2	aldo-2	K01623	0.937649	1.35548e-53	199.04	2	GILAADES(0.011)T(0.052)GT(0.938)IGK	-1.7772	2	587860	0.8514	8.12472e-15	159.75	2	GILAADES(0.11)T(0.039)GT(0.851)IGKR	0.60498	1	284980	0.977734	5.6589e-18	168.78	2	GILAADES(0.006)T(0.016)GT(0.978)IGK	-0.062479	2	594540
map01200 Carbon metabolism	0.00225946	2.28	KHN81578.1	84	S	Fructose-bisphosphate aldolase 2 [Toxocara canis] GN=aldo-2	aldo-2	K01623																	0.910343	1.05685e-09	104.86	2	GILAADES(0.91)T(0.086)GT(0.003)IGK	1.5186	1	276550
map01200 Carbon metabolism	0.00225946	2.28	KHN85149.1	128	S	2,3-bisphosphoglycerate-independent phosphoglycerate mutase [Toxocara canis] GN=gpmI	gpmI	K15633	0.999997	3.26624e-27	62.238	4	LCSGNWQQIEAHGLHVGLPEGLMGNS(1)EVGHLNIGAGR	-0.87772	1	216600	1	5.44944e-212	251.86	4	LCSGNWQQIEAHGLHVGLPEGLMGNS(1)EVGHLNIGAGR	1.047	2	712280	1	0	282.7	4	LCSGNWQQIEAHGLHVGLPEGLMGNS(1)EVGHLNIGAGR	1.2526	1	534540
map01200 Carbon metabolism	0.00225946	2.28	KHN85152.1	577	S	Glutamate dehydrogenase, mitochondrial [Toxocara canis] GN=Gdh	Gdh	K00261	1	0.00106639	114.93	2	NLNHVS(1)FGR	-0.93349	1	941900	1	0.0028678	91.245	2	NLNHVS(1)FGR	0.48342	1	978450
map01200 Carbon metabolism	0.00225946	2.28	KHN85929.1	259	S	Aminomethyltransferase, mitochondrial [Toxocara canis] GN=AMT	AMT	K00605	0.999935	1.7352e-05	105.78	2	LLQGETDFDLS(1)K	-2.433	1	57958	0.99622	3.22517e-05	73.305	2	LLQGET(0.004)DFDLS(0.996)K	1.0807	1	59798
map01200 Carbon metabolism	0.00225946	2.28	KHN88680.1	266	T	Glucose-6-phosphate isomerase [Toxocara canis] GN=GPI	GPI	K01810	0.98114	0.00118963	78.71	2	TFT(0.019)T(0.981)QETITNAESAK	1.2972	1	169540	0.969625	0.00209092	69.369	2	TFT(0.03)T(0.97)QETITNAESAK	1.8803	1	164060	0.988173	1.81811e-08	109.16	2	TFT(0.012)T(0.988)QETITNAESAK	4.2364	2	208580
map01200 Carbon metabolism	0.00225946	2.28	KHN88680.1	269	T	Glucose-6-phosphate isomerase [Toxocara canis] GN=GPI	GPI	K01810	0.999713	1.13469e-12	111.75	2	TFTTQET(1)ITNAESAK	-2.4858	1	48341	0.754499	0.0191904	60.734	2	TFT(0.009)T(0.17)QET(0.754)IT(0.065)NAES(0.001)AK	-5.7966	1	41351
map01200 Carbon metabolism	0.00225946	2.28	KHN88680.1	37	S	Glucose-6-phosphate isomerase [Toxocara canis] GN=GPI	GPI	K01810									0.999795	0.0248508	41.796	2	AYFNS(1)HGK	-0.76859	1	31622
map01200 Carbon metabolism	0.00225946	2.28	KHN88680.1	265	T	Glucose-6-phosphate isomerase [Toxocara canis] GN=GPI	GPI	K01810									0.930867	0.0157926	64.56	2	T(0.027)FT(0.931)T(0.042)QETITNAESAK	6.4535	1	80571
map01230 Biosynthesis of amino acids	0.0206092	2.33	KHN70941.1	285	S	Transaldolase [Toxocara canis] GN=TALDO1	TALDO1	K00616	1	8.51263e-26	156.14	2	TQVMAAS(1)FR	-2.8068	2	973370	1	2.43635e-50	188.6	2	TQVMAAS(1)FR	-2.1237	3	1763400	1	2.1123e-07	173.07	2	TQVMAAS(1)FR	-2.0895	2	1736200
map01230 Biosynthesis of amino acids	0.0206092	2.33	KHN72594.1	256	T	Glyceraldehyde-3-phosphate dehydrogenase [Toxocara canis] GN=G3PD	G3PD	K00134	0.989584	3.01388e-116	251.42	3	FGIVEGLMTTVHAT(0.003)T(0.008)AT(0.99)QK	-1.7488	8	13648000	0.998927	1.30424e-137	274.58	2	FGIVEGLMTTVHATT(0.001)AT(0.999)QK	-3.0262	11	26863000	0.994823	2.48435e-153	288.61	2	FGIVEGLMTTVHAT(0.001)T(0.005)AT(0.995)QK	-3.2453	8	12427000
map01230 Biosynthesis of amino acids	0.0206092	2.33	KHN72594.1	225	T	Glyceraldehyde-3-phosphate dehydrogenase [Toxocara canis] GN=G3PD	G3PD	K00134	0.985114	5.91809e-168	249.72	3	YDAANNHVISNASCT(0.985)T(0.015)NCLAPLAK	-3.8262	1	1504200	0.87632	3.71292e-114	200.89	3	YDAANNHVISNAS(0.001)CT(0.876)T(0.122)NCLAPLAK	-1.1708	2	1824100
map01230 Biosynthesis of amino acids	0.0206092	2.33	KHN77077.1	48	S	Fructose-bisphosphate aldolase 1 [Toxocara canis] GN=aldo-1	aldo-1	K01623	0.821409	2.67289e-21	133.47	2	GILAADES(0.821)T(0.155)GS(0.023)MDKK	-0.18544	2	1904700									0.833996	1.6844e-09	104.86	2	GILAADES(0.834)T(0.145)GS(0.021)MDK	2.9567	2	1380800
map01230 Biosynthesis of amino acids	0.0206092	2.33	KHN77077.1	51	S	Fructose-bisphosphate aldolase 1 [Toxocara canis] GN=aldo-1	aldo-1	K01623	0.986842	1.65206e-32	159.83	2	GILAADES(0.002)T(0.011)GS(0.987)MDKK	-3.5852	2	10361000	0.999949	7.08454e-61	222.25	2	GILAADESTGS(1)MDKK	-4.0651	3	1974800	0.98215	3.01209e-13	179.9	2	GILAADES(0.005)T(0.013)GS(0.982)MDK	2.6974	4	10133000
map01230 Biosynthesis of amino acids	0.0206092	2.33	KHN77077.1	49	T	Fructose-bisphosphate aldolase 1 [Toxocara canis] GN=aldo-1	aldo-1	K01623	0.843472	4.55307e-12	148.62	2	GILAADES(0.111)T(0.843)GS(0.046)MDKK	1.7088	4	1064800
map01230 Biosynthesis of amino acids	0.0206092	2.33	KHN77077.1	104	T	Fructose-bisphosphate aldolase 1 [Toxocara canis] GN=aldo-1	aldo-1	K01623	0.999974	0.0010271	80.379	2	TDDGT(1)PFVEVLK	-1.9566	1	216440	0.996247	0.0243601	70.598	2	T(0.004)DDGT(0.996)PFVEVLK	0.3014	1	234350
map01230 Biosynthesis of amino acids	0.0206092	2.33	KHN79330.1	40	S	Enolase [Toxocara canis] GN=enol-1	enol-1	K01689	0.932806	0.000299783	88.137	2	AAVPS(0.019)GAS(0.933)T(0.049)GVHEALELR	-2.225	3	2459900	0.858272	1.82391e-12	126.46	2	AAVPSGAS(0.858)T(0.142)GVHEALELR	1.7625	2	2184300	0.816865	4.21367e-06	85.443	2	AAVPS(0.001)GAS(0.817)T(0.182)GVHEALELR	0.88967	1	1449800
map01230 Biosynthesis of amino acids	0.0206092	2.33	KHN79330.1	37	S	Enolase [Toxocara canis] GN=enol-1	enol-1	K01689									0.963254	0.0145255	46.276	2	AAVPS(0.963)GAS(0.024)T(0.012)GVHEALELR	0.90823	1	257520
map01230 Biosynthesis of amino acids	0.0206092	2.33	KHN79330.1	271	S	Enolase [Toxocara canis] GN=enol-1	enol-1	K01689									0.998825	0.0286638	73.891	2	NPHS(0.001)DKS(0.999)LWK	-2.2494	1	152160
map01230 Biosynthesis of amino acids	0.0206092	2.33	KHN79330.1	376	S	Enolase [Toxocara canis] GN=enol-1	enol-1	K01689																	0.959015	6.00678e-11	66.002	2	S(0.959)GET(0.041)EDTFIADLVVGLATGQIK	-0.61885	1	70213
map01230 Biosynthesis of amino acids	0.0206092	2.33	KHN81473.1	43	S	6-phosphofructokinase [Toxocara canis] GN=PFK	PFK	K00850	0.99971	1.31234e-34	200.76	2	SDS(1)IVPTAGK	-0.51483	2	12287000	0.991702	0.00106895	145.95	2	S(0.008)DS(0.992)IVPTAGK	-0.93868	4	13713000	0.999208	0.00535364	151.66	2	S(0.001)DS(0.999)IVPTAGK	-0.88159	2	13203000
map01230 Biosynthesis of amino acids	0.0206092	2.33	KHN81473.1	719	S	6-phosphofructokinase [Toxocara canis] GN=PFK	PFK	K00850	0.994959	2.09115e-12	95.052	3	TNVLGHAQQGGS(0.995)PT(0.005)PFDR	-2.3287	2	268120	0.976725	8.30791e-12	89.684	2	TNVLGHAQQGGS(0.977)PT(0.023)PFDR	-0.16709	1	224260	0.930583	9.89727e-13	130.54	2	TNVLGHAQQGGS(0.931)PT(0.069)PFDR	-2.2645	2	299630
map01230 Biosynthesis of amino acids	0.0206092	2.33	KHN81473.1	351	S	6-phosphofructokinase [Toxocara canis] GN=PFK	PFK	K00850									0.998398	0.0182182	50.09	2	GGS(0.998)PS(0.002)AFDR	-1.4907	1	335230
map01230 Biosynthesis of amino acids	0.0206092	2.33	KHN81578.1	87	T	Fructose-bisphosphate aldolase 2 [Toxocara canis] GN=aldo-2	aldo-2	K01623	0.937649	1.35548e-53	199.04	2	GILAADES(0.011)T(0.052)GT(0.938)IGK	-1.7772	2	587860	0.8514	8.12472e-15	159.75	2	GILAADES(0.11)T(0.039)GT(0.851)IGKR	0.60498	1	284980	0.977734	5.6589e-18	168.78	2	GILAADES(0.006)T(0.016)GT(0.978)IGK	-0.062479	2	594540
map01230 Biosynthesis of amino acids	0.0206092	2.33	KHN81578.1	84	S	Fructose-bisphosphate aldolase 2 [Toxocara canis] GN=aldo-2	aldo-2	K01623																	0.910343	1.05685e-09	104.86	2	GILAADES(0.91)T(0.086)GT(0.003)IGK	1.5186	1	276550
map01230 Biosynthesis of amino acids	0.0206092	2.33	KHN83441.1	12	S	putative S-adenosylmethionine synthase 4 [Toxocara canis] GN=sams-4	sams-4	K00789	0.99958	0.024744	74.269	2	TQS(1)ELFR	-1.9729	1	83667	0.996608	0.0146116	60.892	2	T(0.003)QS(0.997)ELFR	-3.3664	1	75385
map01230 Biosynthesis of amino acids	0.0206092	2.33	KHN85149.1	128	S	2,3-bisphosphoglycerate-independent phosphoglycerate mutase [Toxocara canis] GN=gpmI	gpmI	K15633	0.999997	3.26624e-27	62.238	4	LCSGNWQQIEAHGLHVGLPEGLMGNS(1)EVGHLNIGAGR	-0.87772	1	216600	1	5.44944e-212	251.86	4	LCSGNWQQIEAHGLHVGLPEGLMGNS(1)EVGHLNIGAGR	1.047	2	712280	1	0	282.7	4	LCSGNWQQIEAHGLHVGLPEGLMGNS(1)EVGHLNIGAGR	1.2526	1	534540
map01232 Nucleotide metabolism	0.00686488	2.82	KHN76117.1	183	S	Uridine-cytidine kinase 2 [Toxocara canis] GN=uck2	uck2	K00876	1	1.78981e-17	64.56	4	GAENEVAIDLILHHIHEILRS(1)PR	-0.071636	1	29830	1	0.0107783	47.267	3	GAENEVAIDLILHHIHEILRS(1)PR	0.15317	1	27607	1	6.05899e-20	63.359	3	GAENEVAIDLILHHIHEILRS(1)PR	-0.72369	1	22087
map01232 Nucleotide metabolism	0.00686488	2.82	KHN76631.1	146	S	Guanylate kinase [Toxocara canis] GN=GUK1	GUK1	K00942	0.999856	0.000246733	112.95	2	PLVLSGPS(1)GGGK	-3.9868	1	394410	0.999799	0.000340589	98.167	2	PLVLSGPS(1)GGGK	-4.0352	1	348090	0.999955	1.55559e-06	96.313	2	PLVLSGPS(1)GGGK	-2.4041	1	325530
map01232 Nucleotide metabolism	0.00686488	2.82	KHN76782.1	476	S	Adenylate kinase isoenzyme 1 [Toxocara canis] GN=F38B2.4	F38B2.4	K00939	1	1.35089e-60	202.24	2	IPS(1)EGTIDDIFK	1.9495	1	1868000	0.999997	1.25541e-53	215.93	2	IPS(1)EGTIDDIFK	4.0161	1	1537000	0.999991	2.95577e-51	223.55	2	IPS(1)EGTIDDIFK	-0.18014	1	1546200
map01232 Nucleotide metabolism	0.00686488	2.82	KHN76782.1	338	S	Adenylate kinase isoenzyme 1 [Toxocara canis] GN=F38B2.4	F38B2.4	K00939	0.926776	5.48576e-09	146.34	2	YGLT(0.001)HLS(0.927)S(0.072)GDLLR	-1.211	1	447290									0.974586	4.31352e-06	166.65	2	YGLTHLS(0.975)S(0.025)GDLLR	-0.94848	1	485050
map01232 Nucleotide metabolism	0.00686488	2.82	KHN76782.1	339	S	Adenylate kinase isoenzyme 1 [Toxocara canis] GN=F38B2.4	F38B2.4	K00939									0.773006	5.17241e-16	177.41	2	YGLTHLS(0.227)S(0.773)GDLLR	-2.2947	1	461270
map01232 Nucleotide metabolism	0.00686488	2.82	KHN78150.1	159	S	Inosine-5'-monophosphate dehydrogenase [Toxocara canis] GN=T22D1.3	T22D1.3	K00088																	0.959252	0.00604484	99.34	2	LLGLVT(0.041)S(0.959)R	1.3626	1	45523
map01232 Nucleotide metabolism	0.00686488	2.82	KHN79744.1	648	S	CTP synthase 2 [Toxocara canis] GN=CTPS2	CTPS2	K01937	0.991146	0.00512949	69.276	2	IPS(0.991)PMT(0.009)VLK	2.1397	1	50320	0.996189	0.014263	63.212	2	IPS(0.996)PMT(0.004)VLK	1.7721	1	40548	0.995243	0.0263045	55.754	2	IPS(0.995)PMT(0.005)VLK	2.6044	1	40472
map01232 Nucleotide metabolism	0.00686488	2.82	KHN82384.1	21	S	Uridine kinase-like protein 5 [Toxocara canis] GN=UKL5	UKL5	K00876	1	1.0437e-07	77.347	2	LPVIVGIIGGLQS(1)GK	-1.0335	1	19266	1	8.33841e-08	82.822	2	LPVIVGIIGGLQS(1)GK	-1.8718	1	19593	1	9.30302e-10	65.421	2	LPVIVGIIGGLQS(1)GK	-3.4784	1	20387
map01232 Nucleotide metabolism	0.00686488	2.82	KHN87074.1	13	S	Ribonucleoside-diphosphate reductase large subunit [Toxocara canis] GN=rnr-1	rnr-1	K10807																	0.876548	0.0163164	71.219	2	RLPS(0.877)T(0.123)YVVK	-2.8543	1	37562
map01232 Nucleotide metabolism	0.00686488	2.82	KHN88613.1	154	S	Nucleoside diphosphate kinase [Toxocara canis] GN=NDK	NDK	K00940	0.951923	3.27268e-06	82.87	2	LMLGATNPLAS(0.952)NPGT(0.048)IR	0.40812	2	113560									0.989776	0.000870957	60.14	2	LMLGAT(0.003)NPLAS(0.99)NPGT(0.007)IR	-1.1391	1	117300
map01232 Nucleotide metabolism	0.00686488	2.82	KHN88613.1	175	S	Nucleoside diphosphate kinase [Toxocara canis] GN=NDK	NDK	K00940	0.982277	6.94249e-20	141.36	2	NIVHGS(0.982)DS(0.018)LESAK	-3.1649	1	764370	0.979823	0.000197358	106.79	2	NIVHGS(0.98)DS(0.02)LESAK	-4.3152	1	791110	0.982619	0.000153128	136.39	2	NIVHGS(0.983)DS(0.017)LESAK	-2.9489	1	780120
map01232 Nucleotide metabolism	0.00686488	2.82	KHN88613.1	177	S	Nucleoside diphosphate kinase [Toxocara canis] GN=NDK	NDK	K00940	0.992737	9.64266e-14	142.73	2	NIVHGS(0.006)DS(0.993)LES(0.001)AK	-1.8773	1	822990	0.869531	2.27372e-05	91.1	2	NIVHGS(0.129)DS(0.87)LES(0.001)AK	-0.51022	1	778730	0.9822	0.000151902	144.72	2	NIVHGS(0.017)DS(0.982)LES(0.001)AK	0.27012	1	809020
map01232 Nucleotide metabolism	0.00686488	2.82	KHN88613.1	180	S	Nucleoside diphosphate kinase [Toxocara canis] GN=NDK	NDK	K00940	1	2.21439e-14	171.03	3	NIVHGSDSLES(1)AKR	-2.2941	3	588920	0.999999	1.28655e-18	151.18	3	NIVHGSDSLES(1)AKR	-3.2509	4	685500	0.999996	1.94436e-12	151.18	3	NIVHGSDSLES(1)AKR	-1.252	3	574590
map01232 Nucleotide metabolism	0.00686488	2.82	KHN88613.1	149	T	Nucleoside diphosphate kinase [Toxocara canis] GN=NDK	NDK	K00940	1	3.58865e-73	193.26	2	LMLGAT(1)NPLASNPGTIR	2.372	2	916020	1	4.76433e-66	173.63	2	LMLGAT(1)NPLASNPGTIR	0.027347	2	1040700	1	6.78596e-106	209.08	2	LMLGAT(1)NPLASNPGTIR	0.18543	2	1086000
map01232 Nucleotide metabolism	0.00686488	2.82	KHN88613.1	163	Y	Nucleoside diphosphate kinase [Toxocara canis] GN=NDK	NDK	K00940	0.996603	0.00321333	60.892	2	GDY(0.997)S(0.003)IQTGR	-1.4217	1	64746	0.998335	0.00458319	86.205	2	GDY(0.998)S(0.002)IQTGR	-1.7541	1	71479
map01250 Biosynthesis of nucleotide sugars	0.167025	1.86	KHN72132.1	151	S	Phosphoglucomutase-2 [Toxocara canis] GN=PGM2	PGM2	K15779	0.999998	1.0905e-81	226.09	2	CDAGLMITAS(1)HNPK	-3.4738	3	4634100	0.999542	3.28923e-85	230.55	2	CDAGLMITAS(1)HNPK	-1.873	1	4226100	0.999971	4.21667e-34	198.44	2	CDAGLMITAS(1)HNPK	-0.46209	1	4330100
map01250 Biosynthesis of nucleotide sugars	0.167025	1.86	KHN79556.1	125	S	Phosphoglucomutase-1 [Toxocara canis] GN=PGM1	PGM1	K01835	0.996597	6.73284e-09	77.684	2	EINGGNVINGGIILT(0.003)AS(0.997)HNPGGPK	-1.7653	2	542950	0.981758	4.58169e-19	99.707	2	EINGGNVINGGIILT(0.018)AS(0.982)HNPGGPK	-2.0717	3	1031900	0.997972	2.84375e-27	96.738	2	EINGGNVINGGIILT(0.002)AS(0.998)HNPGGPK	-3.7709	2	626360
map01250 Biosynthesis of nucleotide sugars	0.167025	1.86	KHN79556.1	388	S	Phosphoglucomutase-1 [Toxocara canis] GN=PGM1	PGM1	K01835	0.972985	0.001136	48.945	2	LS(0.024)LCGEES(0.973)FGT(0.002)GS(0.001)DHIR	6.4324	1	78924	0.989635	1.15318e-05	70.337	2	LSLCGEES(0.99)FGT(0.009)GS(0.001)DHIR	9.0902	1	40920	0.997997	5.98169e-15	89.489	2	LSLCGEES(0.998)FGT(0.002)GSDHIR	7.9358	1	66865
map01250 Biosynthesis of nucleotide sugars	0.167025	1.86	KHN79556.1	11	S	Phosphoglucomutase-1 [Toxocara canis] GN=PGM1	PGM1	K01835																	0.949976	7.92914e-06	86.135	2	VVT(0.001)VS(0.95)T(0.05)KPYEGQK	1.6087	1	80127
map01250 Biosynthesis of nucleotide sugars	0.167025	1.86	KHN84283.1	108	S	Phosphoacetylglucosamine mutase [Toxocara canis] GN=PGM3	PGM3	K01836	0.972315	0.000130764	64.401	2	AIGVMIT(0.028)AS(0.972)HNPENDNGVK	-1.1315	1	386510	0.993312	8.60223e-20	98.868	2	AIGVMIT(0.007)AS(0.993)HNPENDNGVK	-7.207	2	520450	0.997697	4.02274e-11	105.94	2	AIGVMIT(0.002)AS(0.998)HNPENDNGVK	-7.3926	3	660250
map01250 Biosynthesis of nucleotide sugars	0.167025	1.86	KHN88680.1	266	T	Glucose-6-phosphate isomerase [Toxocara canis] GN=GPI	GPI	K01810	0.98114	0.00118963	78.71	2	TFT(0.019)T(0.981)QETITNAESAK	1.2972	1	169540	0.969625	0.00209092	69.369	2	TFT(0.03)T(0.97)QETITNAESAK	1.8803	1	164060	0.988173	1.81811e-08	109.16	2	TFT(0.012)T(0.988)QETITNAESAK	4.2364	2	208580
map01250 Biosynthesis of nucleotide sugars	0.167025	1.86	KHN88680.1	269	T	Glucose-6-phosphate isomerase [Toxocara canis] GN=GPI	GPI	K01810	0.999713	1.13469e-12	111.75	2	TFTTQET(1)ITNAESAK	-2.4858	1	48341	0.754499	0.0191904	60.734	2	TFT(0.009)T(0.17)QET(0.754)IT(0.065)NAES(0.001)AK	-5.7966	1	41351
map01250 Biosynthesis of nucleotide sugars	0.167025	1.86	KHN88680.1	37	S	Glucose-6-phosphate isomerase [Toxocara canis] GN=GPI	GPI	K01810									0.999795	0.0248508	41.796	2	AYFNS(1)HGK	-0.76859	1	31622
map01250 Biosynthesis of nucleotide sugars	0.167025	1.86	KHN88680.1	265	T	Glucose-6-phosphate isomerase [Toxocara canis] GN=GPI	GPI	K01810									0.930867	0.0157926	64.56	2	T(0.027)FT(0.931)T(0.042)QETITNAESAK	6.4535	1	80571
map03010 Ribosome	0.00862511	2.17	KHN71903.1	30	S	40S ribosomal protein S29 [Toxocara canis] GN=RpS29	RpS29	K02980	1	0.00501222	41.824	3	VCS(1)NHHGLIR	-2.1334	1	264590	1	0.0250712	59.731	2	VCS(1)NHHGLIR	0.058646	1	262790
map03010 Ribosome	0.00862511	2.17	KHN73148.1	133	S	60S ribosomal protein L22 [Toxocara canis] GN=rpl-22	rpl-22	K02891	1	2.30135e-240	271.97	2	YFQISQDDEDAS(1)DNES	-0.65138	4	6441200	0.999999	6.95657e-143	251.81	2	YFQISQDDEDAS(1)DNES	2.1409	5	7494900	0.994678	2.08763e-57	200.46	2	YFQISQDDEDAS(0.995)DNES(0.005)	2.3067	5	5867100
map03010 Ribosome	0.00862511	2.17	KHN73148.1	137	S	60S ribosomal protein L22 [Toxocara canis] GN=rpl-22	rpl-22	K02891	0.937654	1.66997e-18	140.78	2	YFQISQDDEDAS(0.062)DNES(0.938)	-4.479	1	362960									0.912569	0.0165992	66.66	2	YFQISQDDEDAS(0.087)DNES(0.913)	1.5951	1	194470
map03010 Ribosome	0.00862511	2.17	KHN75153.1	63	T	60S ribosomal protein L11 [Toxocara canis] GN=rpl-11.1	rpl-11.1	K02868																	0.868674	0.0257962	49.155	2	VLEQLT(0.016)GQT(0.869)PVFS(0.115)K	-0.3434	1	29259
map03010 Ribosome	0.00862511	2.17	KHN76000.1	307	S	60S acidic ribosomal protein P0 [Toxocara canis] GN=rpa-0	rpa-0	K02941	1	1.87146e-230	275.19	2	KEEPKEES(1)DDEDMGFGLFD	3.0519	7	10133000	1	3.01611e-205	275.19	2	KEEPKEES(1)DDEDMGFGLFD	4.3419	8	12718000	1	1.02151e-115	224.45	2	KEEPKEES(1)DDEDMGFGLFD	2.1286	11	15997000
map03010 Ribosome	0.00862511	2.17	KHN80572.1	317	S	60S ribosomal protein L5 [Toxocara canis] GN=rpl-5	rpl-5	K02932																	1	0.00136964	142.71	2	LKS(1)LQEAQ	0.32684	1	449070
map03010 Ribosome	0.00862511	2.17	KHN82029.1	65	S	Ubiquitin-60S ribosomal protein L40 [Toxocara canis] GN=ubq-2	ubq-2	K02927	0.872845	6.00121e-15	113.13	2	TLSDYNIQKES(0.873)T(0.127)LHLVLR	-0.31255	1	105510	0.886331	9.55973e-96	237.83	3	TLSDYNIQKES(0.886)T(0.114)LHLVLR	2.0151	3	381190
map03010 Ribosome	0.00862511	2.17	KHN82029.1	57	S	Ubiquitin-60S ribosomal protein L40 [Toxocara canis] GN=ubq-2	ubq-2	K02927	0.999508	0.000986422	106	2	TLS(1)DYNIQK	-2.0732	1	238360									0.82633	0.00272936	78.816	1	T(0.174)LS(0.826)DYNIQK	-1.6191	1	30770
map03010 Ribosome	0.00862511	2.17	KHN82029.1	66	T	Ubiquitin-60S ribosomal protein L40 [Toxocara canis] GN=ubq-2	ubq-2	K02927									0.778224	0.0148529	144.47	2	ES(0.222)T(0.778)LHLVLR	-2.5402	1	315610	0.995832	0.000664616	162.8	2	ES(0.004)T(0.996)LHLVLR	-1.4975	1	336470
map03010 Ribosome	0.00862511	2.17	KHN82285.1	38	S	60S ribosomal protein L12 [Toxocara canis] GN=rpl-12	rpl-12	K02870																	1	0.0121327	74.524	2	VGPLGLS(1)PK	0.29199	1	51002
map03010 Ribosome	0.00862511	2.17	KHN83511.1	122	S	40S ribosomal protein S20 [Toxocara canis] GN=rps20	rps20	K02969	0.973941	0.00763322	67.927	2	LINMHS(0.974)PS(0.026)DVLK	0.46381	1	46314									0.935758	2.8884e-06	59.997	2	LINMHS(0.936)PS(0.064)DVLK	0.69446	1	54896
map03010 Ribosome	0.00862511	2.17	KHN83511.1	41	T	40S ribosomal protein S20 [Toxocara canis] GN=rps20	rps20	K02969	0.999993	0.000139507	94.119	3	TEKPVT(1)VDETEHR	-3.1345	2	760110	0.999999	2.9299e-10	149.57	2	TEKPVT(1)VDETEHR	0.41844	2	656890	0.999989	4.11684e-08	127.25	2	TEKPVT(1)VDETEHR	-0.3182	2	666620
map03010 Ribosome	0.00862511	2.17	KHN83511.1	45	T	40S ribosomal protein S20 [Toxocara canis] GN=rps20	rps20	K02969	0.999995	0.00714939	76.049	3	TEKPVTVDET(1)EHR	-0.63205	2	164720	1	4.89645e-05	103.17	3	TEKPVTVDET(1)EHR	-2.8086	1	50936	0.999858	0.000200381	92.593	3	TEKPVTVDET(1)EHR	-2.3837	2	165190
map03010 Ribosome	0.00862511	2.17	KHN86917.1	144	S	60S ribosomal protein L17 [Toxocara canis] GN=rpl-17	rpl-17	K02880									0.86333	2.32594e-10	92.15	2	INPYMS(0.137)S(0.863)PCHIEVILSEK	-2.107	1	80120
map03010 Ribosome	0.00862511	2.17	KHN87140.1	112	S	60S acidic ribosomal protein P1 [Toxocara canis] GN=rpl-21	rpl-21	K02942	1	5.70382e-222	285.82	2	KEEPKEES(1)DDDMGFGLFD	2.4401	12	90107000	1	2.89379e-220	233.85	2	KEEPKEES(1)DDDMGFGLFD	2.3375	18	83160000	1	2.38922e-165	257.29	2	KEEPKEES(1)DDDMGFGLFD	2.4741	17	90677000
map03010 Ribosome	0.00862511	2.17	KHN87762.1	19	S	40S ribosomal protein S28 [Toxocara canis] GN=rps28	rps28	K02979	0.986326	0.00483544	63.766	2	T(0.014)GS(0.986)QGQCTQVR	0.069026	1	100720	0.98555	0.00234124	59.67	2	T(0.014)GS(0.986)QGQCTQVR	-4.17	1	99310	0.948526	0.00242081	76.563	2	T(0.051)GS(0.949)QGQCTQVR	-2.0439	1	98542
map03010 Ribosome	0.00862511	2.17	KHN88277.1	306	T	40S ribosomal protein S2 [Toxocara canis] GN=rps-2	rps-2	K02981	1	3.38289e-17	97.084	2	YWEFLAQT(1)PVR	2.4714	1	39126	1	2.24463e-05	90.156	2	YWEFLAQT(1)PVR	-1.5467	1	28431	1	5.60588e-07	139.7	2	YWEFLAQT(1)PVR	-3.2848	1	30670
map03010 Ribosome	0.00862511	2.17	KHN88277.1	107	T	40S ribosomal protein S2 [Toxocara canis] GN=rps-2	rps-2	K02981									0.786581	0.0182475	50.519	2	IT(0.787)S(0.213)LEEIYLNSLPIK	0.088368	1	37590
map03010 Ribosome	0.00862511	2.17	KHN88277.1	279	S	40S ribosomal protein S2 [Toxocara canis] GN=rps-2	rps-2	K02981																	0.997478	0.00250264	65.408	2	T(0.002)YS(0.997)YLTPDLWK	0.2867	1	5736.9
map03010 Ribosome	0.00862511	2.17	KHN89102.1	191	S	Putative 40S ribosomal protein S10-like [Toxocara canis] GN=RPS10P5	RPS10P5	K02947	0.977929	1.12229e-09	74.778	2	ATEAGPGAAPVS(0.978)GY(0.022)R	-4.8244	1	96872
map03013 Nucleocytoplasmic transport	0.47109	1.28	KHN72780.1	643	S	Putative RNA-binding protein EEED8.10 [Toxocara canis] GN=EEED8.10	EEED8.10	K14304									0.94183	0.0303132	46.358	2	T(0.006)WS(0.942)HS(0.052)AIEFMK	4.42	1	76058
map03013 Nucleocytoplasmic transport	0.47109	1.28	KHN73995.1	52	S	Importin subunit alpha-3 [Toxocara canis] GN=ima-3	ima-3	K23583																	0.971072	0.0113667	54.813	2	NIPAES(0.005)LES(0.971)DDAS(0.191)T(0.416)S(0.416)AGGAVVNLVDR	-7.5486	1	381820
map03013 Nucleocytoplasmic transport	0.47109	1.28	KHN78555.1	358	S	Importin subunit alpha-2 [Toxocara canis] GN=ima-2	ima-2	K15043	1	0.00235925	101.82	2	TECS(1)VELR	1.0772	1	286300	1	0.00100277	99.34	2	TECS(1)VELR	0.43943	1	300620	1	0.00416244	85.622	2	TECS(1)VELR	0.52825	1	291670
map03013 Nucleocytoplasmic transport	0.47109	1.28	KHN79265.1	2141	S	Nucleoprotein TPR [Toxocara canis] GN=TPR	TPR	K09291	0.826268	0.00323763	77.325	2	VEDDADT(0.174)S(0.826)LDEPNR	-0.69055	1	83700
map03013 Nucleocytoplasmic transport	0.47109	1.28	KHN88350.1	34	S	Small ubiquitin-related modifier [Toxocara canis] GN=smo-1	smo-1	K12160									1	0.0102363	63.947	2	VVGQDS(1)NEVHFR	2.6575	1	46731	1	0.00927172	70.598	2	VVGQDS(1)NEVHFR	2.4916	1	50232
map03013 Nucleocytoplasmic transport	0.47109	1.28	KHN88882.1	29	Y	Elongation factor 1-alpha [Toxocara canis] GN=Tcan_02609	Tcan_02609	K03231	0.998649	0.00117402	44.82	2	STT(0.001)T(0.001)GHLIY(0.999)K	0.18183	1	15398
map03018 RNA degradation	0.426028	1.33	KHN79330.1	40	S	Enolase [Toxocara canis] GN=enol-1	enol-1	K01689	0.932806	0.000299783	88.137	2	AAVPS(0.019)GAS(0.933)T(0.049)GVHEALELR	-2.225	3	2459900	0.858272	1.82391e-12	126.46	2	AAVPSGAS(0.858)T(0.142)GVHEALELR	1.7625	2	2184300	0.816865	4.21367e-06	85.443	2	AAVPS(0.001)GAS(0.817)T(0.182)GVHEALELR	0.88967	1	1449800
map03018 RNA degradation	0.426028	1.33	KHN79330.1	37	S	Enolase [Toxocara canis] GN=enol-1	enol-1	K01689									0.963254	0.0145255	46.276	2	AAVPS(0.963)GAS(0.024)T(0.012)GVHEALELR	0.90823	1	257520
map03018 RNA degradation	0.426028	1.33	KHN79330.1	271	S	Enolase [Toxocara canis] GN=enol-1	enol-1	K01689									0.998825	0.0286638	73.891	2	NPHS(0.001)DKS(0.999)LWK	-2.2494	1	152160
map03018 RNA degradation	0.426028	1.33	KHN79330.1	376	S	Enolase [Toxocara canis] GN=enol-1	enol-1	K01689																	0.959015	6.00678e-11	66.002	2	S(0.959)GET(0.041)EDTFIADLVVGLATGQIK	-0.61885	1	70213
map03018 RNA degradation	0.426028	1.33	KHN81473.1	43	S	6-phosphofructokinase [Toxocara canis] GN=PFK	PFK	K00850	0.99971	1.31234e-34	200.76	2	SDS(1)IVPTAGK	-0.51483	2	12287000	0.991702	0.00106895	145.95	2	S(0.008)DS(0.992)IVPTAGK	-0.93868	4	13713000	0.999208	0.00535364	151.66	2	S(0.001)DS(0.999)IVPTAGK	-0.88159	2	13203000
map03018 RNA degradation	0.426028	1.33	KHN81473.1	719	S	6-phosphofructokinase [Toxocara canis] GN=PFK	PFK	K00850	0.994959	2.09115e-12	95.052	3	TNVLGHAQQGGS(0.995)PT(0.005)PFDR	-2.3287	2	268120	0.976725	8.30791e-12	89.684	2	TNVLGHAQQGGS(0.977)PT(0.023)PFDR	-0.16709	1	224260	0.930583	9.89727e-13	130.54	2	TNVLGHAQQGGS(0.931)PT(0.069)PFDR	-2.2645	2	299630
map03018 RNA degradation	0.426028	1.33	KHN81473.1	351	S	6-phosphofructokinase [Toxocara canis] GN=PFK	PFK	K00850									0.998398	0.0182182	50.09	2	GGS(0.998)PS(0.002)AFDR	-1.4907	1	335230
map03018 RNA degradation	0.426028	1.33	KHN85418.1	315	T	Polyadenylate-binding protein 1 [Toxocara canis] GN=Pabpc1	Pabpc1	K13126									1	0.00038886	87.251	2	NLDDT(1)VDDEVLR	1.1032	1	103530	1	0.00255564	70.552	2	NLDDT(1)VDDEVLR	0.65918	1	94191
map03018 RNA degradation	0.426028	1.33	KHN85418.1	200	T	Polyadenylate-binding protein 1 [Toxocara canis] GN=Pabpc1	Pabpc1	K13126									1	0.000406158	88.24	2	RFT(1)NVFIK	-0.47276	1	22444
map03018 RNA degradation	0.426028	1.33	KHN87508.1	404	S	CCR4-NOT transcription complex subunit 4 [Toxocara canis] GN=CNOT4	CNOT4	K10643	0.995736	0.000823186	129.69	2	LVQWT(0.004)S(0.996)PER	-0.78751	1	343880	0.999373	0.00463169	128.97	2	LVQWT(0.001)S(0.999)PER	-2.9153	1	262180	0.994178	0.00371332	99.174	2	LVQWT(0.006)S(0.994)PER	-4.3058	1	269610
map03018 RNA degradation	0.426028	1.33	KHN88332.1	100	S	Chaperonin -like protein Hsp-60, mitochondrial [Toxocara canis] GN=hsp-60	hsp-60	K04077	1	2.01781e-18	122.66	2	NVVIEQAWGS(1)PK	-2.3437	1	91835	1	0.000255628	114.5	2	NVVIEQAWGS(1)PK	1.6485	1	104990	1	0.0180271	61.503	2	NVVIEQAWGS(1)PK	0.1901	1	128190
map03060 Protein export	0.134674	2.34	KHN77854.1	16	S	putative signal peptidase complex subunit 1 [Toxocara canis] GN=Tcan_17518	Tcan_17518	K12946	0.949775	0.000116513	126.63	2	KFS(0.95)T(0.05)YIDFVGQR	0.23264	1	274510	0.774604	0.000229168	85.742	2	KFS(0.775)T(0.225)YIDFVGQR	-0.84321	1	254300	0.972806	1.68737e-06	86.135	2	KFS(0.973)T(0.027)YIDFVGQR	-1.5106	1	256190
map03060 Protein export	0.134674	2.34	KHN79338.1	150	S	Translocation protein SEC62 [Toxocara canis] GN=Sec62	Sec62	K12275	1	7.41051e-09	92.178	2	AKDS(1)DENDEEEEKEK	-8.0469	3	693120	1	0.0169675	46.768	2	AKDS(1)DENDEEEEKEK	-10.387	2	258410
map03060 Protein export	0.134674	2.34	KHN82236.1	7	S	Protein transport protein Sec61 subunit beta [Toxocara canis] GN=SEC61B	SEC61B	K09481	0.887531	0.00140845	96.946	2	S(0.001)DT(0.112)GRS(0.888)PGR	0.71288	2	1067600	0.992786	0.0117416	53.028	2	SDT(0.007)GRS(0.993)PGR	-0.18354	2	1039400	0.999984	5.20552e-05	103.76	2	SDTGRS(1)PGR	1.5878	1	895510
map03250 Viral life cycle - HIV-1	0.294642	1.71	KHN74156.1	124	S	Protein bicaudal D -like protein 1 [Toxocara canis] GN=Bicd1	Bicd1	K18739									0.886504	0.000911981	59.997	3	S(0.113)EIDHEES(0.887)LLEETMNR	-2.3136	1	15973	0.968137	6.60383e-05	59.997	3	S(0.032)EIDHEES(0.968)LLEETMNR	-3.8022	1	12546
map03250 Viral life cycle - HIV-1	0.294642	1.71	KHN74156.1	810	S	Protein bicaudal D -like protein 1 [Toxocara canis] GN=Bicd1	Bicd1	K18739																	0.773948	0.000148239	43.727	3	AS(0.057)GRPGS(0.774)GS(0.167)DGS(0.003)GQLHR	0.50162	1	101880
map03250 Viral life cycle - HIV-1	0.294642	1.71	KHN74162.1	84	S	Vacuolar protein sorting-associated protein 4B [Toxocara canis] GN=Vps4b	Vps4b	K12196	0.989221	0.000157163	63.355	2	SDPSVIVHDLLT(0.011)PCS(0.989)PGDR	1.4668	1	23520	0.868757	0.00222539	40.83	3	SDPSVIVHDLLT(0.131)PCS(0.869)PGDR	1.8152	1	9034.4
map03250 Viral life cycle - HIV-1	0.294642	1.71	KHN82474.1	51	S	Charged multivesicular body protein 4b [Toxocara canis] GN=chmp4b	chmp4b	K12194	1	0.00794943	113.86	2	KIEAEVAS(1)AR	2.2132	2	279120	1	0.0262548	88.42	2	KIEAEVAS(1)AR	0.90552	1	300400	1	1.10253e-35	187.47	2	KIEAEVAS(1)AR	3.0179	1	303800
map03250 Viral life cycle - HIV-1	0.294642	1.71	KHN83928.1	1797	S	Microtubule-associated protein futsch [Toxocara canis] GN=futsch	futsch	K10429	0.959836	1.68836e-06	105.78	2	LS(0.96)S(0.04)GDSDDVCAAFK	-1.2128	1	499940									0.947631	0.0221653	77.696	2	LS(0.948)S(0.052)GDSDDVCAAFK	1.7064	1	409270
map03271 Virion - Rotavirus	0.0895773	10.91	KHN77148.1	812	S	Integrin beta pat-3 [Toxocara canis] GN=pat-3	pat-3	K05719	0.999874	0.00502325	61.042	2	NPVYAGNS(1)AK	-0.97532	1	62317
map03271 Virion - Rotavirus	0.0895773	10.91	KHN77148.1	235	S	Integrin beta pat-3 [Toxocara canis] GN=pat-3	pat-3	K05719																	0.96426	0.0042903	42.941	2	NQMS(0.964)LT(0.033)MDT(0.003)AR	4.4453	1	43017
map03272 Virion - Hepatitis viruses	0.0141697	3.41	KHN74162.1	84	S	Vacuolar protein sorting-associated protein 4B [Toxocara canis] GN=Vps4b	Vps4b	K12196	0.989221	0.000157163	63.355	2	SDPSVIVHDLLT(0.011)PCS(0.989)PGDR	1.4668	1	23520	0.868757	0.00222539	40.83	3	SDPSVIVHDLLT(0.131)PCS(0.869)PGDR	1.8152	1	9034.4
map03272 Virion - Hepatitis viruses	0.0141697	3.41	KHN76586.1	252	S	Charged multivesicular body protein 1b [Toxocara canis] GN=chmp1b	chmp1b	K12197	0.982826	6.04051e-182	266.35	2	VAT(0.002)S(0.983)S(0.015)AENDELTQR	1.1937	1	3887700	0.997066	1.66186e-207	288.22	2	VAT(0.002)S(0.997)S(0.001)AENDELTQR	3.4087	1	3687400	0.998027	2.36052e-180	300.3	2	VAT(0.002)S(0.998)SAENDELTQR	2.7423	1	3618300
map03272 Virion - Hepatitis viruses	0.0141697	3.41	KHN76586.1	253	S	Charged multivesicular body protein 1b [Toxocara canis] GN=chmp1b	chmp1b	K12197	0.996511	1.12121e-06	125.14	2	VATS(0.003)S(0.997)AENDELTQR	-1.4294	1	888530									0.99764	1.66639e-12	159.75	2	VATS(0.002)S(0.998)AENDELTQR	-0.90116	1	1023700
map03272 Virion - Hepatitis viruses	0.0141697	3.41	KHN79742.1	7	T	IST1 -like protein [Toxocara canis] GN=IST1	IST1	K19476	0.998633	0.00178926	71.219	2	SIS(0.001)WGT(0.999)QYAK	-2.3292	1	41913	0.999931	0.000138384	84.999	2	SISWGT(1)QYAK	-1.9157	1	37004	0.959557	0.00372128	47.361	2	SIS(0.002)WGT(0.96)QY(0.039)AK	-1.2405	1	31582
map03272 Virion - Hepatitis viruses	0.0141697	3.41	KHN80149.1	60	S	Basement membrane proteoglycan [Toxocara canis] GN=unc-52	unc-52	K06255	1	0.000369192	135.89	2	DRS(1)DEQNCPSLR	-1.2453	1	2328700	1	4.91155e-06	116.06	2	DRS(1)DEQNCPSLR	0.86493	2	3806100	1	0.00177935	153.26	2	DRS(1)DEQNCPSLR	1.9849	1	2199900
map03272 Virion - Hepatitis viruses	0.0141697	3.41	KHN82474.1	51	S	Charged multivesicular body protein 4b [Toxocara canis] GN=chmp4b	chmp4b	K12194	1	0.00794943	113.86	2	KIEAEVAS(1)AR	2.2132	2	279120	1	0.0262548	88.42	2	KIEAEVAS(1)AR	0.90552	1	300400	1	1.10253e-35	187.47	2	KIEAEVAS(1)AR	3.0179	1	303800
map04010 MAPK signaling pathway	0.13339	1.53	KHN70710.1	395	S	Voltage-dependent L-type calcium channel subunit beta-2 [Toxocara canis] GN=CACNB2	CACNB2	K04863	1	0.0200555	93.772	2	ATHPPVKS(1)PPR	-2.7563	1	475140									1	0.000208337	93.649	2	ATHPPVKS(1)PPR	-3.7656	1	318310
map04010 MAPK signaling pathway	0.13339	1.53	KHN70710.1	152	T	Voltage-dependent L-type calcium channel subunit beta-2 [Toxocara canis] GN=CACNB2	CACNB2	K04863	0.767464	0.00129985	51.542	2	GS(0.225)T(0.767)PPT(0.008)PGGELDEEEYGHGR	-3.5033	1	59755
map04010 MAPK signaling pathway	0.13339	1.53	KHN70840.1	205	S	Dual specificity mitogen-activated protein kinase kinase 6 [Toxocara canis] GN=Map2k6	Map2k6	K04433	0.7759	0.000208735	84.144	2	ICDFGISGHLT(0.224)NS(0.776)VAK	-0.3848	1	142740	0.962535	0.0021666	62.304	2	ICDFGISGHLT(0.037)NS(0.963)VAK	0.66964	1	173320
map04010 MAPK signaling pathway	0.13339	1.53	KHN74873.1	128	S	Mitogen-activated protein kinase kinase kinase, partial [Toxocara canis] GN=slpr	slpr	K04417	0.999453	0.013899	42.495	2	S(0.999)ILVESNYDYTPR	-0.60154	1	35635
map04010 MAPK signaling pathway	0.13339	1.53	KHN76390.1	535	S	Heat shock 70 kDa protein A [Toxocara canis] GN=hsp-1	hsp-1	K03283	1	0.000938895	98.865	2	GRLS(1)KDEIDR	0.077936	1	1702800	1	6.5225e-13	122.2	2	GRLS(1)KDEIDR	0.68715	1	1808800	1	0.00311211	101.43	2	GRLS(1)KDEIDR	0.33386	1	1735100
map04010 MAPK signaling pathway	0.13339	1.53	KHN80522.1	34	S	Filamin-A [Toxocara canis] GN=Flna	Flna	K04437									0.872149	0.000728131	110.91	2	S(0.872)S(0.128)DQLTPEHPR	-0.68677	1	1536400
map04010 MAPK signaling pathway	0.13339	1.53	KHN80522.1	2600	T	Filamin-A [Toxocara canis] GN=Flna	Flna	K04437																	1	0.0212885	93.162	2	GAGAGQLT(1)VR	0.27299	1	117890
map04010 MAPK signaling pathway	0.13339	1.53	KHN83144.1	235	S	Dual specificity mitogen-activated protein kinase kinase hemipterous [Toxocara canis] GN=hep	hep	K04431	1	2.15799e-41	177.64	2	LCDFGIAGQLIDS(1)RR	4.2324	2	257840	1	2.18272e-73	175.48	2	LCDFGIAGQLIDS(1)RR	2.7827	3	311930	1	4.00848e-08	107.84	2	LCDFGIAGQLIDS(1)RR	3.1075	3	337520
map04010 MAPK signaling pathway	0.13339	1.53	KHN83144.1	256	S	Dual specificity mitogen-activated protein kinase kinase hemipterous [Toxocara canis] GN=hep	hep	K04431	0.962132	0.0111801	54.309	2	VGS(0.962)S(0.038)ESEYGIR	-2.5129	1	84552
map04010 MAPK signaling pathway	0.13339	1.53	KHN84072.1	589	T	cAMP-dependent protein kinase catalytic subunit [Toxocara canis] GN=kin-1	kin-1	K04345	0.99994	8.26201e-134	163.8	2	TWT(1)LCGTPEYLAPEIILSK	-1.2052	2	2219600	0.999735	3.05403e-88	213.56	2	TWT(1)LCGTPEYLAPEIILSK	-0.20049	2	1767700	0.999658	1.03777e-132	166.29	2	TWT(1)LCGTPEYLAPEIILSK	-2.6203	2	1379400
map04010 MAPK signaling pathway	0.13339	1.53	KHN84072.1	780	S	cAMP-dependent protein kinase catalytic subunit [Toxocara canis] GN=kin-1	kin-1	K04345									0.8116	4.97193e-05	51.399	2	GPGDASNFDDY(0.004)EEEPLRIS(0.812)GT(0.184)EK	-1.1712	1	258480
map04010 MAPK signaling pathway	0.13339	1.53	KHN84901.1	149	Y	Mitogen-activated protein kinase 9 [Toxocara canis] GN=Mapk9	Mapk9	K04440	0.999852	0.000773456	77.072	2	MSIY(1)VVTR	-1.3991	3	390010	0.999816	0.00254316	84.368	2	MSIY(1)VVTR	-0.57385	4	435100	0.994474	0.0049632	56.378	2	MS(0.005)IY(0.994)VVT(0.001)R	-0.94988	3	411520
map04010 MAPK signaling pathway	0.13339	1.53	KHN86485.1	667	T	Serine/threonine-protein kinase akt-1 [Toxocara canis] GN=akt-1	akt-1	K04456	1	2.03391e-99	240.17	2	EFTNAPVQLT(1)PPPAR	-1.1317	1	2069300	1	1.79084e-211	276.47	2	EFTNAPVQLT(1)PPPAR	1.663	3	2451700	1	1.94605e-117	269.09	2	EFTNAPVQLT(1)PPPAR	1.8752	1	1334200
map04010 MAPK signaling pathway	0.13339	1.53	KHN86566.1	185	Y	Mitogen-activated protein kinase pmk-1 [Toxocara canis] GN=pmk-1	pmk-1	K04441	0.897156	0.00315038	66.953	2	QTDNEMT(0.035)GY(0.897)VAT(0.068)R	-2.8809	1	427590	0.9054	2.57191e-05	108.24	2	QTDNEMT(0.071)GY(0.905)VAT(0.024)R	0.020858	1	396520	0.99874	2.16209e-29	201.66	2	QTDNEMTGY(0.999)VAT(0.001)R	3.692	2	1253900
map04010 MAPK signaling pathway	0.13339	1.53	KHN88695.1	446	S	Serine/threonine-protein phosphatase 2B catalytic subunit 2 [Toxocara canis] GN=Pp2B-14D	Pp2B-14D	K04348									1	0.0232547	51.531	2	IQS(1)FDEAK	1.8543	1	27160
map04010 MAPK signaling pathway	0.13339	1.53	KHN88781.1	188	Y	Mitogen-activated protein kinase mpk-1 [Toxocara canis] GN=mpk-1	mpk-1	K04371	0.984144	1.25558e-56	199.04	3	VTDPGHDHTGFLTEY(0.984)VAT(0.016)R	-5.2122	1	399580	0.943901	4.24238e-27	97.268	3	VTDPGHDHTGFLT(0.051)EY(0.944)VAT(0.005)R	-5.0845	1	410130	0.921261	7.56478e-19	100.56	3	VTDPGHDHTGFLT(0.009)EY(0.921)VAT(0.07)R	-2.0332	1	429040
map04012 ErbB signaling pathway	0.000128314	3.75	KHN71029.1	108	Y	Tyrosine-protein kinase Fyn [Toxocara canis] GN=fyn	fyn	K05704	1	0.000167901	81.335	2	KLMEEDIY(1)EAR	1.4593	1	41981	1	0.000890921	132.44	2	KLMEEDIY(1)EAR	2.6116	1	41428	1	0.0123952	58.889	2	KLMEEDIY(1)EAR	2.9672	1	35557
map04012 ErbB signaling pathway	0.000128314	3.75	KHN77973.1	615	S	Signal transducer and activator of transcription 1 [Toxocara canis] GN=sta-1	sta-1	K11224	1	0.00112716	70.806	2	LDWS(1)PGEVIPR	0.69215	1	17646	1	0.00619054	62.454	2	LDWS(1)PGEVIPR	0.3462	1	13868
map04012 ErbB signaling pathway	0.000128314	3.75	KHN81192.1	295	T	Calcium/calmodulin-dependent protein kinase type II [Toxocara canis] GN=unc-43	unc-43	K04515									1	0.00306404	90.306	2	QDT(1)VDCLKK	-2.9962	1	161270
map04012 ErbB signaling pathway	0.000128314	3.75	KHN81192.1	288	S	Calcium/calmodulin-dependent protein kinase type II [Toxocara canis] GN=unc-43	unc-43	K04515																	1	0.0268051	93.467	2	VAS(1)VMHR	-4.2885	1	279500
map04012 ErbB signaling pathway	0.000128314	3.75	KHN81197.1	134	S	Calcium/calmodulin-dependent protein kinase type II [Toxocara canis] GN=unc-43	unc-43	K04515	0.955381	1.48651e-33	168.69	2	ES(0.045)S(0.955)ESSQTIDEQDGDK	-0.56541	1	214970	0.956884	3.28442e-105	188.85	2	ES(0.043)S(0.957)ESSQTIDEQDGDK	-1.8411	1	304290
map04012 ErbB signaling pathway	0.000128314	3.75	KHN81197.1	139	T	Calcium/calmodulin-dependent protein kinase type II [Toxocara canis] GN=unc-43	unc-43	K04515	0.990095	1.21194e-07	108.6	2	ESSES(0.001)S(0.009)QT(0.99)IDEQDGDK	-2.1095	1	102420	0.991562	1.97953e-15	145.18	2	ESSES(0.001)S(0.007)QT(0.992)IDEQDGDK	-3.1278	1	87685
map04012 ErbB signaling pathway	0.000128314	3.75	KHN81197.1	157	T	Calcium/calmodulin-dependent protein kinase type II [Toxocara canis] GN=unc-43	unc-43	K04515	1	0.0226181	111.98	2	TLNHENT(1)VVR	0.83638	1	140910									1	0.0298686	79.235	2	TLNHENT(1)VVR	0.77516	1	191470
map04012 ErbB signaling pathway	0.000128314	3.75	KHN83144.1	235	S	Dual specificity mitogen-activated protein kinase kinase hemipterous [Toxocara canis] GN=hep	hep	K04431	1	2.15799e-41	177.64	2	LCDFGIAGQLIDS(1)RR	4.2324	2	257840	1	2.18272e-73	175.48	2	LCDFGIAGQLIDS(1)RR	2.7827	3	311930	1	4.00848e-08	107.84	2	LCDFGIAGQLIDS(1)RR	3.1075	3	337520
map04012 ErbB signaling pathway	0.000128314	3.75	KHN83144.1	256	S	Dual specificity mitogen-activated protein kinase kinase hemipterous [Toxocara canis] GN=hep	hep	K04431	0.962132	0.0111801	54.309	2	VGS(0.962)S(0.038)ESEYGIR	-2.5129	1	84552
map04012 ErbB signaling pathway	0.000128314	3.75	KHN83519.1	231	Y	Glycogen synthase kinase-3 beta [Toxocara canis] GN=GSK3B	GSK3B	K03083	0.93651	7.63472e-05	134.2	2	GEPNVS(0.063)Y(0.937)ICSR	-0.041266	1	6240700	0.931689	0.00320464	115.04	2	GEPNVS(0.068)Y(0.932)ICSR	1.1369	1	6002000	0.94165	3.60357e-06	160.98	2	GEPNVS(0.058)Y(0.942)ICSR	-1.4557	2	5935700
map04012 ErbB signaling pathway	0.000128314	3.75	KHN84901.1	149	Y	Mitogen-activated protein kinase 9 [Toxocara canis] GN=Mapk9	Mapk9	K04440	0.999852	0.000773456	77.072	2	MSIY(1)VVTR	-1.3991	3	390010	0.999816	0.00254316	84.368	2	MSIY(1)VVTR	-0.57385	4	435100	0.994474	0.0049632	56.378	2	MS(0.005)IY(0.994)VVT(0.001)R	-0.94988	3	411520
map04012 ErbB signaling pathway	0.000128314	3.75	KHN85617.1	232	Y	Putative serine/threonine-protein kinase R03D7.5 [Toxocara canis] GN=R03D7.5	R03D7.5	K03083									0.826462	0.00875233	83.438	2	SFEENT(0.003)PY(0.826)QVT(0.17)R	-4.6056	1	65250
map04012 ErbB signaling pathway	0.000128314	3.75	KHN86485.1	667	T	Serine/threonine-protein kinase akt-1 [Toxocara canis] GN=akt-1	akt-1	K04456	1	2.03391e-99	240.17	2	EFTNAPVQLT(1)PPPAR	-1.1317	1	2069300	1	1.79084e-211	276.47	2	EFTNAPVQLT(1)PPPAR	1.663	3	2451700	1	1.94605e-117	269.09	2	EFTNAPVQLT(1)PPPAR	1.8752	1	1334200
map04012 ErbB signaling pathway	0.000128314	3.75	KHN88781.1	188	Y	Mitogen-activated protein kinase mpk-1 [Toxocara canis] GN=mpk-1	mpk-1	K04371	0.984144	1.25558e-56	199.04	3	VTDPGHDHTGFLTEY(0.984)VAT(0.016)R	-5.2122	1	399580	0.943901	4.24238e-27	97.268	3	VTDPGHDHTGFLT(0.051)EY(0.944)VAT(0.005)R	-5.0845	1	410130	0.921261	7.56478e-19	100.56	3	VTDPGHDHTGFLT(0.009)EY(0.921)VAT(0.07)R	-2.0332	1	429040
map04012 ErbB signaling pathway	0.000128314	3.75	KHN88997.1	341	S	SHC-transforming protein 1 [Toxocara canis] GN=SHC1	SHC1	K06279	0.999705	0.000549222	76.494	4	KQS(1)QVFETIVQLIEHHR	5.0874	1	34847	0.999978	0.00149907	84.144	4	KQS(1)QVFETIVQLIEHHR	4.6269	1	37866	0.999987	3.52893e-12	85.443	4	KQS(1)QVFETIVQLIEHHR	1.9323	1	42571
map04013 MAPK signaling pathway - fly	0.000668628	2.94	KHN70865.1	1812	T	Protein capicua -like protein [Toxocara canis] GN=CIC	CIC	K20225																	0.985727	0.0116738	44.045	2	QY(0.988)FPNKQT(0.986)LT(0.026)LK	3.7418	1	271180
map04013 MAPK signaling pathway - fly	0.000668628	2.94	KHN70865.1	1806	Y	Protein capicua -like protein [Toxocara canis] GN=CIC	CIC	K20225																	0.988084	0.0116738	44.045	2	QY(0.988)FPNKQT(0.986)LT(0.026)LK	3.7418	1	271180
map04013 MAPK signaling pathway - fly	0.000668628	2.94	KHN71029.1	108	Y	Tyrosine-protein kinase Fyn [Toxocara canis] GN=fyn	fyn	K05704	1	0.000167901	81.335	2	KLMEEDIY(1)EAR	1.4593	1	41981	1	0.000890921	132.44	2	KLMEEDIY(1)EAR	2.6116	1	41428	1	0.0123952	58.889	2	KLMEEDIY(1)EAR	2.9672	1	35557
map04013 MAPK signaling pathway - fly	0.000668628	2.94	KHN74873.1	128	S	Mitogen-activated protein kinase kinase kinase, partial [Toxocara canis] GN=slpr	slpr	K04417	0.999453	0.013899	42.495	2	S(0.999)ILVESNYDYTPR	-0.60154	1	35635
map04013 MAPK signaling pathway - fly	0.000668628	2.94	KHN82631.1	529	T	Serine/threonine-protein kinase mig-15 [Toxocara canis] GN=mig-15	mig-15	K08840																	0.999863	0.0127187	58.508	3	DALRT(1)PPHITR	-4.4156	1	50615
map04013 MAPK signaling pathway - fly	0.000668628	2.94	KHN83144.1	235	S	Dual specificity mitogen-activated protein kinase kinase hemipterous [Toxocara canis] GN=hep	hep	K04431	1	2.15799e-41	177.64	2	LCDFGIAGQLIDS(1)RR	4.2324	2	257840	1	2.18272e-73	175.48	2	LCDFGIAGQLIDS(1)RR	2.7827	3	311930	1	4.00848e-08	107.84	2	LCDFGIAGQLIDS(1)RR	3.1075	3	337520
map04013 MAPK signaling pathway - fly	0.000668628	2.94	KHN83144.1	256	S	Dual specificity mitogen-activated protein kinase kinase hemipterous [Toxocara canis] GN=hep	hep	K04431	0.962132	0.0111801	54.309	2	VGS(0.962)S(0.038)ESEYGIR	-2.5129	1	84552
map04013 MAPK signaling pathway - fly	0.000668628	2.94	KHN83473.1	103	S	Superoxide dismutase [Mn] 1, mitochondrial [Toxocara canis] GN=sod-2	sod-2	K04564	1	8.55174e-60	167.01	2	DFGS(1)LQSMQEK	-2.5071	1	150090	0.999992	0.00331995	121.86	2	DFGS(1)LQSMQEK	0.27618	1	96111	0.999998	2.42107e-05	123.99	2	DFGS(1)LQSMQEK	2.0968	3	551310
map04013 MAPK signaling pathway - fly	0.000668628	2.94	KHN84901.1	149	Y	Mitogen-activated protein kinase 9 [Toxocara canis] GN=Mapk9	Mapk9	K04440	0.999852	0.000773456	77.072	2	MSIY(1)VVTR	-1.3991	3	390010	0.999816	0.00254316	84.368	2	MSIY(1)VVTR	-0.57385	4	435100	0.994474	0.0049632	56.378	2	MS(0.005)IY(0.994)VVT(0.001)R	-0.94988	3	411520
map04013 MAPK signaling pathway - fly	0.000668628	2.94	KHN85118.1	28	S	Profilin-3 [Toxocara canis] GN=pfn-3	pfn-3	K05759									1	0.00732924	58.508	2	AAICGFDGS(1)VWGK	1.6888	1	27466	1	7.17304e-05	53.773	2	AAICGFDGS(1)VWGK	-1.5481	1	20570
map04013 MAPK signaling pathway - fly	0.000668628	2.94	KHN86566.1	185	Y	Mitogen-activated protein kinase pmk-1 [Toxocara canis] GN=pmk-1	pmk-1	K04441	0.897156	0.00315038	66.953	2	QTDNEMT(0.035)GY(0.897)VAT(0.068)R	-2.8809	1	427590	0.9054	2.57191e-05	108.24	2	QTDNEMT(0.071)GY(0.905)VAT(0.024)R	0.020858	1	396520	0.99874	2.16209e-29	201.66	2	QTDNEMTGY(0.999)VAT(0.001)R	3.692	2	1253900
map04013 MAPK signaling pathway - fly	0.000668628	2.94	KHN88238.1	71	T	14-3-3-like protein 2 [Toxocara canis] GN=ftt-2	ftt-2	K16197	0.969841	0.0247984	63.025	2	VISS(0.001)IEQKT(0.97)EGS(0.029)EK	-2.6314	1	106940	0.977984	3.66354e-06	117.03	2	VISSIEQKT(0.978)EGS(0.022)EK	-4.3202	1	110710	0.997434	4.76044e-09	149.14	2	VISSIEQKT(0.997)EGS(0.003)EK	-0.089438	1	98100
map04013 MAPK signaling pathway - fly	0.000668628	2.94	KHN88781.1	188	Y	Mitogen-activated protein kinase mpk-1 [Toxocara canis] GN=mpk-1	mpk-1	K04371	0.984144	1.25558e-56	199.04	3	VTDPGHDHTGFLTEY(0.984)VAT(0.016)R	-5.2122	1	399580	0.943901	4.24238e-27	97.268	3	VTDPGHDHTGFLT(0.051)EY(0.944)VAT(0.005)R	-5.0845	1	410130	0.921261	7.56478e-19	100.56	3	VTDPGHDHTGFLT(0.009)EY(0.921)VAT(0.07)R	-2.0332	1	429040
map04013 MAPK signaling pathway - fly	0.000668628	2.94	KHN88997.1	341	S	SHC-transforming protein 1 [Toxocara canis] GN=SHC1	SHC1	K06279	0.999705	0.000549222	76.494	4	KQS(1)QVFETIVQLIEHHR	5.0874	1	34847	0.999978	0.00149907	84.144	4	KQS(1)QVFETIVQLIEHHR	4.6269	1	37866	0.999987	3.52893e-12	85.443	4	KQS(1)QVFETIVQLIEHHR	1.9323	1	42571
map04015 Rap1 signaling pathway	0.0117483	1.98	KHN70840.1	205	S	Dual specificity mitogen-activated protein kinase kinase 6 [Toxocara canis] GN=Map2k6	Map2k6	K04433	0.7759	0.000208735	84.144	2	ICDFGISGHLT(0.224)NS(0.776)VAK	-0.3848	1	142740	0.962535	0.0021666	62.304	2	ICDFGISGHLT(0.037)NS(0.963)VAK	0.66964	1	173320
map04015 Rap1 signaling pathway	0.0117483	1.98	KHN71029.1	108	Y	Tyrosine-protein kinase Fyn [Toxocara canis] GN=fyn	fyn	K05704	1	0.000167901	81.335	2	KLMEEDIY(1)EAR	1.4593	1	41981	1	0.000890921	132.44	2	KLMEEDIY(1)EAR	2.6116	1	41428	1	0.0123952	58.889	2	KLMEEDIY(1)EAR	2.9672	1	35557
map04015 Rap1 signaling pathway	0.0117483	1.98	KHN73369.1	82	S	Calmodulin [Toxocara canis] GN=cmd-1	cmd-1	K02183	0.999356	0.000757885	125.75	2	MKDT(0.001)DS(0.999)EEEIR	-1.3514	2	984910	0.999783	2.85735e-40	183	2	MKDTDS(1)EEEIR	-1.3439	2	900770	0.998316	1.70315e-11	178.03	2	MKDT(0.002)DS(0.998)EEEIR	-3.9056	2	948780
map04015 Rap1 signaling pathway	0.0117483	1.98	KHN73369.1	80	T	Calmodulin [Toxocara canis] GN=cmd-1	cmd-1	K02183																	0.965604	0.00857289	85.081	2	MKDT(0.966)DS(0.034)EEEIR	-1.3909	1	111420
map04015 Rap1 signaling pathway	0.0117483	1.98	KHN75993.1	53	S	Actin-2 [Toxocara canis] GN=act-2b	act-2b	K05692	0.775019	1.71091e-07	44.019	3	HQGVMVGMGQKDS(0.775)Y(0.223)VGDEAQS(0.002)K	-1.9882	1	411760	0.995648	2.45037e-12	73.891	2	DS(0.996)Y(0.004)VGDEAQSK	1.4155	2	613080	0.986111	4.45084e-27	120.31	3	HQGVMVGMGQKDS(0.986)Y(0.014)VGDEAQSK	-0.42042	1	415950
map04015 Rap1 signaling pathway	0.0117483	1.98	KHN75993.1	61	S	Actin-2 [Toxocara canis] GN=act-2b	act-2b	K05692	1	3.27406e-07	111.98	2	DSYVGDEAQS(1)KR	-1.0723	1	238760	1	2.39909e-05	153.18	2	DSYVGDEAQS(1)KR	-1.5339	1	278320	1	0.000338603	139.7	2	DSYVGDEAQS(1)KR	-3.5684	1	295710
map04015 Rap1 signaling pathway	0.0117483	1.98	KHN75993.1	250	T	Actin-2 [Toxocara canis] GN=act-2b	act-2b	K05692	0.999984	0.00943689	52.481	2	SYELPDGQVIT(1)VGNER	2.8349	1	60490									0.999836	0.0206683	44.584	2	SYELPDGQVIT(1)VGNER	2.5908	1	59445
map04015 Rap1 signaling pathway	0.0117483	1.98	KHN75993.1	199	Y	Actin-2 [Toxocara canis] GN=act-2b	act-2b	K05692	0.999528	0.000283192	65.404	2	GY(1)SFVTTAER	-2.9369	1	56528	0.987792	0.00928478	69.915	2	GY(0.988)S(0.012)FVTTAER	-4.9386	1	41954
map04015 Rap1 signaling pathway	0.0117483	1.98	KHN75993.1	34	S	Actin-2 [Toxocara canis] GN=act-2b	act-2b	K05692									1	0.0150581	48.785	2	AVFPS(1)IVGR	-1.7605	1	14276
map04015 Rap1 signaling pathway	0.0117483	1.98	KHN75993.1	324	S	Actin-2 [Toxocara canis] GN=act-2b	act-2b	K05692									0.877543	0.000101538	112.95	2	EITALAPS(0.878)T(0.122)MK	-5.2122	3	1247900	0.873343	8.03077e-06	104.04	2	EITALAPS(0.873)T(0.127)MK	1.0456	3	1257900
map04015 Rap1 signaling pathway	0.0117483	1.98	KHN75993.1	366	S	Actin-2 [Toxocara canis] GN=act-2b	act-2b	K05692									0.975726	8.52097e-06	97.949	2	QEYDES(0.976)GPS(0.024)IVHR	1.6315	1	99409	0.99921	1.13506e-06	89.359	2	QEYDES(0.999)GPS(0.001)IVHR	1.7433	1	93135
map04015 Rap1 signaling pathway	0.0117483	1.98	KHN75993.1	200	S	Actin-2 [Toxocara canis] GN=act-2b	act-2b	K05692																	0.995159	0.027418	51.569	2	GY(0.004)S(0.995)FVT(0.001)TAER	-2.822	1	44386
map04015 Rap1 signaling pathway	0.0117483	1.98	KHN75993.1	240	S	Actin-2 [Toxocara canis] GN=act-2b	act-2b	K05692																	0.825888	4.3237e-11	59.625	2	S(0.826)Y(0.174)ELPDGQVITVGNER	-1.6426	1	119550
map04015 Rap1 signaling pathway	0.0117483	1.98	KHN75993.1	92	Y	Actin-2 [Toxocara canis] GN=act-2b	act-2b	K05692																	0.952424	0.00182253	53.517	3	IWHHT(0.048)FY(0.952)NELR	-3.5097	1	21121
map04015 Rap1 signaling pathway	0.0117483	1.98	KHN76283.1	415	S	Ena/VASP-like protein [Toxocara canis] GN=EVL	EVL	K23487	0.952751	0.00496521	69.224	2	APS(0.953)GS(0.046)S(0.001)ISSQEEPR	0.29785	1	87742
map04015 Rap1 signaling pathway	0.0117483	1.98	KHN77148.1	812	S	Integrin beta pat-3 [Toxocara canis] GN=pat-3	pat-3	K05719	0.999874	0.00502325	61.042	2	NPVYAGNS(1)AK	-0.97532	1	62317
map04015 Rap1 signaling pathway	0.0117483	1.98	KHN77148.1	235	S	Integrin beta pat-3 [Toxocara canis] GN=pat-3	pat-3	K05719																	0.96426	0.0042903	42.941	2	NQMS(0.964)LT(0.033)MDT(0.003)AR	4.4453	1	43017
map04015 Rap1 signaling pathway	0.0117483	1.98	KHN77197.1	332	S	Krev interaction trapped protein 1 [Toxocara canis] GN=KRIT1	KRIT1	K17705	0.867156	0.00106269	51.454	3	KVS(0.867)GES(0.133)WPILYPLHK	-1.4148	1	15013
map04015 Rap1 signaling pathway	0.0117483	1.98	KHN78186.1	688	S	Adenylate cyclase type 9 [Toxocara canis] GN=ADCY9	ADCY9	K08049									1	0.0268831	54.27	2	AHFAES(1)ADR	-0.10609	1	51007
map04015 Rap1 signaling pathway	0.0117483	1.98	KHN79214.1	8	S	Calmodulin-like protein [Toxocara canis] GN=cal-1	cal-1	K02183																	1	0.0139804	112.8	2	KVS(1)LFNR	-0.22909	1	247080
map04015 Rap1 signaling pathway	0.0117483	1.98	KHN85118.1	28	S	Profilin-3 [Toxocara canis] GN=pfn-3	pfn-3	K05759									1	0.00732924	58.508	2	AAICGFDGS(1)VWGK	1.6888	1	27466	1	7.17304e-05	53.773	2	AAICGFDGS(1)VWGK	-1.5481	1	20570
map04015 Rap1 signaling pathway	0.0117483	1.98	KHN86485.1	667	T	Serine/threonine-protein kinase akt-1 [Toxocara canis] GN=akt-1	akt-1	K04456	1	2.03391e-99	240.17	2	EFTNAPVQLT(1)PPPAR	-1.1317	1	2069300	1	1.79084e-211	276.47	2	EFTNAPVQLT(1)PPPAR	1.663	3	2451700	1	1.94605e-117	269.09	2	EFTNAPVQLT(1)PPPAR	1.8752	1	1334200
map04015 Rap1 signaling pathway	0.0117483	1.98	KHN86566.1	185	Y	Mitogen-activated protein kinase pmk-1 [Toxocara canis] GN=pmk-1	pmk-1	K04441	0.897156	0.00315038	66.953	2	QTDNEMT(0.035)GY(0.897)VAT(0.068)R	-2.8809	1	427590	0.9054	2.57191e-05	108.24	2	QTDNEMT(0.071)GY(0.905)VAT(0.024)R	0.020858	1	396520	0.99874	2.16209e-29	201.66	2	QTDNEMTGY(0.999)VAT(0.001)R	3.692	2	1253900
map04015 Rap1 signaling pathway	0.0117483	1.98	KHN88536.1	202	S	Talin-1 [Toxocara canis] GN=TLN1	TLN1	K06271	0.996599	0.00404747	57.279	2	EQS(0.997)VGDDET(0.003)LILR	-2.0217	1	136120									0.99981	0.0235156	51.07	2	EQS(1)VGDDETLILR	-1.0523	1	142690
map04015 Rap1 signaling pathway	0.0117483	1.98	KHN88536.1	1469	S	Talin-1 [Toxocara canis] GN=TLN1	TLN1	K06271	0.946988	8.88075e-18	130.78	2	S(0.947)LT(0.053)ESVNAIVESVVR	-0.62449	1	26680									0.806082	2.79476e-09	118.87	2	S(0.806)LT(0.194)ESVNAIVESVVR	-0.82412	1	52864
map04015 Rap1 signaling pathway	0.0117483	1.98	KHN88536.1	1364	S	Talin-1 [Toxocara canis] GN=TLN1	TLN1	K06271	0.996194	0.0101028	56.938	2	VS(0.996)ET(0.004)AAPVDLR	0.37423	1	54273
map04015 Rap1 signaling pathway	0.0117483	1.98	KHN88536.1	208	T	Talin-1 [Toxocara canis] GN=TLN1	TLN1	K06271	1	5.04127e-05	99.909	2	EQSVGDDET(1)LILR	15.261	1	91994									0.999482	0.0174864	60.324	2	EQS(0.001)VGDDET(0.999)LILR	2.2695	1	162100
map04015 Rap1 signaling pathway	0.0117483	1.98	KHN88781.1	188	Y	Mitogen-activated protein kinase mpk-1 [Toxocara canis] GN=mpk-1	mpk-1	K04371	0.984144	1.25558e-56	199.04	3	VTDPGHDHTGFLTEY(0.984)VAT(0.016)R	-5.2122	1	399580	0.943901	4.24238e-27	97.268	3	VTDPGHDHTGFLT(0.051)EY(0.944)VAT(0.005)R	-5.0845	1	410130	0.921261	7.56478e-19	100.56	3	VTDPGHDHTGFLT(0.009)EY(0.921)VAT(0.07)R	-2.0332	1	429040
map04015 Rap1 signaling pathway	0.0117483	1.98	KHN89013.1	595	S	Protein kinase C-like 3 [Toxocara canis] GN=pkc-3	pkc-3	K06069	1	0.00968997	50.297	1	KES(1)GLEK	-6.8403	1	727770
map04020 Calcium signaling pathway	0.180354	1.47	KHN73369.1	82	S	Calmodulin [Toxocara canis] GN=cmd-1	cmd-1	K02183	0.999356	0.000757885	125.75	2	MKDT(0.001)DS(0.999)EEEIR	-1.3514	2	984910	0.999783	2.85735e-40	183	2	MKDTDS(1)EEEIR	-1.3439	2	900770	0.998316	1.70315e-11	178.03	2	MKDT(0.002)DS(0.998)EEEIR	-3.9056	2	948780
map04020 Calcium signaling pathway	0.180354	1.47	KHN73369.1	80	T	Calmodulin [Toxocara canis] GN=cmd-1	cmd-1	K02183																	0.965604	0.00857289	85.081	2	MKDT(0.966)DS(0.034)EEEIR	-1.3909	1	111420
map04020 Calcium signaling pathway	0.180354	1.47	KHN75948.1	52	S	putative voltage-dependent anion-selective channel [Toxocara canis] GN=R05G6.7	R05G6.7	K15040									0.999792	2.92355e-05	106.47	2	TGAVHTIAS(1)GR	-1.2532	1	129150	0.997487	0.0256632	62.454	2	TGAVHT(0.003)IAS(0.997)GR	-2.2184	1	136830
map04020 Calcium signaling pathway	0.180354	1.47	KHN77552.1	238	S	Stromal interaction molecule -like protein [Toxocara canis] GN=Stim	Stim	K16059	0.999986	1.292e-18	135.5	2	S(1)MESDFEDVQQK	1.7604	1	57698	0.991446	0.000576549	85.813	2	S(0.991)MES(0.009)DFEDVQQK	1.3003	1	54088	0.999997	3.19265e-06	119.43	2	S(1)MESDFEDVQQK	2.3465	1	64396
map04020 Calcium signaling pathway	0.180354	1.47	KHN77672.1	98	T	ADP,ATP carrier protein [Toxocara canis] GN=sesB	sesB	K05863									0.998931	0.0219053	46.358	2	Y(0.001)FPT(0.999)QALNFAFK	-0.97765	1	19024
map04020 Calcium signaling pathway	0.180354	1.47	KHN78186.1	688	S	Adenylate cyclase type 9 [Toxocara canis] GN=ADCY9	ADCY9	K08049									1	0.0268831	54.27	2	AHFAES(1)ADR	-0.10609	1	51007
map04020 Calcium signaling pathway	0.180354	1.47	KHN79214.1	8	S	Calmodulin-like protein [Toxocara canis] GN=cal-1	cal-1	K02183																	1	0.0139804	112.8	2	KVS(1)LFNR	-0.22909	1	247080
map04020 Calcium signaling pathway	0.180354	1.47	KHN81192.1	295	T	Calcium/calmodulin-dependent protein kinase type II [Toxocara canis] GN=unc-43	unc-43	K04515									1	0.00306404	90.306	2	QDT(1)VDCLKK	-2.9962	1	161270
map04020 Calcium signaling pathway	0.180354	1.47	KHN81192.1	288	S	Calcium/calmodulin-dependent protein kinase type II [Toxocara canis] GN=unc-43	unc-43	K04515																	1	0.0268051	93.467	2	VAS(1)VMHR	-4.2885	1	279500
map04020 Calcium signaling pathway	0.180354	1.47	KHN81197.1	134	S	Calcium/calmodulin-dependent protein kinase type II [Toxocara canis] GN=unc-43	unc-43	K04515	0.955381	1.48651e-33	168.69	2	ES(0.045)S(0.955)ESSQTIDEQDGDK	-0.56541	1	214970	0.956884	3.28442e-105	188.85	2	ES(0.043)S(0.957)ESSQTIDEQDGDK	-1.8411	1	304290
map04020 Calcium signaling pathway	0.180354	1.47	KHN81197.1	139	T	Calcium/calmodulin-dependent protein kinase type II [Toxocara canis] GN=unc-43	unc-43	K04515	0.990095	1.21194e-07	108.6	2	ESSES(0.001)S(0.009)QT(0.99)IDEQDGDK	-2.1095	1	102420	0.991562	1.97953e-15	145.18	2	ESSES(0.001)S(0.007)QT(0.992)IDEQDGDK	-3.1278	1	87685
map04020 Calcium signaling pathway	0.180354	1.47	KHN81197.1	157	T	Calcium/calmodulin-dependent protein kinase type II [Toxocara canis] GN=unc-43	unc-43	K04515	1	0.0226181	111.98	2	TLNHENT(1)VVR	0.83638	1	140910									1	0.0298686	79.235	2	TLNHENT(1)VVR	0.77516	1	191470
map04020 Calcium signaling pathway	0.180354	1.47	KHN83535.1	215	S	Plasma membrane calcium-transporting ATPase 3 [Toxocara canis] GN=ATP2B3	ATP2B3	K05850	0.930433	0.00350659	44.16	2	IDES(0.065)S(0.93)LT(0.004)GES(0.001)DLIR	-0.68639	1	27231
map04020 Calcium signaling pathway	0.180354	1.47	KHN83535.1	1269	S	Plasma membrane calcium-transporting ATPase 3 [Toxocara canis] GN=ATP2B3	ATP2B3	K05850	0.948989	9.48187e-05	95.138	2	S(0.051)IS(0.949)LDTPLSIAHV	-2.2549	1	24030	0.922005	0.00599901	58.313	2	S(0.078)IS(0.922)LDTPLSIAHV	-0.95627	1	18501
map04020 Calcium signaling pathway	0.180354	1.47	KHN84072.1	589	T	cAMP-dependent protein kinase catalytic subunit [Toxocara canis] GN=kin-1	kin-1	K04345	0.99994	8.26201e-134	163.8	2	TWT(1)LCGTPEYLAPEIILSK	-1.2052	2	2219600	0.999735	3.05403e-88	213.56	2	TWT(1)LCGTPEYLAPEIILSK	-0.20049	2	1767700	0.999658	1.03777e-132	166.29	2	TWT(1)LCGTPEYLAPEIILSK	-2.6203	2	1379400
map04020 Calcium signaling pathway	0.180354	1.47	KHN84072.1	780	S	cAMP-dependent protein kinase catalytic subunit [Toxocara canis] GN=kin-1	kin-1	K04345									0.8116	4.97193e-05	51.399	2	GPGDASNFDDY(0.004)EEEPLRIS(0.812)GT(0.184)EK	-1.1712	1	258480
map04020 Calcium signaling pathway	0.180354	1.47	KHN88695.1	446	S	Serine/threonine-protein phosphatase 2B catalytic subunit 2 [Toxocara canis] GN=Pp2B-14D	Pp2B-14D	K04348									1	0.0232547	51.531	2	IQS(1)FDEAK	1.8543	1	27160
map04022 cGMP-PKG signaling pathway	0.000833696	2.25	KHN73369.1	82	S	Calmodulin [Toxocara canis] GN=cmd-1	cmd-1	K02183	0.999356	0.000757885	125.75	2	MKDT(0.001)DS(0.999)EEEIR	-1.3514	2	984910	0.999783	2.85735e-40	183	2	MKDTDS(1)EEEIR	-1.3439	2	900770	0.998316	1.70315e-11	178.03	2	MKDT(0.002)DS(0.998)EEEIR	-3.9056	2	948780
map04022 cGMP-PKG signaling pathway	0.000833696	2.25	KHN73369.1	80	T	Calmodulin [Toxocara canis] GN=cmd-1	cmd-1	K02183																	0.965604	0.00857289	85.081	2	MKDT(0.966)DS(0.034)EEEIR	-1.3909	1	111420
map04022 cGMP-PKG signaling pathway	0.000833696	2.25	KHN75948.1	52	S	putative voltage-dependent anion-selective channel [Toxocara canis] GN=R05G6.7	R05G6.7	K15040									0.999792	2.92355e-05	106.47	2	TGAVHTIAS(1)GR	-1.2532	1	129150	0.997487	0.0256632	62.454	2	TGAVHT(0.003)IAS(0.997)GR	-2.2184	1	136830
map04022 cGMP-PKG signaling pathway	0.000833696	2.25	KHN77672.1	98	T	ADP,ATP carrier protein [Toxocara canis] GN=sesB	sesB	K05863									0.998931	0.0219053	46.358	2	Y(0.001)FPT(0.999)QALNFAFK	-0.97765	1	19024
map04022 cGMP-PKG signaling pathway	0.000833696	2.25	KHN78186.1	688	S	Adenylate cyclase type 9 [Toxocara canis] GN=ADCY9	ADCY9	K08049									1	0.0268831	54.27	2	AHFAES(1)ADR	-0.10609	1	51007
map04022 cGMP-PKG signaling pathway	0.000833696	2.25	KHN79010.1	1577	S	Myosin-4 [Toxocara canis] GN=unc-54	unc-54	K17751	0.989445	0.000196117	85.443	2	AQVEVS(0.011)QIRS(0.989)EIEK	0.59908	1	31291	0.995237	0.00110171	74.778	2	AQVEVS(0.005)QIRS(0.995)EIEK	-0.45772	1	30349	0.999975	4.04357e-07	143.25	2	AQVEVSQIRS(1)EIEK	2.6602	1	36164
map04022 cGMP-PKG signaling pathway	0.000833696	2.25	KHN79010.1	1362	S	Myosin-4 [Toxocara canis] GN=unc-54	unc-54	K17751	1	4.26926e-31	131.57	2	ESMEEEIEAKS(1)EILK	-5.6907	1	556290	1	4.88719e-60	158.86	2	ESMEEEIEAKS(1)EILK	-1.9544	1	477750	1	1.44673e-18	161.33	2	ESMEEEIEAKS(1)EILK	1.8191	2	537570
map04022 cGMP-PKG signaling pathway	0.000833696	2.25	KHN79010.1	1325	S	Myosin-4 [Toxocara canis] GN=unc-54	unc-54	K17751	0.993268	0.000112762	42.959	3	GQLT(0.001)S(0.006)QLEEARQS(0.993)LDEEAR	-1.1996	1	88040	0.999802	2.69271e-15	86.036	3	GQLTSQLEEARQS(1)LDEEAR	-5.0515	1	85634	0.999984	2.41593e-11	81.867	3	GQLTSQLEEARQS(1)LDEEAR	-1.2182	1	108260
map04022 cGMP-PKG signaling pathway	0.000833696	2.25	KHN79010.1	1044	S	Myosin-4 [Toxocara canis] GN=unc-54	unc-54	K17751	1	8.47507e-24	107.43	2	LEQSLDDLEDS(1)LEREK	0.6259	2	148300	1	1.89401e-27	118.42	2	LEQSLDDLEDS(1)LEREK	3.9014	2	174980	1	1.16192e-10	123.83	2	LEQSLDDLEDS(1)LER	2.9355	2	204370
map04022 cGMP-PKG signaling pathway	0.000833696	2.25	KHN79010.1	1430	S	Myosin-4 [Toxocara canis] GN=unc-54	unc-54	K17751	1	1.60829e-07	136.39	2	LVS(1)DLDDAQVDVER	1.3812	1	466840	1	0.000265207	80.049	2	LVS(1)DLDDAQVDVER	1.3042	1	207860
map04022 cGMP-PKG signaling pathway	0.000833696	2.25	KHN79010.1	1607	S	Myosin-4 [Toxocara canis] GN=unc-54	unc-54	K17751									0.999487	1.23702e-06	118.64	2	AIESMQAS(0.999)LENET(0.001)K	7.5895	1	38107
map04022 cGMP-PKG signaling pathway	0.000833696	2.25	KHN79010.1	1037	S	Myosin-4 [Toxocara canis] GN=unc-54	unc-54	K17751																	0.999993	6.31088e-05	70.831	2	LEQS(1)LDDLEDSLER	0.91319	1	247710
map04022 cGMP-PKG signaling pathway	0.000833696	2.25	KHN79068.1	426	S	Atrial natriuretic peptide receptor 1 [Toxocara canis] GN=Npr1	Npr1	K12323									0.999567	0.00256743	89.382	2	KLS(1)FGGLSIK	-1.9869	1	86415	0.999769	0.0289399	82.437	2	KLS(1)FGGLSIK	-0.32317	1	94851
map04022 cGMP-PKG signaling pathway	0.000833696	2.25	KHN79214.1	8	S	Calmodulin-like protein [Toxocara canis] GN=cal-1	cal-1	K02183																	1	0.0139804	112.8	2	KVS(1)LFNR	-0.22909	1	247080
map04022 cGMP-PKG signaling pathway	0.000833696	2.25	KHN80459.1	1924	S	Myosin-3 [Toxocara canis] GN=myo-3	myo-3	K17751	1	0.0269733	58.313	2	ADIAENS(1)LAK	0.1821	1	106800	1	0.0285343	43.613	2	ADIAENS(1)LAK	0.97291	1	116830
map04022 cGMP-PKG signaling pathway	0.000833696	2.25	KHN80459.1	1155	S	Myosin-3 [Toxocara canis] GN=myo-3	myo-3	K17751	1	0.00853937	76.85	2	ELEELS(1)ER	3.317	1	35363	1	0.00106479	86.205	1	ELEELS(1)ER	-3.0661	2	122590	1	0.000757583	92.732	1	ELEELS(1)ER	-3.1222	2	123830
map04022 cGMP-PKG signaling pathway	0.000833696	2.25	KHN80459.1	1308	S	Myosin-3 [Toxocara canis] GN=myo-3	myo-3	K17751	1	5.61014e-65	208.01	2	QVEDLENQVNS(1)LHR	-5.1354	1	77842	1	9.03009e-13	144.16	2	QVEDLENQVNS(1)LHR	-4.4171	1	97137	1	1.42563e-17	173.26	2	QVEDLENQVNS(1)LHR	-5.2706	1	101530
map04022 cGMP-PKG signaling pathway	0.000833696	2.25	KHN80459.1	85	S	Myosin-3 [Toxocara canis] GN=myo-3	myo-3	K17751									1	0.00469269	69.369	2	EEVQEMNPPKFS(1)K	2.7355	1	133270
map04022 cGMP-PKG signaling pathway	0.000833696	2.25	KHN80459.1	137	S	Myosin-3 [Toxocara canis] GN=myo-3	myo-3	K17751									0.953829	0.00080272	52.863	2	LPIYS(0.046)ES(0.954)IIR	-0.98843	1	30257	0.99555	0.000368847	58.313	2	LPIYS(0.004)ES(0.996)IIR	-2.1042	1	32364
map04022 cGMP-PKG signaling pathway	0.000833696	2.25	KHN80459.1	1505	S	Myosin-3 [Toxocara canis] GN=myo-3	myo-3	K17751									1	1.35706e-13	108.41	2	TAQDELLEQIES(1)LRR	1.3435	1	43340	0.999996	7.76363e-05	55.354	2	TAQDELLEQIES(1)LRR	0.57814	1	36932
map04022 cGMP-PKG signaling pathway	0.000833696	2.25	KHN80821.1	268	S	cGMP-dependent protein kinase egl-4, partial [Toxocara canis] GN=egl-4	egl-4	K07376	1	0.000790652	110.91	2	VS(1)IFENLSEDR	-2.4957	1	362320	0.999999	7.55649e-05	76.563	2	VS(1)IFENLSEDR	-0.012137	1	380890	1	4.03207e-05	108.5	2	VS(1)IFENLSEDR	-2.2001	1	369960
map04022 cGMP-PKG signaling pathway	0.000833696	2.25	KHN80821.1	575	T	cGMP-dependent protein kinase egl-4, partial [Toxocara canis] GN=egl-4	egl-4	K07376	0.992326	3.30939e-21	113.63	2	T(0.006)WT(0.992)FCGT(0.001)PEYVSPEIILNK	-1.2962	1	157980	0.945365	1.26557e-09	96.453	2	T(0.055)WT(0.945)FCGTPEYVSPEIILNK	-0.18683	2	164700	0.996473	6.01944e-21	119.55	2	T(0.003)WT(0.996)FCGTPEYVSPEIILNK	-0.81924	2	151680
map04022 cGMP-PKG signaling pathway	0.000833696	2.25	KHN81126.1	1396	S	Myosin heavy chain, striated muscle, partial [Toxocara canis] GN=Tcan_03643	Tcan_03643	K17751									0.976397	0.00517484	85.813	2	S(0.024)NS(0.976)QSQLANER	-0.061006	1	39375	0.997213	0.0113421	83.474	2	S(0.002)NS(0.997)QS(0.001)QLANER	0.65768	1	37150
map04022 cGMP-PKG signaling pathway	0.000833696	2.25	KHN81341.1	19	T	Putative serine/threonine-protein phosphatase C06A1.3 [Toxocara canis] GN=C06A1.3	C06A1.3	K06269									1	0.0145584	53.517	2	LT(1)ELY(1)T(1)KR	13.561	2	162020
map04022 cGMP-PKG signaling pathway	0.000833696	2.25	KHN81341.1	23	T	Putative serine/threonine-protein phosphatase C06A1.3 [Toxocara canis] GN=C06A1.3	C06A1.3	K06269									1	0.0145584	53.517	2	LT(1)ELY(1)T(1)KR	13.561	2	162020
map04022 cGMP-PKG signaling pathway	0.000833696	2.25	KHN81341.1	22	Y	Putative serine/threonine-protein phosphatase C06A1.3 [Toxocara canis] GN=C06A1.3	C06A1.3	K06269									1	0.0145584	53.517	2	LT(1)ELY(1)T(1)KR	13.561	2	162020
map04022 cGMP-PKG signaling pathway	0.000833696	2.25	KHN82508.1	194	S	Sodium/potassium-transporting ATPase subunit alpha [Toxocara canis] GN=Atpalpha	Atpalpha	K01539									0.942359	0.00455995	52.773	2	VDNS(0.054)S(0.942)LT(0.003)GESEPQS(0.001)R	-1.8309	1	56682	0.871174	6.64533e-10	95.263	2	VDNS(0.129)S(0.871)LTGESEPQSR	-3.5082	1	85492
map04022 cGMP-PKG signaling pathway	0.000833696	2.25	KHN82510.1	203	S	Sodium/potassium-transporting ATPase subunit alpha [Toxocara canis] GN=Atpalpha	Atpalpha	K01539	0.94469	0.0021134	85.443	2	VDNS(0.035)S(0.945)LT(0.02)GESEPQSR	-3.17	1	53098
map04022 cGMP-PKG signaling pathway	0.000833696	2.25	KHN83535.1	215	S	Plasma membrane calcium-transporting ATPase 3 [Toxocara canis] GN=ATP2B3	ATP2B3	K05850	0.930433	0.00350659	44.16	2	IDES(0.065)S(0.93)LT(0.004)GES(0.001)DLIR	-0.68639	1	27231
map04022 cGMP-PKG signaling pathway	0.000833696	2.25	KHN83535.1	1269	S	Plasma membrane calcium-transporting ATPase 3 [Toxocara canis] GN=ATP2B3	ATP2B3	K05850	0.948989	9.48187e-05	95.138	2	S(0.051)IS(0.949)LDTPLSIAHV	-2.2549	1	24030	0.922005	0.00599901	58.313	2	S(0.078)IS(0.922)LDTPLSIAHV	-0.95627	1	18501
map04022 cGMP-PKG signaling pathway	0.000833696	2.25	KHN86485.1	667	T	Serine/threonine-protein kinase akt-1 [Toxocara canis] GN=akt-1	akt-1	K04456	1	2.03391e-99	240.17	2	EFTNAPVQLT(1)PPPAR	-1.1317	1	2069300	1	1.79084e-211	276.47	2	EFTNAPVQLT(1)PPPAR	1.663	3	2451700	1	1.94605e-117	269.09	2	EFTNAPVQLT(1)PPPAR	1.8752	1	1334200
map04022 cGMP-PKG signaling pathway	0.000833696	2.25	KHN87676.1	1606	S	Myosin-4 [Toxocara canis] GN=unc-54	unc-54	K17751	0.998896	2.31383e-07	130.12	2	ALESMQAS(0.999)LEAES(0.001)K	3.8818	2	246850	0.999927	2.45009e-09	142.73	2	ALESMQAS(1)LEAESK	3.2075	3	252170	0.999324	2.38878e-07	103.63	2	ALESMQAS(0.999)LEAES(0.001)K	2.7862	1	192240
map04022 cGMP-PKG signaling pathway	0.000833696	2.25	KHN87676.1	1576	S	Myosin-4 [Toxocara canis] GN=unc-54	unc-54	K17751	1	1.30955e-05	92.319	2	AQVEVAQIRS(1)EVEK	0.98398	1	51965
map04022 cGMP-PKG signaling pathway	0.000833696	2.25	KHN87676.1	1105	S	Myosin-4 [Toxocara canis] GN=unc-54	unc-54	K17751									0.99792	0.0049572	115.05	2	LEEEQS(0.998)IVS(0.002)K	1.6133	1	62931	0.998082	0.00749257	84.102	2	LEEEQS(0.998)IVS(0.002)K	6.9347	1	53493
map04022 cGMP-PKG signaling pathway	0.000833696	2.25	KHN87695.1	1109	S	Myosin-4 [Toxocara canis] GN=unc-54	unc-54	K17751	1	0.00846461	79.795	2	LDEEQS(1)LVNK	0.10405	1	197000	1	0.0150579	45.183	2	LDEEQS(1)LVNK	-1.6676	1	215540
map04022 cGMP-PKG signaling pathway	0.000833696	2.25	KHN88695.1	446	S	Serine/threonine-protein phosphatase 2B catalytic subunit 2 [Toxocara canis] GN=Pp2B-14D	Pp2B-14D	K04348									1	0.0232547	51.531	2	IQS(1)FDEAK	1.8543	1	27160
map04022 cGMP-PKG signaling pathway	0.000833696	2.25	KHN88781.1	188	Y	Mitogen-activated protein kinase mpk-1 [Toxocara canis] GN=mpk-1	mpk-1	K04371	0.984144	1.25558e-56	199.04	3	VTDPGHDHTGFLTEY(0.984)VAT(0.016)R	-5.2122	1	399580	0.943901	4.24238e-27	97.268	3	VTDPGHDHTGFLT(0.051)EY(0.944)VAT(0.005)R	-5.0845	1	410130	0.921261	7.56478e-19	100.56	3	VTDPGHDHTGFLT(0.009)EY(0.921)VAT(0.07)R	-2.0332	1	429040
map04024 cAMP signaling pathway	0.117956	1.52	KHN73369.1	82	S	Calmodulin [Toxocara canis] GN=cmd-1	cmd-1	K02183	0.999356	0.000757885	125.75	2	MKDT(0.001)DS(0.999)EEEIR	-1.3514	2	984910	0.999783	2.85735e-40	183	2	MKDTDS(1)EEEIR	-1.3439	2	900770	0.998316	1.70315e-11	178.03	2	MKDT(0.002)DS(0.998)EEEIR	-3.9056	2	948780
map04024 cAMP signaling pathway	0.117956	1.52	KHN73369.1	80	T	Calmodulin [Toxocara canis] GN=cmd-1	cmd-1	K02183																	0.965604	0.00857289	85.081	2	MKDT(0.966)DS(0.034)EEEIR	-1.3909	1	111420
map04024 cAMP signaling pathway	0.117956	1.52	KHN78186.1	688	S	Adenylate cyclase type 9 [Toxocara canis] GN=ADCY9	ADCY9	K08049									1	0.0268831	54.27	2	AHFAES(1)ADR	-0.10609	1	51007
map04024 cAMP signaling pathway	0.117956	1.52	KHN79068.1	426	S	Atrial natriuretic peptide receptor 1 [Toxocara canis] GN=Npr1	Npr1	K12323									0.999567	0.00256743	89.382	2	KLS(1)FGGLSIK	-1.9869	1	86415	0.999769	0.0289399	82.437	2	KLS(1)FGGLSIK	-0.32317	1	94851
map04024 cAMP signaling pathway	0.117956	1.52	KHN79214.1	8	S	Calmodulin-like protein [Toxocara canis] GN=cal-1	cal-1	K02183																	1	0.0139804	112.8	2	KVS(1)LFNR	-0.22909	1	247080
map04024 cAMP signaling pathway	0.117956	1.52	KHN81192.1	295	T	Calcium/calmodulin-dependent protein kinase type II [Toxocara canis] GN=unc-43	unc-43	K04515									1	0.00306404	90.306	2	QDT(1)VDCLKK	-2.9962	1	161270
map04024 cAMP signaling pathway	0.117956	1.52	KHN81192.1	288	S	Calcium/calmodulin-dependent protein kinase type II [Toxocara canis] GN=unc-43	unc-43	K04515																	1	0.0268051	93.467	2	VAS(1)VMHR	-4.2885	1	279500
map04024 cAMP signaling pathway	0.117956	1.52	KHN81197.1	134	S	Calcium/calmodulin-dependent protein kinase type II [Toxocara canis] GN=unc-43	unc-43	K04515	0.955381	1.48651e-33	168.69	2	ES(0.045)S(0.955)ESSQTIDEQDGDK	-0.56541	1	214970	0.956884	3.28442e-105	188.85	2	ES(0.043)S(0.957)ESSQTIDEQDGDK	-1.8411	1	304290
map04024 cAMP signaling pathway	0.117956	1.52	KHN81197.1	139	T	Calcium/calmodulin-dependent protein kinase type II [Toxocara canis] GN=unc-43	unc-43	K04515	0.990095	1.21194e-07	108.6	2	ESSES(0.001)S(0.009)QT(0.99)IDEQDGDK	-2.1095	1	102420	0.991562	1.97953e-15	145.18	2	ESSES(0.001)S(0.007)QT(0.992)IDEQDGDK	-3.1278	1	87685
map04024 cAMP signaling pathway	0.117956	1.52	KHN81197.1	157	T	Calcium/calmodulin-dependent protein kinase type II [Toxocara canis] GN=unc-43	unc-43	K04515	1	0.0226181	111.98	2	TLNHENT(1)VVR	0.83638	1	140910									1	0.0298686	79.235	2	TLNHENT(1)VVR	0.77516	1	191470
map04024 cAMP signaling pathway	0.117956	1.52	KHN81341.1	19	T	Putative serine/threonine-protein phosphatase C06A1.3 [Toxocara canis] GN=C06A1.3	C06A1.3	K06269									1	0.0145584	53.517	2	LT(1)ELY(1)T(1)KR	13.561	2	162020
map04024 cAMP signaling pathway	0.117956	1.52	KHN81341.1	23	T	Putative serine/threonine-protein phosphatase C06A1.3 [Toxocara canis] GN=C06A1.3	C06A1.3	K06269									1	0.0145584	53.517	2	LT(1)ELY(1)T(1)KR	13.561	2	162020
map04024 cAMP signaling pathway	0.117956	1.52	KHN81341.1	22	Y	Putative serine/threonine-protein phosphatase C06A1.3 [Toxocara canis] GN=C06A1.3	C06A1.3	K06269									1	0.0145584	53.517	2	LT(1)ELY(1)T(1)KR	13.561	2	162020
map04024 cAMP signaling pathway	0.117956	1.52	KHN82508.1	194	S	Sodium/potassium-transporting ATPase subunit alpha [Toxocara canis] GN=Atpalpha	Atpalpha	K01539									0.942359	0.00455995	52.773	2	VDNS(0.054)S(0.942)LT(0.003)GESEPQS(0.001)R	-1.8309	1	56682	0.871174	6.64533e-10	95.263	2	VDNS(0.129)S(0.871)LTGESEPQSR	-3.5082	1	85492
map04024 cAMP signaling pathway	0.117956	1.52	KHN82510.1	203	S	Sodium/potassium-transporting ATPase subunit alpha [Toxocara canis] GN=Atpalpha	Atpalpha	K01539	0.94469	0.0021134	85.443	2	VDNS(0.035)S(0.945)LT(0.02)GESEPQSR	-3.17	1	53098
map04024 cAMP signaling pathway	0.117956	1.52	KHN83535.1	215	S	Plasma membrane calcium-transporting ATPase 3 [Toxocara canis] GN=ATP2B3	ATP2B3	K05850	0.930433	0.00350659	44.16	2	IDES(0.065)S(0.93)LT(0.004)GES(0.001)DLIR	-0.68639	1	27231
map04024 cAMP signaling pathway	0.117956	1.52	KHN83535.1	1269	S	Plasma membrane calcium-transporting ATPase 3 [Toxocara canis] GN=ATP2B3	ATP2B3	K05850	0.948989	9.48187e-05	95.138	2	S(0.051)IS(0.949)LDTPLSIAHV	-2.2549	1	24030	0.922005	0.00599901	58.313	2	S(0.078)IS(0.922)LDTPLSIAHV	-0.95627	1	18501
map04024 cAMP signaling pathway	0.117956	1.52	KHN84072.1	589	T	cAMP-dependent protein kinase catalytic subunit [Toxocara canis] GN=kin-1	kin-1	K04345	0.99994	8.26201e-134	163.8	2	TWT(1)LCGTPEYLAPEIILSK	-1.2052	2	2219600	0.999735	3.05403e-88	213.56	2	TWT(1)LCGTPEYLAPEIILSK	-0.20049	2	1767700	0.999658	1.03777e-132	166.29	2	TWT(1)LCGTPEYLAPEIILSK	-2.6203	2	1379400
map04024 cAMP signaling pathway	0.117956	1.52	KHN84072.1	780	S	cAMP-dependent protein kinase catalytic subunit [Toxocara canis] GN=kin-1	kin-1	K04345									0.8116	4.97193e-05	51.399	2	GPGDASNFDDY(0.004)EEEPLRIS(0.812)GT(0.184)EK	-1.1712	1	258480
map04024 cAMP signaling pathway	0.117956	1.52	KHN84901.1	149	Y	Mitogen-activated protein kinase 9 [Toxocara canis] GN=Mapk9	Mapk9	K04440	0.999852	0.000773456	77.072	2	MSIY(1)VVTR	-1.3991	3	390010	0.999816	0.00254316	84.368	2	MSIY(1)VVTR	-0.57385	4	435100	0.994474	0.0049632	56.378	2	MS(0.005)IY(0.994)VVT(0.001)R	-0.94988	3	411520
map04024 cAMP signaling pathway	0.117956	1.52	KHN86485.1	667	T	Serine/threonine-protein kinase akt-1 [Toxocara canis] GN=akt-1	akt-1	K04456	1	2.03391e-99	240.17	2	EFTNAPVQLT(1)PPPAR	-1.1317	1	2069300	1	1.79084e-211	276.47	2	EFTNAPVQLT(1)PPPAR	1.663	3	2451700	1	1.94605e-117	269.09	2	EFTNAPVQLT(1)PPPAR	1.8752	1	1334200
map04024 cAMP signaling pathway	0.117956	1.52	KHN88781.1	188	Y	Mitogen-activated protein kinase mpk-1 [Toxocara canis] GN=mpk-1	mpk-1	K04371	0.984144	1.25558e-56	199.04	3	VTDPGHDHTGFLTEY(0.984)VAT(0.016)R	-5.2122	1	399580	0.943901	4.24238e-27	97.268	3	VTDPGHDHTGFLT(0.051)EY(0.944)VAT(0.005)R	-5.0845	1	410130	0.921261	7.56478e-19	100.56	3	VTDPGHDHTGFLT(0.009)EY(0.921)VAT(0.07)R	-2.0332	1	429040
map04062 Chemokine signaling pathway	0.012793	2.25	KHN71029.1	108	Y	Tyrosine-protein kinase Fyn [Toxocara canis] GN=fyn	fyn	K05704	1	0.000167901	81.335	2	KLMEEDIY(1)EAR	1.4593	1	41981	1	0.000890921	132.44	2	KLMEEDIY(1)EAR	2.6116	1	41428	1	0.0123952	58.889	2	KLMEEDIY(1)EAR	2.9672	1	35557
map04062 Chemokine signaling pathway	0.012793	2.25	KHN72554.1	65	S	Transforming growth factor beta-1-induced transcript 1 protein [Toxocara canis] GN=tgfb1i1	tgfb1i1	K05760	1	0.00187116	80.623	2	HNES(1)VLER	0.50393	1	93768	1	0.00878839	88.734	2	HNES(1)VLER	3.1172	1	60733	1	0.00491137	76.255	2	HNES(1)VLER	1.901	1	92676
map04062 Chemokine signaling pathway	0.012793	2.25	KHN72554.1	99	S	Transforming growth factor beta-1-induced transcript 1 protein [Toxocara canis] GN=tgfb1i1	tgfb1i1	K05760									0.933008	1.86897e-06	149.02	2	LTSIS(0.933)T(0.067)EDMQK	-1.9414	2	1346500
map04062 Chemokine signaling pathway	0.012793	2.25	KHN77973.1	615	S	Signal transducer and activator of transcription 1 [Toxocara canis] GN=sta-1	sta-1	K11224	1	0.00112716	70.806	2	LDWS(1)PGEVIPR	0.69215	1	17646	1	0.00619054	62.454	2	LDWS(1)PGEVIPR	0.3462	1	13868
map04062 Chemokine signaling pathway	0.012793	2.25	KHN78186.1	688	S	Adenylate cyclase type 9 [Toxocara canis] GN=ADCY9	ADCY9	K08049									1	0.0268831	54.27	2	AHFAES(1)ADR	-0.10609	1	51007
map04062 Chemokine signaling pathway	0.012793	2.25	KHN83519.1	231	Y	Glycogen synthase kinase-3 beta [Toxocara canis] GN=GSK3B	GSK3B	K03083	0.93651	7.63472e-05	134.2	2	GEPNVS(0.063)Y(0.937)ICSR	-0.041266	1	6240700	0.931689	0.00320464	115.04	2	GEPNVS(0.068)Y(0.932)ICSR	1.1369	1	6002000	0.94165	3.60357e-06	160.98	2	GEPNVS(0.058)Y(0.942)ICSR	-1.4557	2	5935700
map04062 Chemokine signaling pathway	0.012793	2.25	KHN84072.1	589	T	cAMP-dependent protein kinase catalytic subunit [Toxocara canis] GN=kin-1	kin-1	K04345	0.99994	8.26201e-134	163.8	2	TWT(1)LCGTPEYLAPEIILSK	-1.2052	2	2219600	0.999735	3.05403e-88	213.56	2	TWT(1)LCGTPEYLAPEIILSK	-0.20049	2	1767700	0.999658	1.03777e-132	166.29	2	TWT(1)LCGTPEYLAPEIILSK	-2.6203	2	1379400
map04062 Chemokine signaling pathway	0.012793	2.25	KHN84072.1	780	S	cAMP-dependent protein kinase catalytic subunit [Toxocara canis] GN=kin-1	kin-1	K04345									0.8116	4.97193e-05	51.399	2	GPGDASNFDDY(0.004)EEEPLRIS(0.812)GT(0.184)EK	-1.1712	1	258480
map04062 Chemokine signaling pathway	0.012793	2.25	KHN85617.1	232	Y	Putative serine/threonine-protein kinase R03D7.5 [Toxocara canis] GN=R03D7.5	R03D7.5	K03083									0.826462	0.00875233	83.438	2	SFEENT(0.003)PY(0.826)QVT(0.17)R	-4.6056	1	65250
map04062 Chemokine signaling pathway	0.012793	2.25	KHN86485.1	667	T	Serine/threonine-protein kinase akt-1 [Toxocara canis] GN=akt-1	akt-1	K04456	1	2.03391e-99	240.17	2	EFTNAPVQLT(1)PPPAR	-1.1317	1	2069300	1	1.79084e-211	276.47	2	EFTNAPVQLT(1)PPPAR	1.663	3	2451700	1	1.94605e-117	269.09	2	EFTNAPVQLT(1)PPPAR	1.8752	1	1334200
map04062 Chemokine signaling pathway	0.012793	2.25	KHN88781.1	188	Y	Mitogen-activated protein kinase mpk-1 [Toxocara canis] GN=mpk-1	mpk-1	K04371	0.984144	1.25558e-56	199.04	3	VTDPGHDHTGFLTEY(0.984)VAT(0.016)R	-5.2122	1	399580	0.943901	4.24238e-27	97.268	3	VTDPGHDHTGFLT(0.051)EY(0.944)VAT(0.005)R	-5.0845	1	410130	0.921261	7.56478e-19	100.56	3	VTDPGHDHTGFLT(0.009)EY(0.921)VAT(0.07)R	-2.0332	1	429040
map04062 Chemokine signaling pathway	0.012793	2.25	KHN88997.1	341	S	SHC-transforming protein 1 [Toxocara canis] GN=SHC1	SHC1	K06279	0.999705	0.000549222	76.494	4	KQS(1)QVFETIVQLIEHHR	5.0874	1	34847	0.999978	0.00149907	84.144	4	KQS(1)QVFETIVQLIEHHR	4.6269	1	37866	0.999987	3.52893e-12	85.443	4	KQS(1)QVFETIVQLIEHHR	1.9323	1	42571
map04066 HIF-1 signaling pathway	0.0121201	2.39	KHN72594.1	256	T	Glyceraldehyde-3-phosphate dehydrogenase [Toxocara canis] GN=G3PD	G3PD	K00134	0.989584	3.01388e-116	251.42	3	FGIVEGLMTTVHAT(0.003)T(0.008)AT(0.99)QK	-1.7488	8	13648000	0.998927	1.30424e-137	274.58	2	FGIVEGLMTTVHATT(0.001)AT(0.999)QK	-3.0262	11	26863000	0.994823	2.48435e-153	288.61	2	FGIVEGLMTTVHAT(0.001)T(0.005)AT(0.995)QK	-3.2453	8	12427000
map04066 HIF-1 signaling pathway	0.0121201	2.39	KHN72594.1	225	T	Glyceraldehyde-3-phosphate dehydrogenase [Toxocara canis] GN=G3PD	G3PD	K00134	0.985114	5.91809e-168	249.72	3	YDAANNHVISNASCT(0.985)T(0.015)NCLAPLAK	-3.8262	1	1504200	0.87632	3.71292e-114	200.89	3	YDAANNHVISNAS(0.001)CT(0.876)T(0.122)NCLAPLAK	-1.1708	2	1824100
map04066 HIF-1 signaling pathway	0.0121201	2.39	KHN77077.1	48	S	Fructose-bisphosphate aldolase 1 [Toxocara canis] GN=aldo-1	aldo-1	K01623	0.821409	2.67289e-21	133.47	2	GILAADES(0.821)T(0.155)GS(0.023)MDKK	-0.18544	2	1904700									0.833996	1.6844e-09	104.86	2	GILAADES(0.834)T(0.145)GS(0.021)MDK	2.9567	2	1380800
map04066 HIF-1 signaling pathway	0.0121201	2.39	KHN77077.1	51	S	Fructose-bisphosphate aldolase 1 [Toxocara canis] GN=aldo-1	aldo-1	K01623	0.986842	1.65206e-32	159.83	2	GILAADES(0.002)T(0.011)GS(0.987)MDKK	-3.5852	2	10361000	0.999949	7.08454e-61	222.25	2	GILAADESTGS(1)MDKK	-4.0651	3	1974800	0.98215	3.01209e-13	179.9	2	GILAADES(0.005)T(0.013)GS(0.982)MDK	2.6974	4	10133000
map04066 HIF-1 signaling pathway	0.0121201	2.39	KHN77077.1	49	T	Fructose-bisphosphate aldolase 1 [Toxocara canis] GN=aldo-1	aldo-1	K01623	0.843472	4.55307e-12	148.62	2	GILAADES(0.111)T(0.843)GS(0.046)MDKK	1.7088	4	1064800
map04066 HIF-1 signaling pathway	0.0121201	2.39	KHN77077.1	104	T	Fructose-bisphosphate aldolase 1 [Toxocara canis] GN=aldo-1	aldo-1	K01623	0.999974	0.0010271	80.379	2	TDDGT(1)PFVEVLK	-1.9566	1	216440	0.996247	0.0243601	70.598	2	T(0.004)DDGT(0.996)PFVEVLK	0.3014	1	234350
map04066 HIF-1 signaling pathway	0.0121201	2.39	KHN79330.1	40	S	Enolase [Toxocara canis] GN=enol-1	enol-1	K01689	0.932806	0.000299783	88.137	2	AAVPS(0.019)GAS(0.933)T(0.049)GVHEALELR	-2.225	3	2459900	0.858272	1.82391e-12	126.46	2	AAVPSGAS(0.858)T(0.142)GVHEALELR	1.7625	2	2184300	0.816865	4.21367e-06	85.443	2	AAVPS(0.001)GAS(0.817)T(0.182)GVHEALELR	0.88967	1	1449800
map04066 HIF-1 signaling pathway	0.0121201	2.39	KHN79330.1	37	S	Enolase [Toxocara canis] GN=enol-1	enol-1	K01689									0.963254	0.0145255	46.276	2	AAVPS(0.963)GAS(0.024)T(0.012)GVHEALELR	0.90823	1	257520
map04066 HIF-1 signaling pathway	0.0121201	2.39	KHN79330.1	271	S	Enolase [Toxocara canis] GN=enol-1	enol-1	K01689									0.998825	0.0286638	73.891	2	NPHS(0.001)DKS(0.999)LWK	-2.2494	1	152160
map04066 HIF-1 signaling pathway	0.0121201	2.39	KHN79330.1	376	S	Enolase [Toxocara canis] GN=enol-1	enol-1	K01689																	0.959015	6.00678e-11	66.002	2	S(0.959)GET(0.041)EDTFIADLVVGLATGQIK	-0.61885	1	70213
map04066 HIF-1 signaling pathway	0.0121201	2.39	KHN81192.1	295	T	Calcium/calmodulin-dependent protein kinase type II [Toxocara canis] GN=unc-43	unc-43	K04515									1	0.00306404	90.306	2	QDT(1)VDCLKK	-2.9962	1	161270
map04066 HIF-1 signaling pathway	0.0121201	2.39	KHN81192.1	288	S	Calcium/calmodulin-dependent protein kinase type II [Toxocara canis] GN=unc-43	unc-43	K04515																	1	0.0268051	93.467	2	VAS(1)VMHR	-4.2885	1	279500
map04066 HIF-1 signaling pathway	0.0121201	2.39	KHN81197.1	134	S	Calcium/calmodulin-dependent protein kinase type II [Toxocara canis] GN=unc-43	unc-43	K04515	0.955381	1.48651e-33	168.69	2	ES(0.045)S(0.955)ESSQTIDEQDGDK	-0.56541	1	214970	0.956884	3.28442e-105	188.85	2	ES(0.043)S(0.957)ESSQTIDEQDGDK	-1.8411	1	304290
map04066 HIF-1 signaling pathway	0.0121201	2.39	KHN81197.1	139	T	Calcium/calmodulin-dependent protein kinase type II [Toxocara canis] GN=unc-43	unc-43	K04515	0.990095	1.21194e-07	108.6	2	ESSES(0.001)S(0.009)QT(0.99)IDEQDGDK	-2.1095	1	102420	0.991562	1.97953e-15	145.18	2	ESSES(0.001)S(0.007)QT(0.992)IDEQDGDK	-3.1278	1	87685
map04066 HIF-1 signaling pathway	0.0121201	2.39	KHN81197.1	157	T	Calcium/calmodulin-dependent protein kinase type II [Toxocara canis] GN=unc-43	unc-43	K04515	1	0.0226181	111.98	2	TLNHENT(1)VVR	0.83638	1	140910									1	0.0298686	79.235	2	TLNHENT(1)VVR	0.77516	1	191470
map04066 HIF-1 signaling pathway	0.0121201	2.39	KHN81473.1	43	S	6-phosphofructokinase [Toxocara canis] GN=PFK	PFK	K00850	0.99971	1.31234e-34	200.76	2	SDS(1)IVPTAGK	-0.51483	2	12287000	0.991702	0.00106895	145.95	2	S(0.008)DS(0.992)IVPTAGK	-0.93868	4	13713000	0.999208	0.00535364	151.66	2	S(0.001)DS(0.999)IVPTAGK	-0.88159	2	13203000
map04066 HIF-1 signaling pathway	0.0121201	2.39	KHN81473.1	719	S	6-phosphofructokinase [Toxocara canis] GN=PFK	PFK	K00850	0.994959	2.09115e-12	95.052	3	TNVLGHAQQGGS(0.995)PT(0.005)PFDR	-2.3287	2	268120	0.976725	8.30791e-12	89.684	2	TNVLGHAQQGGS(0.977)PT(0.023)PFDR	-0.16709	1	224260	0.930583	9.89727e-13	130.54	2	TNVLGHAQQGGS(0.931)PT(0.069)PFDR	-2.2645	2	299630
map04066 HIF-1 signaling pathway	0.0121201	2.39	KHN81473.1	351	S	6-phosphofructokinase [Toxocara canis] GN=PFK	PFK	K00850									0.998398	0.0182182	50.09	2	GGS(0.998)PS(0.002)AFDR	-1.4907	1	335230
map04066 HIF-1 signaling pathway	0.0121201	2.39	KHN81578.1	87	T	Fructose-bisphosphate aldolase 2 [Toxocara canis] GN=aldo-2	aldo-2	K01623	0.937649	1.35548e-53	199.04	2	GILAADES(0.011)T(0.052)GT(0.938)IGK	-1.7772	2	587860	0.8514	8.12472e-15	159.75	2	GILAADES(0.11)T(0.039)GT(0.851)IGKR	0.60498	1	284980	0.977734	5.6589e-18	168.78	2	GILAADES(0.006)T(0.016)GT(0.978)IGK	-0.062479	2	594540
map04066 HIF-1 signaling pathway	0.0121201	2.39	KHN81578.1	84	S	Fructose-bisphosphate aldolase 2 [Toxocara canis] GN=aldo-2	aldo-2	K01623																	0.910343	1.05685e-09	104.86	2	GILAADES(0.91)T(0.086)GT(0.003)IGK	1.5186	1	276550
map04066 HIF-1 signaling pathway	0.0121201	2.39	KHN86485.1	667	T	Serine/threonine-protein kinase akt-1 [Toxocara canis] GN=akt-1	akt-1	K04456	1	2.03391e-99	240.17	2	EFTNAPVQLT(1)PPPAR	-1.1317	1	2069300	1	1.79084e-211	276.47	2	EFTNAPVQLT(1)PPPAR	1.663	3	2451700	1	1.94605e-117	269.09	2	EFTNAPVQLT(1)PPPAR	1.8752	1	1334200
map04066 HIF-1 signaling pathway	0.0121201	2.39	KHN88781.1	188	Y	Mitogen-activated protein kinase mpk-1 [Toxocara canis] GN=mpk-1	mpk-1	K04371	0.984144	1.25558e-56	199.04	3	VTDPGHDHTGFLTEY(0.984)VAT(0.016)R	-5.2122	1	399580	0.943901	4.24238e-27	97.268	3	VTDPGHDHTGFLT(0.051)EY(0.944)VAT(0.005)R	-5.0845	1	410130	0.921261	7.56478e-19	100.56	3	VTDPGHDHTGFLT(0.009)EY(0.921)VAT(0.07)R	-2.0332	1	429040
map04068 FoxO signaling pathway	0.0111304	2.3	KHN75599.1	304	S	Phosphoenolpyruvate carboxykinase [GTP] [Toxocara canis] GN=PEPCK	PEPCK	K01596	1	2.26999e-12	110.58	2	FVAAAFPS(1)ACGK	-0.50423	2	5340500	1	0.000542399	119.52	2	FVAAAFPS(1)ACGK	0.82615	1	5353500	1	0.00034309	132.9	2	FVAAAFPS(1)ACGK	1.1872	1	5517900
map04068 FoxO signaling pathway	0.0111304	2.3	KHN75599.1	484	T	Phosphoenolpyruvate carboxykinase [GTP] [Toxocara canis] GN=PEPCK	PEPCK	K01596	0.99957	0.00151964	75.012	2	SEAT(1)AAAEHTGK	-0.94913	1	179190									0.999994	0.00148605	86.729	2	SEAT(1)AAAEHTGK	-3.0004	1	182970
map04068 FoxO signaling pathway	0.0111304	2.3	KHN76326.1	176	S	5'-AMP-activated protein kinase subunit beta-2 [Toxocara canis] GN=PRKAB2	PRKAB2	K07199	0.999999	2.6742e-08	88.714	2	KVS(1)VAGAQPPSHDTPNDR	-8.1622	1	545920	0.999999	0.00015498	66.002	3	KVS(1)VAGAQPPSHDTPNDR	-1.892	2	1199000	0.999994	8.04545e-10	73.455	2	KVS(1)VAGAQPPSHDTPNDR	-6.3445	2	864170
map04068 FoxO signaling pathway	0.0111304	2.3	KHN79910.1	131	T	Serine/threonine-protein kinase sgk-1 [Toxocara canis] GN=sgk-1	sgk-1	K13302	1	0.0100384	94.119	2	PSDFDFLKT(1)IGK	2.2986	1	31370	0.999999	0.00218446	83.061	2	PSDFDFLKT(1)IGK	2.1549	1	30219	1	1.24089e-06	96.27	2	PSDFDFLKT(1)IGK	-1.8117	1	32880
map04068 FoxO signaling pathway	0.0111304	2.3	KHN80556.1	118	S	hypothetical protein Tcan_07507 [Toxocara canis] GN=Tcan_07507	Tcan_07507	K07200	0.994372	0.0166351	55.578	2	SDAT(0.006)PIS(0.994)PHK	1.9845	1	329630	0.9995	0.0222104	48.822	2	SDATPIS(1)PHK	2.723	1	310360
map04068 FoxO signaling pathway	0.0111304	2.3	KHN81288.1	676	S	5'-AMP-activated protein kinase catalytic subunit alpha-2 [Toxocara canis] GN=aak-2	aak-2	K07198	0.959693	2.82614e-05	44.654	2	AQS(0.96)LPMPMEVDQT(0.039)PPPS(0.001)PTVT(0.001)K	1.0114	1	275700									0.893369	7.21707e-05	44.019	2	AQS(0.893)LPMPMEVDQT(0.105)PPPS(0.001)PT(0.001)VT(0.001)K	-0.53298	1	277960
map04068 FoxO signaling pathway	0.0111304	2.3	KHN81288.1	660	S	5'-AMP-activated protein kinase catalytic subunit alpha-2 [Toxocara canis] GN=aak-2	aak-2	K07198	0.997083	0.000168645	98.865	2	HAS(0.997)VS(0.003)MPVKPSLR	-7.7321	2	242880									0.846776	0.00713533	82.437	3	HAS(0.847)VS(0.153)MPVKPSLR	-1.5511	1	24438
map04068 FoxO signaling pathway	0.0111304	2.3	KHN81288.1	652	S	5'-AMP-activated protein kinase catalytic subunit alpha-2 [Toxocara canis] GN=aak-2	aak-2	K07198	0.995466	1.87596e-06	118.64	2	SLVDEDNGS(0.995)AS(0.004)S(0.001)S(0.001)R	-4.6486	1	217760	0.917098	5.81991e-07	86.952	2	SLVDEDNGS(0.917)AS(0.054)S(0.021)S(0.008)R	-3.829	1	236030	0.872522	2.17004e-07	92.319	2	SLVDEDNGS(0.873)AS(0.051)S(0.038)S(0.038)R	-4.4374	1	229130
map04068 FoxO signaling pathway	0.0111304	2.3	KHN83473.1	103	S	Superoxide dismutase [Mn] 1, mitochondrial [Toxocara canis] GN=sod-2	sod-2	K04564	1	8.55174e-60	167.01	2	DFGS(1)LQSMQEK	-2.5071	1	150090	0.999992	0.00331995	121.86	2	DFGS(1)LQSMQEK	0.27618	1	96111	0.999998	2.42107e-05	123.99	2	DFGS(1)LQSMQEK	2.0968	3	551310
map04068 FoxO signaling pathway	0.0111304	2.3	KHN84901.1	149	Y	Mitogen-activated protein kinase 9 [Toxocara canis] GN=Mapk9	Mapk9	K04440	0.999852	0.000773456	77.072	2	MSIY(1)VVTR	-1.3991	3	390010	0.999816	0.00254316	84.368	2	MSIY(1)VVTR	-0.57385	4	435100	0.994474	0.0049632	56.378	2	MS(0.005)IY(0.994)VVT(0.001)R	-0.94988	3	411520
map04068 FoxO signaling pathway	0.0111304	2.3	KHN86485.1	667	T	Serine/threonine-protein kinase akt-1 [Toxocara canis] GN=akt-1	akt-1	K04456	1	2.03391e-99	240.17	2	EFTNAPVQLT(1)PPPAR	-1.1317	1	2069300	1	1.79084e-211	276.47	2	EFTNAPVQLT(1)PPPAR	1.663	3	2451700	1	1.94605e-117	269.09	2	EFTNAPVQLT(1)PPPAR	1.8752	1	1334200
map04068 FoxO signaling pathway	0.0111304	2.3	KHN86566.1	185	Y	Mitogen-activated protein kinase pmk-1 [Toxocara canis] GN=pmk-1	pmk-1	K04441	0.897156	0.00315038	66.953	2	QTDNEMT(0.035)GY(0.897)VAT(0.068)R	-2.8809	1	427590	0.9054	2.57191e-05	108.24	2	QTDNEMT(0.071)GY(0.905)VAT(0.024)R	0.020858	1	396520	0.99874	2.16209e-29	201.66	2	QTDNEMTGY(0.999)VAT(0.001)R	3.692	2	1253900
map04068 FoxO signaling pathway	0.0111304	2.3	KHN88781.1	188	Y	Mitogen-activated protein kinase mpk-1 [Toxocara canis] GN=mpk-1	mpk-1	K04371	0.984144	1.25558e-56	199.04	3	VTDPGHDHTGFLTEY(0.984)VAT(0.016)R	-5.2122	1	399580	0.943901	4.24238e-27	97.268	3	VTDPGHDHTGFLT(0.051)EY(0.944)VAT(0.005)R	-5.0845	1	410130	0.921261	7.56478e-19	100.56	3	VTDPGHDHTGFLT(0.009)EY(0.921)VAT(0.07)R	-2.0332	1	429040
map04114 Oocyte meiosis	0.0115827	2.06	KHN73369.1	82	S	Calmodulin [Toxocara canis] GN=cmd-1	cmd-1	K02183	0.999356	0.000757885	125.75	2	MKDT(0.001)DS(0.999)EEEIR	-1.3514	2	984910	0.999783	2.85735e-40	183	2	MKDTDS(1)EEEIR	-1.3439	2	900770	0.998316	1.70315e-11	178.03	2	MKDT(0.002)DS(0.998)EEEIR	-3.9056	2	948780
map04114 Oocyte meiosis	0.0115827	2.06	KHN73369.1	80	T	Calmodulin [Toxocara canis] GN=cmd-1	cmd-1	K02183																	0.965604	0.00857289	85.081	2	MKDT(0.966)DS(0.034)EEEIR	-1.3909	1	111420
map04114 Oocyte meiosis	0.0115827	2.06	KHN78186.1	688	S	Adenylate cyclase type 9 [Toxocara canis] GN=ADCY9	ADCY9	K08049									1	0.0268831	54.27	2	AHFAES(1)ADR	-0.10609	1	51007
map04114 Oocyte meiosis	0.0115827	2.06	KHN78538.1	157	T	S-phase kinase-associated protein 1 [Toxocara canis] GN=Skp1	Skp1	K03094	1	8.70471e-47	194.55	2	NDFT(1)PEEEEQIRK	1.3961	3	882500	1	2.10013e-21	176	2	NDFT(1)PEEEEQIRK	-3.0559	2	786910	1	0.000370095	144.38	2	NDFT(1)PEEEEQIR	0.84762	1	633630
map04114 Oocyte meiosis	0.0115827	2.06	KHN79214.1	8	S	Calmodulin-like protein [Toxocara canis] GN=cal-1	cal-1	K02183																	1	0.0139804	112.8	2	KVS(1)LFNR	-0.22909	1	247080
map04114 Oocyte meiosis	0.0115827	2.06	KHN80727.1	41	S	Serine/threonine-protein phosphatase 2A 65 kDa regulatory subunit A beta isoform [Toxocara canis] GN=PPP2R1B	PPP2R1B	K03456																	0.993808	0.000149435	102.1	2	KLS(0.994)T(0.006)IALALGVER	-4.129	1	41932
map04114 Oocyte meiosis	0.0115827	2.06	KHN81192.1	295	T	Calcium/calmodulin-dependent protein kinase type II [Toxocara canis] GN=unc-43	unc-43	K04515									1	0.00306404	90.306	2	QDT(1)VDCLKK	-2.9962	1	161270
map04114 Oocyte meiosis	0.0115827	2.06	KHN81192.1	288	S	Calcium/calmodulin-dependent protein kinase type II [Toxocara canis] GN=unc-43	unc-43	K04515																	1	0.0268051	93.467	2	VAS(1)VMHR	-4.2885	1	279500
map04114 Oocyte meiosis	0.0115827	2.06	KHN81197.1	134	S	Calcium/calmodulin-dependent protein kinase type II [Toxocara canis] GN=unc-43	unc-43	K04515	0.955381	1.48651e-33	168.69	2	ES(0.045)S(0.955)ESSQTIDEQDGDK	-0.56541	1	214970	0.956884	3.28442e-105	188.85	2	ES(0.043)S(0.957)ESSQTIDEQDGDK	-1.8411	1	304290
map04114 Oocyte meiosis	0.0115827	2.06	KHN81197.1	139	T	Calcium/calmodulin-dependent protein kinase type II [Toxocara canis] GN=unc-43	unc-43	K04515	0.990095	1.21194e-07	108.6	2	ESSES(0.001)S(0.009)QT(0.99)IDEQDGDK	-2.1095	1	102420	0.991562	1.97953e-15	145.18	2	ESSES(0.001)S(0.007)QT(0.992)IDEQDGDK	-3.1278	1	87685
map04114 Oocyte meiosis	0.0115827	2.06	KHN81197.1	157	T	Calcium/calmodulin-dependent protein kinase type II [Toxocara canis] GN=unc-43	unc-43	K04515	1	0.0226181	111.98	2	TLNHENT(1)VVR	0.83638	1	140910									1	0.0298686	79.235	2	TLNHENT(1)VVR	0.77516	1	191470
map04114 Oocyte meiosis	0.0115827	2.06	KHN81341.1	19	T	Putative serine/threonine-protein phosphatase C06A1.3 [Toxocara canis] GN=C06A1.3	C06A1.3	K06269									1	0.0145584	53.517	2	LT(1)ELY(1)T(1)KR	13.561	2	162020
map04114 Oocyte meiosis	0.0115827	2.06	KHN81341.1	23	T	Putative serine/threonine-protein phosphatase C06A1.3 [Toxocara canis] GN=C06A1.3	C06A1.3	K06269									1	0.0145584	53.517	2	LT(1)ELY(1)T(1)KR	13.561	2	162020
map04114 Oocyte meiosis	0.0115827	2.06	KHN81341.1	22	Y	Putative serine/threonine-protein phosphatase C06A1.3 [Toxocara canis] GN=C06A1.3	C06A1.3	K06269									1	0.0145584	53.517	2	LT(1)ELY(1)T(1)KR	13.561	2	162020
map04114 Oocyte meiosis	0.0115827	2.06	KHN84072.1	589	T	cAMP-dependent protein kinase catalytic subunit [Toxocara canis] GN=kin-1	kin-1	K04345	0.99994	8.26201e-134	163.8	2	TWT(1)LCGTPEYLAPEIILSK	-1.2052	2	2219600	0.999735	3.05403e-88	213.56	2	TWT(1)LCGTPEYLAPEIILSK	-0.20049	2	1767700	0.999658	1.03777e-132	166.29	2	TWT(1)LCGTPEYLAPEIILSK	-2.6203	2	1379400
map04114 Oocyte meiosis	0.0115827	2.06	KHN84072.1	780	S	cAMP-dependent protein kinase catalytic subunit [Toxocara canis] GN=kin-1	kin-1	K04345									0.8116	4.97193e-05	51.399	2	GPGDASNFDDY(0.004)EEEPLRIS(0.812)GT(0.184)EK	-1.1712	1	258480
map04114 Oocyte meiosis	0.0115827	2.06	KHN86566.1	185	Y	Mitogen-activated protein kinase pmk-1 [Toxocara canis] GN=pmk-1	pmk-1	K04441	0.897156	0.00315038	66.953	2	QTDNEMT(0.035)GY(0.897)VAT(0.068)R	-2.8809	1	427590	0.9054	2.57191e-05	108.24	2	QTDNEMT(0.071)GY(0.905)VAT(0.024)R	0.020858	1	396520	0.99874	2.16209e-29	201.66	2	QTDNEMTGY(0.999)VAT(0.001)R	3.692	2	1253900
map04114 Oocyte meiosis	0.0115827	2.06	KHN88238.1	71	T	14-3-3-like protein 2 [Toxocara canis] GN=ftt-2	ftt-2	K16197	0.969841	0.0247984	63.025	2	VISS(0.001)IEQKT(0.97)EGS(0.029)EK	-2.6314	1	106940	0.977984	3.66354e-06	117.03	2	VISSIEQKT(0.978)EGS(0.022)EK	-4.3202	1	110710	0.997434	4.76044e-09	149.14	2	VISSIEQKT(0.997)EGS(0.003)EK	-0.089438	1	98100
map04114 Oocyte meiosis	0.0115827	2.06	KHN88695.1	446	S	Serine/threonine-protein phosphatase 2B catalytic subunit 2 [Toxocara canis] GN=Pp2B-14D	Pp2B-14D	K04348									1	0.0232547	51.531	2	IQS(1)FDEAK	1.8543	1	27160
map04114 Oocyte meiosis	0.0115827	2.06	KHN88781.1	188	Y	Mitogen-activated protein kinase mpk-1 [Toxocara canis] GN=mpk-1	mpk-1	K04371	0.984144	1.25558e-56	199.04	3	VTDPGHDHTGFLTEY(0.984)VAT(0.016)R	-5.2122	1	399580	0.943901	4.24238e-27	97.268	3	VTDPGHDHTGFLT(0.051)EY(0.944)VAT(0.005)R	-5.0845	1	410130	0.921261	7.56478e-19	100.56	3	VTDPGHDHTGFLT(0.009)EY(0.921)VAT(0.07)R	-2.0332	1	429040
map04130 SNARE interactions in vesicular transport	0.00792183	4.85	KHN72841.1	154	S	Syntaxin-6 [Toxocara canis] GN=Stx6	Stx6	K08498	0.999985	1.42892e-06	141.44	2	LSDS(1)PTSSER	2.0787	1	489300	0.995834	0.00021577	121.96	2	LSDS(0.996)PT(0.002)S(0.002)SER	1.274	2	584540	0.99189	0.000948908	74.524	2	LS(0.001)DS(0.992)PT(0.005)S(0.002)S(0.001)ER	0.4166	1	462280
map04130 SNARE interactions in vesicular transport	0.00792183	4.85	KHN72849.1	192	S	Vesicle-associated membrane protein 7 [Toxocara canis] GN=Vamp7	Vamp7	K08512	0.99856	1.55228e-177	239.98	2	TEALTQSS(0.001)ES(0.999)FK	2.0525	1	328500	0.876	2.49098e-10	153.52	2	TEALTQS(0.014)S(0.11)ES(0.876)FK	-0.26552	1	345530	0.942301	6.85976e-30	184.65	2	TEALTQS(0.015)S(0.043)ES(0.942)FK	3.447	1	374340
map04130 SNARE interactions in vesicular transport	0.00792183	4.85	KHN72849.1	190	S	Vesicle-associated membrane protein 7 [Toxocara canis] GN=Vamp7	Vamp7	K08512									0.950593	2.2747e-114	224.52	2	TEALTQS(0.044)S(0.951)ES(0.006)FK	-3.8842	1	225800	0.797905	0.000368488	146.37	2	TEALTQS(0.101)S(0.798)ES(0.101)FK	3.0825	1	155020
map04130 SNARE interactions in vesicular transport	0.00792183	4.85	KHN74813.1	263	Y	Putative syntaxin-3 [Toxocara canis] GN=syx-3	syx-3	K08486									0.801765	0.0107786	62.271	2	NVESAVDY(0.802)AT(0.198)K	-3.2348	1	80388
map04130 SNARE interactions in vesicular transport	0.00792183	4.85	KHN81316.1	70	S	Synaptobrevin-1 [Toxocara canis] GN=snb-1	snb-1	K13504	1	5.73459e-134	177.62	2	ADALQEGAS(1)QFEK	-0.012287	1	1273600	1	8.42218e-69	186.56	2	ADALQEGAS(1)QFEK	0.76692	1	1184000	1	6.8272e-40	173.26	2	ADALQEGAS(1)QFEK	0.94758	1	1230200
map04130 SNARE interactions in vesicular transport	0.00792183	4.85	KHN81316.1	56	S	Synaptobrevin-1 [Toxocara canis] GN=snb-1	snb-1	K13504	1	7.17605e-24	186.39	2	DQKLS(1)QLDDR	-1.3471	1	652950	1	0.000832795	117.77	2	DQKLS(1)QLDDR	-0.88009	1	893030
map04137 Mitophagy - animal	0.297508	1.49	KHN71029.1	108	Y	Tyrosine-protein kinase Fyn [Toxocara canis] GN=fyn	fyn	K05704	1	0.000167901	81.335	2	KLMEEDIY(1)EAR	1.4593	1	41981	1	0.000890921	132.44	2	KLMEEDIY(1)EAR	2.6116	1	41428	1	0.0123952	58.889	2	KLMEEDIY(1)EAR	2.9672	1	35557
map04137 Mitophagy - animal	0.297508	1.49	KHN73458.1	77	S	Ras-related protein Rab-7a [Toxocara canis] GN=RAB7A	RAB7A	K07897	1	1.02146e-10	101.64	2	FQS(1)LGVAFYR	-1.4015	1	44672	1	0.00586366	72.846	2	FQS(1)LGVAFYR	-2.1881	1	43151	1	9.09337e-06	124.06	2	FQS(1)LGVAFYR	-2.3055	1	38988
map04137 Mitophagy - animal	0.297508	1.49	KHN76602.1	151	S	Mitochondrial prohibitin complex protein 2 [Toxocara canis] GN=phb-2	phb-2	K17081									0.999998	0.0157572	73.502	2	FNAS(1)QLITQR	-4.9707	1	45254	0.999985	0.0157487	63.908	2	FNAS(1)QLITQR	-0.3674	1	29477
map04137 Mitophagy - animal	0.297508	1.49	KHN82029.1	65	S	Ubiquitin-60S ribosomal protein L40 [Toxocara canis] GN=ubq-2	ubq-2	K02927	0.872845	6.00121e-15	113.13	2	TLSDYNIQKES(0.873)T(0.127)LHLVLR	-0.31255	1	105510	0.886331	9.55973e-96	237.83	3	TLSDYNIQKES(0.886)T(0.114)LHLVLR	2.0151	3	381190
map04137 Mitophagy - animal	0.297508	1.49	KHN82029.1	57	S	Ubiquitin-60S ribosomal protein L40 [Toxocara canis] GN=ubq-2	ubq-2	K02927	0.999508	0.000986422	106	2	TLS(1)DYNIQK	-2.0732	1	238360									0.82633	0.00272936	78.816	1	T(0.174)LS(0.826)DYNIQK	-1.6191	1	30770
map04137 Mitophagy - animal	0.297508	1.49	KHN82029.1	66	T	Ubiquitin-60S ribosomal protein L40 [Toxocara canis] GN=ubq-2	ubq-2	K02927									0.778224	0.0148529	144.47	2	ES(0.222)T(0.778)LHLVLR	-2.5402	1	315610	0.995832	0.000664616	162.8	2	ES(0.004)T(0.996)LHLVLR	-1.4975	1	336470
map04137 Mitophagy - animal	0.297508	1.49	KHN84901.1	149	Y	Mitogen-activated protein kinase 9 [Toxocara canis] GN=Mapk9	Mapk9	K04440	0.999852	0.000773456	77.072	2	MSIY(1)VVTR	-1.3991	3	390010	0.999816	0.00254316	84.368	2	MSIY(1)VVTR	-0.57385	4	435100	0.994474	0.0049632	56.378	2	MS(0.005)IY(0.994)VVT(0.001)R	-0.94988	3	411520
map04137 Mitophagy - animal	0.297508	1.49	KHN87144.1	51	S	Eukaryotic translation initiation factor 2 subunit 1 [Toxocara canis] GN=Eif2s1	Eif2s1	K03237	0.996204	0.00250927	128.68	2	EGMILLS(0.004)ELS(0.996)RR	0.68416	1	104570	0.999985	1.13418e-05	141.88	2	EGMILLSELS(1)RR	1.5971	1	105180	0.999983	0.000324042	139.7	2	EGMILLSELS(1)RR	0.091475	3	184690
map04140 Autophagy - animal	0.050056	1.78	KHN72849.1	192	S	Vesicle-associated membrane protein 7 [Toxocara canis] GN=Vamp7	Vamp7	K08512	0.99856	1.55228e-177	239.98	2	TEALTQSS(0.001)ES(0.999)FK	2.0525	1	328500	0.876	2.49098e-10	153.52	2	TEALTQS(0.014)S(0.11)ES(0.876)FK	-0.26552	1	345530	0.942301	6.85976e-30	184.65	2	TEALTQS(0.015)S(0.043)ES(0.942)FK	3.447	1	374340
map04140 Autophagy - animal	0.050056	1.78	KHN72849.1	190	S	Vesicle-associated membrane protein 7 [Toxocara canis] GN=Vamp7	Vamp7	K08512									0.950593	2.2747e-114	224.52	2	TEALTQS(0.044)S(0.951)ES(0.006)FK	-3.8842	1	225800	0.797905	0.000368488	146.37	2	TEALTQS(0.101)S(0.798)ES(0.101)FK	3.0825	1	155020
map04140 Autophagy - animal	0.050056	1.78	KHN73458.1	77	S	Ras-related protein Rab-7a [Toxocara canis] GN=RAB7A	RAB7A	K07897	1	1.02146e-10	101.64	2	FQS(1)LGVAFYR	-1.4015	1	44672	1	0.00586366	72.846	2	FQS(1)LGVAFYR	-2.1881	1	43151	1	9.09337e-06	124.06	2	FQS(1)LGVAFYR	-2.3055	1	38988
map04140 Autophagy - animal	0.050056	1.78	KHN73508.1	230	S	Endophilin-B1 [Toxocara canis] GN=SH3GLB1	SH3GLB1	K11248	1	3.76136e-23	122.16	2	AKS(1)LEAQSNAEADLR	-1.6783	1	115830	1	7.49226e-10	120.52	2	AKS(1)LEAQSNAEADLR	-2.7377	1	127730	1	1.85671e-07	94.865	2	AKS(1)LEAQSNAEADLR	-2.422	1	128360
map04140 Autophagy - animal	0.050056	1.78	KHN77523.1	98	S	Ras-related protein Rab-33 [Toxocara canis] GN=rab-33	rab-33	K07920	1	1.5783e-16	135.13	2	IPS(1)NPLNK	-1.8189	2	1532800	1	4.39011e-05	115.05	2	IPS(1)NPLNK	-2.9392	2	1478500	1	0.0115711	87.573	2	IPS(1)NPLNKPYR	-4.2944	1	1174200
map04140 Autophagy - animal	0.050056	1.78	KHN79374.1	235	S	WD repeat domain phosphoinositide-interacting protein 3 [Toxocara canis] GN=WDR45B	WDR45B	K22991																	0.999997	4.84428e-06	63.947	2	KLS(1)LPGEVSFSR	-2.967	1	309030
map04140 Autophagy - animal	0.050056	1.78	KHN81288.1	676	S	5'-AMP-activated protein kinase catalytic subunit alpha-2 [Toxocara canis] GN=aak-2	aak-2	K07198	0.959693	2.82614e-05	44.654	2	AQS(0.96)LPMPMEVDQT(0.039)PPPS(0.001)PTVT(0.001)K	1.0114	1	275700									0.893369	7.21707e-05	44.019	2	AQS(0.893)LPMPMEVDQT(0.105)PPPS(0.001)PT(0.001)VT(0.001)K	-0.53298	1	277960
map04140 Autophagy - animal	0.050056	1.78	KHN81288.1	660	S	5'-AMP-activated protein kinase catalytic subunit alpha-2 [Toxocara canis] GN=aak-2	aak-2	K07198	0.997083	0.000168645	98.865	2	HAS(0.997)VS(0.003)MPVKPSLR	-7.7321	2	242880									0.846776	0.00713533	82.437	3	HAS(0.847)VS(0.153)MPVKPSLR	-1.5511	1	24438
map04140 Autophagy - animal	0.050056	1.78	KHN81288.1	652	S	5'-AMP-activated protein kinase catalytic subunit alpha-2 [Toxocara canis] GN=aak-2	aak-2	K07198	0.995466	1.87596e-06	118.64	2	SLVDEDNGS(0.995)AS(0.004)S(0.001)S(0.001)R	-4.6486	1	217760	0.917098	5.81991e-07	86.952	2	SLVDEDNGS(0.917)AS(0.054)S(0.021)S(0.008)R	-3.829	1	236030	0.872522	2.17004e-07	92.319	2	SLVDEDNGS(0.873)AS(0.051)S(0.038)S(0.038)R	-4.4374	1	229130
map04140 Autophagy - animal	0.050056	1.78	KHN82029.1	65	S	Ubiquitin-60S ribosomal protein L40 [Toxocara canis] GN=ubq-2	ubq-2	K02927	0.872845	6.00121e-15	113.13	2	TLSDYNIQKES(0.873)T(0.127)LHLVLR	-0.31255	1	105510	0.886331	9.55973e-96	237.83	3	TLSDYNIQKES(0.886)T(0.114)LHLVLR	2.0151	3	381190
map04140 Autophagy - animal	0.050056	1.78	KHN82029.1	57	S	Ubiquitin-60S ribosomal protein L40 [Toxocara canis] GN=ubq-2	ubq-2	K02927	0.999508	0.000986422	106	2	TLS(1)DYNIQK	-2.0732	1	238360									0.82633	0.00272936	78.816	1	T(0.174)LS(0.826)DYNIQK	-1.6191	1	30770
map04140 Autophagy - animal	0.050056	1.78	KHN82029.1	66	T	Ubiquitin-60S ribosomal protein L40 [Toxocara canis] GN=ubq-2	ubq-2	K02927									0.778224	0.0148529	144.47	2	ES(0.222)T(0.778)LHLVLR	-2.5402	1	315610	0.995832	0.000664616	162.8	2	ES(0.004)T(0.996)LHLVLR	-1.4975	1	336470
map04140 Autophagy - animal	0.050056	1.78	KHN83981.1	199	S	Ras-related protein Rab-1A [Toxocara canis] GN=RAB1A	RAB1A	K07874	0.999296	8.99331e-05	77.347	2	MGPVQQAGT(0.001)GPS(0.999)VR	-7.5135	1	153590	0.877275	1.0661e-06	103.17	2	MGPVQQAGT(0.123)GPS(0.877)VR	-4.2501	1	168880
map04140 Autophagy - animal	0.050056	1.78	KHN84072.1	589	T	cAMP-dependent protein kinase catalytic subunit [Toxocara canis] GN=kin-1	kin-1	K04345	0.99994	8.26201e-134	163.8	2	TWT(1)LCGTPEYLAPEIILSK	-1.2052	2	2219600	0.999735	3.05403e-88	213.56	2	TWT(1)LCGTPEYLAPEIILSK	-0.20049	2	1767700	0.999658	1.03777e-132	166.29	2	TWT(1)LCGTPEYLAPEIILSK	-2.6203	2	1379400
map04140 Autophagy - animal	0.050056	1.78	KHN84072.1	780	S	cAMP-dependent protein kinase catalytic subunit [Toxocara canis] GN=kin-1	kin-1	K04345									0.8116	4.97193e-05	51.399	2	GPGDASNFDDY(0.004)EEEPLRIS(0.812)GT(0.184)EK	-1.1712	1	258480
map04140 Autophagy - animal	0.050056	1.78	KHN84901.1	149	Y	Mitogen-activated protein kinase 9 [Toxocara canis] GN=Mapk9	Mapk9	K04440	0.999852	0.000773456	77.072	2	MSIY(1)VVTR	-1.3991	3	390010	0.999816	0.00254316	84.368	2	MSIY(1)VVTR	-0.57385	4	435100	0.994474	0.0049632	56.378	2	MS(0.005)IY(0.994)VVT(0.001)R	-0.94988	3	411520
map04140 Autophagy - animal	0.050056	1.78	KHN86485.1	667	T	Serine/threonine-protein kinase akt-1 [Toxocara canis] GN=akt-1	akt-1	K04456	1	2.03391e-99	240.17	2	EFTNAPVQLT(1)PPPAR	-1.1317	1	2069300	1	1.79084e-211	276.47	2	EFTNAPVQLT(1)PPPAR	1.663	3	2451700	1	1.94605e-117	269.09	2	EFTNAPVQLT(1)PPPAR	1.8752	1	1334200
map04140 Autophagy - animal	0.050056	1.78	KHN87144.1	51	S	Eukaryotic translation initiation factor 2 subunit 1 [Toxocara canis] GN=Eif2s1	Eif2s1	K03237	0.996204	0.00250927	128.68	2	EGMILLS(0.004)ELS(0.996)RR	0.68416	1	104570	0.999985	1.13418e-05	141.88	2	EGMILLSELS(1)RR	1.5971	1	105180	0.999983	0.000324042	139.7	2	EGMILLSELS(1)RR	0.091475	3	184690
map04140 Autophagy - animal	0.050056	1.78	KHN88781.1	188	Y	Mitogen-activated protein kinase mpk-1 [Toxocara canis] GN=mpk-1	mpk-1	K04371	0.984144	1.25558e-56	199.04	3	VTDPGHDHTGFLTEY(0.984)VAT(0.016)R	-5.2122	1	399580	0.943901	4.24238e-27	97.268	3	VTDPGHDHTGFLT(0.051)EY(0.944)VAT(0.005)R	-5.0845	1	410130	0.921261	7.56478e-19	100.56	3	VTDPGHDHTGFLT(0.009)EY(0.921)VAT(0.07)R	-2.0332	1	429040
map04141 Protein processing in endoplasmic reticulum	0.00212357	2.11	KHN72227.1	227	S	Heat shock protein Hsp-16.48/Hsp-16.49 [Toxocara canis] GN=hsp-16.48	hsp-16.48	K09542									0.998626	0.00873275	56.08	2	ET(0.001)EIS(0.999)VHVAPPER	1.9148	1	44406
map04141 Protein processing in endoplasmic reticulum	0.00212357	2.11	KHN73401.1	438	S	Ubiquitin-conjugating enzyme E2 J1 [Toxocara canis] GN=UBE2J1	UBE2J1	K10578	0.999995	0.00779188	81.099	2	LASQIS(1)FK	-2.0247	1	20061
map04141 Protein processing in endoplasmic reticulum	0.00212357	2.11	KHN76289.1	238	S	Heat shock protein HSP 90-alpha [Toxocara canis] GN=HSP90AA1	HSP90AA1	K04079																	0.98083	0.00012355	57.62	2	S(0.019)LS(0.981)NDWEDHLAVK	4.1066	1	37599
map04141 Protein processing in endoplasmic reticulum	0.00212357	2.11	KHN76390.1	535	S	Heat shock 70 kDa protein A [Toxocara canis] GN=hsp-1	hsp-1	K03283	1	0.000938895	98.865	2	GRLS(1)KDEIDR	0.077936	1	1702800	1	6.5225e-13	122.2	2	GRLS(1)KDEIDR	0.68715	1	1808800	1	0.00311211	101.43	2	GRLS(1)KDEIDR	0.33386	1	1735100
map04141 Protein processing in endoplasmic reticulum	0.00212357	2.11	KHN78538.1	157	T	S-phase kinase-associated protein 1 [Toxocara canis] GN=Skp1	Skp1	K03094	1	8.70471e-47	194.55	2	NDFT(1)PEEEEQIRK	1.3961	3	882500	1	2.10013e-21	176	2	NDFT(1)PEEEEQIRK	-3.0559	2	786910	1	0.000370095	144.38	2	NDFT(1)PEEEEQIR	0.84762	1	633630
map04141 Protein processing in endoplasmic reticulum	0.00212357	2.11	KHN78573.1	145	S	Ubiquilin-1 [Toxocara canis] GN=UBQLN1	UBQLN1	K04523	0.999846	0.000134541	59.09	2	EMMNS(1)PIMQSLLNNPDIFR	-1.9809	1	47371
map04141 Protein processing in endoplasmic reticulum	0.00212357	2.11	KHN78732.1	214	S	Translocon-associated protein subunit alpha [Toxocara canis] GN=SSR1	SSR1	K13249	1	1.28417e-44	197.79	2	EVLNHNKS(1)PKPGS(1)PR	-4.9895	8	12837000	1	1.59687e-73	215.95	3	EVLNHNKS(1)PKPGS(1)PR	-5.9175	7	11336000	1	1.6747e-56	244.64	2	EVLNHNKS(1)PK	1.0536	5	6774400
map04141 Protein processing in endoplasmic reticulum	0.00212357	2.11	KHN78732.1	219	S	Translocon-associated protein subunit alpha [Toxocara canis] GN=SSR1	SSR1	K13249	1	5.18436e-18	152.59	2	EVLNHNKS(1)PKPGS(1)PR	-4.9895	3	3583500	1	2.99859e-08	121.54	3	EVLNHNKS(1)PKPGS(1)PR	-5.9175	1	2288200
map04141 Protein processing in endoplasmic reticulum	0.00212357	2.11	KHN79338.1	150	S	Translocation protein SEC62 [Toxocara canis] GN=Sec62	Sec62	K12275	1	7.41051e-09	92.178	2	AKDS(1)DENDEEEEKEK	-8.0469	3	693120	1	0.0169675	46.768	2	AKDS(1)DENDEEEEKEK	-10.387	2	258410
map04141 Protein processing in endoplasmic reticulum	0.00212357	2.11	KHN80232.1	157	S	DnaJ -like protein subfamily B member 12 [Toxocara canis] GN=Dnajb12	Dnajb12	K09518	0.940787	5.57475e-06	117.8	3	S(0.941)T(0.059)GRPILGVHYTK	-2.239	1	201080									0.831275	7.94089e-05	86.952	3	S(0.831)T(0.169)GRPILGVHYTK	-0.778	1	200280
map04141 Protein processing in endoplasmic reticulum	0.00212357	2.11	KHN80238.1	870	S	Protein transport protein Sec31A [Toxocara canis] GN=sec31a	sec31a	K14005									0.997522	0.0127871	58.539	2	QMS(0.998)IS(0.002)SGWNDPPVVAAK	6.5168	1	69934	0.916995	0.0135094	42.028	2	QMS(0.917)IS(0.057)S(0.026)GWNDPPVVAAK	5.6838	1	67533
map04141 Protein processing in endoplasmic reticulum	0.00212357	2.11	KHN81331.1	352	S	E3 ubiquitin-protein ligase hrd-1 [Toxocara canis] GN=sel-11	sel-11	K10601	1	3.20617e-21	125.69	2	IDS(1)NVEETSMNVEAAHTELVK	-1.4878	2	529000	0.999993	0.000102527	72.891	2	IDS(1)NVEETSMNVEAAHTELVK	0.35081	3	582540	0.997294	0.00185233	42.536	3	IDS(0.997)NVEET(0.001)S(0.001)MNVEAAHTELVK	-0.12365	2	79672
map04141 Protein processing in endoplasmic reticulum	0.00212357	2.11	KHN81331.1	303	S	E3 ubiquitin-protein ligase hrd-1 [Toxocara canis] GN=sel-11	sel-11	K10601	0.999999	2.27764e-12	78.75	2	MQQQIS(1)LIDEQDAYVQAR	5.2226	2	488500	0.999741	0.000348624	48.037	2	MQQQIS(1)LIDEQDAYVQAR	0.16316	2	331540	0.999904	0.00100098	56.938	2	MQQQIS(1)LIDEQDAYVQAR	5.3503	1	131680
map04141 Protein processing in endoplasmic reticulum	0.00212357	2.11	KHN82236.1	7	S	Protein transport protein Sec61 subunit beta [Toxocara canis] GN=SEC61B	SEC61B	K09481	0.887531	0.00140845	96.946	2	S(0.001)DT(0.112)GRS(0.888)PGR	0.71288	2	1067600	0.992786	0.0117416	53.028	2	SDT(0.007)GRS(0.993)PGR	-0.18354	2	1039400	0.999984	5.20552e-05	103.76	2	SDTGRS(1)PGR	1.5878	1	895510
map04141 Protein processing in endoplasmic reticulum	0.00212357	2.11	KHN82794.1	448	S	Alpha-crystallin B chain [Toxocara canis] GN=CRYAB	CRYAB	K09542	1	0.0261211	72.042	2	VIEES(1)PR	-1.1943	1	148460
map04141 Protein processing in endoplasmic reticulum	0.00212357	2.11	KHN83144.1	235	S	Dual specificity mitogen-activated protein kinase kinase hemipterous [Toxocara canis] GN=hep	hep	K04431	1	2.15799e-41	177.64	2	LCDFGIAGQLIDS(1)RR	4.2324	2	257840	1	2.18272e-73	175.48	2	LCDFGIAGQLIDS(1)RR	2.7827	3	311930	1	4.00848e-08	107.84	2	LCDFGIAGQLIDS(1)RR	3.1075	3	337520
map04141 Protein processing in endoplasmic reticulum	0.00212357	2.11	KHN83144.1	256	S	Dual specificity mitogen-activated protein kinase kinase hemipterous [Toxocara canis] GN=hep	hep	K04431	0.962132	0.0111801	54.309	2	VGS(0.962)S(0.038)ESEYGIR	-2.5129	1	84552
map04141 Protein processing in endoplasmic reticulum	0.00212357	2.11	KHN84901.1	149	Y	Mitogen-activated protein kinase 9 [Toxocara canis] GN=Mapk9	Mapk9	K04440	0.999852	0.000773456	77.072	2	MSIY(1)VVTR	-1.3991	3	390010	0.999816	0.00254316	84.368	2	MSIY(1)VVTR	-0.57385	4	435100	0.994474	0.0049632	56.378	2	MS(0.005)IY(0.994)VVT(0.001)R	-0.94988	3	411520
map04141 Protein processing in endoplasmic reticulum	0.00212357	2.11	KHN87144.1	51	S	Eukaryotic translation initiation factor 2 subunit 1 [Toxocara canis] GN=Eif2s1	Eif2s1	K03237	0.996204	0.00250927	128.68	2	EGMILLS(0.004)ELS(0.996)RR	0.68416	1	104570	0.999985	1.13418e-05	141.88	2	EGMILLSELS(1)RR	1.5971	1	105180	0.999983	0.000324042	139.7	2	EGMILLSELS(1)RR	0.091475	3	184690
map04141 Protein processing in endoplasmic reticulum	0.00212357	2.11	KHN87305.1	1267	S	Ubiquitin conjugation factor E4 B [Toxocara canis] GN=Ube4b	Ube4b	K10597	0.99991	2.79281e-181	275.23	2	YGGHS(1)MSDPGT(0.03)S(0.97)YR	0.74863	10	17941000	0.999922	2.68572e-262	314.16	2	YGGHS(1)MSDPGT(0.045)S(0.955)YR	-0.71453	8	21282000	1	1.40036e-99	261.94	2	YGGHS(1)MSDPGT(0.025)S(0.975)YR	-0.75682	7	22350000
map04141 Protein processing in endoplasmic reticulum	0.00212357	2.11	KHN87305.1	1274	S	Ubiquitin conjugation factor E4 B [Toxocara canis] GN=Ube4b	Ube4b	K10597	0.988491	2.06985e-157	255.71	2	YGGHSMSDPGT(0.012)S(0.988)YR	-0.12818	9	9479800	0.984333	6.17391e-182	288.22	2	YGGHSMSDPGT(0.016)S(0.984)YR	3.1142	7	12330000	0.988569	8.86368e-137	272.05	2	YGGHSMSDPGT(0.011)S(0.989)YR	1.6792	5	9957000
map04141 Protein processing in endoplasmic reticulum	0.00212357	2.11	KHN87789.1	12	S	Heat shock protein Hsp-12.2 [Toxocara canis] GN=hsp-12.2	hsp-12.2	K09542	0.988691	1.72464e-46	191.95	2	VEVNLSS(0.011)S(0.989)LK	-4.0461	25	56990000	0.988513	6.53642e-53	179.98	2	VEVNLSS(0.011)S(0.989)LK	-4.1952	33	59993000	0.994307	5.12822e-36	166.71	2	VEVNLS(0.033)S(0.973)S(0.994)LK	-0.27276	33	16284000
map04141 Protein processing in endoplasmic reticulum	0.00212357	2.11	KHN87789.1	11	S	Heat shock protein Hsp-12.2 [Toxocara canis] GN=hsp-12.2	hsp-12.2	K09542									0.929848	2.23632e-20	153.25	2	VEVNLS(0.178)S(0.93)S(0.892)LK	-2.9872	7	966720	0.972507	8.57906e-08	136.06	2	VEVNLS(0.033)S(0.973)S(0.994)LK	-0.27276	9	1182200
map04144 Endocytosis	9.83004e-05	2.54	KHN71029.1	108	Y	Tyrosine-protein kinase Fyn [Toxocara canis] GN=fyn	fyn	K05704	1	0.000167901	81.335	2	KLMEEDIY(1)EAR	1.4593	1	41981	1	0.000890921	132.44	2	KLMEEDIY(1)EAR	2.6116	1	41428	1	0.0123952	58.889	2	KLMEEDIY(1)EAR	2.9672	1	35557
map04144 Endocytosis	9.83004e-05	2.54	KHN73458.1	77	S	Ras-related protein Rab-7a [Toxocara canis] GN=RAB7A	RAB7A	K07897	1	1.02146e-10	101.64	2	FQS(1)LGVAFYR	-1.4015	1	44672	1	0.00586366	72.846	2	FQS(1)LGVAFYR	-2.1881	1	43151	1	9.09337e-06	124.06	2	FQS(1)LGVAFYR	-2.3055	1	38988
map04144 Endocytosis	9.83004e-05	2.54	KHN73508.1	230	S	Endophilin-B1 [Toxocara canis] GN=SH3GLB1	SH3GLB1	K11248	1	3.76136e-23	122.16	2	AKS(1)LEAQSNAEADLR	-1.6783	1	115830	1	7.49226e-10	120.52	2	AKS(1)LEAQSNAEADLR	-2.7377	1	127730	1	1.85671e-07	94.865	2	AKS(1)LEAQSNAEADLR	-2.422	1	128360
map04144 Endocytosis	9.83004e-05	2.54	KHN73843.1	671	S	Golgi-specific brefeldin A-resistance guanine nucleotide exchange factor 1 [Toxocara canis] GN=GBF1	GBF1	K18443									0.953785	0.0302926	41.824	2	GYT(0.046)S(0.954)DDPQR	-1.0647	1	74512	0.861802	0.0266467	43.306	2	GY(0.001)T(0.137)S(0.862)DDPQR	-1.7007	1	78222
map04144 Endocytosis	9.83004e-05	2.54	KHN74162.1	84	S	Vacuolar protein sorting-associated protein 4B [Toxocara canis] GN=Vps4b	Vps4b	K12196	0.989221	0.000157163	63.355	2	SDPSVIVHDLLT(0.011)PCS(0.989)PGDR	1.4668	1	23520	0.868757	0.00222539	40.83	3	SDPSVIVHDLLT(0.131)PCS(0.869)PGDR	1.8152	1	9034.4
map04144 Endocytosis	9.83004e-05	2.54	KHN75612.1	1067	S	Dynamin [Toxocara canis] GN=dyn-1	dyn-1	K01528	0.982943	0.0204215	47.361	2	S(0.017)NGPS(0.983)PVPR	-1.6251	1	40881	0.994217	0.0249937	40.861	2	S(0.006)NGPS(0.994)PVPR	-1.6631	1	42819	0.999901	0.0261651	65.879	2	SNGPS(1)PVPR	0.24328	1	43716
map04144 Endocytosis	9.83004e-05	2.54	KHN75643.1	206	S	Rab11 family-interacting protein 4A [Toxocara canis] GN=rab11fip4a	rab11fip4a	K12485	0.965215	8.25964e-58	132.33	3	FREEAQQDIDS(0.965)S(0.034)S(0.001)ELVEELSR	-2.8963	2	611950	0.837171	2.21839e-26	89.247	3	FREEAQQDIDS(0.837)S(0.154)S(0.008)ELVEELSR	-1.3832	1	177570
map04144 Endocytosis	9.83004e-05	2.54	KHN76390.1	535	S	Heat shock 70 kDa protein A [Toxocara canis] GN=hsp-1	hsp-1	K03283	1	0.000938895	98.865	2	GRLS(1)KDEIDR	0.077936	1	1702800	1	6.5225e-13	122.2	2	GRLS(1)KDEIDR	0.68715	1	1808800	1	0.00311211	101.43	2	GRLS(1)KDEIDR	0.33386	1	1735100
map04144 Endocytosis	9.83004e-05	2.54	KHN76586.1	252	S	Charged multivesicular body protein 1b [Toxocara canis] GN=chmp1b	chmp1b	K12197	0.982826	6.04051e-182	266.35	2	VAT(0.002)S(0.983)S(0.015)AENDELTQR	1.1937	1	3887700	0.997066	1.66186e-207	288.22	2	VAT(0.002)S(0.997)S(0.001)AENDELTQR	3.4087	1	3687400	0.998027	2.36052e-180	300.3	2	VAT(0.002)S(0.998)SAENDELTQR	2.7423	1	3618300
map04144 Endocytosis	9.83004e-05	2.54	KHN76586.1	253	S	Charged multivesicular body protein 1b [Toxocara canis] GN=chmp1b	chmp1b	K12197	0.996511	1.12121e-06	125.14	2	VATS(0.003)S(0.997)AENDELTQR	-1.4294	1	888530									0.99764	1.66639e-12	159.75	2	VATS(0.002)S(0.998)AENDELTQR	-0.90116	1	1023700
map04144 Endocytosis	9.83004e-05	2.54	KHN78062.1	42	S	Ras-related protein Rab-11A [Toxocara canis] GN=RAB11A	RAB11A	K07905																	0.856988	0.00953276	73.655	2	S(0.857)T(0.143)IGVEFATR	-1.3277	1	47754
map04144 Endocytosis	9.83004e-05	2.54	KHN78533.1	163	S	Ras-related protein Rab-35 [Toxocara canis] GN=Rab35	Rab35	K07876																	1	0.00168464	90.376	2	LRS(1)PQPAAGDK	-1.7701	1	413260
map04144 Endocytosis	9.83004e-05	2.54	KHN79742.1	7	T	IST1 -like protein [Toxocara canis] GN=IST1	IST1	K19476	0.998633	0.00178926	71.219	2	SIS(0.001)WGT(0.999)QYAK	-2.3292	1	41913	0.999931	0.000138384	84.999	2	SISWGT(1)QYAK	-1.9157	1	37004	0.959557	0.00372128	47.361	2	SIS(0.002)WGT(0.96)QY(0.039)AK	-1.2405	1	31582
map04144 Endocytosis	9.83004e-05	2.54	KHN82474.1	51	S	Charged multivesicular body protein 4b [Toxocara canis] GN=chmp4b	chmp4b	K12194	1	0.00794943	113.86	2	KIEAEVAS(1)AR	2.2132	2	279120	1	0.0262548	88.42	2	KIEAEVAS(1)AR	0.90552	1	300400	1	1.10253e-35	187.47	2	KIEAEVAS(1)AR	3.0179	1	303800
map04144 Endocytosis	9.83004e-05	2.54	KHN83579.1	548	Y	hypothetical protein Tcan_18773 [Toxocara canis] GN=Tcan_18773	Tcan_18773	K23612									0.9972	0.00114547	98.009	2	EDLDFS(0.003)Y(0.997)R	-2.3926	1	121730	0.976953	8.80573e-05	121.31	2	EDLDFS(0.023)Y(0.977)R	-2.1027	1	152400
map04144 Endocytosis	9.83004e-05	2.54	KHN83811.1	199	S	Sorting nexin-2 [Toxocara canis] GN=Snx2	Snx2	K17917	0.855513	0.00460804	58.794	2	ANS(0.856)T(0.144)AALSGAGVK	1.4013	1	86754	0.902221	0.0248416	56.473	2	ANS(0.902)T(0.098)AALSGAGVK	-1.5645	1	99832
map04144 Endocytosis	9.83004e-05	2.54	KHN83972.1	95	S	Sorting nexin-12 [Toxocara canis] GN=SNX12	SNX12	K17918	1	8.92454e-10	145.08	2	RYS(1)DFEWLR	-2.6112	1	1850400	0.999995	0.0238595	108.5	2	RYS(1)DFEWLR	-2.2712	1	1856700	1	0.000321302	142.51	2	RYS(1)DFEWLR	-1.8171	1	1823700
map04144 Endocytosis	9.83004e-05	2.54	KHN85659.1	135	S	ADP-ribosylation factor 1 [Toxocara canis] GN=Tcan_14556	Tcan_14556	K07939									0.991991	0.00220983	68.42	2	QDLPNAMS(0.992)AAELT(0.008)DK	4.9998	1	37362
map04144 Endocytosis	9.83004e-05	2.54	KHN87757.1	1027	S	Kinesin heavy chain [Toxocara canis] GN=unc-116	unc-116	K10396									0.91988	0.00147616	96.183	2	TPTGTEPNEDEYLS(0.08)S(0.92)PAQK	-1.4617	1	73816	0.866383	3.59556e-20	104.3	2	TPTGTEPNEDEYLS(0.134)S(0.866)PAQK	-2.0295	1	115720
map04144 Endocytosis	9.83004e-05	2.54	KHN88530.1	40	S	Ras-related protein Rab-11A [Toxocara canis] GN=RAB11A	RAB11A	K07905									0.821797	0.0269135	48.701	2	S(0.822)T(0.178)IGVEFATR	0.54774	1	47617
map04144 Endocytosis	9.83004e-05	2.54	KHN89013.1	595	S	Protein kinase C-like 3 [Toxocara canis] GN=pkc-3	pkc-3	K06069	1	0.00968997	50.297	1	KES(1)GLEK	-6.8403	1	727770
map04145 Phagosome	0.27822	1.41	KHN73458.1	77	S	Ras-related protein Rab-7a [Toxocara canis] GN=RAB7A	RAB7A	K07897	1	1.02146e-10	101.64	2	FQS(1)LGVAFYR	-1.4015	1	44672	1	0.00586366	72.846	2	FQS(1)LGVAFYR	-2.1881	1	43151	1	9.09337e-06	124.06	2	FQS(1)LGVAFYR	-2.3055	1	38988
map04145 Phagosome	0.27822	1.41	KHN75993.1	53	S	Actin-2 [Toxocara canis] GN=act-2b	act-2b	K05692	0.775019	1.71091e-07	44.019	3	HQGVMVGMGQKDS(0.775)Y(0.223)VGDEAQS(0.002)K	-1.9882	1	411760	0.995648	2.45037e-12	73.891	2	DS(0.996)Y(0.004)VGDEAQSK	1.4155	2	613080	0.986111	4.45084e-27	120.31	3	HQGVMVGMGQKDS(0.986)Y(0.014)VGDEAQSK	-0.42042	1	415950
map04145 Phagosome	0.27822	1.41	KHN75993.1	61	S	Actin-2 [Toxocara canis] GN=act-2b	act-2b	K05692	1	3.27406e-07	111.98	2	DSYVGDEAQS(1)KR	-1.0723	1	238760	1	2.39909e-05	153.18	2	DSYVGDEAQS(1)KR	-1.5339	1	278320	1	0.000338603	139.7	2	DSYVGDEAQS(1)KR	-3.5684	1	295710
map04145 Phagosome	0.27822	1.41	KHN75993.1	250	T	Actin-2 [Toxocara canis] GN=act-2b	act-2b	K05692	0.999984	0.00943689	52.481	2	SYELPDGQVIT(1)VGNER	2.8349	1	60490									0.999836	0.0206683	44.584	2	SYELPDGQVIT(1)VGNER	2.5908	1	59445
map04145 Phagosome	0.27822	1.41	KHN75993.1	199	Y	Actin-2 [Toxocara canis] GN=act-2b	act-2b	K05692	0.999528	0.000283192	65.404	2	GY(1)SFVTTAER	-2.9369	1	56528	0.987792	0.00928478	69.915	2	GY(0.988)S(0.012)FVTTAER	-4.9386	1	41954
map04145 Phagosome	0.27822	1.41	KHN75993.1	34	S	Actin-2 [Toxocara canis] GN=act-2b	act-2b	K05692									1	0.0150581	48.785	2	AVFPS(1)IVGR	-1.7605	1	14276
map04145 Phagosome	0.27822	1.41	KHN75993.1	324	S	Actin-2 [Toxocara canis] GN=act-2b	act-2b	K05692									0.877543	0.000101538	112.95	2	EITALAPS(0.878)T(0.122)MK	-5.2122	3	1247900	0.873343	8.03077e-06	104.04	2	EITALAPS(0.873)T(0.127)MK	1.0456	3	1257900
map04145 Phagosome	0.27822	1.41	KHN75993.1	366	S	Actin-2 [Toxocara canis] GN=act-2b	act-2b	K05692									0.975726	8.52097e-06	97.949	2	QEYDES(0.976)GPS(0.024)IVHR	1.6315	1	99409	0.99921	1.13506e-06	89.359	2	QEYDES(0.999)GPS(0.001)IVHR	1.7433	1	93135
map04145 Phagosome	0.27822	1.41	KHN75993.1	200	S	Actin-2 [Toxocara canis] GN=act-2b	act-2b	K05692																	0.995159	0.027418	51.569	2	GY(0.004)S(0.995)FVT(0.001)TAER	-2.822	1	44386
map04145 Phagosome	0.27822	1.41	KHN75993.1	240	S	Actin-2 [Toxocara canis] GN=act-2b	act-2b	K05692																	0.825888	4.3237e-11	59.625	2	S(0.826)Y(0.174)ELPDGQVITVGNER	-1.6426	1	119550
map04145 Phagosome	0.27822	1.41	KHN75993.1	92	Y	Actin-2 [Toxocara canis] GN=act-2b	act-2b	K05692																	0.952424	0.00182253	53.517	3	IWHHT(0.048)FY(0.952)NELR	-3.5097	1	21121
map04145 Phagosome	0.27822	1.41	KHN76906.1	167	S	Cytoplasmic dynein 1 intermediate chain 1 [Toxocara canis] GN=DYNC1I1	DYNC1I1	K10415	0.998674	2.67092e-61	209.84	2	HLDINFDES(0.999)PT(0.001)R	-1.4741	3	5212100	0.999909	7.01124e-114	257.55	2	HLDINFDES(1)PTR	0.43522	3	4601800	0.999687	1.00856e-111	239.37	2	HLDINFDES(1)PTR	-0.16892	1	5171500
map04145 Phagosome	0.27822	1.41	KHN77148.1	812	S	Integrin beta pat-3 [Toxocara canis] GN=pat-3	pat-3	K05719	0.999874	0.00502325	61.042	2	NPVYAGNS(1)AK	-0.97532	1	62317
map04145 Phagosome	0.27822	1.41	KHN77148.1	235	S	Integrin beta pat-3 [Toxocara canis] GN=pat-3	pat-3	K05719																	0.96426	0.0042903	42.941	2	NQMS(0.964)LT(0.033)MDT(0.003)AR	4.4453	1	43017
map04145 Phagosome	0.27822	1.41	KHN79367.1	55	S	Tubulin beta-4 chain [Toxocara canis] GN=tbb-4	tbb-4	K07375	0.999423	0.00657889	48.892	2	INVYYNEAS(0.999)GGK	-2.4708	1	193830
map04145 Phagosome	0.27822	1.41	KHN80686.1	231	S	Tubulin alpha-3 chain [Toxocara canis] GN=mec-12	mec-12	K07374																	0.999995	1.33126e-09	97.681	2	LIS(1)QVVSSITASLR	-1.9126	1	16718
map04145 Phagosome	0.27822	1.41	KHN82236.1	7	S	Protein transport protein Sec61 subunit beta [Toxocara canis] GN=SEC61B	SEC61B	K09481	0.887531	0.00140845	96.946	2	S(0.001)DT(0.112)GRS(0.888)PGR	0.71288	2	1067600	0.992786	0.0117416	53.028	2	SDT(0.007)GRS(0.993)PGR	-0.18354	2	1039400	0.999984	5.20552e-05	103.76	2	SDTGRS(1)PGR	1.5878	1	895510
map04145 Phagosome	0.27822	1.41	KHN83264.1	231	S	Tubulin alpha chain [Toxocara canis] GN=Tcan_18435	Tcan_18435	K07374	0.999974	6.49307e-05	74.778	2	LIS(1)QVVSSITASLR	-2.9092	1	19763	0.999996	0.00514194	84.071	2	LIS(1)QVVSSITASLR	-1.807	1	18282
map04148 Efferocytosis	0.362307	1.35	KHN73458.1	77	S	Ras-related protein Rab-7a [Toxocara canis] GN=RAB7A	RAB7A	K07897	1	1.02146e-10	101.64	2	FQS(1)LGVAFYR	-1.4015	1	44672	1	0.00586366	72.846	2	FQS(1)LGVAFYR	-2.1881	1	43151	1	9.09337e-06	124.06	2	FQS(1)LGVAFYR	-2.3055	1	38988
map04148 Efferocytosis	0.362307	1.35	KHN78727.1	54	T	Multiple epidermal growth factor-like domains protein 10 [Toxocara canis] GN=MEGF10	MEGF10	K24068	0.9667	3.1023e-05	94.865	2	YVQSVPFRT(0.967)T(0.033)VWCADITK	2.8927	1	338910
map04148 Efferocytosis	0.362307	1.35	KHN79910.1	131	T	Serine/threonine-protein kinase sgk-1 [Toxocara canis] GN=sgk-1	sgk-1	K13302	1	0.0100384	94.119	2	PSDFDFLKT(1)IGK	2.2986	1	31370	0.999999	0.00218446	83.061	2	PSDFDFLKT(1)IGK	2.1549	1	30219	1	1.24089e-06	96.27	2	PSDFDFLKT(1)IGK	-1.8117	1	32880
map04148 Efferocytosis	0.362307	1.35	KHN81192.1	295	T	Calcium/calmodulin-dependent protein kinase type II [Toxocara canis] GN=unc-43	unc-43	K04515									1	0.00306404	90.306	2	QDT(1)VDCLKK	-2.9962	1	161270
map04148 Efferocytosis	0.362307	1.35	KHN81192.1	288	S	Calcium/calmodulin-dependent protein kinase type II [Toxocara canis] GN=unc-43	unc-43	K04515																	1	0.0268051	93.467	2	VAS(1)VMHR	-4.2885	1	279500
map04148 Efferocytosis	0.362307	1.35	KHN81197.1	134	S	Calcium/calmodulin-dependent protein kinase type II [Toxocara canis] GN=unc-43	unc-43	K04515	0.955381	1.48651e-33	168.69	2	ES(0.045)S(0.955)ESSQTIDEQDGDK	-0.56541	1	214970	0.956884	3.28442e-105	188.85	2	ES(0.043)S(0.957)ESSQTIDEQDGDK	-1.8411	1	304290
map04148 Efferocytosis	0.362307	1.35	KHN81197.1	139	T	Calcium/calmodulin-dependent protein kinase type II [Toxocara canis] GN=unc-43	unc-43	K04515	0.990095	1.21194e-07	108.6	2	ESSES(0.001)S(0.009)QT(0.99)IDEQDGDK	-2.1095	1	102420	0.991562	1.97953e-15	145.18	2	ESSES(0.001)S(0.007)QT(0.992)IDEQDGDK	-3.1278	1	87685
map04148 Efferocytosis	0.362307	1.35	KHN81197.1	157	T	Calcium/calmodulin-dependent protein kinase type II [Toxocara canis] GN=unc-43	unc-43	K04515	1	0.0226181	111.98	2	TLNHENT(1)VVR	0.83638	1	140910									1	0.0298686	79.235	2	TLNHENT(1)VVR	0.77516	1	191470
map04148 Efferocytosis	0.362307	1.35	KHN86566.1	185	Y	Mitogen-activated protein kinase pmk-1 [Toxocara canis] GN=pmk-1	pmk-1	K04441	0.897156	0.00315038	66.953	2	QTDNEMT(0.035)GY(0.897)VAT(0.068)R	-2.8809	1	427590	0.9054	2.57191e-05	108.24	2	QTDNEMT(0.071)GY(0.905)VAT(0.024)R	0.020858	1	396520	0.99874	2.16209e-29	201.66	2	QTDNEMTGY(0.999)VAT(0.001)R	3.692	2	1253900
map04148 Efferocytosis	0.362307	1.35	KHN88781.1	188	Y	Mitogen-activated protein kinase mpk-1 [Toxocara canis] GN=mpk-1	mpk-1	K04371	0.984144	1.25558e-56	199.04	3	VTDPGHDHTGFLTEY(0.984)VAT(0.016)R	-5.2122	1	399580	0.943901	4.24238e-27	97.268	3	VTDPGHDHTGFLT(0.051)EY(0.944)VAT(0.005)R	-5.0845	1	410130	0.921261	7.56478e-19	100.56	3	VTDPGHDHTGFLT(0.009)EY(0.921)VAT(0.07)R	-2.0332	1	429040
map04150 mTOR signaling pathway	0.386092	1.36	KHN74980.1	404	S	hypothetical protein Tcan_17431 [Toxocara canis] GN=Tcan_17431	Tcan_17431	K03258	0.936498	0.0264458	79.795	2	KS(0.064)S(0.936)IFGEAK	0.22421	1	268430
map04150 mTOR signaling pathway	0.386092	1.36	KHN79910.1	131	T	Serine/threonine-protein kinase sgk-1 [Toxocara canis] GN=sgk-1	sgk-1	K13302	1	0.0100384	94.119	2	PSDFDFLKT(1)IGK	2.2986	1	31370	0.999999	0.00218446	83.061	2	PSDFDFLKT(1)IGK	2.1549	1	30219	1	1.24089e-06	96.27	2	PSDFDFLKT(1)IGK	-1.8117	1	32880
map04150 mTOR signaling pathway	0.386092	1.36	KHN80969.1	314	S	Phosphatidate phosphatase LPIN3 [Toxocara canis] GN=LPIN3	LPIN3	K15728	0.99963	2.3965e-54	173.19	2	DVIADGALS(1)DSEVDR	-0.14306	2	401360	0.998798	1.40025e-60	195.66	2	DVIADGALS(0.999)DS(0.001)EVDR	1.6551	2	619690	0.969184	1.91512e-25	143.25	2	DVIADGALS(0.969)DS(0.031)EVDR	2.4057	2	663200
map04150 mTOR signaling pathway	0.386092	1.36	KHN81288.1	676	S	5'-AMP-activated protein kinase catalytic subunit alpha-2 [Toxocara canis] GN=aak-2	aak-2	K07198	0.959693	2.82614e-05	44.654	2	AQS(0.96)LPMPMEVDQT(0.039)PPPS(0.001)PTVT(0.001)K	1.0114	1	275700									0.893369	7.21707e-05	44.019	2	AQS(0.893)LPMPMEVDQT(0.105)PPPS(0.001)PT(0.001)VT(0.001)K	-0.53298	1	277960
map04150 mTOR signaling pathway	0.386092	1.36	KHN81288.1	660	S	5'-AMP-activated protein kinase catalytic subunit alpha-2 [Toxocara canis] GN=aak-2	aak-2	K07198	0.997083	0.000168645	98.865	2	HAS(0.997)VS(0.003)MPVKPSLR	-7.7321	2	242880									0.846776	0.00713533	82.437	3	HAS(0.847)VS(0.153)MPVKPSLR	-1.5511	1	24438
map04150 mTOR signaling pathway	0.386092	1.36	KHN81288.1	652	S	5'-AMP-activated protein kinase catalytic subunit alpha-2 [Toxocara canis] GN=aak-2	aak-2	K07198	0.995466	1.87596e-06	118.64	2	SLVDEDNGS(0.995)AS(0.004)S(0.001)S(0.001)R	-4.6486	1	217760	0.917098	5.81991e-07	86.952	2	SLVDEDNGS(0.917)AS(0.054)S(0.021)S(0.008)R	-3.829	1	236030	0.872522	2.17004e-07	92.319	2	SLVDEDNGS(0.873)AS(0.051)S(0.038)S(0.038)R	-4.4374	1	229130
map04150 mTOR signaling pathway	0.386092	1.36	KHN83519.1	231	Y	Glycogen synthase kinase-3 beta [Toxocara canis] GN=GSK3B	GSK3B	K03083	0.93651	7.63472e-05	134.2	2	GEPNVS(0.063)Y(0.937)ICSR	-0.041266	1	6240700	0.931689	0.00320464	115.04	2	GEPNVS(0.068)Y(0.932)ICSR	1.1369	1	6002000	0.94165	3.60357e-06	160.98	2	GEPNVS(0.058)Y(0.942)ICSR	-1.4557	2	5935700
map04150 mTOR signaling pathway	0.386092	1.36	KHN85617.1	232	Y	Putative serine/threonine-protein kinase R03D7.5 [Toxocara canis] GN=R03D7.5	R03D7.5	K03083									0.826462	0.00875233	83.438	2	SFEENT(0.003)PY(0.826)QVT(0.17)R	-4.6056	1	65250
map04150 mTOR signaling pathway	0.386092	1.36	KHN86485.1	667	T	Serine/threonine-protein kinase akt-1 [Toxocara canis] GN=akt-1	akt-1	K04456	1	2.03391e-99	240.17	2	EFTNAPVQLT(1)PPPAR	-1.1317	1	2069300	1	1.79084e-211	276.47	2	EFTNAPVQLT(1)PPPAR	1.663	3	2451700	1	1.94605e-117	269.09	2	EFTNAPVQLT(1)PPPAR	1.8752	1	1334200
map04150 mTOR signaling pathway	0.386092	1.36	KHN88781.1	188	Y	Mitogen-activated protein kinase mpk-1 [Toxocara canis] GN=mpk-1	mpk-1	K04371	0.984144	1.25558e-56	199.04	3	VTDPGHDHTGFLTEY(0.984)VAT(0.016)R	-5.2122	1	399580	0.943901	4.24238e-27	97.268	3	VTDPGHDHTGFLT(0.051)EY(0.944)VAT(0.005)R	-5.0845	1	410130	0.921261	7.56478e-19	100.56	3	VTDPGHDHTGFLT(0.009)EY(0.921)VAT(0.07)R	-2.0332	1	429040
map04151 PI3K-Akt signaling pathway	0.0513604	1.76	KHN74980.1	404	S	hypothetical protein Tcan_17431 [Toxocara canis] GN=Tcan_17431	Tcan_17431	K03258	0.936498	0.0264458	79.795	2	KS(0.064)S(0.936)IFGEAK	0.22421	1	268430
map04151 PI3K-Akt signaling pathway	0.0513604	1.76	KHN75599.1	304	S	Phosphoenolpyruvate carboxykinase [GTP] [Toxocara canis] GN=PEPCK	PEPCK	K01596	1	2.26999e-12	110.58	2	FVAAAFPS(1)ACGK	-0.50423	2	5340500	1	0.000542399	119.52	2	FVAAAFPS(1)ACGK	0.82615	1	5353500	1	0.00034309	132.9	2	FVAAAFPS(1)ACGK	1.1872	1	5517900
map04151 PI3K-Akt signaling pathway	0.0513604	1.76	KHN75599.1	484	T	Phosphoenolpyruvate carboxykinase [GTP] [Toxocara canis] GN=PEPCK	PEPCK	K01596	0.99957	0.00151964	75.012	2	SEAT(1)AAAEHTGK	-0.94913	1	179190									0.999994	0.00148605	86.729	2	SEAT(1)AAAEHTGK	-3.0004	1	182970
map04151 PI3K-Akt signaling pathway	0.0513604	1.76	KHN76289.1	238	S	Heat shock protein HSP 90-alpha [Toxocara canis] GN=HSP90AA1	HSP90AA1	K04079																	0.98083	0.00012355	57.62	2	S(0.019)LS(0.981)NDWEDHLAVK	4.1066	1	37599
map04151 PI3K-Akt signaling pathway	0.0513604	1.76	KHN77148.1	812	S	Integrin beta pat-3 [Toxocara canis] GN=pat-3	pat-3	K05719	0.999874	0.00502325	61.042	2	NPVYAGNS(1)AK	-0.97532	1	62317
map04151 PI3K-Akt signaling pathway	0.0513604	1.76	KHN77148.1	235	S	Integrin beta pat-3 [Toxocara canis] GN=pat-3	pat-3	K05719																	0.96426	0.0042903	42.941	2	NQMS(0.964)LT(0.033)MDT(0.003)AR	4.4453	1	43017
map04151 PI3K-Akt signaling pathway	0.0513604	1.76	KHN77771.1	397	S	putative glycogen [starch] synthase [Toxocara canis] GN=gsy-1	gsy-1	K00693									1	0.00334676	85.813	2	ANS(1)FNVESLK	-2.0587	1	65926
map04151 PI3K-Akt signaling pathway	0.0513604	1.76	KHN79910.1	131	T	Serine/threonine-protein kinase sgk-1 [Toxocara canis] GN=sgk-1	sgk-1	K13302	1	0.0100384	94.119	2	PSDFDFLKT(1)IGK	2.2986	1	31370	0.999999	0.00218446	83.061	2	PSDFDFLKT(1)IGK	2.1549	1	30219	1	1.24089e-06	96.27	2	PSDFDFLKT(1)IGK	-1.8117	1	32880
map04151 PI3K-Akt signaling pathway	0.0513604	1.76	KHN80727.1	41	S	Serine/threonine-protein phosphatase 2A 65 kDa regulatory subunit A beta isoform [Toxocara canis] GN=PPP2R1B	PPP2R1B	K03456																	0.993808	0.000149435	102.1	2	KLS(0.994)T(0.006)IALALGVER	-4.129	1	41932
map04151 PI3K-Akt signaling pathway	0.0513604	1.76	KHN81288.1	676	S	5'-AMP-activated protein kinase catalytic subunit alpha-2 [Toxocara canis] GN=aak-2	aak-2	K07198	0.959693	2.82614e-05	44.654	2	AQS(0.96)LPMPMEVDQT(0.039)PPPS(0.001)PTVT(0.001)K	1.0114	1	275700									0.893369	7.21707e-05	44.019	2	AQS(0.893)LPMPMEVDQT(0.105)PPPS(0.001)PT(0.001)VT(0.001)K	-0.53298	1	277960
map04151 PI3K-Akt signaling pathway	0.0513604	1.76	KHN81288.1	660	S	5'-AMP-activated protein kinase catalytic subunit alpha-2 [Toxocara canis] GN=aak-2	aak-2	K07198	0.997083	0.000168645	98.865	2	HAS(0.997)VS(0.003)MPVKPSLR	-7.7321	2	242880									0.846776	0.00713533	82.437	3	HAS(0.847)VS(0.153)MPVKPSLR	-1.5511	1	24438
map04151 PI3K-Akt signaling pathway	0.0513604	1.76	KHN81288.1	652	S	5'-AMP-activated protein kinase catalytic subunit alpha-2 [Toxocara canis] GN=aak-2	aak-2	K07198	0.995466	1.87596e-06	118.64	2	SLVDEDNGS(0.995)AS(0.004)S(0.001)S(0.001)R	-4.6486	1	217760	0.917098	5.81991e-07	86.952	2	SLVDEDNGS(0.917)AS(0.054)S(0.021)S(0.008)R	-3.829	1	236030	0.872522	2.17004e-07	92.319	2	SLVDEDNGS(0.873)AS(0.051)S(0.038)S(0.038)R	-4.4374	1	229130
map04151 PI3K-Akt signaling pathway	0.0513604	1.76	KHN83519.1	231	Y	Glycogen synthase kinase-3 beta [Toxocara canis] GN=GSK3B	GSK3B	K03083	0.93651	7.63472e-05	134.2	2	GEPNVS(0.063)Y(0.937)ICSR	-0.041266	1	6240700	0.931689	0.00320464	115.04	2	GEPNVS(0.068)Y(0.932)ICSR	1.1369	1	6002000	0.94165	3.60357e-06	160.98	2	GEPNVS(0.058)Y(0.942)ICSR	-1.4557	2	5935700
map04151 PI3K-Akt signaling pathway	0.0513604	1.76	KHN85617.1	232	Y	Putative serine/threonine-protein kinase R03D7.5 [Toxocara canis] GN=R03D7.5	R03D7.5	K03083									0.826462	0.00875233	83.438	2	SFEENT(0.003)PY(0.826)QVT(0.17)R	-4.6056	1	65250
map04151 PI3K-Akt signaling pathway	0.0513604	1.76	KHN86485.1	667	T	Serine/threonine-protein kinase akt-1 [Toxocara canis] GN=akt-1	akt-1	K04456	1	2.03391e-99	240.17	2	EFTNAPVQLT(1)PPPAR	-1.1317	1	2069300	1	1.79084e-211	276.47	2	EFTNAPVQLT(1)PPPAR	1.663	3	2451700	1	1.94605e-117	269.09	2	EFTNAPVQLT(1)PPPAR	1.8752	1	1334200
map04151 PI3K-Akt signaling pathway	0.0513604	1.76	KHN88238.1	71	T	14-3-3-like protein 2 [Toxocara canis] GN=ftt-2	ftt-2	K16197	0.969841	0.0247984	63.025	2	VISS(0.001)IEQKT(0.97)EGS(0.029)EK	-2.6314	1	106940	0.977984	3.66354e-06	117.03	2	VISSIEQKT(0.978)EGS(0.022)EK	-4.3202	1	110710	0.997434	4.76044e-09	149.14	2	VISSIEQKT(0.997)EGS(0.003)EK	-0.089438	1	98100
map04151 PI3K-Akt signaling pathway	0.0513604	1.76	KHN88781.1	188	Y	Mitogen-activated protein kinase mpk-1 [Toxocara canis] GN=mpk-1	mpk-1	K04371	0.984144	1.25558e-56	199.04	3	VTDPGHDHTGFLTEY(0.984)VAT(0.016)R	-5.2122	1	399580	0.943901	4.24238e-27	97.268	3	VTDPGHDHTGFLT(0.051)EY(0.944)VAT(0.005)R	-5.0845	1	410130	0.921261	7.56478e-19	100.56	3	VTDPGHDHTGFLT(0.009)EY(0.921)VAT(0.07)R	-2.0332	1	429040
map04152 AMPK signaling pathway	0.00083975	2.73	KHN73524.1	6	Y	Fructose-1,6-bisphosphatase isozyme 2 [Toxocara canis] GN=Fbp2	Fbp2	K03841																	0.999999	0.000349657	69.276	2	EY(1)GIETDAMTLQR	-4.7417	1	23122
map04152 AMPK signaling pathway	0.00083975	2.73	KHN75599.1	304	S	Phosphoenolpyruvate carboxykinase [GTP] [Toxocara canis] GN=PEPCK	PEPCK	K01596	1	2.26999e-12	110.58	2	FVAAAFPS(1)ACGK	-0.50423	2	5340500	1	0.000542399	119.52	2	FVAAAFPS(1)ACGK	0.82615	1	5353500	1	0.00034309	132.9	2	FVAAAFPS(1)ACGK	1.1872	1	5517900
map04152 AMPK signaling pathway	0.00083975	2.73	KHN75599.1	484	T	Phosphoenolpyruvate carboxykinase [GTP] [Toxocara canis] GN=PEPCK	PEPCK	K01596	0.99957	0.00151964	75.012	2	SEAT(1)AAAEHTGK	-0.94913	1	179190									0.999994	0.00148605	86.729	2	SEAT(1)AAAEHTGK	-3.0004	1	182970
map04152 AMPK signaling pathway	0.00083975	2.73	KHN76326.1	176	S	5'-AMP-activated protein kinase subunit beta-2 [Toxocara canis] GN=PRKAB2	PRKAB2	K07199	0.999999	2.6742e-08	88.714	2	KVS(1)VAGAQPPSHDTPNDR	-8.1622	1	545920	0.999999	0.00015498	66.002	3	KVS(1)VAGAQPPSHDTPNDR	-1.892	2	1199000	0.999994	8.04545e-10	73.455	2	KVS(1)VAGAQPPSHDTPNDR	-6.3445	2	864170
map04152 AMPK signaling pathway	0.00083975	2.73	KHN77771.1	397	S	putative glycogen [starch] synthase [Toxocara canis] GN=gsy-1	gsy-1	K00693									1	0.00334676	85.813	2	ANS(1)FNVESLK	-2.0587	1	65926
map04152 AMPK signaling pathway	0.00083975	2.73	KHN78062.1	42	S	Ras-related protein Rab-11A [Toxocara canis] GN=RAB11A	RAB11A	K07905																	0.856988	0.00953276	73.655	2	S(0.857)T(0.143)IGVEFATR	-1.3277	1	47754
map04152 AMPK signaling pathway	0.00083975	2.73	KHN80556.1	118	S	hypothetical protein Tcan_07507 [Toxocara canis] GN=Tcan_07507	Tcan_07507	K07200	0.994372	0.0166351	55.578	2	SDAT(0.006)PIS(0.994)PHK	1.9845	1	329630	0.9995	0.0222104	48.822	2	SDATPIS(1)PHK	2.723	1	310360
map04152 AMPK signaling pathway	0.00083975	2.73	KHN80715.1	520	S	Elongation factor 2 [Toxocara canis] GN=eef-2	eef-2	K03234	0.999855	0.000887773	99.855	2	FSVS(1)PVVR	-1.5877	1	164940	0.998648	0.00386195	85.716	2	FS(0.001)VS(0.999)PVVR	-2.0503	1	146430	0.987274	2.38983e-05	107.08	2	FS(0.013)VS(0.987)PVVR	0.29236	1	153390
map04152 AMPK signaling pathway	0.00083975	2.73	KHN80727.1	41	S	Serine/threonine-protein phosphatase 2A 65 kDa regulatory subunit A beta isoform [Toxocara canis] GN=PPP2R1B	PPP2R1B	K03456																	0.993808	0.000149435	102.1	2	KLS(0.994)T(0.006)IALALGVER	-4.129	1	41932
map04152 AMPK signaling pathway	0.00083975	2.73	KHN81288.1	676	S	5'-AMP-activated protein kinase catalytic subunit alpha-2 [Toxocara canis] GN=aak-2	aak-2	K07198	0.959693	2.82614e-05	44.654	2	AQS(0.96)LPMPMEVDQT(0.039)PPPS(0.001)PTVT(0.001)K	1.0114	1	275700									0.893369	7.21707e-05	44.019	2	AQS(0.893)LPMPMEVDQT(0.105)PPPS(0.001)PT(0.001)VT(0.001)K	-0.53298	1	277960
map04152 AMPK signaling pathway	0.00083975	2.73	KHN81288.1	660	S	5'-AMP-activated protein kinase catalytic subunit alpha-2 [Toxocara canis] GN=aak-2	aak-2	K07198	0.997083	0.000168645	98.865	2	HAS(0.997)VS(0.003)MPVKPSLR	-7.7321	2	242880									0.846776	0.00713533	82.437	3	HAS(0.847)VS(0.153)MPVKPSLR	-1.5511	1	24438
map04152 AMPK signaling pathway	0.00083975	2.73	KHN81288.1	652	S	5'-AMP-activated protein kinase catalytic subunit alpha-2 [Toxocara canis] GN=aak-2	aak-2	K07198	0.995466	1.87596e-06	118.64	2	SLVDEDNGS(0.995)AS(0.004)S(0.001)S(0.001)R	-4.6486	1	217760	0.917098	5.81991e-07	86.952	2	SLVDEDNGS(0.917)AS(0.054)S(0.021)S(0.008)R	-3.829	1	236030	0.872522	2.17004e-07	92.319	2	SLVDEDNGS(0.873)AS(0.051)S(0.038)S(0.038)R	-4.4374	1	229130
map04152 AMPK signaling pathway	0.00083975	2.73	KHN81473.1	43	S	6-phosphofructokinase [Toxocara canis] GN=PFK	PFK	K00850	0.99971	1.31234e-34	200.76	2	SDS(1)IVPTAGK	-0.51483	2	12287000	0.991702	0.00106895	145.95	2	S(0.008)DS(0.992)IVPTAGK	-0.93868	4	13713000	0.999208	0.00535364	151.66	2	S(0.001)DS(0.999)IVPTAGK	-0.88159	2	13203000
map04152 AMPK signaling pathway	0.00083975	2.73	KHN81473.1	719	S	6-phosphofructokinase [Toxocara canis] GN=PFK	PFK	K00850	0.994959	2.09115e-12	95.052	3	TNVLGHAQQGGS(0.995)PT(0.005)PFDR	-2.3287	2	268120	0.976725	8.30791e-12	89.684	2	TNVLGHAQQGGS(0.977)PT(0.023)PFDR	-0.16709	1	224260	0.930583	9.89727e-13	130.54	2	TNVLGHAQQGGS(0.931)PT(0.069)PFDR	-2.2645	2	299630
map04152 AMPK signaling pathway	0.00083975	2.73	KHN81473.1	351	S	6-phosphofructokinase [Toxocara canis] GN=PFK	PFK	K00850									0.998398	0.0182182	50.09	2	GGS(0.998)PS(0.002)AFDR	-1.4907	1	335230
map04152 AMPK signaling pathway	0.00083975	2.73	KHN86485.1	667	T	Serine/threonine-protein kinase akt-1 [Toxocara canis] GN=akt-1	akt-1	K04456	1	2.03391e-99	240.17	2	EFTNAPVQLT(1)PPPAR	-1.1317	1	2069300	1	1.79084e-211	276.47	2	EFTNAPVQLT(1)PPPAR	1.663	3	2451700	1	1.94605e-117	269.09	2	EFTNAPVQLT(1)PPPAR	1.8752	1	1334200
map04152 AMPK signaling pathway	0.00083975	2.73	KHN88530.1	40	S	Ras-related protein Rab-11A [Toxocara canis] GN=RAB11A	RAB11A	K07905									0.821797	0.0269135	48.701	2	S(0.822)T(0.178)IGVEFATR	0.54774	1	47617
map04152 AMPK signaling pathway	0.00083975	2.73	KHN88887.1	67	S	Ras-related protein Rab-2 [Toxocara canis] GN=RAB2	RAB2	K07877	0.998742	6.08063e-05	94.119	2	LQIWDT(0.001)AGQES(0.999)FR	2.1302	1	296930									0.999996	0.000146522	97.933	2	LQIWDTAGQES(1)FR	3.3891	1	344720
map04210 Apoptosis	0.0595871	1.85	KHN75993.1	53	S	Actin-2 [Toxocara canis] GN=act-2b	act-2b	K05692	0.775019	1.71091e-07	44.019	3	HQGVMVGMGQKDS(0.775)Y(0.223)VGDEAQS(0.002)K	-1.9882	1	411760	0.995648	2.45037e-12	73.891	2	DS(0.996)Y(0.004)VGDEAQSK	1.4155	2	613080	0.986111	4.45084e-27	120.31	3	HQGVMVGMGQKDS(0.986)Y(0.014)VGDEAQSK	-0.42042	1	415950
map04210 Apoptosis	0.0595871	1.85	KHN75993.1	61	S	Actin-2 [Toxocara canis] GN=act-2b	act-2b	K05692	1	3.27406e-07	111.98	2	DSYVGDEAQS(1)KR	-1.0723	1	238760	1	2.39909e-05	153.18	2	DSYVGDEAQS(1)KR	-1.5339	1	278320	1	0.000338603	139.7	2	DSYVGDEAQS(1)KR	-3.5684	1	295710
map04210 Apoptosis	0.0595871	1.85	KHN75993.1	250	T	Actin-2 [Toxocara canis] GN=act-2b	act-2b	K05692	0.999984	0.00943689	52.481	2	SYELPDGQVIT(1)VGNER	2.8349	1	60490									0.999836	0.0206683	44.584	2	SYELPDGQVIT(1)VGNER	2.5908	1	59445
map04210 Apoptosis	0.0595871	1.85	KHN75993.1	199	Y	Actin-2 [Toxocara canis] GN=act-2b	act-2b	K05692	0.999528	0.000283192	65.404	2	GY(1)SFVTTAER	-2.9369	1	56528	0.987792	0.00928478	69.915	2	GY(0.988)S(0.012)FVTTAER	-4.9386	1	41954
map04210 Apoptosis	0.0595871	1.85	KHN75993.1	34	S	Actin-2 [Toxocara canis] GN=act-2b	act-2b	K05692									1	0.0150581	48.785	2	AVFPS(1)IVGR	-1.7605	1	14276
map04210 Apoptosis	0.0595871	1.85	KHN75993.1	324	S	Actin-2 [Toxocara canis] GN=act-2b	act-2b	K05692									0.877543	0.000101538	112.95	2	EITALAPS(0.878)T(0.122)MK	-5.2122	3	1247900	0.873343	8.03077e-06	104.04	2	EITALAPS(0.873)T(0.127)MK	1.0456	3	1257900
map04210 Apoptosis	0.0595871	1.85	KHN75993.1	366	S	Actin-2 [Toxocara canis] GN=act-2b	act-2b	K05692									0.975726	8.52097e-06	97.949	2	QEYDES(0.976)GPS(0.024)IVHR	1.6315	1	99409	0.99921	1.13506e-06	89.359	2	QEYDES(0.999)GPS(0.001)IVHR	1.7433	1	93135
map04210 Apoptosis	0.0595871	1.85	KHN75993.1	200	S	Actin-2 [Toxocara canis] GN=act-2b	act-2b	K05692																	0.995159	0.027418	51.569	2	GY(0.004)S(0.995)FVT(0.001)TAER	-2.822	1	44386
map04210 Apoptosis	0.0595871	1.85	KHN75993.1	240	S	Actin-2 [Toxocara canis] GN=act-2b	act-2b	K05692																	0.825888	4.3237e-11	59.625	2	S(0.826)Y(0.174)ELPDGQVITVGNER	-1.6426	1	119550
map04210 Apoptosis	0.0595871	1.85	KHN75993.1	92	Y	Actin-2 [Toxocara canis] GN=act-2b	act-2b	K05692																	0.952424	0.00182253	53.517	3	IWHHT(0.048)FY(0.952)NELR	-3.5097	1	21121
map04210 Apoptosis	0.0595871	1.85	KHN80686.1	231	S	Tubulin alpha-3 chain [Toxocara canis] GN=mec-12	mec-12	K07374																	0.999995	1.33126e-09	97.681	2	LIS(1)QVVSSITASLR	-1.9126	1	16718
map04210 Apoptosis	0.0595871	1.85	KHN83264.1	231	S	Tubulin alpha chain [Toxocara canis] GN=Tcan_18435	Tcan_18435	K07374	0.999974	6.49307e-05	74.778	2	LIS(1)QVVSSITASLR	-2.9092	1	19763	0.999996	0.00514194	84.071	2	LIS(1)QVVSSITASLR	-1.807	1	18282
map04210 Apoptosis	0.0595871	1.85	KHN84864.1	104	S	Lamin-1 [Toxocara canis] GN=lmn-1	lmn-1	K07611									0.999923	0.0088657	58.794	2	AYQS(1)LLEGEESR	2.1133	1	37378	0.99996	4.59332e-05	69.201	2	AYQS(1)LLEGEESR	0.51761	1	37673
map04210 Apoptosis	0.0595871	1.85	KHN84864.1	165	S	Lamin-1 [Toxocara canis] GN=lmn-1	lmn-1	K07611									0.843185	5.85173e-113	236.7	2	FIASDNS(0.843)S(0.157)FFR	-0.68743	2	2148300
map04210 Apoptosis	0.0595871	1.85	KHN84864.1	162	S	Lamin-1 [Toxocara canis] GN=lmn-1	lmn-1	K07611																	0.933498	0.0212058	51.569	2	FIAS(0.933)DNS(0.047)S(0.02)FFR	-1.8603	1	53568
map04210 Apoptosis	0.0595871	1.85	KHN84864.1	166	S	Lamin-1 [Toxocara canis] GN=lmn-1	lmn-1	K07611																	0.999931	4.22388e-62	238.02	2	FIASDNSS(1)FFR	-0.74325	1	2035300
map04210 Apoptosis	0.0595871	1.85	KHN84901.1	149	Y	Mitogen-activated protein kinase 9 [Toxocara canis] GN=Mapk9	Mapk9	K04440	0.999852	0.000773456	77.072	2	MSIY(1)VVTR	-1.3991	3	390010	0.999816	0.00254316	84.368	2	MSIY(1)VVTR	-0.57385	4	435100	0.994474	0.0049632	56.378	2	MS(0.005)IY(0.994)VVT(0.001)R	-0.94988	3	411520
map04210 Apoptosis	0.0595871	1.85	KHN86485.1	667	T	Serine/threonine-protein kinase akt-1 [Toxocara canis] GN=akt-1	akt-1	K04456	1	2.03391e-99	240.17	2	EFTNAPVQLT(1)PPPAR	-1.1317	1	2069300	1	1.79084e-211	276.47	2	EFTNAPVQLT(1)PPPAR	1.663	3	2451700	1	1.94605e-117	269.09	2	EFTNAPVQLT(1)PPPAR	1.8752	1	1334200
map04210 Apoptosis	0.0595871	1.85	KHN87144.1	51	S	Eukaryotic translation initiation factor 2 subunit 1 [Toxocara canis] GN=Eif2s1	Eif2s1	K03237	0.996204	0.00250927	128.68	2	EGMILLS(0.004)ELS(0.996)RR	0.68416	1	104570	0.999985	1.13418e-05	141.88	2	EGMILLSELS(1)RR	1.5971	1	105180	0.999983	0.000324042	139.7	2	EGMILLSELS(1)RR	0.091475	3	184690
map04210 Apoptosis	0.0595871	1.85	KHN88357.1	1176	S	Spectrin alpha chain [Toxocara canis] GN=alpha-Spec	alpha-Spec	K06114	1	3.45113e-12	144.38	2	EQQLGS(1)AHEVQR	-3.4888	1	268970	1	0.000450131	105.78	2	EQQLGS(1)AHEVQR	-1.3632	1	219540	1	0.000198309	128.28	2	EQQLGS(1)AHEVQR	-3.222	1	232260
map04210 Apoptosis	0.0595871	1.85	KHN88357.1	2329	S	Spectrin alpha chain [Toxocara canis] GN=alpha-Spec	alpha-Spec	K06114	0.976022	0.00229283	59.625	2	ETENIQS(0.007)S(0.017)EEIES(0.976)AFR	3.2588	1	28463
map04210 Apoptosis	0.0595871	1.85	KHN88357.1	1492	S	Spectrin alpha chain [Toxocara canis] GN=alpha-Spec	alpha-Spec	K06114	0.992791	0.0136592	72.031	2	LGES(0.993)QT(0.007)LQQFSR	-2.5652	1	72643	0.984489	0.011278	53.363	2	LGES(0.984)QT(0.015)LQQFSR	0.05607	1	85880	0.999309	0.000187154	111.98	2	LGES(0.999)QT(0.001)LQQFSR	0.49411	1	82748
map04210 Apoptosis	0.0595871	1.85	KHN88357.1	1793	S	Spectrin alpha chain [Toxocara canis] GN=alpha-Spec	alpha-Spec	K06114	1	0.00793291	76.563	2	MAALEES(1)WDQIR	1.1356	1	53384	1	9.39203e-05	86.729	2	MAALEES(1)WDQIR	1.6428	1	44999	1	0.00018025	100.69	2	MAALEES(1)WDQIR	1.9987	2	90648
map04210 Apoptosis	0.0595871	1.85	KHN88357.1	2083	S	Spectrin alpha chain [Toxocara canis] GN=alpha-Spec	alpha-Spec	K06114	0.96686	0.00354911	74.524	2	S(0.009)LS(0.967)T(0.024)AEEDFK	-2.5015	1	43198									0.752139	0.0118559	47.57	2	S(0.017)LS(0.752)T(0.231)AEEDFK	-3.9186	1	30810
map04210 Apoptosis	0.0595871	1.85	KHN88357.1	1604	S	Spectrin alpha chain [Toxocara canis] GN=alpha-Spec	alpha-Spec	K06114									1	1.12773e-05	142.71	2	QKS(1)FMAAVK	1.8583	1	41641
map04210 Apoptosis	0.0595871	1.85	KHN88357.1	85	S	Spectrin alpha chain [Toxocara canis] GN=alpha-Spec	alpha-Spec	K06114																	0.875279	0.00851355	50.641	3	LQTAS(0.062)EES(0.875)FRDPT(0.062)NLQAK	-3.0965	1	15506
map04210 Apoptosis	0.0595871	1.85	KHN88781.1	188	Y	Mitogen-activated protein kinase mpk-1 [Toxocara canis] GN=mpk-1	mpk-1	K04371	0.984144	1.25558e-56	199.04	3	VTDPGHDHTGFLTEY(0.984)VAT(0.016)R	-5.2122	1	399580	0.943901	4.24238e-27	97.268	3	VTDPGHDHTGFLT(0.051)EY(0.944)VAT(0.005)R	-5.0845	1	410130	0.921261	7.56478e-19	100.56	3	VTDPGHDHTGFLT(0.009)EY(0.921)VAT(0.07)R	-2.0332	1	429040
map04211 Longevity regulating pathway	0.0485772	2.09	KHN76326.1	176	S	5'-AMP-activated protein kinase subunit beta-2 [Toxocara canis] GN=PRKAB2	PRKAB2	K07199	0.999999	2.6742e-08	88.714	2	KVS(1)VAGAQPPSHDTPNDR	-8.1622	1	545920	0.999999	0.00015498	66.002	3	KVS(1)VAGAQPPSHDTPNDR	-1.892	2	1199000	0.999994	8.04545e-10	73.455	2	KVS(1)VAGAQPPSHDTPNDR	-6.3445	2	864170
map04211 Longevity regulating pathway	0.0485772	2.09	KHN78186.1	688	S	Adenylate cyclase type 9 [Toxocara canis] GN=ADCY9	ADCY9	K08049									1	0.0268831	54.27	2	AHFAES(1)ADR	-0.10609	1	51007
map04211 Longevity regulating pathway	0.0485772	2.09	KHN80556.1	118	S	hypothetical protein Tcan_07507 [Toxocara canis] GN=Tcan_07507	Tcan_07507	K07200	0.994372	0.0166351	55.578	2	SDAT(0.006)PIS(0.994)PHK	1.9845	1	329630	0.9995	0.0222104	48.822	2	SDATPIS(1)PHK	2.723	1	310360
map04211 Longevity regulating pathway	0.0485772	2.09	KHN81288.1	676	S	5'-AMP-activated protein kinase catalytic subunit alpha-2 [Toxocara canis] GN=aak-2	aak-2	K07198	0.959693	2.82614e-05	44.654	2	AQS(0.96)LPMPMEVDQT(0.039)PPPS(0.001)PTVT(0.001)K	1.0114	1	275700									0.893369	7.21707e-05	44.019	2	AQS(0.893)LPMPMEVDQT(0.105)PPPS(0.001)PT(0.001)VT(0.001)K	-0.53298	1	277960
map04211 Longevity regulating pathway	0.0485772	2.09	KHN81288.1	660	S	5'-AMP-activated protein kinase catalytic subunit alpha-2 [Toxocara canis] GN=aak-2	aak-2	K07198	0.997083	0.000168645	98.865	2	HAS(0.997)VS(0.003)MPVKPSLR	-7.7321	2	242880									0.846776	0.00713533	82.437	3	HAS(0.847)VS(0.153)MPVKPSLR	-1.5511	1	24438
map04211 Longevity regulating pathway	0.0485772	2.09	KHN81288.1	652	S	5'-AMP-activated protein kinase catalytic subunit alpha-2 [Toxocara canis] GN=aak-2	aak-2	K07198	0.995466	1.87596e-06	118.64	2	SLVDEDNGS(0.995)AS(0.004)S(0.001)S(0.001)R	-4.6486	1	217760	0.917098	5.81991e-07	86.952	2	SLVDEDNGS(0.917)AS(0.054)S(0.021)S(0.008)R	-3.829	1	236030	0.872522	2.17004e-07	92.319	2	SLVDEDNGS(0.873)AS(0.051)S(0.038)S(0.038)R	-4.4374	1	229130
map04211 Longevity regulating pathway	0.0485772	2.09	KHN83473.1	103	S	Superoxide dismutase [Mn] 1, mitochondrial [Toxocara canis] GN=sod-2	sod-2	K04564	1	8.55174e-60	167.01	2	DFGS(1)LQSMQEK	-2.5071	1	150090	0.999992	0.00331995	121.86	2	DFGS(1)LQSMQEK	0.27618	1	96111	0.999998	2.42107e-05	123.99	2	DFGS(1)LQSMQEK	2.0968	3	551310
map04211 Longevity regulating pathway	0.0485772	2.09	KHN84072.1	589	T	cAMP-dependent protein kinase catalytic subunit [Toxocara canis] GN=kin-1	kin-1	K04345	0.99994	8.26201e-134	163.8	2	TWT(1)LCGTPEYLAPEIILSK	-1.2052	2	2219600	0.999735	3.05403e-88	213.56	2	TWT(1)LCGTPEYLAPEIILSK	-0.20049	2	1767700	0.999658	1.03777e-132	166.29	2	TWT(1)LCGTPEYLAPEIILSK	-2.6203	2	1379400
map04211 Longevity regulating pathway	0.0485772	2.09	KHN84072.1	780	S	cAMP-dependent protein kinase catalytic subunit [Toxocara canis] GN=kin-1	kin-1	K04345									0.8116	4.97193e-05	51.399	2	GPGDASNFDDY(0.004)EEEPLRIS(0.812)GT(0.184)EK	-1.1712	1	258480
map04211 Longevity regulating pathway	0.0485772	2.09	KHN86485.1	667	T	Serine/threonine-protein kinase akt-1 [Toxocara canis] GN=akt-1	akt-1	K04456	1	2.03391e-99	240.17	2	EFTNAPVQLT(1)PPPAR	-1.1317	1	2069300	1	1.79084e-211	276.47	2	EFTNAPVQLT(1)PPPAR	1.663	3	2451700	1	1.94605e-117	269.09	2	EFTNAPVQLT(1)PPPAR	1.8752	1	1334200
map04212 Longevity regulating pathway - worm	0.0475593	1.96	KHN70840.1	205	S	Dual specificity mitogen-activated protein kinase kinase 6 [Toxocara canis] GN=Map2k6	Map2k6	K04433	0.7759	0.000208735	84.144	2	ICDFGISGHLT(0.224)NS(0.776)VAK	-0.3848	1	142740	0.962535	0.0021666	62.304	2	ICDFGISGHLT(0.037)NS(0.963)VAK	0.66964	1	173320
map04212 Longevity regulating pathway - worm	0.0475593	1.96	KHN74050.1	98	S	Glutathione S-transferase 1 [Toxocara canis] GN=GST1	GST1	K00799	0.981895	0.00898524	64.906	2	S(0.018)GS(0.982)GYLVGK	-5.2283	1	125790	0.982528	0.0112075	66.664	2	S(0.017)GS(0.983)GYLVGK	-1.0369	1	122170
map04212 Longevity regulating pathway - worm	0.0475593	1.96	KHN77197.1	332	S	Krev interaction trapped protein 1 [Toxocara canis] GN=KRIT1	KRIT1	K17705	0.867156	0.00106269	51.454	3	KVS(0.867)GES(0.133)WPILYPLHK	-1.4148	1	15013
map04212 Longevity regulating pathway - worm	0.0475593	1.96	KHN83473.1	103	S	Superoxide dismutase [Mn] 1, mitochondrial [Toxocara canis] GN=sod-2	sod-2	K04564	1	8.55174e-60	167.01	2	DFGS(1)LQSMQEK	-2.5071	1	150090	0.999992	0.00331995	121.86	2	DFGS(1)LQSMQEK	0.27618	1	96111	0.999998	2.42107e-05	123.99	2	DFGS(1)LQSMQEK	2.0968	3	551310
map04212 Longevity regulating pathway - worm	0.0475593	1.96	KHN84901.1	149	Y	Mitogen-activated protein kinase 9 [Toxocara canis] GN=Mapk9	Mapk9	K04440	0.999852	0.000773456	77.072	2	MSIY(1)VVTR	-1.3991	3	390010	0.999816	0.00254316	84.368	2	MSIY(1)VVTR	-0.57385	4	435100	0.994474	0.0049632	56.378	2	MS(0.005)IY(0.994)VVT(0.001)R	-0.94988	3	411520
map04212 Longevity regulating pathway - worm	0.0475593	1.96	KHN86485.1	667	T	Serine/threonine-protein kinase akt-1 [Toxocara canis] GN=akt-1	akt-1	K04456	1	2.03391e-99	240.17	2	EFTNAPVQLT(1)PPPAR	-1.1317	1	2069300	1	1.79084e-211	276.47	2	EFTNAPVQLT(1)PPPAR	1.663	3	2451700	1	1.94605e-117	269.09	2	EFTNAPVQLT(1)PPPAR	1.8752	1	1334200
map04212 Longevity regulating pathway - worm	0.0475593	1.96	KHN86566.1	185	Y	Mitogen-activated protein kinase pmk-1 [Toxocara canis] GN=pmk-1	pmk-1	K04441	0.897156	0.00315038	66.953	2	QTDNEMT(0.035)GY(0.897)VAT(0.068)R	-2.8809	1	427590	0.9054	2.57191e-05	108.24	2	QTDNEMT(0.071)GY(0.905)VAT(0.024)R	0.020858	1	396520	0.99874	2.16209e-29	201.66	2	QTDNEMTGY(0.999)VAT(0.001)R	3.692	2	1253900
map04212 Longevity regulating pathway - worm	0.0475593	1.96	KHN88238.1	71	T	14-3-3-like protein 2 [Toxocara canis] GN=ftt-2	ftt-2	K16197	0.969841	0.0247984	63.025	2	VISS(0.001)IEQKT(0.97)EGS(0.029)EK	-2.6314	1	106940	0.977984	3.66354e-06	117.03	2	VISSIEQKT(0.978)EGS(0.022)EK	-4.3202	1	110710	0.997434	4.76044e-09	149.14	2	VISSIEQKT(0.997)EGS(0.003)EK	-0.089438	1	98100
map04212 Longevity regulating pathway - worm	0.0475593	1.96	KHN88332.1	100	S	Chaperonin -like protein Hsp-60, mitochondrial [Toxocara canis] GN=hsp-60	hsp-60	K04077	1	2.01781e-18	122.66	2	NVVIEQAWGS(1)PK	-2.3437	1	91835	1	0.000255628	114.5	2	NVVIEQAWGS(1)PK	1.6485	1	104990	1	0.0180271	61.503	2	NVVIEQAWGS(1)PK	0.1901	1	128190
map04213 Longevity regulating pathway - multiple species	0.00128943	2.89	KHN72227.1	227	S	Heat shock protein Hsp-16.48/Hsp-16.49 [Toxocara canis] GN=hsp-16.48	hsp-16.48	K09542									0.998626	0.00873275	56.08	2	ET(0.001)EIS(0.999)VHVAPPER	1.9148	1	44406
map04213 Longevity regulating pathway - multiple species	0.00128943	2.89	KHN76326.1	176	S	5'-AMP-activated protein kinase subunit beta-2 [Toxocara canis] GN=PRKAB2	PRKAB2	K07199	0.999999	2.6742e-08	88.714	2	KVS(1)VAGAQPPSHDTPNDR	-8.1622	1	545920	0.999999	0.00015498	66.002	3	KVS(1)VAGAQPPSHDTPNDR	-1.892	2	1199000	0.999994	8.04545e-10	73.455	2	KVS(1)VAGAQPPSHDTPNDR	-6.3445	2	864170
map04213 Longevity regulating pathway - multiple species	0.00128943	2.89	KHN76390.1	535	S	Heat shock 70 kDa protein A [Toxocara canis] GN=hsp-1	hsp-1	K03283	1	0.000938895	98.865	2	GRLS(1)KDEIDR	0.077936	1	1702800	1	6.5225e-13	122.2	2	GRLS(1)KDEIDR	0.68715	1	1808800	1	0.00311211	101.43	2	GRLS(1)KDEIDR	0.33386	1	1735100
map04213 Longevity regulating pathway - multiple species	0.00128943	2.89	KHN78186.1	688	S	Adenylate cyclase type 9 [Toxocara canis] GN=ADCY9	ADCY9	K08049									1	0.0268831	54.27	2	AHFAES(1)ADR	-0.10609	1	51007
map04213 Longevity regulating pathway - multiple species	0.00128943	2.89	KHN80556.1	118	S	hypothetical protein Tcan_07507 [Toxocara canis] GN=Tcan_07507	Tcan_07507	K07200	0.994372	0.0166351	55.578	2	SDAT(0.006)PIS(0.994)PHK	1.9845	1	329630	0.9995	0.0222104	48.822	2	SDATPIS(1)PHK	2.723	1	310360
map04213 Longevity regulating pathway - multiple species	0.00128943	2.89	KHN81288.1	676	S	5'-AMP-activated protein kinase catalytic subunit alpha-2 [Toxocara canis] GN=aak-2	aak-2	K07198	0.959693	2.82614e-05	44.654	2	AQS(0.96)LPMPMEVDQT(0.039)PPPS(0.001)PTVT(0.001)K	1.0114	1	275700									0.893369	7.21707e-05	44.019	2	AQS(0.893)LPMPMEVDQT(0.105)PPPS(0.001)PT(0.001)VT(0.001)K	-0.53298	1	277960
map04213 Longevity regulating pathway - multiple species	0.00128943	2.89	KHN81288.1	660	S	5'-AMP-activated protein kinase catalytic subunit alpha-2 [Toxocara canis] GN=aak-2	aak-2	K07198	0.997083	0.000168645	98.865	2	HAS(0.997)VS(0.003)MPVKPSLR	-7.7321	2	242880									0.846776	0.00713533	82.437	3	HAS(0.847)VS(0.153)MPVKPSLR	-1.5511	1	24438
map04213 Longevity regulating pathway - multiple species	0.00128943	2.89	KHN81288.1	652	S	5'-AMP-activated protein kinase catalytic subunit alpha-2 [Toxocara canis] GN=aak-2	aak-2	K07198	0.995466	1.87596e-06	118.64	2	SLVDEDNGS(0.995)AS(0.004)S(0.001)S(0.001)R	-4.6486	1	217760	0.917098	5.81991e-07	86.952	2	SLVDEDNGS(0.917)AS(0.054)S(0.021)S(0.008)R	-3.829	1	236030	0.872522	2.17004e-07	92.319	2	SLVDEDNGS(0.873)AS(0.051)S(0.038)S(0.038)R	-4.4374	1	229130
map04213 Longevity regulating pathway - multiple species	0.00128943	2.89	KHN82794.1	448	S	Alpha-crystallin B chain [Toxocara canis] GN=CRYAB	CRYAB	K09542	1	0.0261211	72.042	2	VIEES(1)PR	-1.1943	1	148460
map04213 Longevity regulating pathway - multiple species	0.00128943	2.89	KHN83473.1	103	S	Superoxide dismutase [Mn] 1, mitochondrial [Toxocara canis] GN=sod-2	sod-2	K04564	1	8.55174e-60	167.01	2	DFGS(1)LQSMQEK	-2.5071	1	150090	0.999992	0.00331995	121.86	2	DFGS(1)LQSMQEK	0.27618	1	96111	0.999998	2.42107e-05	123.99	2	DFGS(1)LQSMQEK	2.0968	3	551310
map04213 Longevity regulating pathway - multiple species	0.00128943	2.89	KHN84072.1	589	T	cAMP-dependent protein kinase catalytic subunit [Toxocara canis] GN=kin-1	kin-1	K04345	0.99994	8.26201e-134	163.8	2	TWT(1)LCGTPEYLAPEIILSK	-1.2052	2	2219600	0.999735	3.05403e-88	213.56	2	TWT(1)LCGTPEYLAPEIILSK	-0.20049	2	1767700	0.999658	1.03777e-132	166.29	2	TWT(1)LCGTPEYLAPEIILSK	-2.6203	2	1379400
map04213 Longevity regulating pathway - multiple species	0.00128943	2.89	KHN84072.1	780	S	cAMP-dependent protein kinase catalytic subunit [Toxocara canis] GN=kin-1	kin-1	K04345									0.8116	4.97193e-05	51.399	2	GPGDASNFDDY(0.004)EEEPLRIS(0.812)GT(0.184)EK	-1.1712	1	258480
map04213 Longevity regulating pathway - multiple species	0.00128943	2.89	KHN86485.1	667	T	Serine/threonine-protein kinase akt-1 [Toxocara canis] GN=akt-1	akt-1	K04456	1	2.03391e-99	240.17	2	EFTNAPVQLT(1)PPPAR	-1.1317	1	2069300	1	1.79084e-211	276.47	2	EFTNAPVQLT(1)PPPAR	1.663	3	2451700	1	1.94605e-117	269.09	2	EFTNAPVQLT(1)PPPAR	1.8752	1	1334200
map04213 Longevity regulating pathway - multiple species	0.00128943	2.89	KHN87789.1	12	S	Heat shock protein Hsp-12.2 [Toxocara canis] GN=hsp-12.2	hsp-12.2	K09542	0.988691	1.72464e-46	191.95	2	VEVNLSS(0.011)S(0.989)LK	-4.0461	25	56990000	0.988513	6.53642e-53	179.98	2	VEVNLSS(0.011)S(0.989)LK	-4.1952	33	59993000	0.994307	5.12822e-36	166.71	2	VEVNLS(0.033)S(0.973)S(0.994)LK	-0.27276	33	16284000
map04213 Longevity regulating pathway - multiple species	0.00128943	2.89	KHN87789.1	11	S	Heat shock protein Hsp-12.2 [Toxocara canis] GN=hsp-12.2	hsp-12.2	K09542									0.929848	2.23632e-20	153.25	2	VEVNLS(0.178)S(0.93)S(0.892)LK	-2.9872	7	966720	0.972507	8.57906e-08	136.06	2	VEVNLS(0.033)S(0.973)S(0.994)LK	-0.27276	9	1182200
map04214 Apoptosis - fly	0.2119	1.73	KHN82467.1	75	S	Transcription factor BTF3 -like protein [Toxocara canis] GN=icd-1	icd-1	K01527	0.999746	1.74487e-37	148.7	2	KLS(1)VTNIPGIEEVNMIK	0.30912	4	248040	0.998858	1.23925e-24	178.12	2	KLS(0.999)VT(0.001)NIPGIEEVNMIK	-1.1062	2	276710	0.999851	1.50363e-50	194.01	2	KLS(1)VTNIPGIEEVNMIK	-0.6463	3	258540
map04214 Apoptosis - fly	0.2119	1.73	KHN82467.1	150	S	Transcription factor BTF3 -like protein [Toxocara canis] GN=icd-1	icd-1	K01527									0.885771	0.000289801	95.138	2	LANNVT(0.114)S(0.886)QFK	-2.3991	1	31184
map04214 Apoptosis - fly	0.2119	1.73	KHN82467.1	171	S	Transcription factor BTF3 -like protein [Toxocara canis] GN=icd-1	icd-1	K01527																	0.817113	1.8242e-06	50.521	2	TTEEDDVPDLVGDFDEAS(0.817)KNES(0.183)K	1.8179	1	158890
map04214 Apoptosis - fly	0.2119	1.73	KHN83144.1	235	S	Dual specificity mitogen-activated protein kinase kinase hemipterous [Toxocara canis] GN=hep	hep	K04431	1	2.15799e-41	177.64	2	LCDFGIAGQLIDS(1)RR	4.2324	2	257840	1	2.18272e-73	175.48	2	LCDFGIAGQLIDS(1)RR	2.7827	3	311930	1	4.00848e-08	107.84	2	LCDFGIAGQLIDS(1)RR	3.1075	3	337520
map04214 Apoptosis - fly	0.2119	1.73	KHN83144.1	256	S	Dual specificity mitogen-activated protein kinase kinase hemipterous [Toxocara canis] GN=hep	hep	K04431	0.962132	0.0111801	54.309	2	VGS(0.962)S(0.038)ESEYGIR	-2.5129	1	84552
map04214 Apoptosis - fly	0.2119	1.73	KHN84864.1	104	S	Lamin-1 [Toxocara canis] GN=lmn-1	lmn-1	K07611									0.999923	0.0088657	58.794	2	AYQS(1)LLEGEESR	2.1133	1	37378	0.99996	4.59332e-05	69.201	2	AYQS(1)LLEGEESR	0.51761	1	37673
map04214 Apoptosis - fly	0.2119	1.73	KHN84864.1	165	S	Lamin-1 [Toxocara canis] GN=lmn-1	lmn-1	K07611									0.843185	5.85173e-113	236.7	2	FIASDNS(0.843)S(0.157)FFR	-0.68743	2	2148300
map04214 Apoptosis - fly	0.2119	1.73	KHN84864.1	162	S	Lamin-1 [Toxocara canis] GN=lmn-1	lmn-1	K07611																	0.933498	0.0212058	51.569	2	FIAS(0.933)DNS(0.047)S(0.02)FFR	-1.8603	1	53568
map04214 Apoptosis - fly	0.2119	1.73	KHN84864.1	166	S	Lamin-1 [Toxocara canis] GN=lmn-1	lmn-1	K07611																	0.999931	4.22388e-62	238.02	2	FIASDNSS(1)FFR	-0.74325	1	2035300
map04214 Apoptosis - fly	0.2119	1.73	KHN84901.1	149	Y	Mitogen-activated protein kinase 9 [Toxocara canis] GN=Mapk9	Mapk9	K04440	0.999852	0.000773456	77.072	2	MSIY(1)VVTR	-1.3991	3	390010	0.999816	0.00254316	84.368	2	MSIY(1)VVTR	-0.57385	4	435100	0.994474	0.0049632	56.378	2	MS(0.005)IY(0.994)VVT(0.001)R	-0.94988	3	411520
map04214 Apoptosis - fly	0.2119	1.73	KHN88781.1	188	Y	Mitogen-activated protein kinase mpk-1 [Toxocara canis] GN=mpk-1	mpk-1	K04371	0.984144	1.25558e-56	199.04	3	VTDPGHDHTGFLTEY(0.984)VAT(0.016)R	-5.2122	1	399580	0.943901	4.24238e-27	97.268	3	VTDPGHDHTGFLT(0.051)EY(0.944)VAT(0.005)R	-5.0845	1	410130	0.921261	7.56478e-19	100.56	3	VTDPGHDHTGFLT(0.009)EY(0.921)VAT(0.07)R	-2.0332	1	429040
map04217 Necroptosis	1.53893e-05	3.99	KHN74162.1	84	S	Vacuolar protein sorting-associated protein 4B [Toxocara canis] GN=Vps4b	Vps4b	K12196	0.989221	0.000157163	63.355	2	SDPSVIVHDLLT(0.011)PCS(0.989)PGDR	1.4668	1	23520	0.868757	0.00222539	40.83	3	SDPSVIVHDLLT(0.131)PCS(0.869)PGDR	1.8152	1	9034.4
map04217 Necroptosis	1.53893e-05	3.99	KHN74338.1	476	S	Glutamate dehydrogenase, mitochondrial [Toxocara canis] GN=Gdh	Gdh	K00261									1	0.019515	50.297	2	IEPAAS(1)LK	-3.6658	1	72812
map04217 Necroptosis	1.53893e-05	3.99	KHN75948.1	52	S	putative voltage-dependent anion-selective channel [Toxocara canis] GN=R05G6.7	R05G6.7	K15040									0.999792	2.92355e-05	106.47	2	TGAVHTIAS(1)GR	-1.2532	1	129150	0.997487	0.0256632	62.454	2	TGAVHT(0.003)IAS(0.997)GR	-2.2184	1	136830
map04217 Necroptosis	1.53893e-05	3.99	KHN76289.1	238	S	Heat shock protein HSP 90-alpha [Toxocara canis] GN=HSP90AA1	HSP90AA1	K04079																	0.98083	0.00012355	57.62	2	S(0.019)LS(0.981)NDWEDHLAVK	4.1066	1	37599
map04217 Necroptosis	1.53893e-05	3.99	KHN76586.1	252	S	Charged multivesicular body protein 1b [Toxocara canis] GN=chmp1b	chmp1b	K12197	0.982826	6.04051e-182	266.35	2	VAT(0.002)S(0.983)S(0.015)AENDELTQR	1.1937	1	3887700	0.997066	1.66186e-207	288.22	2	VAT(0.002)S(0.997)S(0.001)AENDELTQR	3.4087	1	3687400	0.998027	2.36052e-180	300.3	2	VAT(0.002)S(0.998)SAENDELTQR	2.7423	1	3618300
map04217 Necroptosis	1.53893e-05	3.99	KHN76586.1	253	S	Charged multivesicular body protein 1b [Toxocara canis] GN=chmp1b	chmp1b	K12197	0.996511	1.12121e-06	125.14	2	VATS(0.003)S(0.997)AENDELTQR	-1.4294	1	888530									0.99764	1.66639e-12	159.75	2	VATS(0.002)S(0.998)AENDELTQR	-0.90116	1	1023700
map04217 Necroptosis	1.53893e-05	3.99	KHN77672.1	98	T	ADP,ATP carrier protein [Toxocara canis] GN=sesB	sesB	K05863									0.998931	0.0219053	46.358	2	Y(0.001)FPT(0.999)QALNFAFK	-0.97765	1	19024
map04217 Necroptosis	1.53893e-05	3.99	KHN77973.1	615	S	Signal transducer and activator of transcription 1 [Toxocara canis] GN=sta-1	sta-1	K11224	1	0.00112716	70.806	2	LDWS(1)PGEVIPR	0.69215	1	17646	1	0.00619054	62.454	2	LDWS(1)PGEVIPR	0.3462	1	13868
map04217 Necroptosis	1.53893e-05	3.99	KHN81192.1	295	T	Calcium/calmodulin-dependent protein kinase type II [Toxocara canis] GN=unc-43	unc-43	K04515									1	0.00306404	90.306	2	QDT(1)VDCLKK	-2.9962	1	161270
map04217 Necroptosis	1.53893e-05	3.99	KHN81192.1	288	S	Calcium/calmodulin-dependent protein kinase type II [Toxocara canis] GN=unc-43	unc-43	K04515																	1	0.0268051	93.467	2	VAS(1)VMHR	-4.2885	1	279500
map04217 Necroptosis	1.53893e-05	3.99	KHN81197.1	134	S	Calcium/calmodulin-dependent protein kinase type II [Toxocara canis] GN=unc-43	unc-43	K04515	0.955381	1.48651e-33	168.69	2	ES(0.045)S(0.955)ESSQTIDEQDGDK	-0.56541	1	214970	0.956884	3.28442e-105	188.85	2	ES(0.043)S(0.957)ESSQTIDEQDGDK	-1.8411	1	304290
map04217 Necroptosis	1.53893e-05	3.99	KHN81197.1	139	T	Calcium/calmodulin-dependent protein kinase type II [Toxocara canis] GN=unc-43	unc-43	K04515	0.990095	1.21194e-07	108.6	2	ESSES(0.001)S(0.009)QT(0.99)IDEQDGDK	-2.1095	1	102420	0.991562	1.97953e-15	145.18	2	ESSES(0.001)S(0.007)QT(0.992)IDEQDGDK	-3.1278	1	87685
map04217 Necroptosis	1.53893e-05	3.99	KHN81197.1	157	T	Calcium/calmodulin-dependent protein kinase type II [Toxocara canis] GN=unc-43	unc-43	K04515	1	0.0226181	111.98	2	TLNHENT(1)VVR	0.83638	1	140910									1	0.0298686	79.235	2	TLNHENT(1)VVR	0.77516	1	191470
map04217 Necroptosis	1.53893e-05	3.99	KHN82474.1	51	S	Charged multivesicular body protein 4b [Toxocara canis] GN=chmp4b	chmp4b	K12194	1	0.00794943	113.86	2	KIEAEVAS(1)AR	2.2132	2	279120	1	0.0262548	88.42	2	KIEAEVAS(1)AR	0.90552	1	300400	1	1.10253e-35	187.47	2	KIEAEVAS(1)AR	3.0179	1	303800
map04217 Necroptosis	1.53893e-05	3.99	KHN84901.1	149	Y	Mitogen-activated protein kinase 9 [Toxocara canis] GN=Mapk9	Mapk9	K04440	0.999852	0.000773456	77.072	2	MSIY(1)VVTR	-1.3991	3	390010	0.999816	0.00254316	84.368	2	MSIY(1)VVTR	-0.57385	4	435100	0.994474	0.0049632	56.378	2	MS(0.005)IY(0.994)VVT(0.001)R	-0.94988	3	411520
map04217 Necroptosis	1.53893e-05	3.99	KHN85152.1	577	S	Glutamate dehydrogenase, mitochondrial [Toxocara canis] GN=Gdh	Gdh	K00261	1	0.00106639	114.93	2	NLNHVS(1)FGR	-0.93349	1	941900	1	0.0028678	91.245	2	NLNHVS(1)FGR	0.48342	1	978450
map04217 Necroptosis	1.53893e-05	3.99	KHN85251.1	36	S	Glycogen phosphorylase, muscle form [Toxocara canis] GN=PYGM	PYGM	K00688	1	0.00352409	97.277	2	HLHFS(1)LIK	-3.9564	1	36759	1	0.0123293	70.389	2	HLHFS(1)LIK	-0.97384	1	34350
map04218 Cellular senescence	0.15564	1.53	KHN70840.1	205	S	Dual specificity mitogen-activated protein kinase kinase 6 [Toxocara canis] GN=Map2k6	Map2k6	K04433	0.7759	0.000208735	84.144	2	ICDFGISGHLT(0.224)NS(0.776)VAK	-0.3848	1	142740	0.962535	0.0021666	62.304	2	ICDFGISGHLT(0.037)NS(0.963)VAK	0.66964	1	173320
map04218 Cellular senescence	0.15564	1.53	KHN73369.1	82	S	Calmodulin [Toxocara canis] GN=cmd-1	cmd-1	K02183	0.999356	0.000757885	125.75	2	MKDT(0.001)DS(0.999)EEEIR	-1.3514	2	984910	0.999783	2.85735e-40	183	2	MKDTDS(1)EEEIR	-1.3439	2	900770	0.998316	1.70315e-11	178.03	2	MKDT(0.002)DS(0.998)EEEIR	-3.9056	2	948780
map04218 Cellular senescence	0.15564	1.53	KHN73369.1	80	T	Calmodulin [Toxocara canis] GN=cmd-1	cmd-1	K02183																	0.965604	0.00857289	85.081	2	MKDT(0.966)DS(0.034)EEEIR	-1.3909	1	111420
map04218 Cellular senescence	0.15564	1.53	KHN75948.1	52	S	putative voltage-dependent anion-selective channel [Toxocara canis] GN=R05G6.7	R05G6.7	K15040									0.999792	2.92355e-05	106.47	2	TGAVHTIAS(1)GR	-1.2532	1	129150	0.997487	0.0256632	62.454	2	TGAVHT(0.003)IAS(0.997)GR	-2.2184	1	136830
map04218 Cellular senescence	0.15564	1.53	KHN77672.1	98	T	ADP,ATP carrier protein [Toxocara canis] GN=sesB	sesB	K05863									0.998931	0.0219053	46.358	2	Y(0.001)FPT(0.999)QALNFAFK	-0.97765	1	19024
map04218 Cellular senescence	0.15564	1.53	KHN79214.1	8	S	Calmodulin-like protein [Toxocara canis] GN=cal-1	cal-1	K02183																	1	0.0139804	112.8	2	KVS(1)LFNR	-0.22909	1	247080
map04218 Cellular senescence	0.15564	1.53	KHN81341.1	19	T	Putative serine/threonine-protein phosphatase C06A1.3 [Toxocara canis] GN=C06A1.3	C06A1.3	K06269									1	0.0145584	53.517	2	LT(1)ELY(1)T(1)KR	13.561	2	162020
map04218 Cellular senescence	0.15564	1.53	KHN81341.1	23	T	Putative serine/threonine-protein phosphatase C06A1.3 [Toxocara canis] GN=C06A1.3	C06A1.3	K06269									1	0.0145584	53.517	2	LT(1)ELY(1)T(1)KR	13.561	2	162020
map04218 Cellular senescence	0.15564	1.53	KHN81341.1	22	Y	Putative serine/threonine-protein phosphatase C06A1.3 [Toxocara canis] GN=C06A1.3	C06A1.3	K06269									1	0.0145584	53.517	2	LT(1)ELY(1)T(1)KR	13.561	2	162020
map04218 Cellular senescence	0.15564	1.53	KHN86485.1	667	T	Serine/threonine-protein kinase akt-1 [Toxocara canis] GN=akt-1	akt-1	K04456	1	2.03391e-99	240.17	2	EFTNAPVQLT(1)PPPAR	-1.1317	1	2069300	1	1.79084e-211	276.47	2	EFTNAPVQLT(1)PPPAR	1.663	3	2451700	1	1.94605e-117	269.09	2	EFTNAPVQLT(1)PPPAR	1.8752	1	1334200
map04218 Cellular senescence	0.15564	1.53	KHN86566.1	185	Y	Mitogen-activated protein kinase pmk-1 [Toxocara canis] GN=pmk-1	pmk-1	K04441	0.897156	0.00315038	66.953	2	QTDNEMT(0.035)GY(0.897)VAT(0.068)R	-2.8809	1	427590	0.9054	2.57191e-05	108.24	2	QTDNEMT(0.071)GY(0.905)VAT(0.024)R	0.020858	1	396520	0.99874	2.16209e-29	201.66	2	QTDNEMTGY(0.999)VAT(0.001)R	3.692	2	1253900
map04218 Cellular senescence	0.15564	1.53	KHN88695.1	446	S	Serine/threonine-protein phosphatase 2B catalytic subunit 2 [Toxocara canis] GN=Pp2B-14D	Pp2B-14D	K04348									1	0.0232547	51.531	2	IQS(1)FDEAK	1.8543	1	27160
map04218 Cellular senescence	0.15564	1.53	KHN88781.1	188	Y	Mitogen-activated protein kinase mpk-1 [Toxocara canis] GN=mpk-1	mpk-1	K04371	0.984144	1.25558e-56	199.04	3	VTDPGHDHTGFLTEY(0.984)VAT(0.016)R	-5.2122	1	399580	0.943901	4.24238e-27	97.268	3	VTDPGHDHTGFLT(0.051)EY(0.944)VAT(0.005)R	-5.0845	1	410130	0.921261	7.56478e-19	100.56	3	VTDPGHDHTGFLT(0.009)EY(0.921)VAT(0.07)R	-2.0332	1	429040
map04260 Cardiac muscle contraction	0.00558476	2.54	KHN70710.1	395	S	Voltage-dependent L-type calcium channel subunit beta-2 [Toxocara canis] GN=CACNB2	CACNB2	K04863	1	0.0200555	93.772	2	ATHPPVKS(1)PPR	-2.7563	1	475140									1	0.000208337	93.649	2	ATHPPVKS(1)PPR	-3.7656	1	318310
map04260 Cardiac muscle contraction	0.00558476	2.54	KHN70710.1	152	T	Voltage-dependent L-type calcium channel subunit beta-2 [Toxocara canis] GN=CACNB2	CACNB2	K04863	0.767464	0.00129985	51.542	2	GS(0.225)T(0.767)PPT(0.008)PGGELDEEEYGHGR	-3.5033	1	59755
map04260 Cardiac muscle contraction	0.00558476	2.54	KHN79010.1	1577	S	Myosin-4 [Toxocara canis] GN=unc-54	unc-54	K17751	0.989445	0.000196117	85.443	2	AQVEVS(0.011)QIRS(0.989)EIEK	0.59908	1	31291	0.995237	0.00110171	74.778	2	AQVEVS(0.005)QIRS(0.995)EIEK	-0.45772	1	30349	0.999975	4.04357e-07	143.25	2	AQVEVSQIRS(1)EIEK	2.6602	1	36164
map04260 Cardiac muscle contraction	0.00558476	2.54	KHN79010.1	1362	S	Myosin-4 [Toxocara canis] GN=unc-54	unc-54	K17751	1	4.26926e-31	131.57	2	ESMEEEIEAKS(1)EILK	-5.6907	1	556290	1	4.88719e-60	158.86	2	ESMEEEIEAKS(1)EILK	-1.9544	1	477750	1	1.44673e-18	161.33	2	ESMEEEIEAKS(1)EILK	1.8191	2	537570
map04260 Cardiac muscle contraction	0.00558476	2.54	KHN79010.1	1325	S	Myosin-4 [Toxocara canis] GN=unc-54	unc-54	K17751	0.993268	0.000112762	42.959	3	GQLT(0.001)S(0.006)QLEEARQS(0.993)LDEEAR	-1.1996	1	88040	0.999802	2.69271e-15	86.036	3	GQLTSQLEEARQS(1)LDEEAR	-5.0515	1	85634	0.999984	2.41593e-11	81.867	3	GQLTSQLEEARQS(1)LDEEAR	-1.2182	1	108260
map04260 Cardiac muscle contraction	0.00558476	2.54	KHN79010.1	1044	S	Myosin-4 [Toxocara canis] GN=unc-54	unc-54	K17751	1	8.47507e-24	107.43	2	LEQSLDDLEDS(1)LEREK	0.6259	2	148300	1	1.89401e-27	118.42	2	LEQSLDDLEDS(1)LEREK	3.9014	2	174980	1	1.16192e-10	123.83	2	LEQSLDDLEDS(1)LER	2.9355	2	204370
map04260 Cardiac muscle contraction	0.00558476	2.54	KHN79010.1	1430	S	Myosin-4 [Toxocara canis] GN=unc-54	unc-54	K17751	1	1.60829e-07	136.39	2	LVS(1)DLDDAQVDVER	1.3812	1	466840	1	0.000265207	80.049	2	LVS(1)DLDDAQVDVER	1.3042	1	207860
map04260 Cardiac muscle contraction	0.00558476	2.54	KHN79010.1	1607	S	Myosin-4 [Toxocara canis] GN=unc-54	unc-54	K17751									0.999487	1.23702e-06	118.64	2	AIESMQAS(0.999)LENET(0.001)K	7.5895	1	38107
map04260 Cardiac muscle contraction	0.00558476	2.54	KHN79010.1	1037	S	Myosin-4 [Toxocara canis] GN=unc-54	unc-54	K17751																	0.999993	6.31088e-05	70.831	2	LEQS(1)LDDLEDSLER	0.91319	1	247710
map04260 Cardiac muscle contraction	0.00558476	2.54	KHN79463.1	65	S	Tropomyosin [Toxocara canis] GN=Tcan_04716	Tcan_04716	K10373	0.999877	2.59042e-17	149.57	2	AQEDLS(1)VANSNLEEK	1.1013	1	582470									0.812981	9.5456e-08	122.16	2	AQEDLS(0.813)VANS(0.187)NLEEK	-0.20259	1	558910
map04260 Cardiac muscle contraction	0.00558476	2.54	KHN79463.1	69	S	Tropomyosin [Toxocara canis] GN=Tcan_04716	Tcan_04716	K10373									0.884905	1.34883e-36	180.12	2	AQEDLS(0.115)VANS(0.885)NLEEK	2.2541	1	500010
map04260 Cardiac muscle contraction	0.00558476	2.54	KHN79464.1	206	S	Tropomyosin [Toxocara canis] GN=Tcan_04719	Tcan_04719	K10373	1	0.000170558	140.3	2	ALQREDS(1)YEEQIR	2.6285	1	890140	0.999942	0.000109304	117.8	2	EDS(1)YEEQIR	2.3976	2	1801100	1	3.96838e-07	155.61	2	EDS(1)YEEQIR	4.3817	3	2252900
map04260 Cardiac muscle contraction	0.00558476	2.54	KHN79464.1	192	S	Tropomyosin [Toxocara canis] GN=Tcan_04719	Tcan_04719	K10373	0.987634	0.0211437	43.767	2	VVGNNLKS(0.988)LEVS(0.012)EEK	-0.62967	1	154870									0.999964	8.79433e-09	97.681	2	VVGNNLKS(1)LEVSEEK	0.8748	1	164570
map04260 Cardiac muscle contraction	0.00558476	2.54	KHN79464.1	19	T	Tropomyosin [Toxocara canis] GN=Tcan_04719	Tcan_04719	K10373	1	0.00136153	106.58	2	RMT(1)LLEEELER	4.0897	1	3185700	1	0.00684779	65.212	2	RMT(1)LLEEELER	1.7718	2	1057600	1	0.00144862	84.105	2	RMT(1)LLEEELER	1.1755	3	3900300
map04260 Cardiac muscle contraction	0.00558476	2.54	KHN79464.1	45	T	Tropomyosin [Toxocara canis] GN=Tcan_04719	Tcan_04719	K10373									0.998978	0.000414386	96.78	2	LEEAT(0.001)HT(0.999)ADESER	-0.60178	1	149250	0.999195	0.000105835	104.86	2	LEEAT(0.001)HT(0.999)ADESER	-2.7163	1	189370
map04260 Cardiac muscle contraction	0.00558476	2.54	KHN80459.1	1924	S	Myosin-3 [Toxocara canis] GN=myo-3	myo-3	K17751	1	0.0269733	58.313	2	ADIAENS(1)LAK	0.1821	1	106800	1	0.0285343	43.613	2	ADIAENS(1)LAK	0.97291	1	116830
map04260 Cardiac muscle contraction	0.00558476	2.54	KHN80459.1	1155	S	Myosin-3 [Toxocara canis] GN=myo-3	myo-3	K17751	1	0.00853937	76.85	2	ELEELS(1)ER	3.317	1	35363	1	0.00106479	86.205	1	ELEELS(1)ER	-3.0661	2	122590	1	0.000757583	92.732	1	ELEELS(1)ER	-3.1222	2	123830
map04260 Cardiac muscle contraction	0.00558476	2.54	KHN80459.1	1308	S	Myosin-3 [Toxocara canis] GN=myo-3	myo-3	K17751	1	5.61014e-65	208.01	2	QVEDLENQVNS(1)LHR	-5.1354	1	77842	1	9.03009e-13	144.16	2	QVEDLENQVNS(1)LHR	-4.4171	1	97137	1	1.42563e-17	173.26	2	QVEDLENQVNS(1)LHR	-5.2706	1	101530
map04260 Cardiac muscle contraction	0.00558476	2.54	KHN80459.1	85	S	Myosin-3 [Toxocara canis] GN=myo-3	myo-3	K17751									1	0.00469269	69.369	2	EEVQEMNPPKFS(1)K	2.7355	1	133270
map04260 Cardiac muscle contraction	0.00558476	2.54	KHN80459.1	137	S	Myosin-3 [Toxocara canis] GN=myo-3	myo-3	K17751									0.953829	0.00080272	52.863	2	LPIYS(0.046)ES(0.954)IIR	-0.98843	1	30257	0.99555	0.000368847	58.313	2	LPIYS(0.004)ES(0.996)IIR	-2.1042	1	32364
map04260 Cardiac muscle contraction	0.00558476	2.54	KHN80459.1	1505	S	Myosin-3 [Toxocara canis] GN=myo-3	myo-3	K17751									1	1.35706e-13	108.41	2	TAQDELLEQIES(1)LRR	1.3435	1	43340	0.999996	7.76363e-05	55.354	2	TAQDELLEQIES(1)LRR	0.57814	1	36932
map04260 Cardiac muscle contraction	0.00558476	2.54	KHN81126.1	1396	S	Myosin heavy chain, striated muscle, partial [Toxocara canis] GN=Tcan_03643	Tcan_03643	K17751									0.976397	0.00517484	85.813	2	S(0.024)NS(0.976)QSQLANER	-0.061006	1	39375	0.997213	0.0113421	83.474	2	S(0.002)NS(0.997)QS(0.001)QLANER	0.65768	1	37150
map04260 Cardiac muscle contraction	0.00558476	2.54	KHN82508.1	194	S	Sodium/potassium-transporting ATPase subunit alpha [Toxocara canis] GN=Atpalpha	Atpalpha	K01539									0.942359	0.00455995	52.773	2	VDNS(0.054)S(0.942)LT(0.003)GESEPQS(0.001)R	-1.8309	1	56682	0.871174	6.64533e-10	95.263	2	VDNS(0.129)S(0.871)LTGESEPQSR	-3.5082	1	85492
map04260 Cardiac muscle contraction	0.00558476	2.54	KHN82510.1	203	S	Sodium/potassium-transporting ATPase subunit alpha [Toxocara canis] GN=Atpalpha	Atpalpha	K01539	0.94469	0.0021134	85.443	2	VDNS(0.035)S(0.945)LT(0.02)GESEPQSR	-3.17	1	53098
map04260 Cardiac muscle contraction	0.00558476	2.54	KHN87676.1	1606	S	Myosin-4 [Toxocara canis] GN=unc-54	unc-54	K17751	0.998896	2.31383e-07	130.12	2	ALESMQAS(0.999)LEAES(0.001)K	3.8818	2	246850	0.999927	2.45009e-09	142.73	2	ALESMQAS(1)LEAESK	3.2075	3	252170	0.999324	2.38878e-07	103.63	2	ALESMQAS(0.999)LEAES(0.001)K	2.7862	1	192240
map04260 Cardiac muscle contraction	0.00558476	2.54	KHN87676.1	1576	S	Myosin-4 [Toxocara canis] GN=unc-54	unc-54	K17751	1	1.30955e-05	92.319	2	AQVEVAQIRS(1)EVEK	0.98398	1	51965
map04260 Cardiac muscle contraction	0.00558476	2.54	KHN87676.1	1105	S	Myosin-4 [Toxocara canis] GN=unc-54	unc-54	K17751									0.99792	0.0049572	115.05	2	LEEEQS(0.998)IVS(0.002)K	1.6133	1	62931	0.998082	0.00749257	84.102	2	LEEEQS(0.998)IVS(0.002)K	6.9347	1	53493
map04260 Cardiac muscle contraction	0.00558476	2.54	KHN87695.1	1109	S	Myosin-4 [Toxocara canis] GN=unc-54	unc-54	K17751	1	0.00846461	79.795	2	LDEEQS(1)LVNK	0.10405	1	197000	1	0.0150579	45.183	2	LDEEQS(1)LVNK	-1.6676	1	215540
map04261 Adrenergic signaling in cardiomyocytes	1.66676e-05	2.7	KHN70710.1	395	S	Voltage-dependent L-type calcium channel subunit beta-2 [Toxocara canis] GN=CACNB2	CACNB2	K04863	1	0.0200555	93.772	2	ATHPPVKS(1)PPR	-2.7563	1	475140									1	0.000208337	93.649	2	ATHPPVKS(1)PPR	-3.7656	1	318310
map04261 Adrenergic signaling in cardiomyocytes	1.66676e-05	2.7	KHN70710.1	152	T	Voltage-dependent L-type calcium channel subunit beta-2 [Toxocara canis] GN=CACNB2	CACNB2	K04863	0.767464	0.00129985	51.542	2	GS(0.225)T(0.767)PPT(0.008)PGGELDEEEYGHGR	-3.5033	1	59755
map04261 Adrenergic signaling in cardiomyocytes	1.66676e-05	2.7	KHN73369.1	82	S	Calmodulin [Toxocara canis] GN=cmd-1	cmd-1	K02183	0.999356	0.000757885	125.75	2	MKDT(0.001)DS(0.999)EEEIR	-1.3514	2	984910	0.999783	2.85735e-40	183	2	MKDTDS(1)EEEIR	-1.3439	2	900770	0.998316	1.70315e-11	178.03	2	MKDT(0.002)DS(0.998)EEEIR	-3.9056	2	948780
map04261 Adrenergic signaling in cardiomyocytes	1.66676e-05	2.7	KHN73369.1	80	T	Calmodulin [Toxocara canis] GN=cmd-1	cmd-1	K02183																	0.965604	0.00857289	85.081	2	MKDT(0.966)DS(0.034)EEEIR	-1.3909	1	111420
map04261 Adrenergic signaling in cardiomyocytes	1.66676e-05	2.7	KHN78186.1	688	S	Adenylate cyclase type 9 [Toxocara canis] GN=ADCY9	ADCY9	K08049									1	0.0268831	54.27	2	AHFAES(1)ADR	-0.10609	1	51007
map04261 Adrenergic signaling in cardiomyocytes	1.66676e-05	2.7	KHN79010.1	1577	S	Myosin-4 [Toxocara canis] GN=unc-54	unc-54	K17751	0.989445	0.000196117	85.443	2	AQVEVS(0.011)QIRS(0.989)EIEK	0.59908	1	31291	0.995237	0.00110171	74.778	2	AQVEVS(0.005)QIRS(0.995)EIEK	-0.45772	1	30349	0.999975	4.04357e-07	143.25	2	AQVEVSQIRS(1)EIEK	2.6602	1	36164
map04261 Adrenergic signaling in cardiomyocytes	1.66676e-05	2.7	KHN79010.1	1362	S	Myosin-4 [Toxocara canis] GN=unc-54	unc-54	K17751	1	4.26926e-31	131.57	2	ESMEEEIEAKS(1)EILK	-5.6907	1	556290	1	4.88719e-60	158.86	2	ESMEEEIEAKS(1)EILK	-1.9544	1	477750	1	1.44673e-18	161.33	2	ESMEEEIEAKS(1)EILK	1.8191	2	537570
map04261 Adrenergic signaling in cardiomyocytes	1.66676e-05	2.7	KHN79010.1	1325	S	Myosin-4 [Toxocara canis] GN=unc-54	unc-54	K17751	0.993268	0.000112762	42.959	3	GQLT(0.001)S(0.006)QLEEARQS(0.993)LDEEAR	-1.1996	1	88040	0.999802	2.69271e-15	86.036	3	GQLTSQLEEARQS(1)LDEEAR	-5.0515	1	85634	0.999984	2.41593e-11	81.867	3	GQLTSQLEEARQS(1)LDEEAR	-1.2182	1	108260
map04261 Adrenergic signaling in cardiomyocytes	1.66676e-05	2.7	KHN79010.1	1044	S	Myosin-4 [Toxocara canis] GN=unc-54	unc-54	K17751	1	8.47507e-24	107.43	2	LEQSLDDLEDS(1)LEREK	0.6259	2	148300	1	1.89401e-27	118.42	2	LEQSLDDLEDS(1)LEREK	3.9014	2	174980	1	1.16192e-10	123.83	2	LEQSLDDLEDS(1)LER	2.9355	2	204370
map04261 Adrenergic signaling in cardiomyocytes	1.66676e-05	2.7	KHN79010.1	1430	S	Myosin-4 [Toxocara canis] GN=unc-54	unc-54	K17751	1	1.60829e-07	136.39	2	LVS(1)DLDDAQVDVER	1.3812	1	466840	1	0.000265207	80.049	2	LVS(1)DLDDAQVDVER	1.3042	1	207860
map04261 Adrenergic signaling in cardiomyocytes	1.66676e-05	2.7	KHN79010.1	1607	S	Myosin-4 [Toxocara canis] GN=unc-54	unc-54	K17751									0.999487	1.23702e-06	118.64	2	AIESMQAS(0.999)LENET(0.001)K	7.5895	1	38107
map04261 Adrenergic signaling in cardiomyocytes	1.66676e-05	2.7	KHN79010.1	1037	S	Myosin-4 [Toxocara canis] GN=unc-54	unc-54	K17751																	0.999993	6.31088e-05	70.831	2	LEQS(1)LDDLEDSLER	0.91319	1	247710
map04261 Adrenergic signaling in cardiomyocytes	1.66676e-05	2.7	KHN79214.1	8	S	Calmodulin-like protein [Toxocara canis] GN=cal-1	cal-1	K02183																	1	0.0139804	112.8	2	KVS(1)LFNR	-0.22909	1	247080
map04261 Adrenergic signaling in cardiomyocytes	1.66676e-05	2.7	KHN79463.1	65	S	Tropomyosin [Toxocara canis] GN=Tcan_04716	Tcan_04716	K10373	0.999877	2.59042e-17	149.57	2	AQEDLS(1)VANSNLEEK	1.1013	1	582470									0.812981	9.5456e-08	122.16	2	AQEDLS(0.813)VANS(0.187)NLEEK	-0.20259	1	558910
map04261 Adrenergic signaling in cardiomyocytes	1.66676e-05	2.7	KHN79463.1	69	S	Tropomyosin [Toxocara canis] GN=Tcan_04716	Tcan_04716	K10373									0.884905	1.34883e-36	180.12	2	AQEDLS(0.115)VANS(0.885)NLEEK	2.2541	1	500010
map04261 Adrenergic signaling in cardiomyocytes	1.66676e-05	2.7	KHN79464.1	206	S	Tropomyosin [Toxocara canis] GN=Tcan_04719	Tcan_04719	K10373	1	0.000170558	140.3	2	ALQREDS(1)YEEQIR	2.6285	1	890140	0.999942	0.000109304	117.8	2	EDS(1)YEEQIR	2.3976	2	1801100	1	3.96838e-07	155.61	2	EDS(1)YEEQIR	4.3817	3	2252900
map04261 Adrenergic signaling in cardiomyocytes	1.66676e-05	2.7	KHN79464.1	192	S	Tropomyosin [Toxocara canis] GN=Tcan_04719	Tcan_04719	K10373	0.987634	0.0211437	43.767	2	VVGNNLKS(0.988)LEVS(0.012)EEK	-0.62967	1	154870									0.999964	8.79433e-09	97.681	2	VVGNNLKS(1)LEVSEEK	0.8748	1	164570
map04261 Adrenergic signaling in cardiomyocytes	1.66676e-05	2.7	KHN79464.1	19	T	Tropomyosin [Toxocara canis] GN=Tcan_04719	Tcan_04719	K10373	1	0.00136153	106.58	2	RMT(1)LLEEELER	4.0897	1	3185700	1	0.00684779	65.212	2	RMT(1)LLEEELER	1.7718	2	1057600	1	0.00144862	84.105	2	RMT(1)LLEEELER	1.1755	3	3900300
map04261 Adrenergic signaling in cardiomyocytes	1.66676e-05	2.7	KHN79464.1	45	T	Tropomyosin [Toxocara canis] GN=Tcan_04719	Tcan_04719	K10373									0.998978	0.000414386	96.78	2	LEEAT(0.001)HT(0.999)ADESER	-0.60178	1	149250	0.999195	0.000105835	104.86	2	LEEAT(0.001)HT(0.999)ADESER	-2.7163	1	189370
map04261 Adrenergic signaling in cardiomyocytes	1.66676e-05	2.7	KHN80459.1	1924	S	Myosin-3 [Toxocara canis] GN=myo-3	myo-3	K17751	1	0.0269733	58.313	2	ADIAENS(1)LAK	0.1821	1	106800	1	0.0285343	43.613	2	ADIAENS(1)LAK	0.97291	1	116830
map04261 Adrenergic signaling in cardiomyocytes	1.66676e-05	2.7	KHN80459.1	1155	S	Myosin-3 [Toxocara canis] GN=myo-3	myo-3	K17751	1	0.00853937	76.85	2	ELEELS(1)ER	3.317	1	35363	1	0.00106479	86.205	1	ELEELS(1)ER	-3.0661	2	122590	1	0.000757583	92.732	1	ELEELS(1)ER	-3.1222	2	123830
map04261 Adrenergic signaling in cardiomyocytes	1.66676e-05	2.7	KHN80459.1	1308	S	Myosin-3 [Toxocara canis] GN=myo-3	myo-3	K17751	1	5.61014e-65	208.01	2	QVEDLENQVNS(1)LHR	-5.1354	1	77842	1	9.03009e-13	144.16	2	QVEDLENQVNS(1)LHR	-4.4171	1	97137	1	1.42563e-17	173.26	2	QVEDLENQVNS(1)LHR	-5.2706	1	101530
map04261 Adrenergic signaling in cardiomyocytes	1.66676e-05	2.7	KHN80459.1	85	S	Myosin-3 [Toxocara canis] GN=myo-3	myo-3	K17751									1	0.00469269	69.369	2	EEVQEMNPPKFS(1)K	2.7355	1	133270
map04261 Adrenergic signaling in cardiomyocytes	1.66676e-05	2.7	KHN80459.1	137	S	Myosin-3 [Toxocara canis] GN=myo-3	myo-3	K17751									0.953829	0.00080272	52.863	2	LPIYS(0.046)ES(0.954)IIR	-0.98843	1	30257	0.99555	0.000368847	58.313	2	LPIYS(0.004)ES(0.996)IIR	-2.1042	1	32364
map04261 Adrenergic signaling in cardiomyocytes	1.66676e-05	2.7	KHN80459.1	1505	S	Myosin-3 [Toxocara canis] GN=myo-3	myo-3	K17751									1	1.35706e-13	108.41	2	TAQDELLEQIES(1)LRR	1.3435	1	43340	0.999996	7.76363e-05	55.354	2	TAQDELLEQIES(1)LRR	0.57814	1	36932
map04261 Adrenergic signaling in cardiomyocytes	1.66676e-05	2.7	KHN80727.1	41	S	Serine/threonine-protein phosphatase 2A 65 kDa regulatory subunit A beta isoform [Toxocara canis] GN=PPP2R1B	PPP2R1B	K03456																	0.993808	0.000149435	102.1	2	KLS(0.994)T(0.006)IALALGVER	-4.129	1	41932
map04261 Adrenergic signaling in cardiomyocytes	1.66676e-05	2.7	KHN81126.1	1396	S	Myosin heavy chain, striated muscle, partial [Toxocara canis] GN=Tcan_03643	Tcan_03643	K17751									0.976397	0.00517484	85.813	2	S(0.024)NS(0.976)QSQLANER	-0.061006	1	39375	0.997213	0.0113421	83.474	2	S(0.002)NS(0.997)QS(0.001)QLANER	0.65768	1	37150
map04261 Adrenergic signaling in cardiomyocytes	1.66676e-05	2.7	KHN81192.1	295	T	Calcium/calmodulin-dependent protein kinase type II [Toxocara canis] GN=unc-43	unc-43	K04515									1	0.00306404	90.306	2	QDT(1)VDCLKK	-2.9962	1	161270
map04261 Adrenergic signaling in cardiomyocytes	1.66676e-05	2.7	KHN81192.1	288	S	Calcium/calmodulin-dependent protein kinase type II [Toxocara canis] GN=unc-43	unc-43	K04515																	1	0.0268051	93.467	2	VAS(1)VMHR	-4.2885	1	279500
map04261 Adrenergic signaling in cardiomyocytes	1.66676e-05	2.7	KHN81197.1	134	S	Calcium/calmodulin-dependent protein kinase type II [Toxocara canis] GN=unc-43	unc-43	K04515	0.955381	1.48651e-33	168.69	2	ES(0.045)S(0.955)ESSQTIDEQDGDK	-0.56541	1	214970	0.956884	3.28442e-105	188.85	2	ES(0.043)S(0.957)ESSQTIDEQDGDK	-1.8411	1	304290
map04261 Adrenergic signaling in cardiomyocytes	1.66676e-05	2.7	KHN81197.1	139	T	Calcium/calmodulin-dependent protein kinase type II [Toxocara canis] GN=unc-43	unc-43	K04515	0.990095	1.21194e-07	108.6	2	ESSES(0.001)S(0.009)QT(0.99)IDEQDGDK	-2.1095	1	102420	0.991562	1.97953e-15	145.18	2	ESSES(0.001)S(0.007)QT(0.992)IDEQDGDK	-3.1278	1	87685
map04261 Adrenergic signaling in cardiomyocytes	1.66676e-05	2.7	KHN81197.1	157	T	Calcium/calmodulin-dependent protein kinase type II [Toxocara canis] GN=unc-43	unc-43	K04515	1	0.0226181	111.98	2	TLNHENT(1)VVR	0.83638	1	140910									1	0.0298686	79.235	2	TLNHENT(1)VVR	0.77516	1	191470
map04261 Adrenergic signaling in cardiomyocytes	1.66676e-05	2.7	KHN81341.1	19	T	Putative serine/threonine-protein phosphatase C06A1.3 [Toxocara canis] GN=C06A1.3	C06A1.3	K06269									1	0.0145584	53.517	2	LT(1)ELY(1)T(1)KR	13.561	2	162020
map04261 Adrenergic signaling in cardiomyocytes	1.66676e-05	2.7	KHN81341.1	23	T	Putative serine/threonine-protein phosphatase C06A1.3 [Toxocara canis] GN=C06A1.3	C06A1.3	K06269									1	0.0145584	53.517	2	LT(1)ELY(1)T(1)KR	13.561	2	162020
map04261 Adrenergic signaling in cardiomyocytes	1.66676e-05	2.7	KHN81341.1	22	Y	Putative serine/threonine-protein phosphatase C06A1.3 [Toxocara canis] GN=C06A1.3	C06A1.3	K06269									1	0.0145584	53.517	2	LT(1)ELY(1)T(1)KR	13.561	2	162020
map04261 Adrenergic signaling in cardiomyocytes	1.66676e-05	2.7	KHN82508.1	194	S	Sodium/potassium-transporting ATPase subunit alpha [Toxocara canis] GN=Atpalpha	Atpalpha	K01539									0.942359	0.00455995	52.773	2	VDNS(0.054)S(0.942)LT(0.003)GESEPQS(0.001)R	-1.8309	1	56682	0.871174	6.64533e-10	95.263	2	VDNS(0.129)S(0.871)LTGESEPQSR	-3.5082	1	85492
map04261 Adrenergic signaling in cardiomyocytes	1.66676e-05	2.7	KHN82510.1	203	S	Sodium/potassium-transporting ATPase subunit alpha [Toxocara canis] GN=Atpalpha	Atpalpha	K01539	0.94469	0.0021134	85.443	2	VDNS(0.035)S(0.945)LT(0.02)GESEPQSR	-3.17	1	53098
map04261 Adrenergic signaling in cardiomyocytes	1.66676e-05	2.7	KHN83535.1	215	S	Plasma membrane calcium-transporting ATPase 3 [Toxocara canis] GN=ATP2B3	ATP2B3	K05850	0.930433	0.00350659	44.16	2	IDES(0.065)S(0.93)LT(0.004)GES(0.001)DLIR	-0.68639	1	27231
map04261 Adrenergic signaling in cardiomyocytes	1.66676e-05	2.7	KHN83535.1	1269	S	Plasma membrane calcium-transporting ATPase 3 [Toxocara canis] GN=ATP2B3	ATP2B3	K05850	0.948989	9.48187e-05	95.138	2	S(0.051)IS(0.949)LDTPLSIAHV	-2.2549	1	24030	0.922005	0.00599901	58.313	2	S(0.078)IS(0.922)LDTPLSIAHV	-0.95627	1	18501
map04261 Adrenergic signaling in cardiomyocytes	1.66676e-05	2.7	KHN84072.1	589	T	cAMP-dependent protein kinase catalytic subunit [Toxocara canis] GN=kin-1	kin-1	K04345	0.99994	8.26201e-134	163.8	2	TWT(1)LCGTPEYLAPEIILSK	-1.2052	2	2219600	0.999735	3.05403e-88	213.56	2	TWT(1)LCGTPEYLAPEIILSK	-0.20049	2	1767700	0.999658	1.03777e-132	166.29	2	TWT(1)LCGTPEYLAPEIILSK	-2.6203	2	1379400
map04261 Adrenergic signaling in cardiomyocytes	1.66676e-05	2.7	KHN84072.1	780	S	cAMP-dependent protein kinase catalytic subunit [Toxocara canis] GN=kin-1	kin-1	K04345									0.8116	4.97193e-05	51.399	2	GPGDASNFDDY(0.004)EEEPLRIS(0.812)GT(0.184)EK	-1.1712	1	258480
map04261 Adrenergic signaling in cardiomyocytes	1.66676e-05	2.7	KHN86485.1	667	T	Serine/threonine-protein kinase akt-1 [Toxocara canis] GN=akt-1	akt-1	K04456	1	2.03391e-99	240.17	2	EFTNAPVQLT(1)PPPAR	-1.1317	1	2069300	1	1.79084e-211	276.47	2	EFTNAPVQLT(1)PPPAR	1.663	3	2451700	1	1.94605e-117	269.09	2	EFTNAPVQLT(1)PPPAR	1.8752	1	1334200
map04261 Adrenergic signaling in cardiomyocytes	1.66676e-05	2.7	KHN86566.1	185	Y	Mitogen-activated protein kinase pmk-1 [Toxocara canis] GN=pmk-1	pmk-1	K04441	0.897156	0.00315038	66.953	2	QTDNEMT(0.035)GY(0.897)VAT(0.068)R	-2.8809	1	427590	0.9054	2.57191e-05	108.24	2	QTDNEMT(0.071)GY(0.905)VAT(0.024)R	0.020858	1	396520	0.99874	2.16209e-29	201.66	2	QTDNEMTGY(0.999)VAT(0.001)R	3.692	2	1253900
map04261 Adrenergic signaling in cardiomyocytes	1.66676e-05	2.7	KHN87676.1	1606	S	Myosin-4 [Toxocara canis] GN=unc-54	unc-54	K17751	0.998896	2.31383e-07	130.12	2	ALESMQAS(0.999)LEAES(0.001)K	3.8818	2	246850	0.999927	2.45009e-09	142.73	2	ALESMQAS(1)LEAESK	3.2075	3	252170	0.999324	2.38878e-07	103.63	2	ALESMQAS(0.999)LEAES(0.001)K	2.7862	1	192240
map04261 Adrenergic signaling in cardiomyocytes	1.66676e-05	2.7	KHN87676.1	1576	S	Myosin-4 [Toxocara canis] GN=unc-54	unc-54	K17751	1	1.30955e-05	92.319	2	AQVEVAQIRS(1)EVEK	0.98398	1	51965
map04261 Adrenergic signaling in cardiomyocytes	1.66676e-05	2.7	KHN87676.1	1105	S	Myosin-4 [Toxocara canis] GN=unc-54	unc-54	K17751									0.99792	0.0049572	115.05	2	LEEEQS(0.998)IVS(0.002)K	1.6133	1	62931	0.998082	0.00749257	84.102	2	LEEEQS(0.998)IVS(0.002)K	6.9347	1	53493
map04261 Adrenergic signaling in cardiomyocytes	1.66676e-05	2.7	KHN87695.1	1109	S	Myosin-4 [Toxocara canis] GN=unc-54	unc-54	K17751	1	0.00846461	79.795	2	LDEEQS(1)LVNK	0.10405	1	197000	1	0.0150579	45.183	2	LDEEQS(1)LVNK	-1.6676	1	215540
map04261 Adrenergic signaling in cardiomyocytes	1.66676e-05	2.7	KHN88781.1	188	Y	Mitogen-activated protein kinase mpk-1 [Toxocara canis] GN=mpk-1	mpk-1	K04371	0.984144	1.25558e-56	199.04	3	VTDPGHDHTGFLTEY(0.984)VAT(0.016)R	-5.2122	1	399580	0.943901	4.24238e-27	97.268	3	VTDPGHDHTGFLT(0.051)EY(0.944)VAT(0.005)R	-5.0845	1	410130	0.921261	7.56478e-19	100.56	3	VTDPGHDHTGFLT(0.009)EY(0.921)VAT(0.07)R	-2.0332	1	429040
map04270 Vascular smooth muscle contraction	0.0978291	1.69	KHN73369.1	82	S	Calmodulin [Toxocara canis] GN=cmd-1	cmd-1	K02183	0.999356	0.000757885	125.75	2	MKDT(0.001)DS(0.999)EEEIR	-1.3514	2	984910	0.999783	2.85735e-40	183	2	MKDTDS(1)EEEIR	-1.3439	2	900770	0.998316	1.70315e-11	178.03	2	MKDT(0.002)DS(0.998)EEEIR	-3.9056	2	948780
map04270 Vascular smooth muscle contraction	0.0978291	1.69	KHN73369.1	80	T	Calmodulin [Toxocara canis] GN=cmd-1	cmd-1	K02183																	0.965604	0.00857289	85.081	2	MKDT(0.966)DS(0.034)EEEIR	-1.3909	1	111420
map04270 Vascular smooth muscle contraction	0.0978291	1.69	KHN75441.1	770	S	Myosin-9, partial [Toxocara canis] GN=MYH9	MYH9	K10352	0.992235	7.31876e-167	258.17	3	NS(0.008)S(0.992)PHDDLDSIGTEGSDLTDDLKR	-0.50341	2	4958500	0.983071	1.18599e-297	299.97	2	NS(0.017)S(0.983)PHDDLDSIGTEGSDLTDDLK	2.097	3	6550400	0.971756	9.96335e-262	313.31	3	NS(0.028)S(0.972)PHDDLDSIGTEGSDLTDDLKR	1.0825	3	7299200
map04270 Vascular smooth muscle contraction	0.0978291	1.69	KHN75441.1	674	S	Myosin-9, partial [Toxocara canis] GN=MYH9	MYH9	K10352									1	3.97795e-05	99.442	2	RLS(1)DAILQLEDER	0.35722	1	470830	1	0.000641365	51.128	3	RLS(1)DAILQLEDERR	-4.36	2	533560
map04270 Vascular smooth muscle contraction	0.0978291	1.69	KHN78186.1	688	S	Adenylate cyclase type 9 [Toxocara canis] GN=ADCY9	ADCY9	K08049									1	0.0268831	54.27	2	AHFAES(1)ADR	-0.10609	1	51007
map04270 Vascular smooth muscle contraction	0.0978291	1.69	KHN79068.1	426	S	Atrial natriuretic peptide receptor 1 [Toxocara canis] GN=Npr1	Npr1	K12323									0.999567	0.00256743	89.382	2	KLS(1)FGGLSIK	-1.9869	1	86415	0.999769	0.0289399	82.437	2	KLS(1)FGGLSIK	-0.32317	1	94851
map04270 Vascular smooth muscle contraction	0.0978291	1.69	KHN79214.1	8	S	Calmodulin-like protein [Toxocara canis] GN=cal-1	cal-1	K02183																	1	0.0139804	112.8	2	KVS(1)LFNR	-0.22909	1	247080
map04270 Vascular smooth muscle contraction	0.0978291	1.69	KHN80821.1	268	S	cGMP-dependent protein kinase egl-4, partial [Toxocara canis] GN=egl-4	egl-4	K07376	1	0.000790652	110.91	2	VS(1)IFENLSEDR	-2.4957	1	362320	0.999999	7.55649e-05	76.563	2	VS(1)IFENLSEDR	-0.012137	1	380890	1	4.03207e-05	108.5	2	VS(1)IFENLSEDR	-2.2001	1	369960
map04270 Vascular smooth muscle contraction	0.0978291	1.69	KHN80821.1	575	T	cGMP-dependent protein kinase egl-4, partial [Toxocara canis] GN=egl-4	egl-4	K07376	0.992326	3.30939e-21	113.63	2	T(0.006)WT(0.992)FCGT(0.001)PEYVSPEIILNK	-1.2962	1	157980	0.945365	1.26557e-09	96.453	2	T(0.055)WT(0.945)FCGTPEYVSPEIILNK	-0.18683	2	164700	0.996473	6.01944e-21	119.55	2	T(0.003)WT(0.996)FCGTPEYVSPEIILNK	-0.81924	2	151680
map04270 Vascular smooth muscle contraction	0.0978291	1.69	KHN81341.1	19	T	Putative serine/threonine-protein phosphatase C06A1.3 [Toxocara canis] GN=C06A1.3	C06A1.3	K06269									1	0.0145584	53.517	2	LT(1)ELY(1)T(1)KR	13.561	2	162020
map04270 Vascular smooth muscle contraction	0.0978291	1.69	KHN81341.1	23	T	Putative serine/threonine-protein phosphatase C06A1.3 [Toxocara canis] GN=C06A1.3	C06A1.3	K06269									1	0.0145584	53.517	2	LT(1)ELY(1)T(1)KR	13.561	2	162020
map04270 Vascular smooth muscle contraction	0.0978291	1.69	KHN81341.1	22	Y	Putative serine/threonine-protein phosphatase C06A1.3 [Toxocara canis] GN=C06A1.3	C06A1.3	K06269									1	0.0145584	53.517	2	LT(1)ELY(1)T(1)KR	13.561	2	162020
map04270 Vascular smooth muscle contraction	0.0978291	1.69	KHN83127.1	4	S	Myosin-2 essential light chain [Toxocara canis] GN=Mlc-c	Mlc-c	K12751	0.933286	0.000188437	135.21	2	VS(0.042)S(0.933)T(0.025)EEQLSECR	0.95687	3	496890	0.838584	4.03252e-05	97.084	2	VS(0.02)S(0.839)T(0.142)EEQLSECR	-0.37692	1	401730	0.909297	0.000328123	117.41	2	VS(0.06)S(0.909)T(0.03)EEQLSECR	4.0961	2	523260
map04270 Vascular smooth muscle contraction	0.0978291	1.69	KHN84072.1	589	T	cAMP-dependent protein kinase catalytic subunit [Toxocara canis] GN=kin-1	kin-1	K04345	0.99994	8.26201e-134	163.8	2	TWT(1)LCGTPEYLAPEIILSK	-1.2052	2	2219600	0.999735	3.05403e-88	213.56	2	TWT(1)LCGTPEYLAPEIILSK	-0.20049	2	1767700	0.999658	1.03777e-132	166.29	2	TWT(1)LCGTPEYLAPEIILSK	-2.6203	2	1379400
map04270 Vascular smooth muscle contraction	0.0978291	1.69	KHN84072.1	780	S	cAMP-dependent protein kinase catalytic subunit [Toxocara canis] GN=kin-1	kin-1	K04345									0.8116	4.97193e-05	51.399	2	GPGDASNFDDY(0.004)EEEPLRIS(0.812)GT(0.184)EK	-1.1712	1	258480
map04270 Vascular smooth muscle contraction	0.0978291	1.69	KHN84458.1	994	S	Myosin heavy chain, non-muscle [Toxocara canis] GN=zip	zip	K10352	0.999326	0.0173253	63.908	2	HAELYDS(0.999)Y(0.001)EK	0.95875	1	142110	0.998674	0.00344231	88.42	2	HAELYDS(0.999)Y(0.001)EK	5.0588	1	146920
map04270 Vascular smooth muscle contraction	0.0978291	1.69	KHN84458.1	887	S	Myosin heavy chain, non-muscle [Toxocara canis] GN=zip	zip	K10352									1	0.00251398	85.622	2	IQQLS(1)EER	4.4676	1	32184
map04270 Vascular smooth muscle contraction	0.0978291	1.69	KHN84458.1	208	S	Myosin heavy chain, non-muscle [Toxocara canis] GN=zip	zip	K10352									0.998688	0.00567938	108.4	2	TPS(0.001)S(0.999)PAKPR	-2.6925	1	419640
map04270 Vascular smooth muscle contraction	0.0978291	1.69	KHN84458.1	1133	S	Myosin heavy chain, non-muscle [Toxocara canis] GN=zip	zip	K10352																	0.998801	0.00220159	44.585	3	ELEST(0.001)LEELKEDLENEKS(0.999)LR	1.3441	1	4163.2
map04270 Vascular smooth muscle contraction	0.0978291	1.69	KHN88781.1	188	Y	Mitogen-activated protein kinase mpk-1 [Toxocara canis] GN=mpk-1	mpk-1	K04371	0.984144	1.25558e-56	199.04	3	VTDPGHDHTGFLTEY(0.984)VAT(0.016)R	-5.2122	1	399580	0.943901	4.24238e-27	97.268	3	VTDPGHDHTGFLT(0.051)EY(0.944)VAT(0.005)R	-5.0845	1	410130	0.921261	7.56478e-19	100.56	3	VTDPGHDHTGFLT(0.009)EY(0.921)VAT(0.07)R	-2.0332	1	429040
map04310 Wnt signaling pathway	0.198432	1.51	KHN78538.1	157	T	S-phase kinase-associated protein 1 [Toxocara canis] GN=Skp1	Skp1	K03094	1	8.70471e-47	194.55	2	NDFT(1)PEEEEQIRK	1.3961	3	882500	1	2.10013e-21	176	2	NDFT(1)PEEEEQIRK	-3.0559	2	786910	1	0.000370095	144.38	2	NDFT(1)PEEEEQIR	0.84762	1	633630
map04310 Wnt signaling pathway	0.198432	1.51	KHN79854.1	513	S	C-terminal-binding protein [Toxocara canis] GN=CtBP	CtBP	K04496	0.830255	0.00790493	74.733	2	QSPAVQIS(0.83)HS(0.17)PK	-3.0928	1	52569
map04310 Wnt signaling pathway	0.198432	1.51	KHN79854.1	515	S	C-terminal-binding protein [Toxocara canis] GN=CtBP	CtBP	K04496									0.975474	0.00657507	70.552	2	QSPAVQIS(0.025)HS(0.975)PK	-1.1717	1	52331
map04310 Wnt signaling pathway	0.198432	1.51	KHN81192.1	295	T	Calcium/calmodulin-dependent protein kinase type II [Toxocara canis] GN=unc-43	unc-43	K04515									1	0.00306404	90.306	2	QDT(1)VDCLKK	-2.9962	1	161270
map04310 Wnt signaling pathway	0.198432	1.51	KHN81192.1	288	S	Calcium/calmodulin-dependent protein kinase type II [Toxocara canis] GN=unc-43	unc-43	K04515																	1	0.0268051	93.467	2	VAS(1)VMHR	-4.2885	1	279500
map04310 Wnt signaling pathway	0.198432	1.51	KHN81197.1	134	S	Calcium/calmodulin-dependent protein kinase type II [Toxocara canis] GN=unc-43	unc-43	K04515	0.955381	1.48651e-33	168.69	2	ES(0.045)S(0.955)ESSQTIDEQDGDK	-0.56541	1	214970	0.956884	3.28442e-105	188.85	2	ES(0.043)S(0.957)ESSQTIDEQDGDK	-1.8411	1	304290
map04310 Wnt signaling pathway	0.198432	1.51	KHN81197.1	139	T	Calcium/calmodulin-dependent protein kinase type II [Toxocara canis] GN=unc-43	unc-43	K04515	0.990095	1.21194e-07	108.6	2	ESSES(0.001)S(0.009)QT(0.99)IDEQDGDK	-2.1095	1	102420	0.991562	1.97953e-15	145.18	2	ESSES(0.001)S(0.007)QT(0.992)IDEQDGDK	-3.1278	1	87685
map04310 Wnt signaling pathway	0.198432	1.51	KHN81197.1	157	T	Calcium/calmodulin-dependent protein kinase type II [Toxocara canis] GN=unc-43	unc-43	K04515	1	0.0226181	111.98	2	TLNHENT(1)VVR	0.83638	1	140910									1	0.0298686	79.235	2	TLNHENT(1)VVR	0.77516	1	191470
map04310 Wnt signaling pathway	0.198432	1.51	KHN83519.1	231	Y	Glycogen synthase kinase-3 beta [Toxocara canis] GN=GSK3B	GSK3B	K03083	0.93651	7.63472e-05	134.2	2	GEPNVS(0.063)Y(0.937)ICSR	-0.041266	1	6240700	0.931689	0.00320464	115.04	2	GEPNVS(0.068)Y(0.932)ICSR	1.1369	1	6002000	0.94165	3.60357e-06	160.98	2	GEPNVS(0.058)Y(0.942)ICSR	-1.4557	2	5935700
map04310 Wnt signaling pathway	0.198432	1.51	KHN84072.1	589	T	cAMP-dependent protein kinase catalytic subunit [Toxocara canis] GN=kin-1	kin-1	K04345	0.99994	8.26201e-134	163.8	2	TWT(1)LCGTPEYLAPEIILSK	-1.2052	2	2219600	0.999735	3.05403e-88	213.56	2	TWT(1)LCGTPEYLAPEIILSK	-0.20049	2	1767700	0.999658	1.03777e-132	166.29	2	TWT(1)LCGTPEYLAPEIILSK	-2.6203	2	1379400
map04310 Wnt signaling pathway	0.198432	1.51	KHN84072.1	780	S	cAMP-dependent protein kinase catalytic subunit [Toxocara canis] GN=kin-1	kin-1	K04345									0.8116	4.97193e-05	51.399	2	GPGDASNFDDY(0.004)EEEPLRIS(0.812)GT(0.184)EK	-1.1712	1	258480
map04310 Wnt signaling pathway	0.198432	1.51	KHN84901.1	149	Y	Mitogen-activated protein kinase 9 [Toxocara canis] GN=Mapk9	Mapk9	K04440	0.999852	0.000773456	77.072	2	MSIY(1)VVTR	-1.3991	3	390010	0.999816	0.00254316	84.368	2	MSIY(1)VVTR	-0.57385	4	435100	0.994474	0.0049632	56.378	2	MS(0.005)IY(0.994)VVT(0.001)R	-0.94988	3	411520
map04310 Wnt signaling pathway	0.198432	1.51	KHN85617.1	232	Y	Putative serine/threonine-protein kinase R03D7.5 [Toxocara canis] GN=R03D7.5	R03D7.5	K03083									0.826462	0.00875233	83.438	2	SFEENT(0.003)PY(0.826)QVT(0.17)R	-4.6056	1	65250
map04310 Wnt signaling pathway	0.198432	1.51	KHN88695.1	446	S	Serine/threonine-protein phosphatase 2B catalytic subunit 2 [Toxocara canis] GN=Pp2B-14D	Pp2B-14D	K04348									1	0.0232547	51.531	2	IQS(1)FDEAK	1.8543	1	27160
map04340 Hedgehog signaling pathway	0.28021	1.82	KHN78475.1	397	S	Casein kinase I isoform gamma-1 [Toxocara canis] GN=Csnk1g1	Csnk1g1	K08958	0.999956	1.16479e-07	104.3	2	SQQPIAHTEDNS(1)EVK	-7.0404	1	405130	0.999973	1.4552e-07	104.3	2	SQQPIAHTEDNS(1)EVK	-5.3393	1	389850	0.999906	1.66359e-10	128.39	2	SQQPIAHTEDNS(1)EVK	-4.8214	1	424540
map04340 Hedgehog signaling pathway	0.28021	1.82	KHN78475.1	386	S	Casein kinase I isoform gamma-1 [Toxocara canis] GN=Csnk1g1	Csnk1g1	K08958									0.999581	0.0199441	40.324	2	S(1)QQPIAHTEDNSEVK	-3.8766	1	256070	1	4.53088e-10	96.26	2	S(1)QQPIAHTEDNSEVK	-0.85357	1	250420
map04340 Hedgehog signaling pathway	0.28021	1.82	KHN83519.1	231	Y	Glycogen synthase kinase-3 beta [Toxocara canis] GN=GSK3B	GSK3B	K03083	0.93651	7.63472e-05	134.2	2	GEPNVS(0.063)Y(0.937)ICSR	-0.041266	1	6240700	0.931689	0.00320464	115.04	2	GEPNVS(0.068)Y(0.932)ICSR	1.1369	1	6002000	0.94165	3.60357e-06	160.98	2	GEPNVS(0.058)Y(0.942)ICSR	-1.4557	2	5935700
map04340 Hedgehog signaling pathway	0.28021	1.82	KHN84072.1	589	T	cAMP-dependent protein kinase catalytic subunit [Toxocara canis] GN=kin-1	kin-1	K04345	0.99994	8.26201e-134	163.8	2	TWT(1)LCGTPEYLAPEIILSK	-1.2052	2	2219600	0.999735	3.05403e-88	213.56	2	TWT(1)LCGTPEYLAPEIILSK	-0.20049	2	1767700	0.999658	1.03777e-132	166.29	2	TWT(1)LCGTPEYLAPEIILSK	-2.6203	2	1379400
map04340 Hedgehog signaling pathway	0.28021	1.82	KHN84072.1	780	S	cAMP-dependent protein kinase catalytic subunit [Toxocara canis] GN=kin-1	kin-1	K04345									0.8116	4.97193e-05	51.399	2	GPGDASNFDDY(0.004)EEEPLRIS(0.812)GT(0.184)EK	-1.1712	1	258480
map04340 Hedgehog signaling pathway	0.28021	1.82	KHN85617.1	232	Y	Putative serine/threonine-protein kinase R03D7.5 [Toxocara canis] GN=R03D7.5	R03D7.5	K03083									0.826462	0.00875233	83.438	2	SFEENT(0.003)PY(0.826)QVT(0.17)R	-4.6056	1	65250
map04341 Hedgehog signaling pathway - fly	0.0533303	2.42	KHN78475.1	397	S	Casein kinase I isoform gamma-1 [Toxocara canis] GN=Csnk1g1	Csnk1g1	K08958	0.999956	1.16479e-07	104.3	2	SQQPIAHTEDNS(1)EVK	-7.0404	1	405130	0.999973	1.4552e-07	104.3	2	SQQPIAHTEDNS(1)EVK	-5.3393	1	389850	0.999906	1.66359e-10	128.39	2	SQQPIAHTEDNS(1)EVK	-4.8214	1	424540
map04341 Hedgehog signaling pathway - fly	0.0533303	2.42	KHN78475.1	386	S	Casein kinase I isoform gamma-1 [Toxocara canis] GN=Csnk1g1	Csnk1g1	K08958									0.999581	0.0199441	40.324	2	S(1)QQPIAHTEDNSEVK	-3.8766	1	256070	1	4.53088e-10	96.26	2	S(1)QQPIAHTEDNSEVK	-0.85357	1	250420
map04341 Hedgehog signaling pathway - fly	0.0533303	2.42	KHN78538.1	157	T	S-phase kinase-associated protein 1 [Toxocara canis] GN=Skp1	Skp1	K03094	1	8.70471e-47	194.55	2	NDFT(1)PEEEEQIRK	1.3961	3	882500	1	2.10013e-21	176	2	NDFT(1)PEEEEQIRK	-3.0559	2	786910	1	0.000370095	144.38	2	NDFT(1)PEEEEQIR	0.84762	1	633630
map04341 Hedgehog signaling pathway - fly	0.0533303	2.42	KHN83519.1	231	Y	Glycogen synthase kinase-3 beta [Toxocara canis] GN=GSK3B	GSK3B	K03083	0.93651	7.63472e-05	134.2	2	GEPNVS(0.063)Y(0.937)ICSR	-0.041266	1	6240700	0.931689	0.00320464	115.04	2	GEPNVS(0.068)Y(0.932)ICSR	1.1369	1	6002000	0.94165	3.60357e-06	160.98	2	GEPNVS(0.058)Y(0.942)ICSR	-1.4557	2	5935700
map04341 Hedgehog signaling pathway - fly	0.0533303	2.42	KHN84072.1	589	T	cAMP-dependent protein kinase catalytic subunit [Toxocara canis] GN=kin-1	kin-1	K04345	0.99994	8.26201e-134	163.8	2	TWT(1)LCGTPEYLAPEIILSK	-1.2052	2	2219600	0.999735	3.05403e-88	213.56	2	TWT(1)LCGTPEYLAPEIILSK	-0.20049	2	1767700	0.999658	1.03777e-132	166.29	2	TWT(1)LCGTPEYLAPEIILSK	-2.6203	2	1379400
map04341 Hedgehog signaling pathway - fly	0.0533303	2.42	KHN84072.1	780	S	cAMP-dependent protein kinase catalytic subunit [Toxocara canis] GN=kin-1	kin-1	K04345									0.8116	4.97193e-05	51.399	2	GPGDASNFDDY(0.004)EEEPLRIS(0.812)GT(0.184)EK	-1.1712	1	258480
map04341 Hedgehog signaling pathway - fly	0.0533303	2.42	KHN85617.1	232	Y	Putative serine/threonine-protein kinase R03D7.5 [Toxocara canis] GN=R03D7.5	R03D7.5	K03083									0.826462	0.00875233	83.438	2	SFEENT(0.003)PY(0.826)QVT(0.17)R	-4.6056	1	65250
map04360 Axon guidance	0.0167836	2.03	KHN71029.1	108	Y	Tyrosine-protein kinase Fyn [Toxocara canis] GN=fyn	fyn	K05704	1	0.000167901	81.335	2	KLMEEDIY(1)EAR	1.4593	1	41981	1	0.000890921	132.44	2	KLMEEDIY(1)EAR	2.6116	1	41428	1	0.0123952	58.889	2	KLMEEDIY(1)EAR	2.9672	1	35557
map04360 Axon guidance	0.0167836	2.03	KHN74098.1	173	S	Actin-depolymerizing factor 1, isoforms a/b [Toxocara canis] GN=unc-60	unc-60	K05765	0.980339	1.92491e-17	131.48	2	ILQFQVS(0.98)DES(0.02)EIAHK	1.6961	1	248420	0.990746	1.05617e-10	111.75	2	ILQFQVS(0.991)DES(0.009)EIAHK	3.6704	2	273390	0.999509	9.85642e-13	149.14	2	ILQFQVS(1)DESEIAHK	2.3082	1	228220
map04360 Axon guidance	0.0167836	2.03	KHN77148.1	812	S	Integrin beta pat-3 [Toxocara canis] GN=pat-3	pat-3	K05719	0.999874	0.00502325	61.042	2	NPVYAGNS(1)AK	-0.97532	1	62317
map04360 Axon guidance	0.0167836	2.03	KHN77148.1	235	S	Integrin beta pat-3 [Toxocara canis] GN=pat-3	pat-3	K05719																	0.96426	0.0042903	42.941	2	NQMS(0.964)LT(0.033)MDT(0.003)AR	4.4453	1	43017
map04360 Axon guidance	0.0167836	2.03	KHN81099.1	10	S	hypothetical protein Tcan_05298 [Toxocara canis] GN=Tcan_05298	Tcan_05298	K06754	0.999579	0.012773	69.201	2	INDGS(1)VHLTAR	-1.1869	1	42272	0.999978	0.0174874	73.305	2	INDGS(1)VHLTAR	3.5151	1	50634
map04360 Axon guidance	0.0167836	2.03	KHN81192.1	295	T	Calcium/calmodulin-dependent protein kinase type II [Toxocara canis] GN=unc-43	unc-43	K04515									1	0.00306404	90.306	2	QDT(1)VDCLKK	-2.9962	1	161270
map04360 Axon guidance	0.0167836	2.03	KHN81192.1	288	S	Calcium/calmodulin-dependent protein kinase type II [Toxocara canis] GN=unc-43	unc-43	K04515																	1	0.0268051	93.467	2	VAS(1)VMHR	-4.2885	1	279500
map04360 Axon guidance	0.0167836	2.03	KHN81197.1	134	S	Calcium/calmodulin-dependent protein kinase type II [Toxocara canis] GN=unc-43	unc-43	K04515	0.955381	1.48651e-33	168.69	2	ES(0.045)S(0.955)ESSQTIDEQDGDK	-0.56541	1	214970	0.956884	3.28442e-105	188.85	2	ES(0.043)S(0.957)ESSQTIDEQDGDK	-1.8411	1	304290
map04360 Axon guidance	0.0167836	2.03	KHN81197.1	139	T	Calcium/calmodulin-dependent protein kinase type II [Toxocara canis] GN=unc-43	unc-43	K04515	0.990095	1.21194e-07	108.6	2	ESSES(0.001)S(0.009)QT(0.99)IDEQDGDK	-2.1095	1	102420	0.991562	1.97953e-15	145.18	2	ESSES(0.001)S(0.007)QT(0.992)IDEQDGDK	-3.1278	1	87685
map04360 Axon guidance	0.0167836	2.03	KHN81197.1	157	T	Calcium/calmodulin-dependent protein kinase type II [Toxocara canis] GN=unc-43	unc-43	K04515	1	0.0226181	111.98	2	TLNHENT(1)VVR	0.83638	1	140910									1	0.0298686	79.235	2	TLNHENT(1)VVR	0.77516	1	191470
map04360 Axon guidance	0.0167836	2.03	KHN82712.1	62	S	Myosin regulatory light chain 1 [Toxocara canis] GN=mlc-1	mlc-1	K12757	0.937392	0.00170963	46.276	2	DLY(0.003)AS(0.06)MGQIAS(0.937)DAQIDAMIK	0.14664	1	233210	0.999977	4.60987e-21	101.55	2	DLYASMGQIAS(1)DAQIDAMIK	-1.3206	1	235200	0.999881	3.71991e-07	80.677	2	DLYASMGQIAS(1)DAQIDAMIK	1.0309	2	378060
map04360 Axon guidance	0.0167836	2.03	KHN82712.1	15	S	Myosin regulatory light chain 1 [Toxocara canis] GN=mlc-1	mlc-1	K12757	1	3.75136e-35	195.09	2	S(1)GS(1)EAAQFDQK	-0.98013	40	78699000	1	5.76815e-68	174	2	S(1)GS(1)EAAQFDQK	4.0204	44	61624000	1	9.90431e-08	163.09	2	S(1)GS(1)EAAQFDQK	2.9271	59	43768000
map04360 Axon guidance	0.0167836	2.03	KHN82712.1	17	S	Myosin regulatory light chain 1 [Toxocara canis] GN=mlc-1	mlc-1	K12757	1	2.59513e-201	261.63	2	S(1)GS(1)EAAQFDQK	-0.98013	58	234450000	1	1.01319e-95	224.75	2	S(1)GS(1)EAAQFDQK	4.0204	68	105520000	1	5.41581e-127	238.93	2	S(1)GS(1)EAAQFDQK	2.9271	79	163720000
map04360 Axon guidance	0.0167836	2.03	KHN83519.1	231	Y	Glycogen synthase kinase-3 beta [Toxocara canis] GN=GSK3B	GSK3B	K03083	0.93651	7.63472e-05	134.2	2	GEPNVS(0.063)Y(0.937)ICSR	-0.041266	1	6240700	0.931689	0.00320464	115.04	2	GEPNVS(0.068)Y(0.932)ICSR	1.1369	1	6002000	0.94165	3.60357e-06	160.98	2	GEPNVS(0.058)Y(0.942)ICSR	-1.4557	2	5935700
map04360 Axon guidance	0.0167836	2.03	KHN85617.1	232	Y	Putative serine/threonine-protein kinase R03D7.5 [Toxocara canis] GN=R03D7.5	R03D7.5	K03083									0.826462	0.00875233	83.438	2	SFEENT(0.003)PY(0.826)QVT(0.17)R	-4.6056	1	65250
map04360 Axon guidance	0.0167836	2.03	KHN88395.1	18	S	putative myosin regulatory light chain [Toxocara canis] GN=mlc-4	mlc-4	K12757	0.940872	3.12674e-23	145.31	2	AT(0.059)S(0.941)NVFAMFDQAQIQEFK	1.4519	3	566360	0.913601	1.01643e-15	153.23	2	AT(0.086)S(0.914)NVFAMFDQAQIQEFK	-2.3842	3	538710	0.937051	1.4616e-12	142.74	2	AT(0.063)S(0.937)NVFAMFDQAQIQEFK	-2.1429	2	503920
map04360 Axon guidance	0.0167836	2.03	KHN88695.1	446	S	Serine/threonine-protein phosphatase 2B catalytic subunit 2 [Toxocara canis] GN=Pp2B-14D	Pp2B-14D	K04348									1	0.0232547	51.531	2	IQS(1)FDEAK	1.8543	1	27160
map04360 Axon guidance	0.0167836	2.03	KHN88781.1	188	Y	Mitogen-activated protein kinase mpk-1 [Toxocara canis] GN=mpk-1	mpk-1	K04371	0.984144	1.25558e-56	199.04	3	VTDPGHDHTGFLTEY(0.984)VAT(0.016)R	-5.2122	1	399580	0.943901	4.24238e-27	97.268	3	VTDPGHDHTGFLT(0.051)EY(0.944)VAT(0.005)R	-5.0845	1	410130	0.921261	7.56478e-19	100.56	3	VTDPGHDHTGFLT(0.009)EY(0.921)VAT(0.07)R	-2.0332	1	429040
map04361 Axon regeneration	0.316349	1.34	KHN74873.1	128	S	Mitogen-activated protein kinase kinase kinase, partial [Toxocara canis] GN=slpr	slpr	K04417	0.999453	0.013899	42.495	2	S(0.999)ILVESNYDYTPR	-0.60154	1	35635
map04361 Axon regeneration	0.316349	1.34	KHN76283.1	415	S	Ena/VASP-like protein [Toxocara canis] GN=EVL	EVL	K23487	0.952751	0.00496521	69.224	2	APS(0.953)GS(0.046)S(0.001)ISSQEEPR	0.29785	1	87742
map04361 Axon regeneration	0.316349	1.34	KHN78186.1	688	S	Adenylate cyclase type 9 [Toxocara canis] GN=ADCY9	ADCY9	K08049									1	0.0268831	54.27	2	AHFAES(1)ADR	-0.10609	1	51007
map04361 Axon regeneration	0.316349	1.34	KHN81099.1	10	S	hypothetical protein Tcan_05298 [Toxocara canis] GN=Tcan_05298	Tcan_05298	K06754	0.999579	0.012773	69.201	2	INDGS(1)VHLTAR	-1.1869	1	42272	0.999978	0.0174874	73.305	2	INDGS(1)VHLTAR	3.5151	1	50634
map04361 Axon regeneration	0.316349	1.34	KHN81288.1	676	S	5'-AMP-activated protein kinase catalytic subunit alpha-2 [Toxocara canis] GN=aak-2	aak-2	K07198	0.959693	2.82614e-05	44.654	2	AQS(0.96)LPMPMEVDQT(0.039)PPPS(0.001)PTVT(0.001)K	1.0114	1	275700									0.893369	7.21707e-05	44.019	2	AQS(0.893)LPMPMEVDQT(0.105)PPPS(0.001)PT(0.001)VT(0.001)K	-0.53298	1	277960
map04361 Axon regeneration	0.316349	1.34	KHN81288.1	660	S	5'-AMP-activated protein kinase catalytic subunit alpha-2 [Toxocara canis] GN=aak-2	aak-2	K07198	0.997083	0.000168645	98.865	2	HAS(0.997)VS(0.003)MPVKPSLR	-7.7321	2	242880									0.846776	0.00713533	82.437	3	HAS(0.847)VS(0.153)MPVKPSLR	-1.5511	1	24438
map04361 Axon regeneration	0.316349	1.34	KHN81288.1	652	S	5'-AMP-activated protein kinase catalytic subunit alpha-2 [Toxocara canis] GN=aak-2	aak-2	K07198	0.995466	1.87596e-06	118.64	2	SLVDEDNGS(0.995)AS(0.004)S(0.001)S(0.001)R	-4.6486	1	217760	0.917098	5.81991e-07	86.952	2	SLVDEDNGS(0.917)AS(0.054)S(0.021)S(0.008)R	-3.829	1	236030	0.872522	2.17004e-07	92.319	2	SLVDEDNGS(0.873)AS(0.051)S(0.038)S(0.038)R	-4.4374	1	229130
map04361 Axon regeneration	0.316349	1.34	KHN83144.1	235	S	Dual specificity mitogen-activated protein kinase kinase hemipterous [Toxocara canis] GN=hep	hep	K04431	1	2.15799e-41	177.64	2	LCDFGIAGQLIDS(1)RR	4.2324	2	257840	1	2.18272e-73	175.48	2	LCDFGIAGQLIDS(1)RR	2.7827	3	311930	1	4.00848e-08	107.84	2	LCDFGIAGQLIDS(1)RR	3.1075	3	337520
map04361 Axon regeneration	0.316349	1.34	KHN83144.1	256	S	Dual specificity mitogen-activated protein kinase kinase hemipterous [Toxocara canis] GN=hep	hep	K04431	0.962132	0.0111801	54.309	2	VGS(0.962)S(0.038)ESEYGIR	-2.5129	1	84552
map04361 Axon regeneration	0.316349	1.34	KHN84072.1	589	T	cAMP-dependent protein kinase catalytic subunit [Toxocara canis] GN=kin-1	kin-1	K04345	0.99994	8.26201e-134	163.8	2	TWT(1)LCGTPEYLAPEIILSK	-1.2052	2	2219600	0.999735	3.05403e-88	213.56	2	TWT(1)LCGTPEYLAPEIILSK	-0.20049	2	1767700	0.999658	1.03777e-132	166.29	2	TWT(1)LCGTPEYLAPEIILSK	-2.6203	2	1379400
map04361 Axon regeneration	0.316349	1.34	KHN84072.1	780	S	cAMP-dependent protein kinase catalytic subunit [Toxocara canis] GN=kin-1	kin-1	K04345									0.8116	4.97193e-05	51.399	2	GPGDASNFDDY(0.004)EEEPLRIS(0.812)GT(0.184)EK	-1.1712	1	258480
map04361 Axon regeneration	0.316349	1.34	KHN84901.1	149	Y	Mitogen-activated protein kinase 9 [Toxocara canis] GN=Mapk9	Mapk9	K04440	0.999852	0.000773456	77.072	2	MSIY(1)VVTR	-1.3991	3	390010	0.999816	0.00254316	84.368	2	MSIY(1)VVTR	-0.57385	4	435100	0.994474	0.0049632	56.378	2	MS(0.005)IY(0.994)VVT(0.001)R	-0.94988	3	411520
map04361 Axon regeneration	0.316349	1.34	KHN86566.1	185	Y	Mitogen-activated protein kinase pmk-1 [Toxocara canis] GN=pmk-1	pmk-1	K04441	0.897156	0.00315038	66.953	2	QTDNEMT(0.035)GY(0.897)VAT(0.068)R	-2.8809	1	427590	0.9054	2.57191e-05	108.24	2	QTDNEMT(0.071)GY(0.905)VAT(0.024)R	0.020858	1	396520	0.99874	2.16209e-29	201.66	2	QTDNEMTGY(0.999)VAT(0.001)R	3.692	2	1253900
map04370 VEGF signaling pathway	0.00796213	3.36	KHN71029.1	108	Y	Tyrosine-protein kinase Fyn [Toxocara canis] GN=fyn	fyn	K05704	1	0.000167901	81.335	2	KLMEEDIY(1)EAR	1.4593	1	41981	1	0.000890921	132.44	2	KLMEEDIY(1)EAR	2.6116	1	41428	1	0.0123952	58.889	2	KLMEEDIY(1)EAR	2.9672	1	35557
map04370 VEGF signaling pathway	0.00796213	3.36	KHN72554.1	65	S	Transforming growth factor beta-1-induced transcript 1 protein [Toxocara canis] GN=tgfb1i1	tgfb1i1	K05760	1	0.00187116	80.623	2	HNES(1)VLER	0.50393	1	93768	1	0.00878839	88.734	2	HNES(1)VLER	3.1172	1	60733	1	0.00491137	76.255	2	HNES(1)VLER	1.901	1	92676
map04370 VEGF signaling pathway	0.00796213	3.36	KHN72554.1	99	S	Transforming growth factor beta-1-induced transcript 1 protein [Toxocara canis] GN=tgfb1i1	tgfb1i1	K05760									0.933008	1.86897e-06	149.02	2	LTSIS(0.933)T(0.067)EDMQK	-1.9414	2	1346500
map04370 VEGF signaling pathway	0.00796213	3.36	KHN86485.1	667	T	Serine/threonine-protein kinase akt-1 [Toxocara canis] GN=akt-1	akt-1	K04456	1	2.03391e-99	240.17	2	EFTNAPVQLT(1)PPPAR	-1.1317	1	2069300	1	1.79084e-211	276.47	2	EFTNAPVQLT(1)PPPAR	1.663	3	2451700	1	1.94605e-117	269.09	2	EFTNAPVQLT(1)PPPAR	1.8752	1	1334200
map04370 VEGF signaling pathway	0.00796213	3.36	KHN86566.1	185	Y	Mitogen-activated protein kinase pmk-1 [Toxocara canis] GN=pmk-1	pmk-1	K04441	0.897156	0.00315038	66.953	2	QTDNEMT(0.035)GY(0.897)VAT(0.068)R	-2.8809	1	427590	0.9054	2.57191e-05	108.24	2	QTDNEMT(0.071)GY(0.905)VAT(0.024)R	0.020858	1	396520	0.99874	2.16209e-29	201.66	2	QTDNEMTGY(0.999)VAT(0.001)R	3.692	2	1253900
map04370 VEGF signaling pathway	0.00796213	3.36	KHN88695.1	446	S	Serine/threonine-protein phosphatase 2B catalytic subunit 2 [Toxocara canis] GN=Pp2B-14D	Pp2B-14D	K04348									1	0.0232547	51.531	2	IQS(1)FDEAK	1.8543	1	27160
map04370 VEGF signaling pathway	0.00796213	3.36	KHN88781.1	188	Y	Mitogen-activated protein kinase mpk-1 [Toxocara canis] GN=mpk-1	mpk-1	K04371	0.984144	1.25558e-56	199.04	3	VTDPGHDHTGFLTEY(0.984)VAT(0.016)R	-5.2122	1	399580	0.943901	4.24238e-27	97.268	3	VTDPGHDHTGFLT(0.051)EY(0.944)VAT(0.005)R	-5.0845	1	410130	0.921261	7.56478e-19	100.56	3	VTDPGHDHTGFLT(0.009)EY(0.921)VAT(0.07)R	-2.0332	1	429040
map04371 Apelin signaling pathway	0.012793	2.25	KHN73369.1	82	S	Calmodulin [Toxocara canis] GN=cmd-1	cmd-1	K02183	0.999356	0.000757885	125.75	2	MKDT(0.001)DS(0.999)EEEIR	-1.3514	2	984910	0.999783	2.85735e-40	183	2	MKDTDS(1)EEEIR	-1.3439	2	900770	0.998316	1.70315e-11	178.03	2	MKDT(0.002)DS(0.998)EEEIR	-3.9056	2	948780
map04371 Apelin signaling pathway	0.012793	2.25	KHN73369.1	80	T	Calmodulin [Toxocara canis] GN=cmd-1	cmd-1	K02183																	0.965604	0.00857289	85.081	2	MKDT(0.966)DS(0.034)EEEIR	-1.3909	1	111420
map04371 Apelin signaling pathway	0.012793	2.25	KHN76326.1	176	S	5'-AMP-activated protein kinase subunit beta-2 [Toxocara canis] GN=PRKAB2	PRKAB2	K07199	0.999999	2.6742e-08	88.714	2	KVS(1)VAGAQPPSHDTPNDR	-8.1622	1	545920	0.999999	0.00015498	66.002	3	KVS(1)VAGAQPPSHDTPNDR	-1.892	2	1199000	0.999994	8.04545e-10	73.455	2	KVS(1)VAGAQPPSHDTPNDR	-6.3445	2	864170
map04371 Apelin signaling pathway	0.012793	2.25	KHN78186.1	688	S	Adenylate cyclase type 9 [Toxocara canis] GN=ADCY9	ADCY9	K08049									1	0.0268831	54.27	2	AHFAES(1)ADR	-0.10609	1	51007
map04371 Apelin signaling pathway	0.012793	2.25	KHN79214.1	8	S	Calmodulin-like protein [Toxocara canis] GN=cal-1	cal-1	K02183																	1	0.0139804	112.8	2	KVS(1)LFNR	-0.22909	1	247080
map04371 Apelin signaling pathway	0.012793	2.25	KHN80556.1	118	S	hypothetical protein Tcan_07507 [Toxocara canis] GN=Tcan_07507	Tcan_07507	K07200	0.994372	0.0166351	55.578	2	SDAT(0.006)PIS(0.994)PHK	1.9845	1	329630	0.9995	0.0222104	48.822	2	SDATPIS(1)PHK	2.723	1	310360
map04371 Apelin signaling pathway	0.012793	2.25	KHN81288.1	676	S	5'-AMP-activated protein kinase catalytic subunit alpha-2 [Toxocara canis] GN=aak-2	aak-2	K07198	0.959693	2.82614e-05	44.654	2	AQS(0.96)LPMPMEVDQT(0.039)PPPS(0.001)PTVT(0.001)K	1.0114	1	275700									0.893369	7.21707e-05	44.019	2	AQS(0.893)LPMPMEVDQT(0.105)PPPS(0.001)PT(0.001)VT(0.001)K	-0.53298	1	277960
map04371 Apelin signaling pathway	0.012793	2.25	KHN81288.1	660	S	5'-AMP-activated protein kinase catalytic subunit alpha-2 [Toxocara canis] GN=aak-2	aak-2	K07198	0.997083	0.000168645	98.865	2	HAS(0.997)VS(0.003)MPVKPSLR	-7.7321	2	242880									0.846776	0.00713533	82.437	3	HAS(0.847)VS(0.153)MPVKPSLR	-1.5511	1	24438
map04371 Apelin signaling pathway	0.012793	2.25	KHN81288.1	652	S	5'-AMP-activated protein kinase catalytic subunit alpha-2 [Toxocara canis] GN=aak-2	aak-2	K07198	0.995466	1.87596e-06	118.64	2	SLVDEDNGS(0.995)AS(0.004)S(0.001)S(0.001)R	-4.6486	1	217760	0.917098	5.81991e-07	86.952	2	SLVDEDNGS(0.917)AS(0.054)S(0.021)S(0.008)R	-3.829	1	236030	0.872522	2.17004e-07	92.319	2	SLVDEDNGS(0.873)AS(0.051)S(0.038)S(0.038)R	-4.4374	1	229130
map04371 Apelin signaling pathway	0.012793	2.25	KHN84072.1	589	T	cAMP-dependent protein kinase catalytic subunit [Toxocara canis] GN=kin-1	kin-1	K04345	0.99994	8.26201e-134	163.8	2	TWT(1)LCGTPEYLAPEIILSK	-1.2052	2	2219600	0.999735	3.05403e-88	213.56	2	TWT(1)LCGTPEYLAPEIILSK	-0.20049	2	1767700	0.999658	1.03777e-132	166.29	2	TWT(1)LCGTPEYLAPEIILSK	-2.6203	2	1379400
map04371 Apelin signaling pathway	0.012793	2.25	KHN84072.1	780	S	cAMP-dependent protein kinase catalytic subunit [Toxocara canis] GN=kin-1	kin-1	K04345									0.8116	4.97193e-05	51.399	2	GPGDASNFDDY(0.004)EEEPLRIS(0.812)GT(0.184)EK	-1.1712	1	258480
map04371 Apelin signaling pathway	0.012793	2.25	KHN84563.1	259	S	Histone deacetylase 4 [Toxocara canis] GN=hda-4	hda-4	K11406	1	0.0264082	86.838	2	KVNS(1)EPNLK	-1.527	1	220500
map04371 Apelin signaling pathway	0.012793	2.25	KHN84563.1	144	S	Histone deacetylase 4 [Toxocara canis] GN=hda-4	hda-4	K11406	0.973977	0.00819623	58.045	2	S(0.005)YS(0.974)GS(0.021)GQTISQLTR	-5.9088	1	53669
map04371 Apelin signaling pathway	0.012793	2.25	KHN86485.1	667	T	Serine/threonine-protein kinase akt-1 [Toxocara canis] GN=akt-1	akt-1	K04456	1	2.03391e-99	240.17	2	EFTNAPVQLT(1)PPPAR	-1.1317	1	2069300	1	1.79084e-211	276.47	2	EFTNAPVQLT(1)PPPAR	1.663	3	2451700	1	1.94605e-117	269.09	2	EFTNAPVQLT(1)PPPAR	1.8752	1	1334200
map04371 Apelin signaling pathway	0.012793	2.25	KHN88781.1	188	Y	Mitogen-activated protein kinase mpk-1 [Toxocara canis] GN=mpk-1	mpk-1	K04371	0.984144	1.25558e-56	199.04	3	VTDPGHDHTGFLTEY(0.984)VAT(0.016)R	-5.2122	1	399580	0.943901	4.24238e-27	97.268	3	VTDPGHDHTGFLT(0.051)EY(0.944)VAT(0.005)R	-5.0845	1	410130	0.921261	7.56478e-19	100.56	3	VTDPGHDHTGFLT(0.009)EY(0.921)VAT(0.07)R	-2.0332	1	429040
map04380 Osteoclast differentiation	0.00643797	3.12	KHN70840.1	205	S	Dual specificity mitogen-activated protein kinase kinase 6 [Toxocara canis] GN=Map2k6	Map2k6	K04433	0.7759	0.000208735	84.144	2	ICDFGISGHLT(0.224)NS(0.776)VAK	-0.3848	1	142740	0.962535	0.0021666	62.304	2	ICDFGISGHLT(0.037)NS(0.963)VAK	0.66964	1	173320
map04380 Osteoclast differentiation	0.00643797	3.12	KHN83144.1	235	S	Dual specificity mitogen-activated protein kinase kinase hemipterous [Toxocara canis] GN=hep	hep	K04431	1	2.15799e-41	177.64	2	LCDFGIAGQLIDS(1)RR	4.2324	2	257840	1	2.18272e-73	175.48	2	LCDFGIAGQLIDS(1)RR	2.7827	3	311930	1	4.00848e-08	107.84	2	LCDFGIAGQLIDS(1)RR	3.1075	3	337520
map04380 Osteoclast differentiation	0.00643797	3.12	KHN83144.1	256	S	Dual specificity mitogen-activated protein kinase kinase hemipterous [Toxocara canis] GN=hep	hep	K04431	0.962132	0.0111801	54.309	2	VGS(0.962)S(0.038)ESEYGIR	-2.5129	1	84552
map04380 Osteoclast differentiation	0.00643797	3.12	KHN84901.1	149	Y	Mitogen-activated protein kinase 9 [Toxocara canis] GN=Mapk9	Mapk9	K04440	0.999852	0.000773456	77.072	2	MSIY(1)VVTR	-1.3991	3	390010	0.999816	0.00254316	84.368	2	MSIY(1)VVTR	-0.57385	4	435100	0.994474	0.0049632	56.378	2	MS(0.005)IY(0.994)VVT(0.001)R	-0.94988	3	411520
map04380 Osteoclast differentiation	0.00643797	3.12	KHN86485.1	667	T	Serine/threonine-protein kinase akt-1 [Toxocara canis] GN=akt-1	akt-1	K04456	1	2.03391e-99	240.17	2	EFTNAPVQLT(1)PPPAR	-1.1317	1	2069300	1	1.79084e-211	276.47	2	EFTNAPVQLT(1)PPPAR	1.663	3	2451700	1	1.94605e-117	269.09	2	EFTNAPVQLT(1)PPPAR	1.8752	1	1334200
map04380 Osteoclast differentiation	0.00643797	3.12	KHN86566.1	185	Y	Mitogen-activated protein kinase pmk-1 [Toxocara canis] GN=pmk-1	pmk-1	K04441	0.897156	0.00315038	66.953	2	QTDNEMT(0.035)GY(0.897)VAT(0.068)R	-2.8809	1	427590	0.9054	2.57191e-05	108.24	2	QTDNEMT(0.071)GY(0.905)VAT(0.024)R	0.020858	1	396520	0.99874	2.16209e-29	201.66	2	QTDNEMTGY(0.999)VAT(0.001)R	3.692	2	1253900
map04380 Osteoclast differentiation	0.00643797	3.12	KHN88695.1	446	S	Serine/threonine-protein phosphatase 2B catalytic subunit 2 [Toxocara canis] GN=Pp2B-14D	Pp2B-14D	K04348									1	0.0232547	51.531	2	IQS(1)FDEAK	1.8543	1	27160
map04380 Osteoclast differentiation	0.00643797	3.12	KHN88781.1	188	Y	Mitogen-activated protein kinase mpk-1 [Toxocara canis] GN=mpk-1	mpk-1	K04371	0.984144	1.25558e-56	199.04	3	VTDPGHDHTGFLTEY(0.984)VAT(0.016)R	-5.2122	1	399580	0.943901	4.24238e-27	97.268	3	VTDPGHDHTGFLT(0.051)EY(0.944)VAT(0.005)R	-5.0845	1	410130	0.921261	7.56478e-19	100.56	3	VTDPGHDHTGFLT(0.009)EY(0.921)VAT(0.07)R	-2.0332	1	429040
map04390 Hippo signaling pathway	0.204107	1.49	KHN74941.1	100	S	Yorkie -like protein [Toxocara canis] GN=Yap1	Yap1	K16687									0.88928	3.12239e-07	47.148	3	QT(0.03)LS(0.889)PS(0.03)S(0.015)VS(0.015)S(0.015)T(0.007)HFSGPYQGPVHTR	-0.17602	1	73465
map04390 Hippo signaling pathway	0.204107	1.49	KHN74941.1	175	S	Yorkie -like protein [Toxocara canis] GN=Yap1	Yap1	K16687									0.9998	0.00546315	51.454	2	S(1)CDLDSEPNR	-1.796	1	55501	0.999999	0.00873852	83.775	2	S(1)CDLDSEPNR	-2.2939	1	47789
map04390 Hippo signaling pathway	0.204107	1.49	KHN75993.1	53	S	Actin-2 [Toxocara canis] GN=act-2b	act-2b	K05692	0.775019	1.71091e-07	44.019	3	HQGVMVGMGQKDS(0.775)Y(0.223)VGDEAQS(0.002)K	-1.9882	1	411760	0.995648	2.45037e-12	73.891	2	DS(0.996)Y(0.004)VGDEAQSK	1.4155	2	613080	0.986111	4.45084e-27	120.31	3	HQGVMVGMGQKDS(0.986)Y(0.014)VGDEAQSK	-0.42042	1	415950
map04390 Hippo signaling pathway	0.204107	1.49	KHN75993.1	61	S	Actin-2 [Toxocara canis] GN=act-2b	act-2b	K05692	1	3.27406e-07	111.98	2	DSYVGDEAQS(1)KR	-1.0723	1	238760	1	2.39909e-05	153.18	2	DSYVGDEAQS(1)KR	-1.5339	1	278320	1	0.000338603	139.7	2	DSYVGDEAQS(1)KR	-3.5684	1	295710
map04390 Hippo signaling pathway	0.204107	1.49	KHN75993.1	250	T	Actin-2 [Toxocara canis] GN=act-2b	act-2b	K05692	0.999984	0.00943689	52.481	2	SYELPDGQVIT(1)VGNER	2.8349	1	60490									0.999836	0.0206683	44.584	2	SYELPDGQVIT(1)VGNER	2.5908	1	59445
map04390 Hippo signaling pathway	0.204107	1.49	KHN75993.1	199	Y	Actin-2 [Toxocara canis] GN=act-2b	act-2b	K05692	0.999528	0.000283192	65.404	2	GY(1)SFVTTAER	-2.9369	1	56528	0.987792	0.00928478	69.915	2	GY(0.988)S(0.012)FVTTAER	-4.9386	1	41954
map04390 Hippo signaling pathway	0.204107	1.49	KHN75993.1	34	S	Actin-2 [Toxocara canis] GN=act-2b	act-2b	K05692									1	0.0150581	48.785	2	AVFPS(1)IVGR	-1.7605	1	14276
map04390 Hippo signaling pathway	0.204107	1.49	KHN75993.1	324	S	Actin-2 [Toxocara canis] GN=act-2b	act-2b	K05692									0.877543	0.000101538	112.95	2	EITALAPS(0.878)T(0.122)MK	-5.2122	3	1247900	0.873343	8.03077e-06	104.04	2	EITALAPS(0.873)T(0.127)MK	1.0456	3	1257900
map04390 Hippo signaling pathway	0.204107	1.49	KHN75993.1	366	S	Actin-2 [Toxocara canis] GN=act-2b	act-2b	K05692									0.975726	8.52097e-06	97.949	2	QEYDES(0.976)GPS(0.024)IVHR	1.6315	1	99409	0.99921	1.13506e-06	89.359	2	QEYDES(0.999)GPS(0.001)IVHR	1.7433	1	93135
map04390 Hippo signaling pathway	0.204107	1.49	KHN75993.1	200	S	Actin-2 [Toxocara canis] GN=act-2b	act-2b	K05692																	0.995159	0.027418	51.569	2	GY(0.004)S(0.995)FVT(0.001)TAER	-2.822	1	44386
map04390 Hippo signaling pathway	0.204107	1.49	KHN75993.1	240	S	Actin-2 [Toxocara canis] GN=act-2b	act-2b	K05692																	0.825888	4.3237e-11	59.625	2	S(0.826)Y(0.174)ELPDGQVITVGNER	-1.6426	1	119550
map04390 Hippo signaling pathway	0.204107	1.49	KHN75993.1	92	Y	Actin-2 [Toxocara canis] GN=act-2b	act-2b	K05692																	0.952424	0.00182253	53.517	3	IWHHT(0.048)FY(0.952)NELR	-3.5097	1	21121
map04390 Hippo signaling pathway	0.204107	1.49	KHN80727.1	41	S	Serine/threonine-protein phosphatase 2A 65 kDa regulatory subunit A beta isoform [Toxocara canis] GN=PPP2R1B	PPP2R1B	K03456																	0.993808	0.000149435	102.1	2	KLS(0.994)T(0.006)IALALGVER	-4.129	1	41932
map04390 Hippo signaling pathway	0.204107	1.49	KHN81341.1	19	T	Putative serine/threonine-protein phosphatase C06A1.3 [Toxocara canis] GN=C06A1.3	C06A1.3	K06269									1	0.0145584	53.517	2	LT(1)ELY(1)T(1)KR	13.561	2	162020
map04390 Hippo signaling pathway	0.204107	1.49	KHN81341.1	23	T	Putative serine/threonine-protein phosphatase C06A1.3 [Toxocara canis] GN=C06A1.3	C06A1.3	K06269									1	0.0145584	53.517	2	LT(1)ELY(1)T(1)KR	13.561	2	162020
map04390 Hippo signaling pathway	0.204107	1.49	KHN81341.1	22	Y	Putative serine/threonine-protein phosphatase C06A1.3 [Toxocara canis] GN=C06A1.3	C06A1.3	K06269									1	0.0145584	53.517	2	LT(1)ELY(1)T(1)KR	13.561	2	162020
map04390 Hippo signaling pathway	0.204107	1.49	KHN83519.1	231	Y	Glycogen synthase kinase-3 beta [Toxocara canis] GN=GSK3B	GSK3B	K03083	0.93651	7.63472e-05	134.2	2	GEPNVS(0.063)Y(0.937)ICSR	-0.041266	1	6240700	0.931689	0.00320464	115.04	2	GEPNVS(0.068)Y(0.932)ICSR	1.1369	1	6002000	0.94165	3.60357e-06	160.98	2	GEPNVS(0.058)Y(0.942)ICSR	-1.4557	2	5935700
map04390 Hippo signaling pathway	0.204107	1.49	KHN85617.1	232	Y	Putative serine/threonine-protein kinase R03D7.5 [Toxocara canis] GN=R03D7.5	R03D7.5	K03083									0.826462	0.00875233	83.438	2	SFEENT(0.003)PY(0.826)QVT(0.17)R	-4.6056	1	65250
map04390 Hippo signaling pathway	0.204107	1.49	KHN86670.1	66	S	MAGUK p55 subfamily member 5 [Toxocara canis] GN=MPP5	MPP5	K06091	0.995662	0.00828691	63.766	2	LQS(0.996)LENT(0.985)NHS(0.019)K	-4.5351	2	994010	0.999846	0.00377713	63.766	2	LQS(1)LENT(0.985)NHS(0.015)K	-5.1043	1	807020	0.999599	0.00964794	59.67	2	LQS(1)LENT(0.999)NHS(0.001)K	-4.6784	2	975620
map04390 Hippo signaling pathway	0.204107	1.49	KHN86670.1	70	T	MAGUK p55 subfamily member 5 [Toxocara canis] GN=MPP5	MPP5	K06091	0.998073	0.00828691	63.766	3	LQS(0.981)LENT(0.998)NHS(0.02)K	0.27221	2	994010	0.984793	0.00377713	63.766	2	LQS(1)LENT(0.985)NHS(0.015)K	-5.1043	1	807020	0.999399	0.00964794	59.67	2	LQS(1)LENT(0.999)NHS(0.001)K	-4.6784	2	975620
map04390 Hippo signaling pathway	0.204107	1.49	KHN88238.1	71	T	14-3-3-like protein 2 [Toxocara canis] GN=ftt-2	ftt-2	K16197	0.969841	0.0247984	63.025	2	VISS(0.001)IEQKT(0.97)EGS(0.029)EK	-2.6314	1	106940	0.977984	3.66354e-06	117.03	2	VISSIEQKT(0.978)EGS(0.022)EK	-4.3202	1	110710	0.997434	4.76044e-09	149.14	2	VISSIEQKT(0.997)EGS(0.003)EK	-0.089438	1	98100
map04390 Hippo signaling pathway	0.204107	1.49	KHN89013.1	595	S	Protein kinase C-like 3 [Toxocara canis] GN=pkc-3	pkc-3	K06069	1	0.00968997	50.297	1	KES(1)GLEK	-6.8403	1	727770
map04391 Hippo signaling pathway - fly	0.119009	1.76	KHN74941.1	100	S	Yorkie -like protein [Toxocara canis] GN=Yap1	Yap1	K16687									0.88928	3.12239e-07	47.148	3	QT(0.03)LS(0.889)PS(0.03)S(0.015)VS(0.015)S(0.015)T(0.007)HFSGPYQGPVHTR	-0.17602	1	73465
map04391 Hippo signaling pathway - fly	0.119009	1.76	KHN74941.1	175	S	Yorkie -like protein [Toxocara canis] GN=Yap1	Yap1	K16687									0.9998	0.00546315	51.454	2	S(1)CDLDSEPNR	-1.796	1	55501	0.999999	0.00873852	83.775	2	S(1)CDLDSEPNR	-2.2939	1	47789
map04391 Hippo signaling pathway - fly	0.119009	1.76	KHN75993.1	53	S	Actin-2 [Toxocara canis] GN=act-2b	act-2b	K05692	0.775019	1.71091e-07	44.019	3	HQGVMVGMGQKDS(0.775)Y(0.223)VGDEAQS(0.002)K	-1.9882	1	411760	0.995648	2.45037e-12	73.891	2	DS(0.996)Y(0.004)VGDEAQSK	1.4155	2	613080	0.986111	4.45084e-27	120.31	3	HQGVMVGMGQKDS(0.986)Y(0.014)VGDEAQSK	-0.42042	1	415950
map04391 Hippo signaling pathway - fly	0.119009	1.76	KHN75993.1	61	S	Actin-2 [Toxocara canis] GN=act-2b	act-2b	K05692	1	3.27406e-07	111.98	2	DSYVGDEAQS(1)KR	-1.0723	1	238760	1	2.39909e-05	153.18	2	DSYVGDEAQS(1)KR	-1.5339	1	278320	1	0.000338603	139.7	2	DSYVGDEAQS(1)KR	-3.5684	1	295710
map04391 Hippo signaling pathway - fly	0.119009	1.76	KHN75993.1	250	T	Actin-2 [Toxocara canis] GN=act-2b	act-2b	K05692	0.999984	0.00943689	52.481	2	SYELPDGQVIT(1)VGNER	2.8349	1	60490									0.999836	0.0206683	44.584	2	SYELPDGQVIT(1)VGNER	2.5908	1	59445
map04391 Hippo signaling pathway - fly	0.119009	1.76	KHN75993.1	199	Y	Actin-2 [Toxocara canis] GN=act-2b	act-2b	K05692	0.999528	0.000283192	65.404	2	GY(1)SFVTTAER	-2.9369	1	56528	0.987792	0.00928478	69.915	2	GY(0.988)S(0.012)FVTTAER	-4.9386	1	41954
map04391 Hippo signaling pathway - fly	0.119009	1.76	KHN75993.1	34	S	Actin-2 [Toxocara canis] GN=act-2b	act-2b	K05692									1	0.0150581	48.785	2	AVFPS(1)IVGR	-1.7605	1	14276
map04391 Hippo signaling pathway - fly	0.119009	1.76	KHN75993.1	324	S	Actin-2 [Toxocara canis] GN=act-2b	act-2b	K05692									0.877543	0.000101538	112.95	2	EITALAPS(0.878)T(0.122)MK	-5.2122	3	1247900	0.873343	8.03077e-06	104.04	2	EITALAPS(0.873)T(0.127)MK	1.0456	3	1257900
map04391 Hippo signaling pathway - fly	0.119009	1.76	KHN75993.1	366	S	Actin-2 [Toxocara canis] GN=act-2b	act-2b	K05692									0.975726	8.52097e-06	97.949	2	QEYDES(0.976)GPS(0.024)IVHR	1.6315	1	99409	0.99921	1.13506e-06	89.359	2	QEYDES(0.999)GPS(0.001)IVHR	1.7433	1	93135
map04391 Hippo signaling pathway - fly	0.119009	1.76	KHN75993.1	200	S	Actin-2 [Toxocara canis] GN=act-2b	act-2b	K05692																	0.995159	0.027418	51.569	2	GY(0.004)S(0.995)FVT(0.001)TAER	-2.822	1	44386
map04391 Hippo signaling pathway - fly	0.119009	1.76	KHN75993.1	240	S	Actin-2 [Toxocara canis] GN=act-2b	act-2b	K05692																	0.825888	4.3237e-11	59.625	2	S(0.826)Y(0.174)ELPDGQVITVGNER	-1.6426	1	119550
map04391 Hippo signaling pathway - fly	0.119009	1.76	KHN75993.1	92	Y	Actin-2 [Toxocara canis] GN=act-2b	act-2b	K05692																	0.952424	0.00182253	53.517	3	IWHHT(0.048)FY(0.952)NELR	-3.5097	1	21121
map04391 Hippo signaling pathway - fly	0.119009	1.76	KHN80727.1	41	S	Serine/threonine-protein phosphatase 2A 65 kDa regulatory subunit A beta isoform [Toxocara canis] GN=PPP2R1B	PPP2R1B	K03456																	0.993808	0.000149435	102.1	2	KLS(0.994)T(0.006)IALALGVER	-4.129	1	41932
map04391 Hippo signaling pathway - fly	0.119009	1.76	KHN84901.1	149	Y	Mitogen-activated protein kinase 9 [Toxocara canis] GN=Mapk9	Mapk9	K04440	0.999852	0.000773456	77.072	2	MSIY(1)VVTR	-1.3991	3	390010	0.999816	0.00254316	84.368	2	MSIY(1)VVTR	-0.57385	4	435100	0.994474	0.0049632	56.378	2	MS(0.005)IY(0.994)VVT(0.001)R	-0.94988	3	411520
map04391 Hippo signaling pathway - fly	0.119009	1.76	KHN86670.1	66	S	MAGUK p55 subfamily member 5 [Toxocara canis] GN=MPP5	MPP5	K06091	0.995662	0.00828691	63.766	2	LQS(0.996)LENT(0.985)NHS(0.019)K	-4.5351	2	994010	0.999846	0.00377713	63.766	2	LQS(1)LENT(0.985)NHS(0.015)K	-5.1043	1	807020	0.999599	0.00964794	59.67	2	LQS(1)LENT(0.999)NHS(0.001)K	-4.6784	2	975620
map04391 Hippo signaling pathway - fly	0.119009	1.76	KHN86670.1	70	T	MAGUK p55 subfamily member 5 [Toxocara canis] GN=MPP5	MPP5	K06091	0.998073	0.00828691	63.766	3	LQS(0.981)LENT(0.998)NHS(0.02)K	0.27221	2	994010	0.984793	0.00377713	63.766	2	LQS(1)LENT(0.985)NHS(0.015)K	-5.1043	1	807020	0.999399	0.00964794	59.67	2	LQS(1)LENT(0.999)NHS(0.001)K	-4.6784	2	975620
map04391 Hippo signaling pathway - fly	0.119009	1.76	KHN88238.1	71	T	14-3-3-like protein 2 [Toxocara canis] GN=ftt-2	ftt-2	K16197	0.969841	0.0247984	63.025	2	VISS(0.001)IEQKT(0.97)EGS(0.029)EK	-2.6314	1	106940	0.977984	3.66354e-06	117.03	2	VISSIEQKT(0.978)EGS(0.022)EK	-4.3202	1	110710	0.997434	4.76044e-09	149.14	2	VISSIEQKT(0.997)EGS(0.003)EK	-0.089438	1	98100
map04391 Hippo signaling pathway - fly	0.119009	1.76	KHN89013.1	595	S	Protein kinase C-like 3 [Toxocara canis] GN=pkc-3	pkc-3	K06069	1	0.00968997	50.297	1	KES(1)GLEK	-6.8403	1	727770
map04510 Focal adhesion	0.0136772	1.86	KHN71029.1	108	Y	Tyrosine-protein kinase Fyn [Toxocara canis] GN=fyn	fyn	K05704	1	0.000167901	81.335	2	KLMEEDIY(1)EAR	1.4593	1	41981	1	0.000890921	132.44	2	KLMEEDIY(1)EAR	2.6116	1	41428	1	0.0123952	58.889	2	KLMEEDIY(1)EAR	2.9672	1	35557
map04510 Focal adhesion	0.0136772	1.86	KHN72554.1	65	S	Transforming growth factor beta-1-induced transcript 1 protein [Toxocara canis] GN=tgfb1i1	tgfb1i1	K05760	1	0.00187116	80.623	2	HNES(1)VLER	0.50393	1	93768	1	0.00878839	88.734	2	HNES(1)VLER	3.1172	1	60733	1	0.00491137	76.255	2	HNES(1)VLER	1.901	1	92676
map04510 Focal adhesion	0.0136772	1.86	KHN72554.1	99	S	Transforming growth factor beta-1-induced transcript 1 protein [Toxocara canis] GN=tgfb1i1	tgfb1i1	K05760									0.933008	1.86897e-06	149.02	2	LTSIS(0.933)T(0.067)EDMQK	-1.9414	2	1346500
map04510 Focal adhesion	0.0136772	1.86	KHN75993.1	53	S	Actin-2 [Toxocara canis] GN=act-2b	act-2b	K05692	0.775019	1.71091e-07	44.019	3	HQGVMVGMGQKDS(0.775)Y(0.223)VGDEAQS(0.002)K	-1.9882	1	411760	0.995648	2.45037e-12	73.891	2	DS(0.996)Y(0.004)VGDEAQSK	1.4155	2	613080	0.986111	4.45084e-27	120.31	3	HQGVMVGMGQKDS(0.986)Y(0.014)VGDEAQSK	-0.42042	1	415950
map04510 Focal adhesion	0.0136772	1.86	KHN75993.1	61	S	Actin-2 [Toxocara canis] GN=act-2b	act-2b	K05692	1	3.27406e-07	111.98	2	DSYVGDEAQS(1)KR	-1.0723	1	238760	1	2.39909e-05	153.18	2	DSYVGDEAQS(1)KR	-1.5339	1	278320	1	0.000338603	139.7	2	DSYVGDEAQS(1)KR	-3.5684	1	295710
map04510 Focal adhesion	0.0136772	1.86	KHN75993.1	250	T	Actin-2 [Toxocara canis] GN=act-2b	act-2b	K05692	0.999984	0.00943689	52.481	2	SYELPDGQVIT(1)VGNER	2.8349	1	60490									0.999836	0.0206683	44.584	2	SYELPDGQVIT(1)VGNER	2.5908	1	59445
map04510 Focal adhesion	0.0136772	1.86	KHN75993.1	199	Y	Actin-2 [Toxocara canis] GN=act-2b	act-2b	K05692	0.999528	0.000283192	65.404	2	GY(1)SFVTTAER	-2.9369	1	56528	0.987792	0.00928478	69.915	2	GY(0.988)S(0.012)FVTTAER	-4.9386	1	41954
map04510 Focal adhesion	0.0136772	1.86	KHN75993.1	34	S	Actin-2 [Toxocara canis] GN=act-2b	act-2b	K05692									1	0.0150581	48.785	2	AVFPS(1)IVGR	-1.7605	1	14276
map04510 Focal adhesion	0.0136772	1.86	KHN75993.1	324	S	Actin-2 [Toxocara canis] GN=act-2b	act-2b	K05692									0.877543	0.000101538	112.95	2	EITALAPS(0.878)T(0.122)MK	-5.2122	3	1247900	0.873343	8.03077e-06	104.04	2	EITALAPS(0.873)T(0.127)MK	1.0456	3	1257900
map04510 Focal adhesion	0.0136772	1.86	KHN75993.1	366	S	Actin-2 [Toxocara canis] GN=act-2b	act-2b	K05692									0.975726	8.52097e-06	97.949	2	QEYDES(0.976)GPS(0.024)IVHR	1.6315	1	99409	0.99921	1.13506e-06	89.359	2	QEYDES(0.999)GPS(0.001)IVHR	1.7433	1	93135
map04510 Focal adhesion	0.0136772	1.86	KHN75993.1	200	S	Actin-2 [Toxocara canis] GN=act-2b	act-2b	K05692																	0.995159	0.027418	51.569	2	GY(0.004)S(0.995)FVT(0.001)TAER	-2.822	1	44386
map04510 Focal adhesion	0.0136772	1.86	KHN75993.1	240	S	Actin-2 [Toxocara canis] GN=act-2b	act-2b	K05692																	0.825888	4.3237e-11	59.625	2	S(0.826)Y(0.174)ELPDGQVITVGNER	-1.6426	1	119550
map04510 Focal adhesion	0.0136772	1.86	KHN75993.1	92	Y	Actin-2 [Toxocara canis] GN=act-2b	act-2b	K05692																	0.952424	0.00182253	53.517	3	IWHHT(0.048)FY(0.952)NELR	-3.5097	1	21121
map04510 Focal adhesion	0.0136772	1.86	KHN76323.1	788	S	Vinculin [Toxocara canis] GN=Tcan_06884	Tcan_06884	K05700	0.995404	5.41174e-46	208.63	2	APT(0.005)S(0.995)PIMHDR	-1.2745	2	3013900	0.999682	0.00208836	143.22	2	APTS(1)PIMHDR	-2.2316	1	1265800	0.881786	0.00337993	110.44	2	APT(0.118)S(0.882)PIMHDR	-3.1556	2	2871300
map04510 Focal adhesion	0.0136772	1.86	KHN76323.1	825	T	Vinculin [Toxocara canis] GN=Tcan_06884	Tcan_06884	K05700	0.900106	1.09635e-17	58.711	4	EEIPAPPRPPPPVEIS(0.044)PPPRPPPPPET(0.9)DDEEET(0.056)R	0.46623	1	348380									0.910238	6.68904e-36	59.19	4	EEIPAPPRPPPPVEIS(0.058)PPPRPPPPPET(0.91)DDEEET(0.032)R	2.7723	1	394380
map04510 Focal adhesion	0.0136772	1.86	KHN76323.1	531	T	Vinculin [Toxocara canis] GN=Tcan_06884	Tcan_06884	K05700	0.87487	0.00332475	93.026	2	VVEDFADIT(0.125)T(0.875)PLK	-1.7659	1	58825
map04510 Focal adhesion	0.0136772	1.86	KHN76323.1	638	S	Vinculin [Toxocara canis] GN=Tcan_06884	Tcan_06884	K05700									0.999964	0.0176694	48.945	3	LRS(1)HVDDAIDTAEFVR	-14.988	1	96454
map04510 Focal adhesion	0.0136772	1.86	KHN77148.1	812	S	Integrin beta pat-3 [Toxocara canis] GN=pat-3	pat-3	K05719	0.999874	0.00502325	61.042	2	NPVYAGNS(1)AK	-0.97532	1	62317
map04510 Focal adhesion	0.0136772	1.86	KHN77148.1	235	S	Integrin beta pat-3 [Toxocara canis] GN=pat-3	pat-3	K05719																	0.96426	0.0042903	42.941	2	NQMS(0.964)LT(0.033)MDT(0.003)AR	4.4453	1	43017
map04510 Focal adhesion	0.0136772	1.86	KHN80522.1	34	S	Filamin-A [Toxocara canis] GN=Flna	Flna	K04437									0.872149	0.000728131	110.91	2	S(0.872)S(0.128)DQLTPEHPR	-0.68677	1	1536400
map04510 Focal adhesion	0.0136772	1.86	KHN80522.1	2600	T	Filamin-A [Toxocara canis] GN=Flna	Flna	K04437																	1	0.0212885	93.162	2	GAGAGQLT(1)VR	0.27299	1	117890
map04510 Focal adhesion	0.0136772	1.86	KHN81341.1	19	T	Putative serine/threonine-protein phosphatase C06A1.3 [Toxocara canis] GN=C06A1.3	C06A1.3	K06269									1	0.0145584	53.517	2	LT(1)ELY(1)T(1)KR	13.561	2	162020
map04510 Focal adhesion	0.0136772	1.86	KHN81341.1	23	T	Putative serine/threonine-protein phosphatase C06A1.3 [Toxocara canis] GN=C06A1.3	C06A1.3	K06269									1	0.0145584	53.517	2	LT(1)ELY(1)T(1)KR	13.561	2	162020
map04510 Focal adhesion	0.0136772	1.86	KHN81341.1	22	Y	Putative serine/threonine-protein phosphatase C06A1.3 [Toxocara canis] GN=C06A1.3	C06A1.3	K06269									1	0.0145584	53.517	2	LT(1)ELY(1)T(1)KR	13.561	2	162020
map04510 Focal adhesion	0.0136772	1.86	KHN81971.1	152	S	Alpha-actinin-2 [Toxocara canis] GN=ACTN2	ACTN2	K05699	1	0.000289183	82.747	2	FAIQDINVEELS(1)AR	3.4479	1	20135	1	0.000192032	69.613	2	FAIQDINVEELS(1)AR	2.0917	1	18321	1	1.94724e-07	68.127	2	FAIQDINVEELS(1)AR	3.6178	1	21555
map04510 Focal adhesion	0.0136772	1.86	KHN82712.1	62	S	Myosin regulatory light chain 1 [Toxocara canis] GN=mlc-1	mlc-1	K12757	0.937392	0.00170963	46.276	2	DLY(0.003)AS(0.06)MGQIAS(0.937)DAQIDAMIK	0.14664	1	233210	0.999977	4.60987e-21	101.55	2	DLYASMGQIAS(1)DAQIDAMIK	-1.3206	1	235200	0.999881	3.71991e-07	80.677	2	DLYASMGQIAS(1)DAQIDAMIK	1.0309	2	378060
map04510 Focal adhesion	0.0136772	1.86	KHN82712.1	15	S	Myosin regulatory light chain 1 [Toxocara canis] GN=mlc-1	mlc-1	K12757	1	3.75136e-35	195.09	2	S(1)GS(1)EAAQFDQK	-0.98013	40	78699000	1	5.76815e-68	174	2	S(1)GS(1)EAAQFDQK	4.0204	44	61624000	1	9.90431e-08	163.09	2	S(1)GS(1)EAAQFDQK	2.9271	59	43768000
map04510 Focal adhesion	0.0136772	1.86	KHN82712.1	17	S	Myosin regulatory light chain 1 [Toxocara canis] GN=mlc-1	mlc-1	K12757	1	2.59513e-201	261.63	2	S(1)GS(1)EAAQFDQK	-0.98013	58	234450000	1	1.01319e-95	224.75	2	S(1)GS(1)EAAQFDQK	4.0204	68	105520000	1	5.41581e-127	238.93	2	S(1)GS(1)EAAQFDQK	2.9271	79	163720000
map04510 Focal adhesion	0.0136772	1.86	KHN83519.1	231	Y	Glycogen synthase kinase-3 beta [Toxocara canis] GN=GSK3B	GSK3B	K03083	0.93651	7.63472e-05	134.2	2	GEPNVS(0.063)Y(0.937)ICSR	-0.041266	1	6240700	0.931689	0.00320464	115.04	2	GEPNVS(0.068)Y(0.932)ICSR	1.1369	1	6002000	0.94165	3.60357e-06	160.98	2	GEPNVS(0.058)Y(0.942)ICSR	-1.4557	2	5935700
map04510 Focal adhesion	0.0136772	1.86	KHN84901.1	149	Y	Mitogen-activated protein kinase 9 [Toxocara canis] GN=Mapk9	Mapk9	K04440	0.999852	0.000773456	77.072	2	MSIY(1)VVTR	-1.3991	3	390010	0.999816	0.00254316	84.368	2	MSIY(1)VVTR	-0.57385	4	435100	0.994474	0.0049632	56.378	2	MS(0.005)IY(0.994)VVT(0.001)R	-0.94988	3	411520
map04510 Focal adhesion	0.0136772	1.86	KHN85617.1	232	Y	Putative serine/threonine-protein kinase R03D7.5 [Toxocara canis] GN=R03D7.5	R03D7.5	K03083									0.826462	0.00875233	83.438	2	SFEENT(0.003)PY(0.826)QVT(0.17)R	-4.6056	1	65250
map04510 Focal adhesion	0.0136772	1.86	KHN86485.1	667	T	Serine/threonine-protein kinase akt-1 [Toxocara canis] GN=akt-1	akt-1	K04456	1	2.03391e-99	240.17	2	EFTNAPVQLT(1)PPPAR	-1.1317	1	2069300	1	1.79084e-211	276.47	2	EFTNAPVQLT(1)PPPAR	1.663	3	2451700	1	1.94605e-117	269.09	2	EFTNAPVQLT(1)PPPAR	1.8752	1	1334200
map04510 Focal adhesion	0.0136772	1.86	KHN88395.1	18	S	putative myosin regulatory light chain [Toxocara canis] GN=mlc-4	mlc-4	K12757	0.940872	3.12674e-23	145.31	2	AT(0.059)S(0.941)NVFAMFDQAQIQEFK	1.4519	3	566360	0.913601	1.01643e-15	153.23	2	AT(0.086)S(0.914)NVFAMFDQAQIQEFK	-2.3842	3	538710	0.937051	1.4616e-12	142.74	2	AT(0.063)S(0.937)NVFAMFDQAQIQEFK	-2.1429	2	503920
map04510 Focal adhesion	0.0136772	1.86	KHN88536.1	202	S	Talin-1 [Toxocara canis] GN=TLN1	TLN1	K06271	0.996599	0.00404747	57.279	2	EQS(0.997)VGDDET(0.003)LILR	-2.0217	1	136120									0.99981	0.0235156	51.07	2	EQS(1)VGDDETLILR	-1.0523	1	142690
map04510 Focal adhesion	0.0136772	1.86	KHN88536.1	1469	S	Talin-1 [Toxocara canis] GN=TLN1	TLN1	K06271	0.946988	8.88075e-18	130.78	2	S(0.947)LT(0.053)ESVNAIVESVVR	-0.62449	1	26680									0.806082	2.79476e-09	118.87	2	S(0.806)LT(0.194)ESVNAIVESVVR	-0.82412	1	52864
map04510 Focal adhesion	0.0136772	1.86	KHN88536.1	1364	S	Talin-1 [Toxocara canis] GN=TLN1	TLN1	K06271	0.996194	0.0101028	56.938	2	VS(0.996)ET(0.004)AAPVDLR	0.37423	1	54273
map04510 Focal adhesion	0.0136772	1.86	KHN88536.1	208	T	Talin-1 [Toxocara canis] GN=TLN1	TLN1	K06271	1	5.04127e-05	99.909	2	EQSVGDDET(1)LILR	15.261	1	91994									0.999482	0.0174864	60.324	2	EQS(0.001)VGDDET(0.999)LILR	2.2695	1	162100
map04510 Focal adhesion	0.0136772	1.86	KHN88781.1	188	Y	Mitogen-activated protein kinase mpk-1 [Toxocara canis] GN=mpk-1	mpk-1	K04371	0.984144	1.25558e-56	199.04	3	VTDPGHDHTGFLTEY(0.984)VAT(0.016)R	-5.2122	1	399580	0.943901	4.24238e-27	97.268	3	VTDPGHDHTGFLT(0.051)EY(0.944)VAT(0.005)R	-5.0845	1	410130	0.921261	7.56478e-19	100.56	3	VTDPGHDHTGFLT(0.009)EY(0.921)VAT(0.07)R	-2.0332	1	429040
map04510 Focal adhesion	0.0136772	1.86	KHN88997.1	341	S	SHC-transforming protein 1 [Toxocara canis] GN=SHC1	SHC1	K06279	0.999705	0.000549222	76.494	4	KQS(1)QVFETIVQLIEHHR	5.0874	1	34847	0.999978	0.00149907	84.144	4	KQS(1)QVFETIVQLIEHHR	4.6269	1	37866	0.999987	3.52893e-12	85.443	4	KQS(1)QVFETIVQLIEHHR	1.9323	1	42571
map04514 Cell adhesion molecules	0.134674	2.34	KHN77148.1	812	S	Integrin beta pat-3 [Toxocara canis] GN=pat-3	pat-3	K05719	0.999874	0.00502325	61.042	2	NPVYAGNS(1)AK	-0.97532	1	62317
map04514 Cell adhesion molecules	0.134674	2.34	KHN77148.1	235	S	Integrin beta pat-3 [Toxocara canis] GN=pat-3	pat-3	K05719																	0.96426	0.0042903	42.941	2	NQMS(0.964)LT(0.033)MDT(0.003)AR	4.4453	1	43017
map04514 Cell adhesion molecules	0.134674	2.34	KHN79149.1	1209	S	Neuroglian [Toxocara canis] GN=Nrg	Nrg	K06756	1	7.84724e-241	289.22	2	FTEDGS(1)FIGQYVPNK	2.5833	3	6680100	1	5.79119e-298	318.82	2	FTEDGS(1)FIGQYVPNK	2.0294	3	6707700	1	2.56397e-205	296.91	2	FTEDGS(1)FIGQYVPNK	-0.063273	3	6627200
map04514 Cell adhesion molecules	0.134674	2.34	KHN79149.1	1232	S	Neuroglian [Toxocara canis] GN=Nrg	Nrg	K06756	0.824314	0.000296485	61.319	2	TLVS(0.002)S(0.018)S(0.007)GDKPDKDS(0.824)AS(0.127)T(0.021)FV	-1.7084	1	2379400	0.998725	9.1533e-120	233.37	2	TLVSSSGDKPDKDS(0.999)AS(0.001)TFV	-1.4705	1	2681200	0.999919	3.23367e-152	249.72	2	TLVSSSGDKPDKDS(1)ASTFV	-0.45477	1	2824300
map04514 Cell adhesion molecules	0.134674	2.34	KHN79149.1	1214	Y	Neuroglian [Toxocara canis] GN=Nrg	Nrg	K06756																	0.997821	0.0272159	45.183	2	FTEDGS(0.002)FIGQY(0.998)VPNK	1.4037	1	39292
map04514 Cell adhesion molecules	0.134674	2.34	KHN83973.1	1083	S	Contactin-associated protein-like 5 [Toxocara canis] GN=CNTNAP5	CNTNAP5	K07380	0.999981	4.37477e-10	131.06	2	GDPTAPVDS(1)PLYR	-2.1298	2	2275200	0.999766	6.73364e-05	97.949	2	GDPTAPVDS(1)PLYR	-1.3811	1	1713400	0.999658	2.79371e-07	110.14	2	GDPTAPVDS(1)PLYR	-0.57664	1	1781700
map04514 Cell adhesion molecules	0.134674	2.34	KHN83973.1	1086	Y	Contactin-associated protein-like 5 [Toxocara canis] GN=CNTNAP5	CNTNAP5	K07380									0.993132	0.000619157	77.358	2	GDPTAPVDS(0.007)PLY(0.993)R	-1.2181	1	448200	0.974088	5.36852e-07	108.2	2	GDPTAPVDS(0.026)PLY(0.974)R	1.1634	1	547000
map04520 Adherens junction	0.112234	1.59	KHN71029.1	108	Y	Tyrosine-protein kinase Fyn [Toxocara canis] GN=fyn	fyn	K05704	1	0.000167901	81.335	2	KLMEEDIY(1)EAR	1.4593	1	41981	1	0.000890921	132.44	2	KLMEEDIY(1)EAR	2.6116	1	41428	1	0.0123952	58.889	2	KLMEEDIY(1)EAR	2.9672	1	35557
map04520 Adherens junction	0.112234	1.59	KHN75993.1	53	S	Actin-2 [Toxocara canis] GN=act-2b	act-2b	K05692	0.775019	1.71091e-07	44.019	3	HQGVMVGMGQKDS(0.775)Y(0.223)VGDEAQS(0.002)K	-1.9882	1	411760	0.995648	2.45037e-12	73.891	2	DS(0.996)Y(0.004)VGDEAQSK	1.4155	2	613080	0.986111	4.45084e-27	120.31	3	HQGVMVGMGQKDS(0.986)Y(0.014)VGDEAQSK	-0.42042	1	415950
map04520 Adherens junction	0.112234	1.59	KHN75993.1	61	S	Actin-2 [Toxocara canis] GN=act-2b	act-2b	K05692	1	3.27406e-07	111.98	2	DSYVGDEAQS(1)KR	-1.0723	1	238760	1	2.39909e-05	153.18	2	DSYVGDEAQS(1)KR	-1.5339	1	278320	1	0.000338603	139.7	2	DSYVGDEAQS(1)KR	-3.5684	1	295710
map04520 Adherens junction	0.112234	1.59	KHN75993.1	250	T	Actin-2 [Toxocara canis] GN=act-2b	act-2b	K05692	0.999984	0.00943689	52.481	2	SYELPDGQVIT(1)VGNER	2.8349	1	60490									0.999836	0.0206683	44.584	2	SYELPDGQVIT(1)VGNER	2.5908	1	59445
map04520 Adherens junction	0.112234	1.59	KHN75993.1	199	Y	Actin-2 [Toxocara canis] GN=act-2b	act-2b	K05692	0.999528	0.000283192	65.404	2	GY(1)SFVTTAER	-2.9369	1	56528	0.987792	0.00928478	69.915	2	GY(0.988)S(0.012)FVTTAER	-4.9386	1	41954
map04520 Adherens junction	0.112234	1.59	KHN75993.1	34	S	Actin-2 [Toxocara canis] GN=act-2b	act-2b	K05692									1	0.0150581	48.785	2	AVFPS(1)IVGR	-1.7605	1	14276
map04520 Adherens junction	0.112234	1.59	KHN75993.1	324	S	Actin-2 [Toxocara canis] GN=act-2b	act-2b	K05692									0.877543	0.000101538	112.95	2	EITALAPS(0.878)T(0.122)MK	-5.2122	3	1247900	0.873343	8.03077e-06	104.04	2	EITALAPS(0.873)T(0.127)MK	1.0456	3	1257900
map04520 Adherens junction	0.112234	1.59	KHN75993.1	366	S	Actin-2 [Toxocara canis] GN=act-2b	act-2b	K05692									0.975726	8.52097e-06	97.949	2	QEYDES(0.976)GPS(0.024)IVHR	1.6315	1	99409	0.99921	1.13506e-06	89.359	2	QEYDES(0.999)GPS(0.001)IVHR	1.7433	1	93135
map04520 Adherens junction	0.112234	1.59	KHN75993.1	200	S	Actin-2 [Toxocara canis] GN=act-2b	act-2b	K05692																	0.995159	0.027418	51.569	2	GY(0.004)S(0.995)FVT(0.001)TAER	-2.822	1	44386
map04520 Adherens junction	0.112234	1.59	KHN75993.1	240	S	Actin-2 [Toxocara canis] GN=act-2b	act-2b	K05692																	0.825888	4.3237e-11	59.625	2	S(0.826)Y(0.174)ELPDGQVITVGNER	-1.6426	1	119550
map04520 Adherens junction	0.112234	1.59	KHN75993.1	92	Y	Actin-2 [Toxocara canis] GN=act-2b	act-2b	K05692																	0.952424	0.00182253	53.517	3	IWHHT(0.048)FY(0.952)NELR	-3.5097	1	21121
map04520 Adherens junction	0.112234	1.59	KHN76323.1	788	S	Vinculin [Toxocara canis] GN=Tcan_06884	Tcan_06884	K05700	0.995404	5.41174e-46	208.63	2	APT(0.005)S(0.995)PIMHDR	-1.2745	2	3013900	0.999682	0.00208836	143.22	2	APTS(1)PIMHDR	-2.2316	1	1265800	0.881786	0.00337993	110.44	2	APT(0.118)S(0.882)PIMHDR	-3.1556	2	2871300
map04520 Adherens junction	0.112234	1.59	KHN76323.1	825	T	Vinculin [Toxocara canis] GN=Tcan_06884	Tcan_06884	K05700	0.900106	1.09635e-17	58.711	4	EEIPAPPRPPPPVEIS(0.044)PPPRPPPPPET(0.9)DDEEET(0.056)R	0.46623	1	348380									0.910238	6.68904e-36	59.19	4	EEIPAPPRPPPPVEIS(0.058)PPPRPPPPPET(0.91)DDEEET(0.032)R	2.7723	1	394380
map04520 Adherens junction	0.112234	1.59	KHN76323.1	531	T	Vinculin [Toxocara canis] GN=Tcan_06884	Tcan_06884	K05700	0.87487	0.00332475	93.026	2	VVEDFADIT(0.125)T(0.875)PLK	-1.7659	1	58825
map04520 Adherens junction	0.112234	1.59	KHN76323.1	638	S	Vinculin [Toxocara canis] GN=Tcan_06884	Tcan_06884	K05700									0.999964	0.0176694	48.945	3	LRS(1)HVDDAIDTAEFVR	-14.988	1	96454
map04520 Adherens junction	0.112234	1.59	KHN77197.1	332	S	Krev interaction trapped protein 1 [Toxocara canis] GN=KRIT1	KRIT1	K17705	0.867156	0.00106269	51.454	3	KVS(0.867)GES(0.133)WPILYPLHK	-1.4148	1	15013
map04520 Adherens junction	0.112234	1.59	KHN81971.1	152	S	Alpha-actinin-2 [Toxocara canis] GN=ACTN2	ACTN2	K05699	1	0.000289183	82.747	2	FAIQDINVEELS(1)AR	3.4479	1	20135	1	0.000192032	69.613	2	FAIQDINVEELS(1)AR	2.0917	1	18321	1	1.94724e-07	68.127	2	FAIQDINVEELS(1)AR	3.6178	1	21555
map04520 Adherens junction	0.112234	1.59	KHN82025.1	306	Y	putative tyrosine-protein kinase kin-31 [Toxocara canis] GN=kin-31	kin-31	K08889	0.967863	0.00151001	90.263	2	EGT(0.032)VY(0.968)QMDPR	-0.45806	1	88689
map04520 Adherens junction	0.112234	1.59	KHN82712.1	62	S	Myosin regulatory light chain 1 [Toxocara canis] GN=mlc-1	mlc-1	K12757	0.937392	0.00170963	46.276	2	DLY(0.003)AS(0.06)MGQIAS(0.937)DAQIDAMIK	0.14664	1	233210	0.999977	4.60987e-21	101.55	2	DLYASMGQIAS(1)DAQIDAMIK	-1.3206	1	235200	0.999881	3.71991e-07	80.677	2	DLYASMGQIAS(1)DAQIDAMIK	1.0309	2	378060
map04520 Adherens junction	0.112234	1.59	KHN82712.1	15	S	Myosin regulatory light chain 1 [Toxocara canis] GN=mlc-1	mlc-1	K12757	1	3.75136e-35	195.09	2	S(1)GS(1)EAAQFDQK	-0.98013	40	78699000	1	5.76815e-68	174	2	S(1)GS(1)EAAQFDQK	4.0204	44	61624000	1	9.90431e-08	163.09	2	S(1)GS(1)EAAQFDQK	2.9271	59	43768000
map04520 Adherens junction	0.112234	1.59	KHN82712.1	17	S	Myosin regulatory light chain 1 [Toxocara canis] GN=mlc-1	mlc-1	K12757	1	2.59513e-201	261.63	2	S(1)GS(1)EAAQFDQK	-0.98013	58	234450000	1	1.01319e-95	224.75	2	S(1)GS(1)EAAQFDQK	4.0204	68	105520000	1	5.41581e-127	238.93	2	S(1)GS(1)EAAQFDQK	2.9271	79	163720000
map04520 Adherens junction	0.112234	1.59	KHN83579.1	548	Y	hypothetical protein Tcan_18773 [Toxocara canis] GN=Tcan_18773	Tcan_18773	K23612									0.9972	0.00114547	98.009	2	EDLDFS(0.003)Y(0.997)R	-2.3926	1	121730	0.976953	8.80573e-05	121.31	2	EDLDFS(0.023)Y(0.977)R	-2.1027	1	152400
map04520 Adherens junction	0.112234	1.59	KHN86244.1	308	S	Tyrosine-protein phosphatase non-receptor type 2 [Toxocara canis] GN=PTPN2	PTPN2	K05696									0.999194	0.020044	43.613	2	S(0.001)IES(0.999)S(1)KS(1)IDRR	-5.1294	1	760840
map04520 Adherens junction	0.112234	1.59	KHN86244.1	309	S	Tyrosine-protein phosphatase non-receptor type 2 [Toxocara canis] GN=PTPN2	PTPN2	K05696									0.999886	0.020044	43.613	2	S(0.001)IES(0.999)S(1)KS(1)IDRR	-5.1294	1	760840
map04520 Adherens junction	0.112234	1.59	KHN86244.1	311	S	Tyrosine-protein phosphatase non-receptor type 2 [Toxocara canis] GN=PTPN2	PTPN2	K05696									0.999886	0.020044	43.613	2	S(0.001)IES(0.999)S(1)KS(1)IDRR	-5.1294	1	760840
map04520 Adherens junction	0.112234	1.59	KHN88395.1	18	S	putative myosin regulatory light chain [Toxocara canis] GN=mlc-4	mlc-4	K12757	0.940872	3.12674e-23	145.31	2	AT(0.059)S(0.941)NVFAMFDQAQIQEFK	1.4519	3	566360	0.913601	1.01643e-15	153.23	2	AT(0.086)S(0.914)NVFAMFDQAQIQEFK	-2.3842	3	538710	0.937051	1.4616e-12	142.74	2	AT(0.063)S(0.937)NVFAMFDQAQIQEFK	-2.1429	2	503920
map04520 Adherens junction	0.112234	1.59	KHN88781.1	188	Y	Mitogen-activated protein kinase mpk-1 [Toxocara canis] GN=mpk-1	mpk-1	K04371	0.984144	1.25558e-56	199.04	3	VTDPGHDHTGFLTEY(0.984)VAT(0.016)R	-5.2122	1	399580	0.943901	4.24238e-27	97.268	3	VTDPGHDHTGFLT(0.051)EY(0.944)VAT(0.005)R	-5.0845	1	410130	0.921261	7.56478e-19	100.56	3	VTDPGHDHTGFLT(0.009)EY(0.921)VAT(0.07)R	-2.0332	1	429040
map04530 Tight junction	1.64717e-06	3.2	KHN71029.1	108	Y	Tyrosine-protein kinase Fyn [Toxocara canis] GN=fyn	fyn	K05704	1	0.000167901	81.335	2	KLMEEDIY(1)EAR	1.4593	1	41981	1	0.000890921	132.44	2	KLMEEDIY(1)EAR	2.6116	1	41428	1	0.0123952	58.889	2	KLMEEDIY(1)EAR	2.9672	1	35557
map04530 Tight junction	1.64717e-06	3.2	KHN71449.1	24	S	hypothetical protein Tcan_02258 [Toxocara canis] GN=Tcan_02258	Tcan_02258	K06104																	1	0.00376449	53.363	3	VHAVS(1)PMHLHEGR	-0.96737	1	32119
map04530 Tight junction	1.64717e-06	3.2	KHN75441.1	770	S	Myosin-9, partial [Toxocara canis] GN=MYH9	MYH9	K10352	0.992235	7.31876e-167	258.17	3	NS(0.008)S(0.992)PHDDLDSIGTEGSDLTDDLKR	-0.50341	2	4958500	0.983071	1.18599e-297	299.97	2	NS(0.017)S(0.983)PHDDLDSIGTEGSDLTDDLK	2.097	3	6550400	0.971756	9.96335e-262	313.31	3	NS(0.028)S(0.972)PHDDLDSIGTEGSDLTDDLKR	1.0825	3	7299200
map04530 Tight junction	1.64717e-06	3.2	KHN75441.1	674	S	Myosin-9, partial [Toxocara canis] GN=MYH9	MYH9	K10352									1	3.97795e-05	99.442	2	RLS(1)DAILQLEDER	0.35722	1	470830	1	0.000641365	51.128	3	RLS(1)DAILQLEDERR	-4.36	2	533560
map04530 Tight junction	1.64717e-06	3.2	KHN75993.1	53	S	Actin-2 [Toxocara canis] GN=act-2b	act-2b	K05692	0.775019	1.71091e-07	44.019	3	HQGVMVGMGQKDS(0.775)Y(0.223)VGDEAQS(0.002)K	-1.9882	1	411760	0.995648	2.45037e-12	73.891	2	DS(0.996)Y(0.004)VGDEAQSK	1.4155	2	613080	0.986111	4.45084e-27	120.31	3	HQGVMVGMGQKDS(0.986)Y(0.014)VGDEAQSK	-0.42042	1	415950
map04530 Tight junction	1.64717e-06	3.2	KHN75993.1	61	S	Actin-2 [Toxocara canis] GN=act-2b	act-2b	K05692	1	3.27406e-07	111.98	2	DSYVGDEAQS(1)KR	-1.0723	1	238760	1	2.39909e-05	153.18	2	DSYVGDEAQS(1)KR	-1.5339	1	278320	1	0.000338603	139.7	2	DSYVGDEAQS(1)KR	-3.5684	1	295710
map04530 Tight junction	1.64717e-06	3.2	KHN75993.1	250	T	Actin-2 [Toxocara canis] GN=act-2b	act-2b	K05692	0.999984	0.00943689	52.481	2	SYELPDGQVIT(1)VGNER	2.8349	1	60490									0.999836	0.0206683	44.584	2	SYELPDGQVIT(1)VGNER	2.5908	1	59445
map04530 Tight junction	1.64717e-06	3.2	KHN75993.1	199	Y	Actin-2 [Toxocara canis] GN=act-2b	act-2b	K05692	0.999528	0.000283192	65.404	2	GY(1)SFVTTAER	-2.9369	1	56528	0.987792	0.00928478	69.915	2	GY(0.988)S(0.012)FVTTAER	-4.9386	1	41954
map04530 Tight junction	1.64717e-06	3.2	KHN75993.1	34	S	Actin-2 [Toxocara canis] GN=act-2b	act-2b	K05692									1	0.0150581	48.785	2	AVFPS(1)IVGR	-1.7605	1	14276
map04530 Tight junction	1.64717e-06	3.2	KHN75993.1	324	S	Actin-2 [Toxocara canis] GN=act-2b	act-2b	K05692									0.877543	0.000101538	112.95	2	EITALAPS(0.878)T(0.122)MK	-5.2122	3	1247900	0.873343	8.03077e-06	104.04	2	EITALAPS(0.873)T(0.127)MK	1.0456	3	1257900
map04530 Tight junction	1.64717e-06	3.2	KHN75993.1	366	S	Actin-2 [Toxocara canis] GN=act-2b	act-2b	K05692									0.975726	8.52097e-06	97.949	2	QEYDES(0.976)GPS(0.024)IVHR	1.6315	1	99409	0.99921	1.13506e-06	89.359	2	QEYDES(0.999)GPS(0.001)IVHR	1.7433	1	93135
map04530 Tight junction	1.64717e-06	3.2	KHN75993.1	200	S	Actin-2 [Toxocara canis] GN=act-2b	act-2b	K05692																	0.995159	0.027418	51.569	2	GY(0.004)S(0.995)FVT(0.001)TAER	-2.822	1	44386
map04530 Tight junction	1.64717e-06	3.2	KHN75993.1	240	S	Actin-2 [Toxocara canis] GN=act-2b	act-2b	K05692																	0.825888	4.3237e-11	59.625	2	S(0.826)Y(0.174)ELPDGQVITVGNER	-1.6426	1	119550
map04530 Tight junction	1.64717e-06	3.2	KHN75993.1	92	Y	Actin-2 [Toxocara canis] GN=act-2b	act-2b	K05692																	0.952424	0.00182253	53.517	3	IWHHT(0.048)FY(0.952)NELR	-3.5097	1	21121
map04530 Tight junction	1.64717e-06	3.2	KHN76326.1	176	S	5'-AMP-activated protein kinase subunit beta-2 [Toxocara canis] GN=PRKAB2	PRKAB2	K07199	0.999999	2.6742e-08	88.714	2	KVS(1)VAGAQPPSHDTPNDR	-8.1622	1	545920	0.999999	0.00015498	66.002	3	KVS(1)VAGAQPPSHDTPNDR	-1.892	2	1199000	0.999994	8.04545e-10	73.455	2	KVS(1)VAGAQPPSHDTPNDR	-6.3445	2	864170
map04530 Tight junction	1.64717e-06	3.2	KHN77148.1	812	S	Integrin beta pat-3 [Toxocara canis] GN=pat-3	pat-3	K05719	0.999874	0.00502325	61.042	2	NPVYAGNS(1)AK	-0.97532	1	62317
map04530 Tight junction	1.64717e-06	3.2	KHN77148.1	235	S	Integrin beta pat-3 [Toxocara canis] GN=pat-3	pat-3	K05719																	0.96426	0.0042903	42.941	2	NQMS(0.964)LT(0.033)MDT(0.003)AR	4.4453	1	43017
map04530 Tight junction	1.64717e-06	3.2	KHN80556.1	118	S	hypothetical protein Tcan_07507 [Toxocara canis] GN=Tcan_07507	Tcan_07507	K07200	0.994372	0.0166351	55.578	2	SDAT(0.006)PIS(0.994)PHK	1.9845	1	329630	0.9995	0.0222104	48.822	2	SDATPIS(1)PHK	2.723	1	310360
map04530 Tight junction	1.64717e-06	3.2	KHN80686.1	231	S	Tubulin alpha-3 chain [Toxocara canis] GN=mec-12	mec-12	K07374																	0.999995	1.33126e-09	97.681	2	LIS(1)QVVSSITASLR	-1.9126	1	16718
map04530 Tight junction	1.64717e-06	3.2	KHN80727.1	41	S	Serine/threonine-protein phosphatase 2A 65 kDa regulatory subunit A beta isoform [Toxocara canis] GN=PPP2R1B	PPP2R1B	K03456																	0.993808	0.000149435	102.1	2	KLS(0.994)T(0.006)IALALGVER	-4.129	1	41932
map04530 Tight junction	1.64717e-06	3.2	KHN81288.1	676	S	5'-AMP-activated protein kinase catalytic subunit alpha-2 [Toxocara canis] GN=aak-2	aak-2	K07198	0.959693	2.82614e-05	44.654	2	AQS(0.96)LPMPMEVDQT(0.039)PPPS(0.001)PTVT(0.001)K	1.0114	1	275700									0.893369	7.21707e-05	44.019	2	AQS(0.893)LPMPMEVDQT(0.105)PPPS(0.001)PT(0.001)VT(0.001)K	-0.53298	1	277960
map04530 Tight junction	1.64717e-06	3.2	KHN81288.1	660	S	5'-AMP-activated protein kinase catalytic subunit alpha-2 [Toxocara canis] GN=aak-2	aak-2	K07198	0.997083	0.000168645	98.865	2	HAS(0.997)VS(0.003)MPVKPSLR	-7.7321	2	242880									0.846776	0.00713533	82.437	3	HAS(0.847)VS(0.153)MPVKPSLR	-1.5511	1	24438
map04530 Tight junction	1.64717e-06	3.2	KHN81288.1	652	S	5'-AMP-activated protein kinase catalytic subunit alpha-2 [Toxocara canis] GN=aak-2	aak-2	K07198	0.995466	1.87596e-06	118.64	2	SLVDEDNGS(0.995)AS(0.004)S(0.001)S(0.001)R	-4.6486	1	217760	0.917098	5.81991e-07	86.952	2	SLVDEDNGS(0.917)AS(0.054)S(0.021)S(0.008)R	-3.829	1	236030	0.872522	2.17004e-07	92.319	2	SLVDEDNGS(0.873)AS(0.051)S(0.038)S(0.038)R	-4.4374	1	229130
map04530 Tight junction	1.64717e-06	3.2	KHN81971.1	152	S	Alpha-actinin-2 [Toxocara canis] GN=ACTN2	ACTN2	K05699	1	0.000289183	82.747	2	FAIQDINVEELS(1)AR	3.4479	1	20135	1	0.000192032	69.613	2	FAIQDINVEELS(1)AR	2.0917	1	18321	1	1.94724e-07	68.127	2	FAIQDINVEELS(1)AR	3.6178	1	21555
map04530 Tight junction	1.64717e-06	3.2	KHN82712.1	62	S	Myosin regulatory light chain 1 [Toxocara canis] GN=mlc-1	mlc-1	K12757	0.937392	0.00170963	46.276	2	DLY(0.003)AS(0.06)MGQIAS(0.937)DAQIDAMIK	0.14664	1	233210	0.999977	4.60987e-21	101.55	2	DLYASMGQIAS(1)DAQIDAMIK	-1.3206	1	235200	0.999881	3.71991e-07	80.677	2	DLYASMGQIAS(1)DAQIDAMIK	1.0309	2	378060
map04530 Tight junction	1.64717e-06	3.2	KHN82712.1	15	S	Myosin regulatory light chain 1 [Toxocara canis] GN=mlc-1	mlc-1	K12757	1	3.75136e-35	195.09	2	S(1)GS(1)EAAQFDQK	-0.98013	40	78699000	1	5.76815e-68	174	2	S(1)GS(1)EAAQFDQK	4.0204	44	61624000	1	9.90431e-08	163.09	2	S(1)GS(1)EAAQFDQK	2.9271	59	43768000
map04530 Tight junction	1.64717e-06	3.2	KHN82712.1	17	S	Myosin regulatory light chain 1 [Toxocara canis] GN=mlc-1	mlc-1	K12757	1	2.59513e-201	261.63	2	S(1)GS(1)EAAQFDQK	-0.98013	58	234450000	1	1.01319e-95	224.75	2	S(1)GS(1)EAAQFDQK	4.0204	68	105520000	1	5.41581e-127	238.93	2	S(1)GS(1)EAAQFDQK	2.9271	79	163720000
map04530 Tight junction	1.64717e-06	3.2	KHN83127.1	4	S	Myosin-2 essential light chain [Toxocara canis] GN=Mlc-c	Mlc-c	K12751	0.933286	0.000188437	135.21	2	VS(0.042)S(0.933)T(0.025)EEQLSECR	0.95687	3	496890	0.838584	4.03252e-05	97.084	2	VS(0.02)S(0.839)T(0.142)EEQLSECR	-0.37692	1	401730	0.909297	0.000328123	117.41	2	VS(0.06)S(0.909)T(0.03)EEQLSECR	4.0961	2	523260
map04530 Tight junction	1.64717e-06	3.2	KHN83144.1	235	S	Dual specificity mitogen-activated protein kinase kinase hemipterous [Toxocara canis] GN=hep	hep	K04431	1	2.15799e-41	177.64	2	LCDFGIAGQLIDS(1)RR	4.2324	2	257840	1	2.18272e-73	175.48	2	LCDFGIAGQLIDS(1)RR	2.7827	3	311930	1	4.00848e-08	107.84	2	LCDFGIAGQLIDS(1)RR	3.1075	3	337520
map04530 Tight junction	1.64717e-06	3.2	KHN83144.1	256	S	Dual specificity mitogen-activated protein kinase kinase hemipterous [Toxocara canis] GN=hep	hep	K04431	0.962132	0.0111801	54.309	2	VGS(0.962)S(0.038)ESEYGIR	-2.5129	1	84552
map04530 Tight junction	1.64717e-06	3.2	KHN83264.1	231	S	Tubulin alpha chain [Toxocara canis] GN=Tcan_18435	Tcan_18435	K07374	0.999974	6.49307e-05	74.778	2	LIS(1)QVVSSITASLR	-2.9092	1	19763	0.999996	0.00514194	84.071	2	LIS(1)QVVSSITASLR	-1.807	1	18282
map04530 Tight junction	1.64717e-06	3.2	KHN84072.1	589	T	cAMP-dependent protein kinase catalytic subunit [Toxocara canis] GN=kin-1	kin-1	K04345	0.99994	8.26201e-134	163.8	2	TWT(1)LCGTPEYLAPEIILSK	-1.2052	2	2219600	0.999735	3.05403e-88	213.56	2	TWT(1)LCGTPEYLAPEIILSK	-0.20049	2	1767700	0.999658	1.03777e-132	166.29	2	TWT(1)LCGTPEYLAPEIILSK	-2.6203	2	1379400
map04530 Tight junction	1.64717e-06	3.2	KHN84072.1	780	S	cAMP-dependent protein kinase catalytic subunit [Toxocara canis] GN=kin-1	kin-1	K04345									0.8116	4.97193e-05	51.399	2	GPGDASNFDDY(0.004)EEEPLRIS(0.812)GT(0.184)EK	-1.1712	1	258480
map04530 Tight junction	1.64717e-06	3.2	KHN84458.1	994	S	Myosin heavy chain, non-muscle [Toxocara canis] GN=zip	zip	K10352	0.999326	0.0173253	63.908	2	HAELYDS(0.999)Y(0.001)EK	0.95875	1	142110	0.998674	0.00344231	88.42	2	HAELYDS(0.999)Y(0.001)EK	5.0588	1	146920
map04530 Tight junction	1.64717e-06	3.2	KHN84458.1	887	S	Myosin heavy chain, non-muscle [Toxocara canis] GN=zip	zip	K10352									1	0.00251398	85.622	2	IQQLS(1)EER	4.4676	1	32184
map04530 Tight junction	1.64717e-06	3.2	KHN84458.1	208	S	Myosin heavy chain, non-muscle [Toxocara canis] GN=zip	zip	K10352									0.998688	0.00567938	108.4	2	TPS(0.001)S(0.999)PAKPR	-2.6925	1	419640
map04530 Tight junction	1.64717e-06	3.2	KHN84458.1	1133	S	Myosin heavy chain, non-muscle [Toxocara canis] GN=zip	zip	K10352																	0.998801	0.00220159	44.585	3	ELEST(0.001)LEELKEDLENEKS(0.999)LR	1.3441	1	4163.2
map04530 Tight junction	1.64717e-06	3.2	KHN84901.1	149	Y	Mitogen-activated protein kinase 9 [Toxocara canis] GN=Mapk9	Mapk9	K04440	0.999852	0.000773456	77.072	2	MSIY(1)VVTR	-1.3991	3	390010	0.999816	0.00254316	84.368	2	MSIY(1)VVTR	-0.57385	4	435100	0.994474	0.0049632	56.378	2	MS(0.005)IY(0.994)VVT(0.001)R	-0.94988	3	411520
map04530 Tight junction	1.64717e-06	3.2	KHN86670.1	66	S	MAGUK p55 subfamily member 5 [Toxocara canis] GN=MPP5	MPP5	K06091	0.995662	0.00828691	63.766	2	LQS(0.996)LENT(0.985)NHS(0.019)K	-4.5351	2	994010	0.999846	0.00377713	63.766	2	LQS(1)LENT(0.985)NHS(0.015)K	-5.1043	1	807020	0.999599	0.00964794	59.67	2	LQS(1)LENT(0.999)NHS(0.001)K	-4.6784	2	975620
map04530 Tight junction	1.64717e-06	3.2	KHN86670.1	70	T	MAGUK p55 subfamily member 5 [Toxocara canis] GN=MPP5	MPP5	K06091	0.998073	0.00828691	63.766	3	LQS(0.981)LENT(0.998)NHS(0.02)K	0.27221	2	994010	0.984793	0.00377713	63.766	2	LQS(1)LENT(0.985)NHS(0.015)K	-5.1043	1	807020	0.999399	0.00964794	59.67	2	LQS(1)LENT(0.999)NHS(0.001)K	-4.6784	2	975620
map04530 Tight junction	1.64717e-06	3.2	KHN88395.1	18	S	putative myosin regulatory light chain [Toxocara canis] GN=mlc-4	mlc-4	K12757	0.940872	3.12674e-23	145.31	2	AT(0.059)S(0.941)NVFAMFDQAQIQEFK	1.4519	3	566360	0.913601	1.01643e-15	153.23	2	AT(0.086)S(0.914)NVFAMFDQAQIQEFK	-2.3842	3	538710	0.937051	1.4616e-12	142.74	2	AT(0.063)S(0.937)NVFAMFDQAQIQEFK	-2.1429	2	503920
map04530 Tight junction	1.64717e-06	3.2	KHN89013.1	595	S	Protein kinase C-like 3 [Toxocara canis] GN=pkc-3	pkc-3	K06069	1	0.00968997	50.297	1	KES(1)GLEK	-6.8403	1	727770
map04540 Gap junction	0.0742809	1.88	KHN71029.1	108	Y	Tyrosine-protein kinase Fyn [Toxocara canis] GN=fyn	fyn	K05704	1	0.000167901	81.335	2	KLMEEDIY(1)EAR	1.4593	1	41981	1	0.000890921	132.44	2	KLMEEDIY(1)EAR	2.6116	1	41428	1	0.0123952	58.889	2	KLMEEDIY(1)EAR	2.9672	1	35557
map04540 Gap junction	0.0742809	1.88	KHN78186.1	688	S	Adenylate cyclase type 9 [Toxocara canis] GN=ADCY9	ADCY9	K08049									1	0.0268831	54.27	2	AHFAES(1)ADR	-0.10609	1	51007
map04540 Gap junction	0.0742809	1.88	KHN79367.1	55	S	Tubulin beta-4 chain [Toxocara canis] GN=tbb-4	tbb-4	K07375	0.999423	0.00657889	48.892	2	INVYYNEAS(0.999)GGK	-2.4708	1	193830
map04540 Gap junction	0.0742809	1.88	KHN80686.1	231	S	Tubulin alpha-3 chain [Toxocara canis] GN=mec-12	mec-12	K07374																	0.999995	1.33126e-09	97.681	2	LIS(1)QVVSSITASLR	-1.9126	1	16718
map04540 Gap junction	0.0742809	1.88	KHN80821.1	268	S	cGMP-dependent protein kinase egl-4, partial [Toxocara canis] GN=egl-4	egl-4	K07376	1	0.000790652	110.91	2	VS(1)IFENLSEDR	-2.4957	1	362320	0.999999	7.55649e-05	76.563	2	VS(1)IFENLSEDR	-0.012137	1	380890	1	4.03207e-05	108.5	2	VS(1)IFENLSEDR	-2.2001	1	369960
map04540 Gap junction	0.0742809	1.88	KHN80821.1	575	T	cGMP-dependent protein kinase egl-4, partial [Toxocara canis] GN=egl-4	egl-4	K07376	0.992326	3.30939e-21	113.63	2	T(0.006)WT(0.992)FCGT(0.001)PEYVSPEIILNK	-1.2962	1	157980	0.945365	1.26557e-09	96.453	2	T(0.055)WT(0.945)FCGTPEYVSPEIILNK	-0.18683	2	164700	0.996473	6.01944e-21	119.55	2	T(0.003)WT(0.996)FCGTPEYVSPEIILNK	-0.81924	2	151680
map04540 Gap junction	0.0742809	1.88	KHN83264.1	231	S	Tubulin alpha chain [Toxocara canis] GN=Tcan_18435	Tcan_18435	K07374	0.999974	6.49307e-05	74.778	2	LIS(1)QVVSSITASLR	-2.9092	1	19763	0.999996	0.00514194	84.071	2	LIS(1)QVVSSITASLR	-1.807	1	18282
map04540 Gap junction	0.0742809	1.88	KHN84072.1	589	T	cAMP-dependent protein kinase catalytic subunit [Toxocara canis] GN=kin-1	kin-1	K04345	0.99994	8.26201e-134	163.8	2	TWT(1)LCGTPEYLAPEIILSK	-1.2052	2	2219600	0.999735	3.05403e-88	213.56	2	TWT(1)LCGTPEYLAPEIILSK	-0.20049	2	1767700	0.999658	1.03777e-132	166.29	2	TWT(1)LCGTPEYLAPEIILSK	-2.6203	2	1379400
map04540 Gap junction	0.0742809	1.88	KHN84072.1	780	S	cAMP-dependent protein kinase catalytic subunit [Toxocara canis] GN=kin-1	kin-1	K04345									0.8116	4.97193e-05	51.399	2	GPGDASNFDDY(0.004)EEEPLRIS(0.812)GT(0.184)EK	-1.1712	1	258480
map04540 Gap junction	0.0742809	1.88	KHN88781.1	188	Y	Mitogen-activated protein kinase mpk-1 [Toxocara canis] GN=mpk-1	mpk-1	K04371	0.984144	1.25558e-56	199.04	3	VTDPGHDHTGFLTEY(0.984)VAT(0.016)R	-5.2122	1	399580	0.943901	4.24238e-27	97.268	3	VTDPGHDHTGFLT(0.051)EY(0.944)VAT(0.005)R	-5.0845	1	410130	0.921261	7.56478e-19	100.56	3	VTDPGHDHTGFLT(0.009)EY(0.921)VAT(0.07)R	-2.0332	1	429040
map04550 Signaling pathways regulating pluripotency of stem cells	0.43136	1.31	KHN83519.1	231	Y	Glycogen synthase kinase-3 beta [Toxocara canis] GN=GSK3B	GSK3B	K03083	0.93651	7.63472e-05	134.2	2	GEPNVS(0.063)Y(0.937)ICSR	-0.041266	1	6240700	0.931689	0.00320464	115.04	2	GEPNVS(0.068)Y(0.932)ICSR	1.1369	1	6002000	0.94165	3.60357e-06	160.98	2	GEPNVS(0.058)Y(0.942)ICSR	-1.4557	2	5935700
map04550 Signaling pathways regulating pluripotency of stem cells	0.43136	1.31	KHN85617.1	232	Y	Putative serine/threonine-protein kinase R03D7.5 [Toxocara canis] GN=R03D7.5	R03D7.5	K03083									0.826462	0.00875233	83.438	2	SFEENT(0.003)PY(0.826)QVT(0.17)R	-4.6056	1	65250
map04550 Signaling pathways regulating pluripotency of stem cells	0.43136	1.31	KHN86485.1	667	T	Serine/threonine-protein kinase akt-1 [Toxocara canis] GN=akt-1	akt-1	K04456	1	2.03391e-99	240.17	2	EFTNAPVQLT(1)PPPAR	-1.1317	1	2069300	1	1.79084e-211	276.47	2	EFTNAPVQLT(1)PPPAR	1.663	3	2451700	1	1.94605e-117	269.09	2	EFTNAPVQLT(1)PPPAR	1.8752	1	1334200
map04550 Signaling pathways regulating pluripotency of stem cells	0.43136	1.31	KHN86566.1	185	Y	Mitogen-activated protein kinase pmk-1 [Toxocara canis] GN=pmk-1	pmk-1	K04441	0.897156	0.00315038	66.953	2	QTDNEMT(0.035)GY(0.897)VAT(0.068)R	-2.8809	1	427590	0.9054	2.57191e-05	108.24	2	QTDNEMT(0.071)GY(0.905)VAT(0.024)R	0.020858	1	396520	0.99874	2.16209e-29	201.66	2	QTDNEMTGY(0.999)VAT(0.001)R	3.692	2	1253900
map04550 Signaling pathways regulating pluripotency of stem cells	0.43136	1.31	KHN88781.1	188	Y	Mitogen-activated protein kinase mpk-1 [Toxocara canis] GN=mpk-1	mpk-1	K04371	0.984144	1.25558e-56	199.04	3	VTDPGHDHTGFLTEY(0.984)VAT(0.016)R	-5.2122	1	399580	0.943901	4.24238e-27	97.268	3	VTDPGHDHTGFLT(0.051)EY(0.944)VAT(0.005)R	-5.0845	1	410130	0.921261	7.56478e-19	100.56	3	VTDPGHDHTGFLT(0.009)EY(0.921)VAT(0.07)R	-2.0332	1	429040
map04611 Platelet activation	0.000109822	2.88	KHN71029.1	108	Y	Tyrosine-protein kinase Fyn [Toxocara canis] GN=fyn	fyn	K05704	1	0.000167901	81.335	2	KLMEEDIY(1)EAR	1.4593	1	41981	1	0.000890921	132.44	2	KLMEEDIY(1)EAR	2.6116	1	41428	1	0.0123952	58.889	2	KLMEEDIY(1)EAR	2.9672	1	35557
map04611 Platelet activation	0.000109822	2.88	KHN72849.1	192	S	Vesicle-associated membrane protein 7 [Toxocara canis] GN=Vamp7	Vamp7	K08512	0.99856	1.55228e-177	239.98	2	TEALTQSS(0.001)ES(0.999)FK	2.0525	1	328500	0.876	2.49098e-10	153.52	2	TEALTQS(0.014)S(0.11)ES(0.876)FK	-0.26552	1	345530	0.942301	6.85976e-30	184.65	2	TEALTQS(0.015)S(0.043)ES(0.942)FK	3.447	1	374340
map04611 Platelet activation	0.000109822	2.88	KHN72849.1	190	S	Vesicle-associated membrane protein 7 [Toxocara canis] GN=Vamp7	Vamp7	K08512									0.950593	2.2747e-114	224.52	2	TEALTQS(0.044)S(0.951)ES(0.006)FK	-3.8842	1	225800	0.797905	0.000368488	146.37	2	TEALTQS(0.101)S(0.798)ES(0.101)FK	3.0825	1	155020
map04611 Platelet activation	0.000109822	2.88	KHN75993.1	53	S	Actin-2 [Toxocara canis] GN=act-2b	act-2b	K05692	0.775019	1.71091e-07	44.019	3	HQGVMVGMGQKDS(0.775)Y(0.223)VGDEAQS(0.002)K	-1.9882	1	411760	0.995648	2.45037e-12	73.891	2	DS(0.996)Y(0.004)VGDEAQSK	1.4155	2	613080	0.986111	4.45084e-27	120.31	3	HQGVMVGMGQKDS(0.986)Y(0.014)VGDEAQSK	-0.42042	1	415950
map04611 Platelet activation	0.000109822	2.88	KHN75993.1	61	S	Actin-2 [Toxocara canis] GN=act-2b	act-2b	K05692	1	3.27406e-07	111.98	2	DSYVGDEAQS(1)KR	-1.0723	1	238760	1	2.39909e-05	153.18	2	DSYVGDEAQS(1)KR	-1.5339	1	278320	1	0.000338603	139.7	2	DSYVGDEAQS(1)KR	-3.5684	1	295710
map04611 Platelet activation	0.000109822	2.88	KHN75993.1	250	T	Actin-2 [Toxocara canis] GN=act-2b	act-2b	K05692	0.999984	0.00943689	52.481	2	SYELPDGQVIT(1)VGNER	2.8349	1	60490									0.999836	0.0206683	44.584	2	SYELPDGQVIT(1)VGNER	2.5908	1	59445
map04611 Platelet activation	0.000109822	2.88	KHN75993.1	199	Y	Actin-2 [Toxocara canis] GN=act-2b	act-2b	K05692	0.999528	0.000283192	65.404	2	GY(1)SFVTTAER	-2.9369	1	56528	0.987792	0.00928478	69.915	2	GY(0.988)S(0.012)FVTTAER	-4.9386	1	41954
map04611 Platelet activation	0.000109822	2.88	KHN75993.1	34	S	Actin-2 [Toxocara canis] GN=act-2b	act-2b	K05692									1	0.0150581	48.785	2	AVFPS(1)IVGR	-1.7605	1	14276
map04611 Platelet activation	0.000109822	2.88	KHN75993.1	324	S	Actin-2 [Toxocara canis] GN=act-2b	act-2b	K05692									0.877543	0.000101538	112.95	2	EITALAPS(0.878)T(0.122)MK	-5.2122	3	1247900	0.873343	8.03077e-06	104.04	2	EITALAPS(0.873)T(0.127)MK	1.0456	3	1257900
map04611 Platelet activation	0.000109822	2.88	KHN75993.1	366	S	Actin-2 [Toxocara canis] GN=act-2b	act-2b	K05692									0.975726	8.52097e-06	97.949	2	QEYDES(0.976)GPS(0.024)IVHR	1.6315	1	99409	0.99921	1.13506e-06	89.359	2	QEYDES(0.999)GPS(0.001)IVHR	1.7433	1	93135
map04611 Platelet activation	0.000109822	2.88	KHN75993.1	200	S	Actin-2 [Toxocara canis] GN=act-2b	act-2b	K05692																	0.995159	0.027418	51.569	2	GY(0.004)S(0.995)FVT(0.001)TAER	-2.822	1	44386
map04611 Platelet activation	0.000109822	2.88	KHN75993.1	240	S	Actin-2 [Toxocara canis] GN=act-2b	act-2b	K05692																	0.825888	4.3237e-11	59.625	2	S(0.826)Y(0.174)ELPDGQVITVGNER	-1.6426	1	119550
map04611 Platelet activation	0.000109822	2.88	KHN75993.1	92	Y	Actin-2 [Toxocara canis] GN=act-2b	act-2b	K05692																	0.952424	0.00182253	53.517	3	IWHHT(0.048)FY(0.952)NELR	-3.5097	1	21121
map04611 Platelet activation	0.000109822	2.88	KHN77148.1	812	S	Integrin beta pat-3 [Toxocara canis] GN=pat-3	pat-3	K05719	0.999874	0.00502325	61.042	2	NPVYAGNS(1)AK	-0.97532	1	62317
map04611 Platelet activation	0.000109822	2.88	KHN77148.1	235	S	Integrin beta pat-3 [Toxocara canis] GN=pat-3	pat-3	K05719																	0.96426	0.0042903	42.941	2	NQMS(0.964)LT(0.033)MDT(0.003)AR	4.4453	1	43017
map04611 Platelet activation	0.000109822	2.88	KHN77552.1	238	S	Stromal interaction molecule -like protein [Toxocara canis] GN=Stim	Stim	K16059	0.999986	1.292e-18	135.5	2	S(1)MESDFEDVQQK	1.7604	1	57698	0.991446	0.000576549	85.813	2	S(0.991)MES(0.009)DFEDVQQK	1.3003	1	54088	0.999997	3.19265e-06	119.43	2	S(1)MESDFEDVQQK	2.3465	1	64396
map04611 Platelet activation	0.000109822	2.88	KHN78186.1	688	S	Adenylate cyclase type 9 [Toxocara canis] GN=ADCY9	ADCY9	K08049									1	0.0268831	54.27	2	AHFAES(1)ADR	-0.10609	1	51007
map04611 Platelet activation	0.000109822	2.88	KHN80821.1	268	S	cGMP-dependent protein kinase egl-4, partial [Toxocara canis] GN=egl-4	egl-4	K07376	1	0.000790652	110.91	2	VS(1)IFENLSEDR	-2.4957	1	362320	0.999999	7.55649e-05	76.563	2	VS(1)IFENLSEDR	-0.012137	1	380890	1	4.03207e-05	108.5	2	VS(1)IFENLSEDR	-2.2001	1	369960
map04611 Platelet activation	0.000109822	2.88	KHN80821.1	575	T	cGMP-dependent protein kinase egl-4, partial [Toxocara canis] GN=egl-4	egl-4	K07376	0.992326	3.30939e-21	113.63	2	T(0.006)WT(0.992)FCGT(0.001)PEYVSPEIILNK	-1.2962	1	157980	0.945365	1.26557e-09	96.453	2	T(0.055)WT(0.945)FCGTPEYVSPEIILNK	-0.18683	2	164700	0.996473	6.01944e-21	119.55	2	T(0.003)WT(0.996)FCGTPEYVSPEIILNK	-0.81924	2	151680
map04611 Platelet activation	0.000109822	2.88	KHN81341.1	19	T	Putative serine/threonine-protein phosphatase C06A1.3 [Toxocara canis] GN=C06A1.3	C06A1.3	K06269									1	0.0145584	53.517	2	LT(1)ELY(1)T(1)KR	13.561	2	162020
map04611 Platelet activation	0.000109822	2.88	KHN81341.1	23	T	Putative serine/threonine-protein phosphatase C06A1.3 [Toxocara canis] GN=C06A1.3	C06A1.3	K06269									1	0.0145584	53.517	2	LT(1)ELY(1)T(1)KR	13.561	2	162020
map04611 Platelet activation	0.000109822	2.88	KHN81341.1	22	Y	Putative serine/threonine-protein phosphatase C06A1.3 [Toxocara canis] GN=C06A1.3	C06A1.3	K06269									1	0.0145584	53.517	2	LT(1)ELY(1)T(1)KR	13.561	2	162020
map04611 Platelet activation	0.000109822	2.88	KHN82712.1	62	S	Myosin regulatory light chain 1 [Toxocara canis] GN=mlc-1	mlc-1	K12757	0.937392	0.00170963	46.276	2	DLY(0.003)AS(0.06)MGQIAS(0.937)DAQIDAMIK	0.14664	1	233210	0.999977	4.60987e-21	101.55	2	DLYASMGQIAS(1)DAQIDAMIK	-1.3206	1	235200	0.999881	3.71991e-07	80.677	2	DLYASMGQIAS(1)DAQIDAMIK	1.0309	2	378060
map04611 Platelet activation	0.000109822	2.88	KHN82712.1	15	S	Myosin regulatory light chain 1 [Toxocara canis] GN=mlc-1	mlc-1	K12757	1	3.75136e-35	195.09	2	S(1)GS(1)EAAQFDQK	-0.98013	40	78699000	1	5.76815e-68	174	2	S(1)GS(1)EAAQFDQK	4.0204	44	61624000	1	9.90431e-08	163.09	2	S(1)GS(1)EAAQFDQK	2.9271	59	43768000
map04611 Platelet activation	0.000109822	2.88	KHN82712.1	17	S	Myosin regulatory light chain 1 [Toxocara canis] GN=mlc-1	mlc-1	K12757	1	2.59513e-201	261.63	2	S(1)GS(1)EAAQFDQK	-0.98013	58	234450000	1	1.01319e-95	224.75	2	S(1)GS(1)EAAQFDQK	4.0204	68	105520000	1	5.41581e-127	238.93	2	S(1)GS(1)EAAQFDQK	2.9271	79	163720000
map04611 Platelet activation	0.000109822	2.88	KHN84072.1	589	T	cAMP-dependent protein kinase catalytic subunit [Toxocara canis] GN=kin-1	kin-1	K04345	0.99994	8.26201e-134	163.8	2	TWT(1)LCGTPEYLAPEIILSK	-1.2052	2	2219600	0.999735	3.05403e-88	213.56	2	TWT(1)LCGTPEYLAPEIILSK	-0.20049	2	1767700	0.999658	1.03777e-132	166.29	2	TWT(1)LCGTPEYLAPEIILSK	-2.6203	2	1379400
map04611 Platelet activation	0.000109822	2.88	KHN84072.1	780	S	cAMP-dependent protein kinase catalytic subunit [Toxocara canis] GN=kin-1	kin-1	K04345									0.8116	4.97193e-05	51.399	2	GPGDASNFDDY(0.004)EEEPLRIS(0.812)GT(0.184)EK	-1.1712	1	258480
map04611 Platelet activation	0.000109822	2.88	KHN86485.1	667	T	Serine/threonine-protein kinase akt-1 [Toxocara canis] GN=akt-1	akt-1	K04456	1	2.03391e-99	240.17	2	EFTNAPVQLT(1)PPPAR	-1.1317	1	2069300	1	1.79084e-211	276.47	2	EFTNAPVQLT(1)PPPAR	1.663	3	2451700	1	1.94605e-117	269.09	2	EFTNAPVQLT(1)PPPAR	1.8752	1	1334200
map04611 Platelet activation	0.000109822	2.88	KHN86566.1	185	Y	Mitogen-activated protein kinase pmk-1 [Toxocara canis] GN=pmk-1	pmk-1	K04441	0.897156	0.00315038	66.953	2	QTDNEMT(0.035)GY(0.897)VAT(0.068)R	-2.8809	1	427590	0.9054	2.57191e-05	108.24	2	QTDNEMT(0.071)GY(0.905)VAT(0.024)R	0.020858	1	396520	0.99874	2.16209e-29	201.66	2	QTDNEMTGY(0.999)VAT(0.001)R	3.692	2	1253900
map04611 Platelet activation	0.000109822	2.88	KHN88395.1	18	S	putative myosin regulatory light chain [Toxocara canis] GN=mlc-4	mlc-4	K12757	0.940872	3.12674e-23	145.31	2	AT(0.059)S(0.941)NVFAMFDQAQIQEFK	1.4519	3	566360	0.913601	1.01643e-15	153.23	2	AT(0.086)S(0.914)NVFAMFDQAQIQEFK	-2.3842	3	538710	0.937051	1.4616e-12	142.74	2	AT(0.063)S(0.937)NVFAMFDQAQIQEFK	-2.1429	2	503920
map04611 Platelet activation	0.000109822	2.88	KHN88536.1	202	S	Talin-1 [Toxocara canis] GN=TLN1	TLN1	K06271	0.996599	0.00404747	57.279	2	EQS(0.997)VGDDET(0.003)LILR	-2.0217	1	136120									0.99981	0.0235156	51.07	2	EQS(1)VGDDETLILR	-1.0523	1	142690
map04611 Platelet activation	0.000109822	2.88	KHN88536.1	1469	S	Talin-1 [Toxocara canis] GN=TLN1	TLN1	K06271	0.946988	8.88075e-18	130.78	2	S(0.947)LT(0.053)ESVNAIVESVVR	-0.62449	1	26680									0.806082	2.79476e-09	118.87	2	S(0.806)LT(0.194)ESVNAIVESVVR	-0.82412	1	52864
map04611 Platelet activation	0.000109822	2.88	KHN88536.1	1364	S	Talin-1 [Toxocara canis] GN=TLN1	TLN1	K06271	0.996194	0.0101028	56.938	2	VS(0.996)ET(0.004)AAPVDLR	0.37423	1	54273
map04611 Platelet activation	0.000109822	2.88	KHN88536.1	208	T	Talin-1 [Toxocara canis] GN=TLN1	TLN1	K06271	1	5.04127e-05	99.909	2	EQSVGDDET(1)LILR	15.261	1	91994									0.999482	0.0174864	60.324	2	EQS(0.001)VGDDET(0.999)LILR	2.2695	1	162100
map04611 Platelet activation	0.000109822	2.88	KHN88781.1	188	Y	Mitogen-activated protein kinase mpk-1 [Toxocara canis] GN=mpk-1	mpk-1	K04371	0.984144	1.25558e-56	199.04	3	VTDPGHDHTGFLTEY(0.984)VAT(0.016)R	-5.2122	1	399580	0.943901	4.24238e-27	97.268	3	VTDPGHDHTGFLT(0.051)EY(0.944)VAT(0.005)R	-5.0845	1	410130	0.921261	7.56478e-19	100.56	3	VTDPGHDHTGFLT(0.009)EY(0.921)VAT(0.07)R	-2.0332	1	429040
map04611 Platelet activation	0.000109822	2.88	KHN89013.1	595	S	Protein kinase C-like 3 [Toxocara canis] GN=pkc-3	pkc-3	K06069	1	0.00968997	50.297	1	KES(1)GLEK	-6.8403	1	727770
map04613 Neutrophil extracellular trap formation	0.147202	1.68	KHN71029.1	108	Y	Tyrosine-protein kinase Fyn [Toxocara canis] GN=fyn	fyn	K05704	1	0.000167901	81.335	2	KLMEEDIY(1)EAR	1.4593	1	41981	1	0.000890921	132.44	2	KLMEEDIY(1)EAR	2.6116	1	41428	1	0.0123952	58.889	2	KLMEEDIY(1)EAR	2.9672	1	35557
map04613 Neutrophil extracellular trap formation	0.147202	1.68	KHN75948.1	52	S	putative voltage-dependent anion-selective channel [Toxocara canis] GN=R05G6.7	R05G6.7	K15040									0.999792	2.92355e-05	106.47	2	TGAVHTIAS(1)GR	-1.2532	1	129150	0.997487	0.0256632	62.454	2	TGAVHT(0.003)IAS(0.997)GR	-2.2184	1	136830
map04613 Neutrophil extracellular trap formation	0.147202	1.68	KHN75993.1	53	S	Actin-2 [Toxocara canis] GN=act-2b	act-2b	K05692	0.775019	1.71091e-07	44.019	3	HQGVMVGMGQKDS(0.775)Y(0.223)VGDEAQS(0.002)K	-1.9882	1	411760	0.995648	2.45037e-12	73.891	2	DS(0.996)Y(0.004)VGDEAQSK	1.4155	2	613080	0.986111	4.45084e-27	120.31	3	HQGVMVGMGQKDS(0.986)Y(0.014)VGDEAQSK	-0.42042	1	415950
map04613 Neutrophil extracellular trap formation	0.147202	1.68	KHN75993.1	61	S	Actin-2 [Toxocara canis] GN=act-2b	act-2b	K05692	1	3.27406e-07	111.98	2	DSYVGDEAQS(1)KR	-1.0723	1	238760	1	2.39909e-05	153.18	2	DSYVGDEAQS(1)KR	-1.5339	1	278320	1	0.000338603	139.7	2	DSYVGDEAQS(1)KR	-3.5684	1	295710
map04613 Neutrophil extracellular trap formation	0.147202	1.68	KHN75993.1	250	T	Actin-2 [Toxocara canis] GN=act-2b	act-2b	K05692	0.999984	0.00943689	52.481	2	SYELPDGQVIT(1)VGNER	2.8349	1	60490									0.999836	0.0206683	44.584	2	SYELPDGQVIT(1)VGNER	2.5908	1	59445
map04613 Neutrophil extracellular trap formation	0.147202	1.68	KHN75993.1	199	Y	Actin-2 [Toxocara canis] GN=act-2b	act-2b	K05692	0.999528	0.000283192	65.404	2	GY(1)SFVTTAER	-2.9369	1	56528	0.987792	0.00928478	69.915	2	GY(0.988)S(0.012)FVTTAER	-4.9386	1	41954
map04613 Neutrophil extracellular trap formation	0.147202	1.68	KHN75993.1	34	S	Actin-2 [Toxocara canis] GN=act-2b	act-2b	K05692									1	0.0150581	48.785	2	AVFPS(1)IVGR	-1.7605	1	14276
map04613 Neutrophil extracellular trap formation	0.147202	1.68	KHN75993.1	324	S	Actin-2 [Toxocara canis] GN=act-2b	act-2b	K05692									0.877543	0.000101538	112.95	2	EITALAPS(0.878)T(0.122)MK	-5.2122	3	1247900	0.873343	8.03077e-06	104.04	2	EITALAPS(0.873)T(0.127)MK	1.0456	3	1257900
map04613 Neutrophil extracellular trap formation	0.147202	1.68	KHN75993.1	366	S	Actin-2 [Toxocara canis] GN=act-2b	act-2b	K05692									0.975726	8.52097e-06	97.949	2	QEYDES(0.976)GPS(0.024)IVHR	1.6315	1	99409	0.99921	1.13506e-06	89.359	2	QEYDES(0.999)GPS(0.001)IVHR	1.7433	1	93135
map04613 Neutrophil extracellular trap formation	0.147202	1.68	KHN75993.1	200	S	Actin-2 [Toxocara canis] GN=act-2b	act-2b	K05692																	0.995159	0.027418	51.569	2	GY(0.004)S(0.995)FVT(0.001)TAER	-2.822	1	44386
map04613 Neutrophil extracellular trap formation	0.147202	1.68	KHN75993.1	240	S	Actin-2 [Toxocara canis] GN=act-2b	act-2b	K05692																	0.825888	4.3237e-11	59.625	2	S(0.826)Y(0.174)ELPDGQVITVGNER	-1.6426	1	119550
map04613 Neutrophil extracellular trap formation	0.147202	1.68	KHN75993.1	92	Y	Actin-2 [Toxocara canis] GN=act-2b	act-2b	K05692																	0.952424	0.00182253	53.517	3	IWHHT(0.048)FY(0.952)NELR	-3.5097	1	21121
map04613 Neutrophil extracellular trap formation	0.147202	1.68	KHN77672.1	98	T	ADP,ATP carrier protein [Toxocara canis] GN=sesB	sesB	K05863									0.998931	0.0219053	46.358	2	Y(0.001)FPT(0.999)QALNFAFK	-0.97765	1	19024
map04613 Neutrophil extracellular trap formation	0.147202	1.68	KHN84563.1	259	S	Histone deacetylase 4 [Toxocara canis] GN=hda-4	hda-4	K11406	1	0.0264082	86.838	2	KVNS(1)EPNLK	-1.527	1	220500
map04613 Neutrophil extracellular trap formation	0.147202	1.68	KHN84563.1	144	S	Histone deacetylase 4 [Toxocara canis] GN=hda-4	hda-4	K11406	0.973977	0.00819623	58.045	2	S(0.005)YS(0.974)GS(0.021)GQTISQLTR	-5.9088	1	53669
map04613 Neutrophil extracellular trap formation	0.147202	1.68	KHN86485.1	667	T	Serine/threonine-protein kinase akt-1 [Toxocara canis] GN=akt-1	akt-1	K04456	1	2.03391e-99	240.17	2	EFTNAPVQLT(1)PPPAR	-1.1317	1	2069300	1	1.79084e-211	276.47	2	EFTNAPVQLT(1)PPPAR	1.663	3	2451700	1	1.94605e-117	269.09	2	EFTNAPVQLT(1)PPPAR	1.8752	1	1334200
map04613 Neutrophil extracellular trap formation	0.147202	1.68	KHN86566.1	185	Y	Mitogen-activated protein kinase pmk-1 [Toxocara canis] GN=pmk-1	pmk-1	K04441	0.897156	0.00315038	66.953	2	QTDNEMT(0.035)GY(0.897)VAT(0.068)R	-2.8809	1	427590	0.9054	2.57191e-05	108.24	2	QTDNEMT(0.071)GY(0.905)VAT(0.024)R	0.020858	1	396520	0.99874	2.16209e-29	201.66	2	QTDNEMTGY(0.999)VAT(0.001)R	3.692	2	1253900
map04613 Neutrophil extracellular trap formation	0.147202	1.68	KHN88781.1	188	Y	Mitogen-activated protein kinase mpk-1 [Toxocara canis] GN=mpk-1	mpk-1	K04371	0.984144	1.25558e-56	199.04	3	VTDPGHDHTGFLTEY(0.984)VAT(0.016)R	-5.2122	1	399580	0.943901	4.24238e-27	97.268	3	VTDPGHDHTGFLT(0.051)EY(0.944)VAT(0.005)R	-5.0845	1	410130	0.921261	7.56478e-19	100.56	3	VTDPGHDHTGFLT(0.009)EY(0.921)VAT(0.07)R	-2.0332	1	429040
map04620 Toll-like receptor signaling pathway	0.0023	3.72	KHN70840.1	205	S	Dual specificity mitogen-activated protein kinase kinase 6 [Toxocara canis] GN=Map2k6	Map2k6	K04433	0.7759	0.000208735	84.144	2	ICDFGISGHLT(0.224)NS(0.776)VAK	-0.3848	1	142740	0.962535	0.0021666	62.304	2	ICDFGISGHLT(0.037)NS(0.963)VAK	0.66964	1	173320
map04620 Toll-like receptor signaling pathway	0.0023	3.72	KHN80097.1	9	S	Toll-interacting protein [Toxocara canis] GN=TOLLIP	TOLLIP	K05402	0.990072	1.51723e-92	241.56	2	ASIASHPS(0.99)S(0.01)SK	0.36712	2	2397100	0.92799	6.35646e-30	190.37	2	ASIASHPS(0.928)S(0.061)S(0.011)K	2.367	1	2389800	0.98753	3.21852e-19	200.82	2	ASIASHPS(0.988)S(0.011)S(0.001)K	4.0248	3	2578800
map04620 Toll-like receptor signaling pathway	0.0023	3.72	KHN80097.1	11	S	Toll-interacting protein [Toxocara canis] GN=TOLLIP	TOLLIP	K05402									0.77307	0.00136927	126.17	1	ASIASHPS(0.06)S(0.167)S(0.773)K	-4.1758	1	38285
map04620 Toll-like receptor signaling pathway	0.0023	3.72	KHN83144.1	235	S	Dual specificity mitogen-activated protein kinase kinase hemipterous [Toxocara canis] GN=hep	hep	K04431	1	2.15799e-41	177.64	2	LCDFGIAGQLIDS(1)RR	4.2324	2	257840	1	2.18272e-73	175.48	2	LCDFGIAGQLIDS(1)RR	2.7827	3	311930	1	4.00848e-08	107.84	2	LCDFGIAGQLIDS(1)RR	3.1075	3	337520
map04620 Toll-like receptor signaling pathway	0.0023	3.72	KHN83144.1	256	S	Dual specificity mitogen-activated protein kinase kinase hemipterous [Toxocara canis] GN=hep	hep	K04431	0.962132	0.0111801	54.309	2	VGS(0.962)S(0.038)ESEYGIR	-2.5129	1	84552
map04620 Toll-like receptor signaling pathway	0.0023	3.72	KHN84901.1	149	Y	Mitogen-activated protein kinase 9 [Toxocara canis] GN=Mapk9	Mapk9	K04440	0.999852	0.000773456	77.072	2	MSIY(1)VVTR	-1.3991	3	390010	0.999816	0.00254316	84.368	2	MSIY(1)VVTR	-0.57385	4	435100	0.994474	0.0049632	56.378	2	MS(0.005)IY(0.994)VVT(0.001)R	-0.94988	3	411520
map04620 Toll-like receptor signaling pathway	0.0023	3.72	KHN86485.1	667	T	Serine/threonine-protein kinase akt-1 [Toxocara canis] GN=akt-1	akt-1	K04456	1	2.03391e-99	240.17	2	EFTNAPVQLT(1)PPPAR	-1.1317	1	2069300	1	1.79084e-211	276.47	2	EFTNAPVQLT(1)PPPAR	1.663	3	2451700	1	1.94605e-117	269.09	2	EFTNAPVQLT(1)PPPAR	1.8752	1	1334200
map04620 Toll-like receptor signaling pathway	0.0023	3.72	KHN86566.1	185	Y	Mitogen-activated protein kinase pmk-1 [Toxocara canis] GN=pmk-1	pmk-1	K04441	0.897156	0.00315038	66.953	2	QTDNEMT(0.035)GY(0.897)VAT(0.068)R	-2.8809	1	427590	0.9054	2.57191e-05	108.24	2	QTDNEMT(0.071)GY(0.905)VAT(0.024)R	0.020858	1	396520	0.99874	2.16209e-29	201.66	2	QTDNEMTGY(0.999)VAT(0.001)R	3.692	2	1253900
map04620 Toll-like receptor signaling pathway	0.0023	3.72	KHN88781.1	188	Y	Mitogen-activated protein kinase mpk-1 [Toxocara canis] GN=mpk-1	mpk-1	K04371	0.984144	1.25558e-56	199.04	3	VTDPGHDHTGFLTEY(0.984)VAT(0.016)R	-5.2122	1	399580	0.943901	4.24238e-27	97.268	3	VTDPGHDHTGFLT(0.051)EY(0.944)VAT(0.005)R	-5.0845	1	410130	0.921261	7.56478e-19	100.56	3	VTDPGHDHTGFLT(0.009)EY(0.921)VAT(0.07)R	-2.0332	1	429040
map04621 NOD-like receptor signaling pathway	0.2171	1.7	KHN75948.1	52	S	putative voltage-dependent anion-selective channel [Toxocara canis] GN=R05G6.7	R05G6.7	K15040									0.999792	2.92355e-05	106.47	2	TGAVHTIAS(1)GR	-1.2532	1	129150	0.997487	0.0256632	62.454	2	TGAVHT(0.003)IAS(0.997)GR	-2.2184	1	136830
map04621 NOD-like receptor signaling pathway	0.2171	1.7	KHN76289.1	238	S	Heat shock protein HSP 90-alpha [Toxocara canis] GN=HSP90AA1	HSP90AA1	K04079																	0.98083	0.00012355	57.62	2	S(0.019)LS(0.981)NDWEDHLAVK	4.1066	1	37599
map04621 NOD-like receptor signaling pathway	0.2171	1.7	KHN84901.1	149	Y	Mitogen-activated protein kinase 9 [Toxocara canis] GN=Mapk9	Mapk9	K04440	0.999852	0.000773456	77.072	2	MSIY(1)VVTR	-1.3991	3	390010	0.999816	0.00254316	84.368	2	MSIY(1)VVTR	-0.57385	4	435100	0.994474	0.0049632	56.378	2	MS(0.005)IY(0.994)VVT(0.001)R	-0.94988	3	411520
map04621 NOD-like receptor signaling pathway	0.2171	1.7	KHN86566.1	185	Y	Mitogen-activated protein kinase pmk-1 [Toxocara canis] GN=pmk-1	pmk-1	K04441	0.897156	0.00315038	66.953	2	QTDNEMT(0.035)GY(0.897)VAT(0.068)R	-2.8809	1	427590	0.9054	2.57191e-05	108.24	2	QTDNEMT(0.071)GY(0.905)VAT(0.024)R	0.020858	1	396520	0.99874	2.16209e-29	201.66	2	QTDNEMTGY(0.999)VAT(0.001)R	3.692	2	1253900
map04621 NOD-like receptor signaling pathway	0.2171	1.7	KHN88781.1	188	Y	Mitogen-activated protein kinase mpk-1 [Toxocara canis] GN=mpk-1	mpk-1	K04371	0.984144	1.25558e-56	199.04	3	VTDPGHDHTGFLTEY(0.984)VAT(0.016)R	-5.2122	1	399580	0.943901	4.24238e-27	97.268	3	VTDPGHDHTGFLT(0.051)EY(0.944)VAT(0.005)R	-5.0845	1	410130	0.921261	7.56478e-19	100.56	3	VTDPGHDHTGFLT(0.009)EY(0.921)VAT(0.07)R	-2.0332	1	429040
map04622 RIG-I-like receptor signaling pathway	0.167705	2.11	KHN84901.1	149	Y	Mitogen-activated protein kinase 9 [Toxocara canis] GN=Mapk9	Mapk9	K04440	0.999852	0.000773456	77.072	2	MSIY(1)VVTR	-1.3991	3	390010	0.999816	0.00254316	84.368	2	MSIY(1)VVTR	-0.57385	4	435100	0.994474	0.0049632	56.378	2	MS(0.005)IY(0.994)VVT(0.001)R	-0.94988	3	411520
map04622 RIG-I-like receptor signaling pathway	0.167705	2.11	KHN86366.1	63	S	ATP-dependent RNA helicase DDX3Y [Toxocara canis] GN=Ddx3y	Ddx3y	K11594	0.999846	0.0186081	67.881	2	SWS(1)QQGPR	-2.6271	1	49793	0.998615	0.0270836	60.709	2	S(0.001)WS(0.999)QQGPR	0.18931	1	48044	0.999981	0.00312473	99.855	2	SWS(1)QQGPR	-0.58951	1	48185
map04622 RIG-I-like receptor signaling pathway	0.167705	2.11	KHN86566.1	185	Y	Mitogen-activated protein kinase pmk-1 [Toxocara canis] GN=pmk-1	pmk-1	K04441	0.897156	0.00315038	66.953	2	QTDNEMT(0.035)GY(0.897)VAT(0.068)R	-2.8809	1	427590	0.9054	2.57191e-05	108.24	2	QTDNEMT(0.071)GY(0.905)VAT(0.024)R	0.020858	1	396520	0.99874	2.16209e-29	201.66	2	QTDNEMTGY(0.999)VAT(0.001)R	3.692	2	1253900
map04624 Toll and Imd signaling pathway	0.0181827	3.21	KHN75710.1	65	S	hypothetical protein Tcan_05607 [Toxocara canis] GN=Tcan_05607	Tcan_05607	K09255	0.886366	9.14771e-14	110.48	2	HESMAEGFT(0.104)S(0.886)EDGS(0.007)T(0.003)VVSK	-4.0978	2	1855100	0.870858	4.62434e-07	67.057	2	HESMAEGFT(0.127)S(0.871)EDGST(0.001)VVSK	-4.131	1	634600
map04624 Toll and Imd signaling pathway	0.0181827	3.21	KHN75718.1	1658	S	Ankyrin-2 [Toxocara canis] GN=ANK2	ANK2	K09255	1	6.41016e-05	64.21	2	HVHDS(1)ENGPIVEER	-1.8048	2	512340	1	0.00202145	84.266	2	HVHDS(1)ENGPIVEER	-1.3491	2	477210	1	2.46997e-07	82.747	2	HVHDS(1)ENGPIVEER	0.901	2	499120
map04624 Toll and Imd signaling pathway	0.0181827	3.21	KHN75718.1	943	S	Ankyrin-2 [Toxocara canis] GN=ANK2	ANK2	K09255									0.998933	0.00178005	43.904	2	S(0.999)PEMDT(0.001)ADGDLDALIR	0.75251	1	99497	0.999999	2.03664e-09	88.203	2	S(1)PEMDTADGDLDALIR	2.396	1	162140
map04624 Toll and Imd signaling pathway	0.0181827	3.21	KHN83144.1	235	S	Dual specificity mitogen-activated protein kinase kinase hemipterous [Toxocara canis] GN=hep	hep	K04431	1	2.15799e-41	177.64	2	LCDFGIAGQLIDS(1)RR	4.2324	2	257840	1	2.18272e-73	175.48	2	LCDFGIAGQLIDS(1)RR	2.7827	3	311930	1	4.00848e-08	107.84	2	LCDFGIAGQLIDS(1)RR	3.1075	3	337520
map04624 Toll and Imd signaling pathway	0.0181827	3.21	KHN83144.1	256	S	Dual specificity mitogen-activated protein kinase kinase hemipterous [Toxocara canis] GN=hep	hep	K04431	0.962132	0.0111801	54.309	2	VGS(0.962)S(0.038)ESEYGIR	-2.5129	1	84552
map04624 Toll and Imd signaling pathway	0.0181827	3.21	KHN84901.1	149	Y	Mitogen-activated protein kinase 9 [Toxocara canis] GN=Mapk9	Mapk9	K04440	0.999852	0.000773456	77.072	2	MSIY(1)VVTR	-1.3991	3	390010	0.999816	0.00254316	84.368	2	MSIY(1)VVTR	-0.57385	4	435100	0.994474	0.0049632	56.378	2	MS(0.005)IY(0.994)VVT(0.001)R	-0.94988	3	411520
map04624 Toll and Imd signaling pathway	0.0181827	3.21	KHN86566.1	185	Y	Mitogen-activated protein kinase pmk-1 [Toxocara canis] GN=pmk-1	pmk-1	K04441	0.897156	0.00315038	66.953	2	QTDNEMT(0.035)GY(0.897)VAT(0.068)R	-2.8809	1	427590	0.9054	2.57191e-05	108.24	2	QTDNEMT(0.071)GY(0.905)VAT(0.024)R	0.020858	1	396520	0.99874	2.16209e-29	201.66	2	QTDNEMTGY(0.999)VAT(0.001)R	3.692	2	1253900
map04625 C-type lectin receptor signaling pathway	0.0118649	2.57	KHN71029.1	108	Y	Tyrosine-protein kinase Fyn [Toxocara canis] GN=fyn	fyn	K05704	1	0.000167901	81.335	2	KLMEEDIY(1)EAR	1.4593	1	41981	1	0.000890921	132.44	2	KLMEEDIY(1)EAR	2.6116	1	41428	1	0.0123952	58.889	2	KLMEEDIY(1)EAR	2.9672	1	35557
map04625 C-type lectin receptor signaling pathway	0.0118649	2.57	KHN73369.1	82	S	Calmodulin [Toxocara canis] GN=cmd-1	cmd-1	K02183	0.999356	0.000757885	125.75	2	MKDT(0.001)DS(0.999)EEEIR	-1.3514	2	984910	0.999783	2.85735e-40	183	2	MKDTDS(1)EEEIR	-1.3439	2	900770	0.998316	1.70315e-11	178.03	2	MKDT(0.002)DS(0.998)EEEIR	-3.9056	2	948780
map04625 C-type lectin receptor signaling pathway	0.0118649	2.57	KHN73369.1	80	T	Calmodulin [Toxocara canis] GN=cmd-1	cmd-1	K02183																	0.965604	0.00857289	85.081	2	MKDT(0.966)DS(0.034)EEEIR	-1.3909	1	111420
map04625 C-type lectin receptor signaling pathway	0.0118649	2.57	KHN79214.1	8	S	Calmodulin-like protein [Toxocara canis] GN=cal-1	cal-1	K02183																	1	0.0139804	112.8	2	KVS(1)LFNR	-0.22909	1	247080
map04625 C-type lectin receptor signaling pathway	0.0118649	2.57	KHN84901.1	149	Y	Mitogen-activated protein kinase 9 [Toxocara canis] GN=Mapk9	Mapk9	K04440	0.999852	0.000773456	77.072	2	MSIY(1)VVTR	-1.3991	3	390010	0.999816	0.00254316	84.368	2	MSIY(1)VVTR	-0.57385	4	435100	0.994474	0.0049632	56.378	2	MS(0.005)IY(0.994)VVT(0.001)R	-0.94988	3	411520
map04625 C-type lectin receptor signaling pathway	0.0118649	2.57	KHN86485.1	667	T	Serine/threonine-protein kinase akt-1 [Toxocara canis] GN=akt-1	akt-1	K04456	1	2.03391e-99	240.17	2	EFTNAPVQLT(1)PPPAR	-1.1317	1	2069300	1	1.79084e-211	276.47	2	EFTNAPVQLT(1)PPPAR	1.663	3	2451700	1	1.94605e-117	269.09	2	EFTNAPVQLT(1)PPPAR	1.8752	1	1334200
map04625 C-type lectin receptor signaling pathway	0.0118649	2.57	KHN86566.1	185	Y	Mitogen-activated protein kinase pmk-1 [Toxocara canis] GN=pmk-1	pmk-1	K04441	0.897156	0.00315038	66.953	2	QTDNEMT(0.035)GY(0.897)VAT(0.068)R	-2.8809	1	427590	0.9054	2.57191e-05	108.24	2	QTDNEMT(0.071)GY(0.905)VAT(0.024)R	0.020858	1	396520	0.99874	2.16209e-29	201.66	2	QTDNEMTGY(0.999)VAT(0.001)R	3.692	2	1253900
map04625 C-type lectin receptor signaling pathway	0.0118649	2.57	KHN88695.1	446	S	Serine/threonine-protein phosphatase 2B catalytic subunit 2 [Toxocara canis] GN=Pp2B-14D	Pp2B-14D	K04348									1	0.0232547	51.531	2	IQS(1)FDEAK	1.8543	1	27160
map04625 C-type lectin receptor signaling pathway	0.0118649	2.57	KHN88781.1	188	Y	Mitogen-activated protein kinase mpk-1 [Toxocara canis] GN=mpk-1	mpk-1	K04371	0.984144	1.25558e-56	199.04	3	VTDPGHDHTGFLTEY(0.984)VAT(0.016)R	-5.2122	1	399580	0.943901	4.24238e-27	97.268	3	VTDPGHDHTGFLT(0.051)EY(0.944)VAT(0.005)R	-5.0845	1	410130	0.921261	7.56478e-19	100.56	3	VTDPGHDHTGFLT(0.009)EY(0.921)VAT(0.07)R	-2.0332	1	429040
map04650 Natural killer cell mediated cytotoxicity	0.227062	1.82	KHN88695.1	446	S	Serine/threonine-protein phosphatase 2B catalytic subunit 2 [Toxocara canis] GN=Pp2B-14D	Pp2B-14D	K04348									1	0.0232547	51.531	2	IQS(1)FDEAK	1.8543	1	27160
map04650 Natural killer cell mediated cytotoxicity	0.227062	1.82	KHN88781.1	188	Y	Mitogen-activated protein kinase mpk-1 [Toxocara canis] GN=mpk-1	mpk-1	K04371	0.984144	1.25558e-56	199.04	3	VTDPGHDHTGFLTEY(0.984)VAT(0.016)R	-5.2122	1	399580	0.943901	4.24238e-27	97.268	3	VTDPGHDHTGFLT(0.051)EY(0.944)VAT(0.005)R	-5.0845	1	410130	0.921261	7.56478e-19	100.56	3	VTDPGHDHTGFLT(0.009)EY(0.921)VAT(0.07)R	-2.0332	1	429040
map04650 Natural killer cell mediated cytotoxicity	0.227062	1.82	KHN88997.1	341	S	SHC-transforming protein 1 [Toxocara canis] GN=SHC1	SHC1	K06279	0.999705	0.000549222	76.494	4	KQS(1)QVFETIVQLIEHHR	5.0874	1	34847	0.999978	0.00149907	84.144	4	KQS(1)QVFETIVQLIEHHR	4.6269	1	37866	0.999987	3.52893e-12	85.443	4	KQS(1)QVFETIVQLIEHHR	1.9323	1	42571
map04657 IL-17 signaling pathway	0.00796213	3.36	KHN76289.1	238	S	Heat shock protein HSP 90-alpha [Toxocara canis] GN=HSP90AA1	HSP90AA1	K04079																	0.98083	0.00012355	57.62	2	S(0.019)LS(0.981)NDWEDHLAVK	4.1066	1	37599
map04657 IL-17 signaling pathway	0.00796213	3.36	KHN83519.1	231	Y	Glycogen synthase kinase-3 beta [Toxocara canis] GN=GSK3B	GSK3B	K03083	0.93651	7.63472e-05	134.2	2	GEPNVS(0.063)Y(0.937)ICSR	-0.041266	1	6240700	0.931689	0.00320464	115.04	2	GEPNVS(0.068)Y(0.932)ICSR	1.1369	1	6002000	0.94165	3.60357e-06	160.98	2	GEPNVS(0.058)Y(0.942)ICSR	-1.4557	2	5935700
map04657 IL-17 signaling pathway	0.00796213	3.36	KHN84901.1	149	Y	Mitogen-activated protein kinase 9 [Toxocara canis] GN=Mapk9	Mapk9	K04440	0.999852	0.000773456	77.072	2	MSIY(1)VVTR	-1.3991	3	390010	0.999816	0.00254316	84.368	2	MSIY(1)VVTR	-0.57385	4	435100	0.994474	0.0049632	56.378	2	MS(0.005)IY(0.994)VVT(0.001)R	-0.94988	3	411520
map04657 IL-17 signaling pathway	0.00796213	3.36	KHN85617.1	232	Y	Putative serine/threonine-protein kinase R03D7.5 [Toxocara canis] GN=R03D7.5	R03D7.5	K03083									0.826462	0.00875233	83.438	2	SFEENT(0.003)PY(0.826)QVT(0.17)R	-4.6056	1	65250
map04657 IL-17 signaling pathway	0.00796213	3.36	KHN86566.1	185	Y	Mitogen-activated protein kinase pmk-1 [Toxocara canis] GN=pmk-1	pmk-1	K04441	0.897156	0.00315038	66.953	2	QTDNEMT(0.035)GY(0.897)VAT(0.068)R	-2.8809	1	427590	0.9054	2.57191e-05	108.24	2	QTDNEMT(0.071)GY(0.905)VAT(0.024)R	0.020858	1	396520	0.99874	2.16209e-29	201.66	2	QTDNEMTGY(0.999)VAT(0.001)R	3.692	2	1253900
map04657 IL-17 signaling pathway	0.00796213	3.36	KHN88781.1	188	Y	Mitogen-activated protein kinase mpk-1 [Toxocara canis] GN=mpk-1	mpk-1	K04371	0.984144	1.25558e-56	199.04	3	VTDPGHDHTGFLTEY(0.984)VAT(0.016)R	-5.2122	1	399580	0.943901	4.24238e-27	97.268	3	VTDPGHDHTGFLT(0.051)EY(0.944)VAT(0.005)R	-5.0845	1	410130	0.921261	7.56478e-19	100.56	3	VTDPGHDHTGFLT(0.009)EY(0.921)VAT(0.07)R	-2.0332	1	429040
map04658 Th1 and Th2 cell differentiation	0.00578561	4.2	KHN77973.1	615	S	Signal transducer and activator of transcription 1 [Toxocara canis] GN=sta-1	sta-1	K11224	1	0.00112716	70.806	2	LDWS(1)PGEVIPR	0.69215	1	17646	1	0.00619054	62.454	2	LDWS(1)PGEVIPR	0.3462	1	13868
map04658 Th1 and Th2 cell differentiation	0.00578561	4.2	KHN84901.1	149	Y	Mitogen-activated protein kinase 9 [Toxocara canis] GN=Mapk9	Mapk9	K04440	0.999852	0.000773456	77.072	2	MSIY(1)VVTR	-1.3991	3	390010	0.999816	0.00254316	84.368	2	MSIY(1)VVTR	-0.57385	4	435100	0.994474	0.0049632	56.378	2	MS(0.005)IY(0.994)VVT(0.001)R	-0.94988	3	411520
map04658 Th1 and Th2 cell differentiation	0.00578561	4.2	KHN86566.1	185	Y	Mitogen-activated protein kinase pmk-1 [Toxocara canis] GN=pmk-1	pmk-1	K04441	0.897156	0.00315038	66.953	2	QTDNEMT(0.035)GY(0.897)VAT(0.068)R	-2.8809	1	427590	0.9054	2.57191e-05	108.24	2	QTDNEMT(0.071)GY(0.905)VAT(0.024)R	0.020858	1	396520	0.99874	2.16209e-29	201.66	2	QTDNEMTGY(0.999)VAT(0.001)R	3.692	2	1253900
map04658 Th1 and Th2 cell differentiation	0.00578561	4.2	KHN88695.1	446	S	Serine/threonine-protein phosphatase 2B catalytic subunit 2 [Toxocara canis] GN=Pp2B-14D	Pp2B-14D	K04348									1	0.0232547	51.531	2	IQS(1)FDEAK	1.8543	1	27160
map04658 Th1 and Th2 cell differentiation	0.00578561	4.2	KHN88781.1	188	Y	Mitogen-activated protein kinase mpk-1 [Toxocara canis] GN=mpk-1	mpk-1	K04371	0.984144	1.25558e-56	199.04	3	VTDPGHDHTGFLTEY(0.984)VAT(0.016)R	-5.2122	1	399580	0.943901	4.24238e-27	97.268	3	VTDPGHDHTGFLT(0.051)EY(0.944)VAT(0.005)R	-5.0845	1	410130	0.921261	7.56478e-19	100.56	3	VTDPGHDHTGFLT(0.009)EY(0.921)VAT(0.07)R	-2.0332	1	429040
map04659 Th17 cell differentiation	0.00243981	4.22	KHN76289.1	238	S	Heat shock protein HSP 90-alpha [Toxocara canis] GN=HSP90AA1	HSP90AA1	K04079																	0.98083	0.00012355	57.62	2	S(0.019)LS(0.981)NDWEDHLAVK	4.1066	1	37599
map04659 Th17 cell differentiation	0.00243981	4.22	KHN77973.1	615	S	Signal transducer and activator of transcription 1 [Toxocara canis] GN=sta-1	sta-1	K11224	1	0.00112716	70.806	2	LDWS(1)PGEVIPR	0.69215	1	17646	1	0.00619054	62.454	2	LDWS(1)PGEVIPR	0.3462	1	13868
map04659 Th17 cell differentiation	0.00243981	4.22	KHN84901.1	149	Y	Mitogen-activated protein kinase 9 [Toxocara canis] GN=Mapk9	Mapk9	K04440	0.999852	0.000773456	77.072	2	MSIY(1)VVTR	-1.3991	3	390010	0.999816	0.00254316	84.368	2	MSIY(1)VVTR	-0.57385	4	435100	0.994474	0.0049632	56.378	2	MS(0.005)IY(0.994)VVT(0.001)R	-0.94988	3	411520
map04659 Th17 cell differentiation	0.00243981	4.22	KHN86566.1	185	Y	Mitogen-activated protein kinase pmk-1 [Toxocara canis] GN=pmk-1	pmk-1	K04441	0.897156	0.00315038	66.953	2	QTDNEMT(0.035)GY(0.897)VAT(0.068)R	-2.8809	1	427590	0.9054	2.57191e-05	108.24	2	QTDNEMT(0.071)GY(0.905)VAT(0.024)R	0.020858	1	396520	0.99874	2.16209e-29	201.66	2	QTDNEMTGY(0.999)VAT(0.001)R	3.692	2	1253900
map04659 Th17 cell differentiation	0.00243981	4.22	KHN88695.1	446	S	Serine/threonine-protein phosphatase 2B catalytic subunit 2 [Toxocara canis] GN=Pp2B-14D	Pp2B-14D	K04348									1	0.0232547	51.531	2	IQS(1)FDEAK	1.8543	1	27160
map04659 Th17 cell differentiation	0.00243981	4.22	KHN88781.1	188	Y	Mitogen-activated protein kinase mpk-1 [Toxocara canis] GN=mpk-1	mpk-1	K04371	0.984144	1.25558e-56	199.04	3	VTDPGHDHTGFLTEY(0.984)VAT(0.016)R	-5.2122	1	399580	0.943901	4.24238e-27	97.268	3	VTDPGHDHTGFLT(0.051)EY(0.944)VAT(0.005)R	-5.0845	1	410130	0.921261	7.56478e-19	100.56	3	VTDPGHDHTGFLT(0.009)EY(0.921)VAT(0.07)R	-2.0332	1	429040
map04660 T cell receptor signaling pathway	0.00958308	2.49	KHN80727.1	41	S	Serine/threonine-protein phosphatase 2A 65 kDa regulatory subunit A beta isoform [Toxocara canis] GN=PPP2R1B	PPP2R1B	K03456																	0.993808	0.000149435	102.1	2	KLS(0.994)T(0.006)IALALGVER	-4.129	1	41932
map04660 T cell receptor signaling pathway	0.00958308	2.49	KHN83144.1	235	S	Dual specificity mitogen-activated protein kinase kinase hemipterous [Toxocara canis] GN=hep	hep	K04431	1	2.15799e-41	177.64	2	LCDFGIAGQLIDS(1)RR	4.2324	2	257840	1	2.18272e-73	175.48	2	LCDFGIAGQLIDS(1)RR	2.7827	3	311930	1	4.00848e-08	107.84	2	LCDFGIAGQLIDS(1)RR	3.1075	3	337520
map04660 T cell receptor signaling pathway	0.00958308	2.49	KHN83144.1	256	S	Dual specificity mitogen-activated protein kinase kinase hemipterous [Toxocara canis] GN=hep	hep	K04431	0.962132	0.0111801	54.309	2	VGS(0.962)S(0.038)ESEYGIR	-2.5129	1	84552
map04660 T cell receptor signaling pathway	0.00958308	2.49	KHN83519.1	231	Y	Glycogen synthase kinase-3 beta [Toxocara canis] GN=GSK3B	GSK3B	K03083	0.93651	7.63472e-05	134.2	2	GEPNVS(0.063)Y(0.937)ICSR	-0.041266	1	6240700	0.931689	0.00320464	115.04	2	GEPNVS(0.068)Y(0.932)ICSR	1.1369	1	6002000	0.94165	3.60357e-06	160.98	2	GEPNVS(0.058)Y(0.942)ICSR	-1.4557	2	5935700
map04660 T cell receptor signaling pathway	0.00958308	2.49	KHN84901.1	149	Y	Mitogen-activated protein kinase 9 [Toxocara canis] GN=Mapk9	Mapk9	K04440	0.999852	0.000773456	77.072	2	MSIY(1)VVTR	-1.3991	3	390010	0.999816	0.00254316	84.368	2	MSIY(1)VVTR	-0.57385	4	435100	0.994474	0.0049632	56.378	2	MS(0.005)IY(0.994)VVT(0.001)R	-0.94988	3	411520
map04660 T cell receptor signaling pathway	0.00958308	2.49	KHN85617.1	232	Y	Putative serine/threonine-protein kinase R03D7.5 [Toxocara canis] GN=R03D7.5	R03D7.5	K03083									0.826462	0.00875233	83.438	2	SFEENT(0.003)PY(0.826)QVT(0.17)R	-4.6056	1	65250
map04660 T cell receptor signaling pathway	0.00958308	2.49	KHN86485.1	667	T	Serine/threonine-protein kinase akt-1 [Toxocara canis] GN=akt-1	akt-1	K04456	1	2.03391e-99	240.17	2	EFTNAPVQLT(1)PPPAR	-1.1317	1	2069300	1	1.79084e-211	276.47	2	EFTNAPVQLT(1)PPPAR	1.663	3	2451700	1	1.94605e-117	269.09	2	EFTNAPVQLT(1)PPPAR	1.8752	1	1334200
map04660 T cell receptor signaling pathway	0.00958308	2.49	KHN86566.1	185	Y	Mitogen-activated protein kinase pmk-1 [Toxocara canis] GN=pmk-1	pmk-1	K04441	0.897156	0.00315038	66.953	2	QTDNEMT(0.035)GY(0.897)VAT(0.068)R	-2.8809	1	427590	0.9054	2.57191e-05	108.24	2	QTDNEMT(0.071)GY(0.905)VAT(0.024)R	0.020858	1	396520	0.99874	2.16209e-29	201.66	2	QTDNEMTGY(0.999)VAT(0.001)R	3.692	2	1253900
map04660 T cell receptor signaling pathway	0.00958308	2.49	KHN88695.1	446	S	Serine/threonine-protein phosphatase 2B catalytic subunit 2 [Toxocara canis] GN=Pp2B-14D	Pp2B-14D	K04348									1	0.0232547	51.531	2	IQS(1)FDEAK	1.8543	1	27160
map04660 T cell receptor signaling pathway	0.00958308	2.49	KHN88781.1	188	Y	Mitogen-activated protein kinase mpk-1 [Toxocara canis] GN=mpk-1	mpk-1	K04371	0.984144	1.25558e-56	199.04	3	VTDPGHDHTGFLTEY(0.984)VAT(0.016)R	-5.2122	1	399580	0.943901	4.24238e-27	97.268	3	VTDPGHDHTGFLT(0.051)EY(0.944)VAT(0.005)R	-5.0845	1	410130	0.921261	7.56478e-19	100.56	3	VTDPGHDHTGFLT(0.009)EY(0.921)VAT(0.07)R	-2.0332	1	429040
map04662 B cell receptor signaling pathway	0.0312951	2.8	KHN83519.1	231	Y	Glycogen synthase kinase-3 beta [Toxocara canis] GN=GSK3B	GSK3B	K03083	0.93651	7.63472e-05	134.2	2	GEPNVS(0.063)Y(0.937)ICSR	-0.041266	1	6240700	0.931689	0.00320464	115.04	2	GEPNVS(0.068)Y(0.932)ICSR	1.1369	1	6002000	0.94165	3.60357e-06	160.98	2	GEPNVS(0.058)Y(0.942)ICSR	-1.4557	2	5935700
map04662 B cell receptor signaling pathway	0.0312951	2.8	KHN85617.1	232	Y	Putative serine/threonine-protein kinase R03D7.5 [Toxocara canis] GN=R03D7.5	R03D7.5	K03083									0.826462	0.00875233	83.438	2	SFEENT(0.003)PY(0.826)QVT(0.17)R	-4.6056	1	65250
map04662 B cell receptor signaling pathway	0.0312951	2.8	KHN86485.1	667	T	Serine/threonine-protein kinase akt-1 [Toxocara canis] GN=akt-1	akt-1	K04456	1	2.03391e-99	240.17	2	EFTNAPVQLT(1)PPPAR	-1.1317	1	2069300	1	1.79084e-211	276.47	2	EFTNAPVQLT(1)PPPAR	1.663	3	2451700	1	1.94605e-117	269.09	2	EFTNAPVQLT(1)PPPAR	1.8752	1	1334200
map04662 B cell receptor signaling pathway	0.0312951	2.8	KHN88695.1	446	S	Serine/threonine-protein phosphatase 2B catalytic subunit 2 [Toxocara canis] GN=Pp2B-14D	Pp2B-14D	K04348									1	0.0232547	51.531	2	IQS(1)FDEAK	1.8543	1	27160
map04662 B cell receptor signaling pathway	0.0312951	2.8	KHN88781.1	188	Y	Mitogen-activated protein kinase mpk-1 [Toxocara canis] GN=mpk-1	mpk-1	K04371	0.984144	1.25558e-56	199.04	3	VTDPGHDHTGFLTEY(0.984)VAT(0.016)R	-5.2122	1	399580	0.943901	4.24238e-27	97.268	3	VTDPGHDHTGFLT(0.051)EY(0.944)VAT(0.005)R	-5.0845	1	410130	0.921261	7.56478e-19	100.56	3	VTDPGHDHTGFLT(0.009)EY(0.921)VAT(0.07)R	-2.0332	1	429040
map04664 Fc epsilon RI signaling pathway	0.0127787	3.04	KHN70840.1	205	S	Dual specificity mitogen-activated protein kinase kinase 6 [Toxocara canis] GN=Map2k6	Map2k6	K04433	0.7759	0.000208735	84.144	2	ICDFGISGHLT(0.224)NS(0.776)VAK	-0.3848	1	142740	0.962535	0.0021666	62.304	2	ICDFGISGHLT(0.037)NS(0.963)VAK	0.66964	1	173320
map04664 Fc epsilon RI signaling pathway	0.0127787	3.04	KHN83144.1	235	S	Dual specificity mitogen-activated protein kinase kinase hemipterous [Toxocara canis] GN=hep	hep	K04431	1	2.15799e-41	177.64	2	LCDFGIAGQLIDS(1)RR	4.2324	2	257840	1	2.18272e-73	175.48	2	LCDFGIAGQLIDS(1)RR	2.7827	3	311930	1	4.00848e-08	107.84	2	LCDFGIAGQLIDS(1)RR	3.1075	3	337520
map04664 Fc epsilon RI signaling pathway	0.0127787	3.04	KHN83144.1	256	S	Dual specificity mitogen-activated protein kinase kinase hemipterous [Toxocara canis] GN=hep	hep	K04431	0.962132	0.0111801	54.309	2	VGS(0.962)S(0.038)ESEYGIR	-2.5129	1	84552
map04664 Fc epsilon RI signaling pathway	0.0127787	3.04	KHN84901.1	149	Y	Mitogen-activated protein kinase 9 [Toxocara canis] GN=Mapk9	Mapk9	K04440	0.999852	0.000773456	77.072	2	MSIY(1)VVTR	-1.3991	3	390010	0.999816	0.00254316	84.368	2	MSIY(1)VVTR	-0.57385	4	435100	0.994474	0.0049632	56.378	2	MS(0.005)IY(0.994)VVT(0.001)R	-0.94988	3	411520
map04664 Fc epsilon RI signaling pathway	0.0127787	3.04	KHN86485.1	667	T	Serine/threonine-protein kinase akt-1 [Toxocara canis] GN=akt-1	akt-1	K04456	1	2.03391e-99	240.17	2	EFTNAPVQLT(1)PPPAR	-1.1317	1	2069300	1	1.79084e-211	276.47	2	EFTNAPVQLT(1)PPPAR	1.663	3	2451700	1	1.94605e-117	269.09	2	EFTNAPVQLT(1)PPPAR	1.8752	1	1334200
map04664 Fc epsilon RI signaling pathway	0.0127787	3.04	KHN86566.1	185	Y	Mitogen-activated protein kinase pmk-1 [Toxocara canis] GN=pmk-1	pmk-1	K04441	0.897156	0.00315038	66.953	2	QTDNEMT(0.035)GY(0.897)VAT(0.068)R	-2.8809	1	427590	0.9054	2.57191e-05	108.24	2	QTDNEMT(0.071)GY(0.905)VAT(0.024)R	0.020858	1	396520	0.99874	2.16209e-29	201.66	2	QTDNEMTGY(0.999)VAT(0.001)R	3.692	2	1253900
map04664 Fc epsilon RI signaling pathway	0.0127787	3.04	KHN88781.1	188	Y	Mitogen-activated protein kinase mpk-1 [Toxocara canis] GN=mpk-1	mpk-1	K04371	0.984144	1.25558e-56	199.04	3	VTDPGHDHTGFLTEY(0.984)VAT(0.016)R	-5.2122	1	399580	0.943901	4.24238e-27	97.268	3	VTDPGHDHTGFLT(0.051)EY(0.944)VAT(0.005)R	-5.0845	1	410130	0.921261	7.56478e-19	100.56	3	VTDPGHDHTGFLT(0.009)EY(0.921)VAT(0.07)R	-2.0332	1	429040
map04668 TNF signaling pathway	0.0357453	2.42	KHN70840.1	205	S	Dual specificity mitogen-activated protein kinase kinase 6 [Toxocara canis] GN=Map2k6	Map2k6	K04433	0.7759	0.000208735	84.144	2	ICDFGISGHLT(0.224)NS(0.776)VAK	-0.3848	1	142740	0.962535	0.0021666	62.304	2	ICDFGISGHLT(0.037)NS(0.963)VAK	0.66964	1	173320
map04668 TNF signaling pathway	0.0357453	2.42	KHN83144.1	235	S	Dual specificity mitogen-activated protein kinase kinase hemipterous [Toxocara canis] GN=hep	hep	K04431	1	2.15799e-41	177.64	2	LCDFGIAGQLIDS(1)RR	4.2324	2	257840	1	2.18272e-73	175.48	2	LCDFGIAGQLIDS(1)RR	2.7827	3	311930	1	4.00848e-08	107.84	2	LCDFGIAGQLIDS(1)RR	3.1075	3	337520
map04668 TNF signaling pathway	0.0357453	2.42	KHN83144.1	256	S	Dual specificity mitogen-activated protein kinase kinase hemipterous [Toxocara canis] GN=hep	hep	K04431	0.962132	0.0111801	54.309	2	VGS(0.962)S(0.038)ESEYGIR	-2.5129	1	84552
map04668 TNF signaling pathway	0.0357453	2.42	KHN84901.1	149	Y	Mitogen-activated protein kinase 9 [Toxocara canis] GN=Mapk9	Mapk9	K04440	0.999852	0.000773456	77.072	2	MSIY(1)VVTR	-1.3991	3	390010	0.999816	0.00254316	84.368	2	MSIY(1)VVTR	-0.57385	4	435100	0.994474	0.0049632	56.378	2	MS(0.005)IY(0.994)VVT(0.001)R	-0.94988	3	411520
map04668 TNF signaling pathway	0.0357453	2.42	KHN86485.1	667	T	Serine/threonine-protein kinase akt-1 [Toxocara canis] GN=akt-1	akt-1	K04456	1	2.03391e-99	240.17	2	EFTNAPVQLT(1)PPPAR	-1.1317	1	2069300	1	1.79084e-211	276.47	2	EFTNAPVQLT(1)PPPAR	1.663	3	2451700	1	1.94605e-117	269.09	2	EFTNAPVQLT(1)PPPAR	1.8752	1	1334200
map04668 TNF signaling pathway	0.0357453	2.42	KHN86566.1	185	Y	Mitogen-activated protein kinase pmk-1 [Toxocara canis] GN=pmk-1	pmk-1	K04441	0.897156	0.00315038	66.953	2	QTDNEMT(0.035)GY(0.897)VAT(0.068)R	-2.8809	1	427590	0.9054	2.57191e-05	108.24	2	QTDNEMT(0.071)GY(0.905)VAT(0.024)R	0.020858	1	396520	0.99874	2.16209e-29	201.66	2	QTDNEMTGY(0.999)VAT(0.001)R	3.692	2	1253900
map04668 TNF signaling pathway	0.0357453	2.42	KHN88781.1	188	Y	Mitogen-activated protein kinase mpk-1 [Toxocara canis] GN=mpk-1	mpk-1	K04371	0.984144	1.25558e-56	199.04	3	VTDPGHDHTGFLTEY(0.984)VAT(0.016)R	-5.2122	1	399580	0.943901	4.24238e-27	97.268	3	VTDPGHDHTGFLT(0.051)EY(0.944)VAT(0.005)R	-5.0845	1	410130	0.921261	7.56478e-19	100.56	3	VTDPGHDHTGFLT(0.009)EY(0.921)VAT(0.07)R	-2.0332	1	429040
map04670 Leukocyte transendothelial migration	0.0129065	2.53	KHN72554.1	65	S	Transforming growth factor beta-1-induced transcript 1 protein [Toxocara canis] GN=tgfb1i1	tgfb1i1	K05760	1	0.00187116	80.623	2	HNES(1)VLER	0.50393	1	93768	1	0.00878839	88.734	2	HNES(1)VLER	3.1172	1	60733	1	0.00491137	76.255	2	HNES(1)VLER	1.901	1	92676
map04670 Leukocyte transendothelial migration	0.0129065	2.53	KHN72554.1	99	S	Transforming growth factor beta-1-induced transcript 1 protein [Toxocara canis] GN=tgfb1i1	tgfb1i1	K05760									0.933008	1.86897e-06	149.02	2	LTSIS(0.933)T(0.067)EDMQK	-1.9414	2	1346500
map04670 Leukocyte transendothelial migration	0.0129065	2.53	KHN75993.1	53	S	Actin-2 [Toxocara canis] GN=act-2b	act-2b	K05692	0.775019	1.71091e-07	44.019	3	HQGVMVGMGQKDS(0.775)Y(0.223)VGDEAQS(0.002)K	-1.9882	1	411760	0.995648	2.45037e-12	73.891	2	DS(0.996)Y(0.004)VGDEAQSK	1.4155	2	613080	0.986111	4.45084e-27	120.31	3	HQGVMVGMGQKDS(0.986)Y(0.014)VGDEAQSK	-0.42042	1	415950
map04670 Leukocyte transendothelial migration	0.0129065	2.53	KHN75993.1	61	S	Actin-2 [Toxocara canis] GN=act-2b	act-2b	K05692	1	3.27406e-07	111.98	2	DSYVGDEAQS(1)KR	-1.0723	1	238760	1	2.39909e-05	153.18	2	DSYVGDEAQS(1)KR	-1.5339	1	278320	1	0.000338603	139.7	2	DSYVGDEAQS(1)KR	-3.5684	1	295710
map04670 Leukocyte transendothelial migration	0.0129065	2.53	KHN75993.1	250	T	Actin-2 [Toxocara canis] GN=act-2b	act-2b	K05692	0.999984	0.00943689	52.481	2	SYELPDGQVIT(1)VGNER	2.8349	1	60490									0.999836	0.0206683	44.584	2	SYELPDGQVIT(1)VGNER	2.5908	1	59445
map04670 Leukocyte transendothelial migration	0.0129065	2.53	KHN75993.1	199	Y	Actin-2 [Toxocara canis] GN=act-2b	act-2b	K05692	0.999528	0.000283192	65.404	2	GY(1)SFVTTAER	-2.9369	1	56528	0.987792	0.00928478	69.915	2	GY(0.988)S(0.012)FVTTAER	-4.9386	1	41954
map04670 Leukocyte transendothelial migration	0.0129065	2.53	KHN75993.1	34	S	Actin-2 [Toxocara canis] GN=act-2b	act-2b	K05692									1	0.0150581	48.785	2	AVFPS(1)IVGR	-1.7605	1	14276
map04670 Leukocyte transendothelial migration	0.0129065	2.53	KHN75993.1	324	S	Actin-2 [Toxocara canis] GN=act-2b	act-2b	K05692									0.877543	0.000101538	112.95	2	EITALAPS(0.878)T(0.122)MK	-5.2122	3	1247900	0.873343	8.03077e-06	104.04	2	EITALAPS(0.873)T(0.127)MK	1.0456	3	1257900
map04670 Leukocyte transendothelial migration	0.0129065	2.53	KHN75993.1	366	S	Actin-2 [Toxocara canis] GN=act-2b	act-2b	K05692									0.975726	8.52097e-06	97.949	2	QEYDES(0.976)GPS(0.024)IVHR	1.6315	1	99409	0.99921	1.13506e-06	89.359	2	QEYDES(0.999)GPS(0.001)IVHR	1.7433	1	93135
map04670 Leukocyte transendothelial migration	0.0129065	2.53	KHN75993.1	200	S	Actin-2 [Toxocara canis] GN=act-2b	act-2b	K05692																	0.995159	0.027418	51.569	2	GY(0.004)S(0.995)FVT(0.001)TAER	-2.822	1	44386
map04670 Leukocyte transendothelial migration	0.0129065	2.53	KHN75993.1	240	S	Actin-2 [Toxocara canis] GN=act-2b	act-2b	K05692																	0.825888	4.3237e-11	59.625	2	S(0.826)Y(0.174)ELPDGQVITVGNER	-1.6426	1	119550
map04670 Leukocyte transendothelial migration	0.0129065	2.53	KHN75993.1	92	Y	Actin-2 [Toxocara canis] GN=act-2b	act-2b	K05692																	0.952424	0.00182253	53.517	3	IWHHT(0.048)FY(0.952)NELR	-3.5097	1	21121
map04670 Leukocyte transendothelial migration	0.0129065	2.53	KHN76323.1	788	S	Vinculin [Toxocara canis] GN=Tcan_06884	Tcan_06884	K05700	0.995404	5.41174e-46	208.63	2	APT(0.005)S(0.995)PIMHDR	-1.2745	2	3013900	0.999682	0.00208836	143.22	2	APTS(1)PIMHDR	-2.2316	1	1265800	0.881786	0.00337993	110.44	2	APT(0.118)S(0.882)PIMHDR	-3.1556	2	2871300
map04670 Leukocyte transendothelial migration	0.0129065	2.53	KHN76323.1	825	T	Vinculin [Toxocara canis] GN=Tcan_06884	Tcan_06884	K05700	0.900106	1.09635e-17	58.711	4	EEIPAPPRPPPPVEIS(0.044)PPPRPPPPPET(0.9)DDEEET(0.056)R	0.46623	1	348380									0.910238	6.68904e-36	59.19	4	EEIPAPPRPPPPVEIS(0.058)PPPRPPPPPET(0.91)DDEEET(0.032)R	2.7723	1	394380
map04670 Leukocyte transendothelial migration	0.0129065	2.53	KHN76323.1	531	T	Vinculin [Toxocara canis] GN=Tcan_06884	Tcan_06884	K05700	0.87487	0.00332475	93.026	2	VVEDFADIT(0.125)T(0.875)PLK	-1.7659	1	58825
map04670 Leukocyte transendothelial migration	0.0129065	2.53	KHN76323.1	638	S	Vinculin [Toxocara canis] GN=Tcan_06884	Tcan_06884	K05700									0.999964	0.0176694	48.945	3	LRS(1)HVDDAIDTAEFVR	-14.988	1	96454
map04670 Leukocyte transendothelial migration	0.0129065	2.53	KHN77148.1	812	S	Integrin beta pat-3 [Toxocara canis] GN=pat-3	pat-3	K05719	0.999874	0.00502325	61.042	2	NPVYAGNS(1)AK	-0.97532	1	62317
map04670 Leukocyte transendothelial migration	0.0129065	2.53	KHN77148.1	235	S	Integrin beta pat-3 [Toxocara canis] GN=pat-3	pat-3	K05719																	0.96426	0.0042903	42.941	2	NQMS(0.964)LT(0.033)MDT(0.003)AR	4.4453	1	43017
map04670 Leukocyte transendothelial migration	0.0129065	2.53	KHN81971.1	152	S	Alpha-actinin-2 [Toxocara canis] GN=ACTN2	ACTN2	K05699	1	0.000289183	82.747	2	FAIQDINVEELS(1)AR	3.4479	1	20135	1	0.000192032	69.613	2	FAIQDINVEELS(1)AR	2.0917	1	18321	1	1.94724e-07	68.127	2	FAIQDINVEELS(1)AR	3.6178	1	21555
map04670 Leukocyte transendothelial migration	0.0129065	2.53	KHN82712.1	62	S	Myosin regulatory light chain 1 [Toxocara canis] GN=mlc-1	mlc-1	K12757	0.937392	0.00170963	46.276	2	DLY(0.003)AS(0.06)MGQIAS(0.937)DAQIDAMIK	0.14664	1	233210	0.999977	4.60987e-21	101.55	2	DLYASMGQIAS(1)DAQIDAMIK	-1.3206	1	235200	0.999881	3.71991e-07	80.677	2	DLYASMGQIAS(1)DAQIDAMIK	1.0309	2	378060
map04670 Leukocyte transendothelial migration	0.0129065	2.53	KHN82712.1	15	S	Myosin regulatory light chain 1 [Toxocara canis] GN=mlc-1	mlc-1	K12757	1	3.75136e-35	195.09	2	S(1)GS(1)EAAQFDQK	-0.98013	40	78699000	1	5.76815e-68	174	2	S(1)GS(1)EAAQFDQK	4.0204	44	61624000	1	9.90431e-08	163.09	2	S(1)GS(1)EAAQFDQK	2.9271	59	43768000
map04670 Leukocyte transendothelial migration	0.0129065	2.53	KHN82712.1	17	S	Myosin regulatory light chain 1 [Toxocara canis] GN=mlc-1	mlc-1	K12757	1	2.59513e-201	261.63	2	S(1)GS(1)EAAQFDQK	-0.98013	58	234450000	1	1.01319e-95	224.75	2	S(1)GS(1)EAAQFDQK	4.0204	68	105520000	1	5.41581e-127	238.93	2	S(1)GS(1)EAAQFDQK	2.9271	79	163720000
map04670 Leukocyte transendothelial migration	0.0129065	2.53	KHN86566.1	185	Y	Mitogen-activated protein kinase pmk-1 [Toxocara canis] GN=pmk-1	pmk-1	K04441	0.897156	0.00315038	66.953	2	QTDNEMT(0.035)GY(0.897)VAT(0.068)R	-2.8809	1	427590	0.9054	2.57191e-05	108.24	2	QTDNEMT(0.071)GY(0.905)VAT(0.024)R	0.020858	1	396520	0.99874	2.16209e-29	201.66	2	QTDNEMTGY(0.999)VAT(0.001)R	3.692	2	1253900
map04670 Leukocyte transendothelial migration	0.0129065	2.53	KHN88395.1	18	S	putative myosin regulatory light chain [Toxocara canis] GN=mlc-4	mlc-4	K12757	0.940872	3.12674e-23	145.31	2	AT(0.059)S(0.941)NVFAMFDQAQIQEFK	1.4519	3	566360	0.913601	1.01643e-15	153.23	2	AT(0.086)S(0.914)NVFAMFDQAQIQEFK	-2.3842	3	538710	0.937051	1.4616e-12	142.74	2	AT(0.063)S(0.937)NVFAMFDQAQIQEFK	-2.1429	2	503920
map04710 Circadian rhythm	0.0139117	4.16	KHN76326.1	176	S	5'-AMP-activated protein kinase subunit beta-2 [Toxocara canis] GN=PRKAB2	PRKAB2	K07199	0.999999	2.6742e-08	88.714	2	KVS(1)VAGAQPPSHDTPNDR	-8.1622	1	545920	0.999999	0.00015498	66.002	3	KVS(1)VAGAQPPSHDTPNDR	-1.892	2	1199000	0.999994	8.04545e-10	73.455	2	KVS(1)VAGAQPPSHDTPNDR	-6.3445	2	864170
map04710 Circadian rhythm	0.0139117	4.16	KHN78538.1	157	T	S-phase kinase-associated protein 1 [Toxocara canis] GN=Skp1	Skp1	K03094	1	8.70471e-47	194.55	2	NDFT(1)PEEEEQIRK	1.3961	3	882500	1	2.10013e-21	176	2	NDFT(1)PEEEEQIRK	-3.0559	2	786910	1	0.000370095	144.38	2	NDFT(1)PEEEEQIR	0.84762	1	633630
map04710 Circadian rhythm	0.0139117	4.16	KHN80556.1	118	S	hypothetical protein Tcan_07507 [Toxocara canis] GN=Tcan_07507	Tcan_07507	K07200	0.994372	0.0166351	55.578	2	SDAT(0.006)PIS(0.994)PHK	1.9845	1	329630	0.9995	0.0222104	48.822	2	SDATPIS(1)PHK	2.723	1	310360
map04710 Circadian rhythm	0.0139117	4.16	KHN81288.1	676	S	5'-AMP-activated protein kinase catalytic subunit alpha-2 [Toxocara canis] GN=aak-2	aak-2	K07198	0.959693	2.82614e-05	44.654	2	AQS(0.96)LPMPMEVDQT(0.039)PPPS(0.001)PTVT(0.001)K	1.0114	1	275700									0.893369	7.21707e-05	44.019	2	AQS(0.893)LPMPMEVDQT(0.105)PPPS(0.001)PT(0.001)VT(0.001)K	-0.53298	1	277960
map04710 Circadian rhythm	0.0139117	4.16	KHN81288.1	660	S	5'-AMP-activated protein kinase catalytic subunit alpha-2 [Toxocara canis] GN=aak-2	aak-2	K07198	0.997083	0.000168645	98.865	2	HAS(0.997)VS(0.003)MPVKPSLR	-7.7321	2	242880									0.846776	0.00713533	82.437	3	HAS(0.847)VS(0.153)MPVKPSLR	-1.5511	1	24438
map04710 Circadian rhythm	0.0139117	4.16	KHN81288.1	652	S	5'-AMP-activated protein kinase catalytic subunit alpha-2 [Toxocara canis] GN=aak-2	aak-2	K07198	0.995466	1.87596e-06	118.64	2	SLVDEDNGS(0.995)AS(0.004)S(0.001)S(0.001)R	-4.6486	1	217760	0.917098	5.81991e-07	86.952	2	SLVDEDNGS(0.917)AS(0.054)S(0.021)S(0.008)R	-3.829	1	236030	0.872522	2.17004e-07	92.319	2	SLVDEDNGS(0.873)AS(0.051)S(0.038)S(0.038)R	-4.4374	1	229130
map04711 Circadian rhythm - fly	0.0876154	3.97	KHN83519.1	231	Y	Glycogen synthase kinase-3 beta [Toxocara canis] GN=GSK3B	GSK3B	K03083	0.93651	7.63472e-05	134.2	2	GEPNVS(0.063)Y(0.937)ICSR	-0.041266	1	6240700	0.931689	0.00320464	115.04	2	GEPNVS(0.068)Y(0.932)ICSR	1.1369	1	6002000	0.94165	3.60357e-06	160.98	2	GEPNVS(0.058)Y(0.942)ICSR	-1.4557	2	5935700
map04711 Circadian rhythm - fly	0.0876154	3.97	KHN85617.1	232	Y	Putative serine/threonine-protein kinase R03D7.5 [Toxocara canis] GN=R03D7.5	R03D7.5	K03083									0.826462	0.00875233	83.438	2	SFEENT(0.003)PY(0.826)QVT(0.17)R	-4.6056	1	65250
map04713 Circadian entrainment	0.0769286	1.86	KHN73369.1	82	S	Calmodulin [Toxocara canis] GN=cmd-1	cmd-1	K02183	0.999356	0.000757885	125.75	2	MKDT(0.001)DS(0.999)EEEIR	-1.3514	2	984910	0.999783	2.85735e-40	183	2	MKDTDS(1)EEEIR	-1.3439	2	900770	0.998316	1.70315e-11	178.03	2	MKDT(0.002)DS(0.998)EEEIR	-3.9056	2	948780
map04713 Circadian entrainment	0.0769286	1.86	KHN73369.1	80	T	Calmodulin [Toxocara canis] GN=cmd-1	cmd-1	K02183																	0.965604	0.00857289	85.081	2	MKDT(0.966)DS(0.034)EEEIR	-1.3909	1	111420
map04713 Circadian entrainment	0.0769286	1.86	KHN78186.1	688	S	Adenylate cyclase type 9 [Toxocara canis] GN=ADCY9	ADCY9	K08049									1	0.0268831	54.27	2	AHFAES(1)ADR	-0.10609	1	51007
map04713 Circadian entrainment	0.0769286	1.86	KHN79214.1	8	S	Calmodulin-like protein [Toxocara canis] GN=cal-1	cal-1	K02183																	1	0.0139804	112.8	2	KVS(1)LFNR	-0.22909	1	247080
map04713 Circadian entrainment	0.0769286	1.86	KHN80821.1	268	S	cGMP-dependent protein kinase egl-4, partial [Toxocara canis] GN=egl-4	egl-4	K07376	1	0.000790652	110.91	2	VS(1)IFENLSEDR	-2.4957	1	362320	0.999999	7.55649e-05	76.563	2	VS(1)IFENLSEDR	-0.012137	1	380890	1	4.03207e-05	108.5	2	VS(1)IFENLSEDR	-2.2001	1	369960
map04713 Circadian entrainment	0.0769286	1.86	KHN80821.1	575	T	cGMP-dependent protein kinase egl-4, partial [Toxocara canis] GN=egl-4	egl-4	K07376	0.992326	3.30939e-21	113.63	2	T(0.006)WT(0.992)FCGT(0.001)PEYVSPEIILNK	-1.2962	1	157980	0.945365	1.26557e-09	96.453	2	T(0.055)WT(0.945)FCGTPEYVSPEIILNK	-0.18683	2	164700	0.996473	6.01944e-21	119.55	2	T(0.003)WT(0.996)FCGTPEYVSPEIILNK	-0.81924	2	151680
map04713 Circadian entrainment	0.0769286	1.86	KHN81192.1	295	T	Calcium/calmodulin-dependent protein kinase type II [Toxocara canis] GN=unc-43	unc-43	K04515									1	0.00306404	90.306	2	QDT(1)VDCLKK	-2.9962	1	161270
map04713 Circadian entrainment	0.0769286	1.86	KHN81192.1	288	S	Calcium/calmodulin-dependent protein kinase type II [Toxocara canis] GN=unc-43	unc-43	K04515																	1	0.0268051	93.467	2	VAS(1)VMHR	-4.2885	1	279500
map04713 Circadian entrainment	0.0769286	1.86	KHN81197.1	134	S	Calcium/calmodulin-dependent protein kinase type II [Toxocara canis] GN=unc-43	unc-43	K04515	0.955381	1.48651e-33	168.69	2	ES(0.045)S(0.955)ESSQTIDEQDGDK	-0.56541	1	214970	0.956884	3.28442e-105	188.85	2	ES(0.043)S(0.957)ESSQTIDEQDGDK	-1.8411	1	304290
map04713 Circadian entrainment	0.0769286	1.86	KHN81197.1	139	T	Calcium/calmodulin-dependent protein kinase type II [Toxocara canis] GN=unc-43	unc-43	K04515	0.990095	1.21194e-07	108.6	2	ESSES(0.001)S(0.009)QT(0.99)IDEQDGDK	-2.1095	1	102420	0.991562	1.97953e-15	145.18	2	ESSES(0.001)S(0.007)QT(0.992)IDEQDGDK	-3.1278	1	87685
map04713 Circadian entrainment	0.0769286	1.86	KHN81197.1	157	T	Calcium/calmodulin-dependent protein kinase type II [Toxocara canis] GN=unc-43	unc-43	K04515	1	0.0226181	111.98	2	TLNHENT(1)VVR	0.83638	1	140910									1	0.0298686	79.235	2	TLNHENT(1)VVR	0.77516	1	191470
map04713 Circadian entrainment	0.0769286	1.86	KHN84072.1	589	T	cAMP-dependent protein kinase catalytic subunit [Toxocara canis] GN=kin-1	kin-1	K04345	0.99994	8.26201e-134	163.8	2	TWT(1)LCGTPEYLAPEIILSK	-1.2052	2	2219600	0.999735	3.05403e-88	213.56	2	TWT(1)LCGTPEYLAPEIILSK	-0.20049	2	1767700	0.999658	1.03777e-132	166.29	2	TWT(1)LCGTPEYLAPEIILSK	-2.6203	2	1379400
map04713 Circadian entrainment	0.0769286	1.86	KHN84072.1	780	S	cAMP-dependent protein kinase catalytic subunit [Toxocara canis] GN=kin-1	kin-1	K04345									0.8116	4.97193e-05	51.399	2	GPGDASNFDDY(0.004)EEEPLRIS(0.812)GT(0.184)EK	-1.1712	1	258480
map04713 Circadian entrainment	0.0769286	1.86	KHN88781.1	188	Y	Mitogen-activated protein kinase mpk-1 [Toxocara canis] GN=mpk-1	mpk-1	K04371	0.984144	1.25558e-56	199.04	3	VTDPGHDHTGFLTEY(0.984)VAT(0.016)R	-5.2122	1	399580	0.943901	4.24238e-27	97.268	3	VTDPGHDHTGFLT(0.051)EY(0.944)VAT(0.005)R	-5.0845	1	410130	0.921261	7.56478e-19	100.56	3	VTDPGHDHTGFLT(0.009)EY(0.921)VAT(0.07)R	-2.0332	1	429040
map04720 Long-term potentiation	0.0797049	1.84	KHN73369.1	82	S	Calmodulin [Toxocara canis] GN=cmd-1	cmd-1	K02183	0.999356	0.000757885	125.75	2	MKDT(0.001)DS(0.999)EEEIR	-1.3514	2	984910	0.999783	2.85735e-40	183	2	MKDTDS(1)EEEIR	-1.3439	2	900770	0.998316	1.70315e-11	178.03	2	MKDT(0.002)DS(0.998)EEEIR	-3.9056	2	948780
map04720 Long-term potentiation	0.0797049	1.84	KHN73369.1	80	T	Calmodulin [Toxocara canis] GN=cmd-1	cmd-1	K02183																	0.965604	0.00857289	85.081	2	MKDT(0.966)DS(0.034)EEEIR	-1.3909	1	111420
map04720 Long-term potentiation	0.0797049	1.84	KHN79214.1	8	S	Calmodulin-like protein [Toxocara canis] GN=cal-1	cal-1	K02183																	1	0.0139804	112.8	2	KVS(1)LFNR	-0.22909	1	247080
map04720 Long-term potentiation	0.0797049	1.84	KHN81192.1	295	T	Calcium/calmodulin-dependent protein kinase type II [Toxocara canis] GN=unc-43	unc-43	K04515									1	0.00306404	90.306	2	QDT(1)VDCLKK	-2.9962	1	161270
map04720 Long-term potentiation	0.0797049	1.84	KHN81192.1	288	S	Calcium/calmodulin-dependent protein kinase type II [Toxocara canis] GN=unc-43	unc-43	K04515																	1	0.0268051	93.467	2	VAS(1)VMHR	-4.2885	1	279500
map04720 Long-term potentiation	0.0797049	1.84	KHN81197.1	134	S	Calcium/calmodulin-dependent protein kinase type II [Toxocara canis] GN=unc-43	unc-43	K04515	0.955381	1.48651e-33	168.69	2	ES(0.045)S(0.955)ESSQTIDEQDGDK	-0.56541	1	214970	0.956884	3.28442e-105	188.85	2	ES(0.043)S(0.957)ESSQTIDEQDGDK	-1.8411	1	304290
map04720 Long-term potentiation	0.0797049	1.84	KHN81197.1	139	T	Calcium/calmodulin-dependent protein kinase type II [Toxocara canis] GN=unc-43	unc-43	K04515	0.990095	1.21194e-07	108.6	2	ESSES(0.001)S(0.009)QT(0.99)IDEQDGDK	-2.1095	1	102420	0.991562	1.97953e-15	145.18	2	ESSES(0.001)S(0.007)QT(0.992)IDEQDGDK	-3.1278	1	87685
map04720 Long-term potentiation	0.0797049	1.84	KHN81197.1	157	T	Calcium/calmodulin-dependent protein kinase type II [Toxocara canis] GN=unc-43	unc-43	K04515	1	0.0226181	111.98	2	TLNHENT(1)VVR	0.83638	1	140910									1	0.0298686	79.235	2	TLNHENT(1)VVR	0.77516	1	191470
map04720 Long-term potentiation	0.0797049	1.84	KHN81341.1	19	T	Putative serine/threonine-protein phosphatase C06A1.3 [Toxocara canis] GN=C06A1.3	C06A1.3	K06269									1	0.0145584	53.517	2	LT(1)ELY(1)T(1)KR	13.561	2	162020
map04720 Long-term potentiation	0.0797049	1.84	KHN81341.1	23	T	Putative serine/threonine-protein phosphatase C06A1.3 [Toxocara canis] GN=C06A1.3	C06A1.3	K06269									1	0.0145584	53.517	2	LT(1)ELY(1)T(1)KR	13.561	2	162020
map04720 Long-term potentiation	0.0797049	1.84	KHN81341.1	22	Y	Putative serine/threonine-protein phosphatase C06A1.3 [Toxocara canis] GN=C06A1.3	C06A1.3	K06269									1	0.0145584	53.517	2	LT(1)ELY(1)T(1)KR	13.561	2	162020
map04720 Long-term potentiation	0.0797049	1.84	KHN84072.1	589	T	cAMP-dependent protein kinase catalytic subunit [Toxocara canis] GN=kin-1	kin-1	K04345	0.99994	8.26201e-134	163.8	2	TWT(1)LCGTPEYLAPEIILSK	-1.2052	2	2219600	0.999735	3.05403e-88	213.56	2	TWT(1)LCGTPEYLAPEIILSK	-0.20049	2	1767700	0.999658	1.03777e-132	166.29	2	TWT(1)LCGTPEYLAPEIILSK	-2.6203	2	1379400
map04720 Long-term potentiation	0.0797049	1.84	KHN84072.1	780	S	cAMP-dependent protein kinase catalytic subunit [Toxocara canis] GN=kin-1	kin-1	K04345									0.8116	4.97193e-05	51.399	2	GPGDASNFDDY(0.004)EEEPLRIS(0.812)GT(0.184)EK	-1.1712	1	258480
map04720 Long-term potentiation	0.0797049	1.84	KHN88695.1	446	S	Serine/threonine-protein phosphatase 2B catalytic subunit 2 [Toxocara canis] GN=Pp2B-14D	Pp2B-14D	K04348									1	0.0232547	51.531	2	IQS(1)FDEAK	1.8543	1	27160
map04720 Long-term potentiation	0.0797049	1.84	KHN88781.1	188	Y	Mitogen-activated protein kinase mpk-1 [Toxocara canis] GN=mpk-1	mpk-1	K04371	0.984144	1.25558e-56	199.04	3	VTDPGHDHTGFLTEY(0.984)VAT(0.016)R	-5.2122	1	399580	0.943901	4.24238e-27	97.268	3	VTDPGHDHTGFLT(0.051)EY(0.944)VAT(0.005)R	-5.0845	1	410130	0.921261	7.56478e-19	100.56	3	VTDPGHDHTGFLT(0.009)EY(0.921)VAT(0.07)R	-2.0332	1	429040
map04722 Neurotrophin signaling pathway	0.0111157	2.22	KHN73369.1	82	S	Calmodulin [Toxocara canis] GN=cmd-1	cmd-1	K02183	0.999356	0.000757885	125.75	2	MKDT(0.001)DS(0.999)EEEIR	-1.3514	2	984910	0.999783	2.85735e-40	183	2	MKDTDS(1)EEEIR	-1.3439	2	900770	0.998316	1.70315e-11	178.03	2	MKDT(0.002)DS(0.998)EEEIR	-3.9056	2	948780
map04722 Neurotrophin signaling pathway	0.0111157	2.22	KHN73369.1	80	T	Calmodulin [Toxocara canis] GN=cmd-1	cmd-1	K02183																	0.965604	0.00857289	85.081	2	MKDT(0.966)DS(0.034)EEEIR	-1.3909	1	111420
map04722 Neurotrophin signaling pathway	0.0111157	2.22	KHN79214.1	8	S	Calmodulin-like protein [Toxocara canis] GN=cal-1	cal-1	K02183																	1	0.0139804	112.8	2	KVS(1)LFNR	-0.22909	1	247080
map04722 Neurotrophin signaling pathway	0.0111157	2.22	KHN81192.1	295	T	Calcium/calmodulin-dependent protein kinase type II [Toxocara canis] GN=unc-43	unc-43	K04515									1	0.00306404	90.306	2	QDT(1)VDCLKK	-2.9962	1	161270
map04722 Neurotrophin signaling pathway	0.0111157	2.22	KHN81192.1	288	S	Calcium/calmodulin-dependent protein kinase type II [Toxocara canis] GN=unc-43	unc-43	K04515																	1	0.0268051	93.467	2	VAS(1)VMHR	-4.2885	1	279500
map04722 Neurotrophin signaling pathway	0.0111157	2.22	KHN81197.1	134	S	Calcium/calmodulin-dependent protein kinase type II [Toxocara canis] GN=unc-43	unc-43	K04515	0.955381	1.48651e-33	168.69	2	ES(0.045)S(0.955)ESSQTIDEQDGDK	-0.56541	1	214970	0.956884	3.28442e-105	188.85	2	ES(0.043)S(0.957)ESSQTIDEQDGDK	-1.8411	1	304290
map04722 Neurotrophin signaling pathway	0.0111157	2.22	KHN81197.1	139	T	Calcium/calmodulin-dependent protein kinase type II [Toxocara canis] GN=unc-43	unc-43	K04515	0.990095	1.21194e-07	108.6	2	ESSES(0.001)S(0.009)QT(0.99)IDEQDGDK	-2.1095	1	102420	0.991562	1.97953e-15	145.18	2	ESSES(0.001)S(0.007)QT(0.992)IDEQDGDK	-3.1278	1	87685
map04722 Neurotrophin signaling pathway	0.0111157	2.22	KHN81197.1	157	T	Calcium/calmodulin-dependent protein kinase type II [Toxocara canis] GN=unc-43	unc-43	K04515	1	0.0226181	111.98	2	TLNHENT(1)VVR	0.83638	1	140910									1	0.0298686	79.235	2	TLNHENT(1)VVR	0.77516	1	191470
map04722 Neurotrophin signaling pathway	0.0111157	2.22	KHN83144.1	235	S	Dual specificity mitogen-activated protein kinase kinase hemipterous [Toxocara canis] GN=hep	hep	K04431	1	2.15799e-41	177.64	2	LCDFGIAGQLIDS(1)RR	4.2324	2	257840	1	2.18272e-73	175.48	2	LCDFGIAGQLIDS(1)RR	2.7827	3	311930	1	4.00848e-08	107.84	2	LCDFGIAGQLIDS(1)RR	3.1075	3	337520
map04722 Neurotrophin signaling pathway	0.0111157	2.22	KHN83144.1	256	S	Dual specificity mitogen-activated protein kinase kinase hemipterous [Toxocara canis] GN=hep	hep	K04431	0.962132	0.0111801	54.309	2	VGS(0.962)S(0.038)ESEYGIR	-2.5129	1	84552
map04722 Neurotrophin signaling pathway	0.0111157	2.22	KHN83519.1	231	Y	Glycogen synthase kinase-3 beta [Toxocara canis] GN=GSK3B	GSK3B	K03083	0.93651	7.63472e-05	134.2	2	GEPNVS(0.063)Y(0.937)ICSR	-0.041266	1	6240700	0.931689	0.00320464	115.04	2	GEPNVS(0.068)Y(0.932)ICSR	1.1369	1	6002000	0.94165	3.60357e-06	160.98	2	GEPNVS(0.058)Y(0.942)ICSR	-1.4557	2	5935700
map04722 Neurotrophin signaling pathway	0.0111157	2.22	KHN84901.1	149	Y	Mitogen-activated protein kinase 9 [Toxocara canis] GN=Mapk9	Mapk9	K04440	0.999852	0.000773456	77.072	2	MSIY(1)VVTR	-1.3991	3	390010	0.999816	0.00254316	84.368	2	MSIY(1)VVTR	-0.57385	4	435100	0.994474	0.0049632	56.378	2	MS(0.005)IY(0.994)VVT(0.001)R	-0.94988	3	411520
map04722 Neurotrophin signaling pathway	0.0111157	2.22	KHN85617.1	232	Y	Putative serine/threonine-protein kinase R03D7.5 [Toxocara canis] GN=R03D7.5	R03D7.5	K03083									0.826462	0.00875233	83.438	2	SFEENT(0.003)PY(0.826)QVT(0.17)R	-4.6056	1	65250
map04722 Neurotrophin signaling pathway	0.0111157	2.22	KHN86485.1	667	T	Serine/threonine-protein kinase akt-1 [Toxocara canis] GN=akt-1	akt-1	K04456	1	2.03391e-99	240.17	2	EFTNAPVQLT(1)PPPAR	-1.1317	1	2069300	1	1.79084e-211	276.47	2	EFTNAPVQLT(1)PPPAR	1.663	3	2451700	1	1.94605e-117	269.09	2	EFTNAPVQLT(1)PPPAR	1.8752	1	1334200
map04722 Neurotrophin signaling pathway	0.0111157	2.22	KHN86566.1	185	Y	Mitogen-activated protein kinase pmk-1 [Toxocara canis] GN=pmk-1	pmk-1	K04441	0.897156	0.00315038	66.953	2	QTDNEMT(0.035)GY(0.897)VAT(0.068)R	-2.8809	1	427590	0.9054	2.57191e-05	108.24	2	QTDNEMT(0.071)GY(0.905)VAT(0.024)R	0.020858	1	396520	0.99874	2.16209e-29	201.66	2	QTDNEMTGY(0.999)VAT(0.001)R	3.692	2	1253900
map04722 Neurotrophin signaling pathway	0.0111157	2.22	KHN88781.1	188	Y	Mitogen-activated protein kinase mpk-1 [Toxocara canis] GN=mpk-1	mpk-1	K04371	0.984144	1.25558e-56	199.04	3	VTDPGHDHTGFLTEY(0.984)VAT(0.016)R	-5.2122	1	399580	0.943901	4.24238e-27	97.268	3	VTDPGHDHTGFLT(0.051)EY(0.944)VAT(0.005)R	-5.0845	1	410130	0.921261	7.56478e-19	100.56	3	VTDPGHDHTGFLT(0.009)EY(0.921)VAT(0.07)R	-2.0332	1	429040
map04722 Neurotrophin signaling pathway	0.0111157	2.22	KHN88997.1	341	S	SHC-transforming protein 1 [Toxocara canis] GN=SHC1	SHC1	K06279	0.999705	0.000549222	76.494	4	KQS(1)QVFETIVQLIEHHR	5.0874	1	34847	0.999978	0.00149907	84.144	4	KQS(1)QVFETIVQLIEHHR	4.6269	1	37866	0.999987	3.52893e-12	85.443	4	KQS(1)QVFETIVQLIEHHR	1.9323	1	42571
map04725 Cholinergic synapse	0.17659	1.66	KHN78186.1	688	S	Adenylate cyclase type 9 [Toxocara canis] GN=ADCY9	ADCY9	K08049									1	0.0268831	54.27	2	AHFAES(1)ADR	-0.10609	1	51007
map04725 Cholinergic synapse	0.17659	1.66	KHN81192.1	295	T	Calcium/calmodulin-dependent protein kinase type II [Toxocara canis] GN=unc-43	unc-43	K04515									1	0.00306404	90.306	2	QDT(1)VDCLKK	-2.9962	1	161270
map04725 Cholinergic synapse	0.17659	1.66	KHN81192.1	288	S	Calcium/calmodulin-dependent protein kinase type II [Toxocara canis] GN=unc-43	unc-43	K04515																	1	0.0268051	93.467	2	VAS(1)VMHR	-4.2885	1	279500
map04725 Cholinergic synapse	0.17659	1.66	KHN81197.1	134	S	Calcium/calmodulin-dependent protein kinase type II [Toxocara canis] GN=unc-43	unc-43	K04515	0.955381	1.48651e-33	168.69	2	ES(0.045)S(0.955)ESSQTIDEQDGDK	-0.56541	1	214970	0.956884	3.28442e-105	188.85	2	ES(0.043)S(0.957)ESSQTIDEQDGDK	-1.8411	1	304290
map04725 Cholinergic synapse	0.17659	1.66	KHN81197.1	139	T	Calcium/calmodulin-dependent protein kinase type II [Toxocara canis] GN=unc-43	unc-43	K04515	0.990095	1.21194e-07	108.6	2	ESSES(0.001)S(0.009)QT(0.99)IDEQDGDK	-2.1095	1	102420	0.991562	1.97953e-15	145.18	2	ESSES(0.001)S(0.007)QT(0.992)IDEQDGDK	-3.1278	1	87685
map04725 Cholinergic synapse	0.17659	1.66	KHN81197.1	157	T	Calcium/calmodulin-dependent protein kinase type II [Toxocara canis] GN=unc-43	unc-43	K04515	1	0.0226181	111.98	2	TLNHENT(1)VVR	0.83638	1	140910									1	0.0298686	79.235	2	TLNHENT(1)VVR	0.77516	1	191470
map04725 Cholinergic synapse	0.17659	1.66	KHN84072.1	589	T	cAMP-dependent protein kinase catalytic subunit [Toxocara canis] GN=kin-1	kin-1	K04345	0.99994	8.26201e-134	163.8	2	TWT(1)LCGTPEYLAPEIILSK	-1.2052	2	2219600	0.999735	3.05403e-88	213.56	2	TWT(1)LCGTPEYLAPEIILSK	-0.20049	2	1767700	0.999658	1.03777e-132	166.29	2	TWT(1)LCGTPEYLAPEIILSK	-2.6203	2	1379400
map04725 Cholinergic synapse	0.17659	1.66	KHN84072.1	780	S	cAMP-dependent protein kinase catalytic subunit [Toxocara canis] GN=kin-1	kin-1	K04345									0.8116	4.97193e-05	51.399	2	GPGDASNFDDY(0.004)EEEPLRIS(0.812)GT(0.184)EK	-1.1712	1	258480
map04725 Cholinergic synapse	0.17659	1.66	KHN86485.1	667	T	Serine/threonine-protein kinase akt-1 [Toxocara canis] GN=akt-1	akt-1	K04456	1	2.03391e-99	240.17	2	EFTNAPVQLT(1)PPPAR	-1.1317	1	2069300	1	1.79084e-211	276.47	2	EFTNAPVQLT(1)PPPAR	1.663	3	2451700	1	1.94605e-117	269.09	2	EFTNAPVQLT(1)PPPAR	1.8752	1	1334200
map04725 Cholinergic synapse	0.17659	1.66	KHN88781.1	188	Y	Mitogen-activated protein kinase mpk-1 [Toxocara canis] GN=mpk-1	mpk-1	K04371	0.984144	1.25558e-56	199.04	3	VTDPGHDHTGFLTEY(0.984)VAT(0.016)R	-5.2122	1	399580	0.943901	4.24238e-27	97.268	3	VTDPGHDHTGFLT(0.051)EY(0.944)VAT(0.005)R	-5.0845	1	410130	0.921261	7.56478e-19	100.56	3	VTDPGHDHTGFLT(0.009)EY(0.921)VAT(0.07)R	-2.0332	1	429040
map04728 Dopaminergic synapse	0.00837936	2.06	KHN73369.1	82	S	Calmodulin [Toxocara canis] GN=cmd-1	cmd-1	K02183	0.999356	0.000757885	125.75	2	MKDT(0.001)DS(0.999)EEEIR	-1.3514	2	984910	0.999783	2.85735e-40	183	2	MKDTDS(1)EEEIR	-1.3439	2	900770	0.998316	1.70315e-11	178.03	2	MKDT(0.002)DS(0.998)EEEIR	-3.9056	2	948780
map04728 Dopaminergic synapse	0.00837936	2.06	KHN73369.1	80	T	Calmodulin [Toxocara canis] GN=cmd-1	cmd-1	K02183																	0.965604	0.00857289	85.081	2	MKDT(0.966)DS(0.034)EEEIR	-1.3909	1	111420
map04728 Dopaminergic synapse	0.00837936	2.06	KHN79214.1	8	S	Calmodulin-like protein [Toxocara canis] GN=cal-1	cal-1	K02183																	1	0.0139804	112.8	2	KVS(1)LFNR	-0.22909	1	247080
map04728 Dopaminergic synapse	0.00837936	2.06	KHN80727.1	41	S	Serine/threonine-protein phosphatase 2A 65 kDa regulatory subunit A beta isoform [Toxocara canis] GN=PPP2R1B	PPP2R1B	K03456																	0.993808	0.000149435	102.1	2	KLS(0.994)T(0.006)IALALGVER	-4.129	1	41932
map04728 Dopaminergic synapse	0.00837936	2.06	KHN81192.1	295	T	Calcium/calmodulin-dependent protein kinase type II [Toxocara canis] GN=unc-43	unc-43	K04515									1	0.00306404	90.306	2	QDT(1)VDCLKK	-2.9962	1	161270
map04728 Dopaminergic synapse	0.00837936	2.06	KHN81192.1	288	S	Calcium/calmodulin-dependent protein kinase type II [Toxocara canis] GN=unc-43	unc-43	K04515																	1	0.0268051	93.467	2	VAS(1)VMHR	-4.2885	1	279500
map04728 Dopaminergic synapse	0.00837936	2.06	KHN81197.1	134	S	Calcium/calmodulin-dependent protein kinase type II [Toxocara canis] GN=unc-43	unc-43	K04515	0.955381	1.48651e-33	168.69	2	ES(0.045)S(0.955)ESSQTIDEQDGDK	-0.56541	1	214970	0.956884	3.28442e-105	188.85	2	ES(0.043)S(0.957)ESSQTIDEQDGDK	-1.8411	1	304290
map04728 Dopaminergic synapse	0.00837936	2.06	KHN81197.1	139	T	Calcium/calmodulin-dependent protein kinase type II [Toxocara canis] GN=unc-43	unc-43	K04515	0.990095	1.21194e-07	108.6	2	ESSES(0.001)S(0.009)QT(0.99)IDEQDGDK	-2.1095	1	102420	0.991562	1.97953e-15	145.18	2	ESSES(0.001)S(0.007)QT(0.992)IDEQDGDK	-3.1278	1	87685
map04728 Dopaminergic synapse	0.00837936	2.06	KHN81197.1	157	T	Calcium/calmodulin-dependent protein kinase type II [Toxocara canis] GN=unc-43	unc-43	K04515	1	0.0226181	111.98	2	TLNHENT(1)VVR	0.83638	1	140910									1	0.0298686	79.235	2	TLNHENT(1)VVR	0.77516	1	191470
map04728 Dopaminergic synapse	0.00837936	2.06	KHN81341.1	19	T	Putative serine/threonine-protein phosphatase C06A1.3 [Toxocara canis] GN=C06A1.3	C06A1.3	K06269									1	0.0145584	53.517	2	LT(1)ELY(1)T(1)KR	13.561	2	162020
map04728 Dopaminergic synapse	0.00837936	2.06	KHN81341.1	23	T	Putative serine/threonine-protein phosphatase C06A1.3 [Toxocara canis] GN=C06A1.3	C06A1.3	K06269									1	0.0145584	53.517	2	LT(1)ELY(1)T(1)KR	13.561	2	162020
map04728 Dopaminergic synapse	0.00837936	2.06	KHN81341.1	22	Y	Putative serine/threonine-protein phosphatase C06A1.3 [Toxocara canis] GN=C06A1.3	C06A1.3	K06269									1	0.0145584	53.517	2	LT(1)ELY(1)T(1)KR	13.561	2	162020
map04728 Dopaminergic synapse	0.00837936	2.06	KHN83519.1	231	Y	Glycogen synthase kinase-3 beta [Toxocara canis] GN=GSK3B	GSK3B	K03083	0.93651	7.63472e-05	134.2	2	GEPNVS(0.063)Y(0.937)ICSR	-0.041266	1	6240700	0.931689	0.00320464	115.04	2	GEPNVS(0.068)Y(0.932)ICSR	1.1369	1	6002000	0.94165	3.60357e-06	160.98	2	GEPNVS(0.058)Y(0.942)ICSR	-1.4557	2	5935700
[truncated: 624 more rows]
