# Supplementary material for: Protein phosphorylation networks in Baylisascaris procyonis revealed by phosphoproteomic analysis
Source: Parasit Vectors. 2025 Jul 28;18:307. doi: 10.1186/s13071-025-06949-y (PMC12305901; doi:10.1186/s13071-025-06949-y)
Supplement: Supplementary file 2 — Additional file 2. Text S1. Rapid molecular verification. Fig. S2. Specific 200-bp amplicon of Baylisascaris procyonis rrnL. [file 13071_2025_6949_MOESM2_ESM.xlsx]

## Sheet: ident
Domain description	Mapping	Background	All Mapping	All Background	Fold Enrichment	Fisher's exact test p value	#NAME?	Related proteins
Spectrin repeat	5	11	267	6279	10.69	5.01184e-05	4.3	KHN72701.1 KHN76379.1 KHN76643.1 KHN88357.1 KHN89160.1
Variant SH3 domain	7	28	267	6279	5.88	0.000127476	3.89	KHN72701.1 KHN73508.1 KHN74873.1 KHN75372.1 KHN75588.1 KHN78735.1 KHN86670.1
Calponin homology (CH) domain	7	28	267	6279	5.88	0.000127476	3.89	KHN72701.1 KHN76033.1 KHN76643.1 KHN81971.1 KHN83011.1 KHN86505.1 KHN89160.1
Myosin N-terminal SH3-like domain	5	13	267	6279	9.04	0.000130123	3.89	KHN79010.1 KHN80459.1 KHN84458.1 KHN87676.1 KHN87695.1
Immunoglobulin I-set domain	10	59	267	6279	3.99	0.000161921	3.79	KHN73749.1 KHN75497.1 KHN76379.1 KHN78733.1 KHN79149.1 KHN80136.1 KHN81704.1 KHN81711.1 KHN81742.1 KHN88700.1
Lamin Tail Domain	4	8	267	6279	11.76	0.000195464	3.71	KHN73857.1 KHN74012.1 KHN74617.1 KHN84864.1
Myosin head (motor domain)	7	30	267	6279	5.49	0.000203732	3.69	KHN72863.1 KHN79010.1 KHN80459.1 KHN81126.1 KHN84458.1 KHN87676.1 KHN87695.1
Protein kinase domain	23	262	267	6279	2.06	0.000816173	3.09	KHN70840.1 KHN74812.1 KHN74873.1 KHN78475.1 KHN78555.1 KHN79910.1 KHN80443.1 KHN80821.1 KHN81192.1 KHN81288.1 KHN81711.1 KHN82631.1 KHN83144.1 KHN83519.1 KHN84072.1 KHN84901.1 KHN85583.1 KHN85617.1 KHN86485.1 KHN86566.1 KHN88625.1 KHN88781.1 KHN89013.1
Phosphotyrosine-binding domain	2	2	267	6279	23.52	0.00180169	2.74	KHN75588.1 KHN87145.1
Ras family	9	74	267	6279	2.86	0.00388667	2.41	KHN70738.1 KHN73458.1 KHN76210.1 KHN77523.1 KHN78062.1 KHN78533.1 KHN83981.1 KHN88530.1 KHN88887.1
Phosphoribulokinase / Uridine kinase family	2	3	267	6279	15.68	0.00525296	2.28	KHN76117.1 KHN82384.1
Cyclic nucleotide-binding domain	3	11	267	6279	6.41	0.00972981	2.01	KHN80821.1 KHN82454.1 KHN83631.1
Fructose-bisphosphate aldolase class-I	2	4	267	6279	11.76	0.0102113	1.99	KHN77077.1 KHN81578.1
Guanylate kinase	3	12	267	6279	5.88	0.0125707	1.9	KHN70710.1 KHN76631.1 KHN86670.1
Hsp20/alpha crystallin family	4	22	267	6279	4.28	0.0127607	1.89	KHN72227.1 KHN82794.1 KHN84422.1 KHN87789.1
PX domain	3	13	267	6279	5.43	0.0158361	1.8	KHN79910.1 KHN83811.1 KHN83972.1
Cation transporter/ATPase, N-terminus	3	13	267	6279	5.43	0.0158361	1.8	KHN82508.1 KHN82510.1 KHN83535.1
C-terminal domain of 1-Cys peroxiredoxin	2	5	267	6279	9.41	0.0165431	1.78	KHN73047.1 KHN73050.1
AhpC/TSA family	2	5	267	6279	9.41	0.0165431	1.78	KHN73047.1 KHN73050.1
TAR DNA-binding protein 43, N-terminal domain	2	5	267	6279	9.41	0.0165431	1.78	KHN76765.1 KHN83610.1
LIM domain	5	36	267	6279	3.27	0.0171401	1.77	KHN72554.1 KHN76498.1 KHN78052.1 KHN79087.1 KHN82579.1
Glu/Leu/Phe/Val dehydrogenase, dimerisation domain	2	6	267	6279	7.84	0.0241237	1.62	KHN74338.1 KHN85152.1
PB1 domain	2	6	267	6279	7.84	0.0241237	1.62	KHN76581.1 KHN89013.1
Glutamate/Leucine/Phenylalanine/Valine dehydrogenase	2	7	267	6279	6.72	0.032836	1.48	KHN74338.1 KHN85152.1
EF-hand domain pair	6	58	267	6279	2.43	0.0355603	1.45	KHN72759.1 KHN73369.1 KHN79214.1 KHN82712.1 KHN83127.1 KHN88395.1
EF-hand domain	2	8	267	6279	5.88	0.042571	1.37	KHN82712.1 KHN88395.1

## Sheet: ident Domain2Protein
Domain description	Fisher's exact test p value	Fold Enrichment	Protein accession	Position	Amino acid	Protein description	Gene name	Localization probability BP_1	PEP BP_1	Score BP_1	Charge BP_1	Modified sequence BP_1	Mass error [ppm] BP_1	MS/MS Counts BP_1	Intensity BP_1	Localization probability BP_2	PEP BP_2	Score BP_2	Charge BP_2	Modified sequence BP_2	Mass error [ppm] BP_2	MS/MS Counts BP_2	Intensity BP_2	Localization probability BP_3	PEP BP_3	Score BP_3	Charge BP_3	Modified sequence BP_3	Mass error [ppm] BP_3	MS/MS Counts BP_3	Intensity BP_3
AAA+ lid domain	0.287897	1.88	KHN74162.1	84	S	Vacuolar protein sorting-associated protein 4B [Toxocara canis] GN=Vps4b	Vps4b	0.989221	0.000157163	63.355	2	SDPSVIVHDLLT(0.011)PCS(0.989)PGDR	1.4668	1	23520	0.868757	0.00222539	40.83	3	SDPSVIVHDLLT(0.131)PCS(0.869)PGDR	1.8152	1	9034.4
AAA+ lid domain	0.287897	1.88	KHN88616.1	96	S	ATP-dependent zinc metalloprotease YME1 -like protein, partial [Toxocara canis] GN=ymel-1	ymel-1									1	0.0287537	42.229	2	EELS(1)S(1)ILK	4.7092	1	18565
AAA+ lid domain	0.287897	1.88	KHN88616.1	97	S	ATP-dependent zinc metalloprotease YME1 -like protein, partial [Toxocara canis] GN=ymel-1	ymel-1									1	0.0287537	42.229	2	EELS(1)S(1)ILK	4.7092	1	18565
Adenylate and Guanylate cyclase catalytic domain	0.335575	1.68	KHN78186.1	688	S	Adenylate cyclase type 9 [Toxocara canis] GN=ADCY9	ADCY9									1	0.0268831	54.27	2	AHFAES(1)ADR	-0.10609	1	51007
Adenylate and Guanylate cyclase catalytic domain	0.335575	1.68	KHN79068.1	426	S	Atrial natriuretic peptide receptor 1 [Toxocara canis] GN=Npr1	Npr1									0.999567	0.00256743	89.382	2	KLS(1)FGGLSIK	-1.9869	1	86415	0.999769	0.0289399	82.437	2	KLS(1)FGGLSIK	-0.32317	1	94851
AhpC/TSA family	0.0165431	9.41	KHN73047.1	25	T	Peroxiredoxin [Toxocara canis] GN=Tcan_08625	Tcan_08625	0.928043	0.00735573	49.16	1	T(0.928)VS(0.065)LS(0.007)DYK	-2.9751	1	146130
AhpC/TSA family	0.0165431	9.41	KHN73050.1	25	T	Peroxiredoxin [Toxocara canis] GN=Tcan_08622	Tcan_08622																	0.859563	0.011705	57.032	1	T(0.86)VS(0.14)LSDYK	-0.55428	1	144400
C-terminal domain of 1-Cys peroxiredoxin	0.0165431	9.41	KHN73047.1	25	T	Peroxiredoxin [Toxocara canis] GN=Tcan_08625	Tcan_08625	0.928043	0.00735573	49.16	1	T(0.928)VS(0.065)LS(0.007)DYK	-2.9751	1	146130
C-terminal domain of 1-Cys peroxiredoxin	0.0165431	9.41	KHN73050.1	25	T	Peroxiredoxin [Toxocara canis] GN=Tcan_08622	Tcan_08622																	0.859563	0.011705	57.032	1	T(0.86)VS(0.14)LSDYK	-0.55428	1	144400
Calponin homology (CH) domain	0.000127476	5.88	KHN72701.1	1289	S	Spectrin beta chain, non-erythrocytic 5 [Toxocara canis] GN=SPTBN5	SPTBN5	0.984412	8.3262e-66	133.29	3	GHEAFLEINTLGDS(0.016)VES(0.984)VENLLK	-1.387	1	30898	0.996286	3.25804e-27	103.04	3	GHEAFLEINTLGDS(0.004)VES(0.996)VENLLK	-0.33125	1	24932	0.99562	8.54722e-28	90.828	3	GHEAFLEINTLGDS(0.004)VES(0.996)VENLLK	-1.2932	1	20561
Calponin homology (CH) domain	0.000127476	5.88	KHN72701.1	1912	S	Spectrin beta chain, non-erythrocytic 5 [Toxocara canis] GN=SPTBN5	SPTBN5	0.99763	0.00263995	86.243	2	HAS(0.998)IPS(0.002)ELGK	1.9362	2	32132	0.999934	1.5392e-08	143.22	2	HAS(1)IPSELGK	3.4152	1	36055	0.999999	0.0086614	156.14	2	HAS(1)IPSELGK	3.9086	1	29341
Calponin homology (CH) domain	0.000127476	5.88	KHN72701.1	2772	S	Spectrin beta chain, non-erythrocytic 5 [Toxocara canis] GN=SPTBN5	SPTBN5	0.999991	0.0116727	85.813	2	HS(1)LLTENR	-0.39272	2	1136000	0.999994	0.000306461	97.594	2	HS(1)LLTENR	-1.2153	2	904290	0.999945	0.00191231	108.5	2	RHS(1)LLTENR	-3.3094	1	666200
Calponin homology (CH) domain	0.000127476	5.88	KHN72701.1	937	S	Spectrin beta chain, non-erythrocytic 5 [Toxocara canis] GN=SPTBN5	SPTBN5	1	0.00897299	110.88	2	RLLS(1)DMIK	-3.955	1	326640	1	0.00117476	94.66	2	RLLS(1)DMIK	-2.7171	1	349990	1	0.0101195	96.946	2	RLLS(1)DMIK	-2.4348	1	345680
Calponin homology (CH) domain	0.000127476	5.88	KHN72701.1	1556	S	Spectrin beta chain, non-erythrocytic 5 [Toxocara canis] GN=SPTBN5	SPTBN5									1	0.00515618	61.194	2	FES(1)LKEPAR	-1.274	1	95666
Calponin homology (CH) domain	0.000127476	5.88	KHN72701.1	1474	S	Spectrin beta chain, non-erythrocytic 5 [Toxocara canis] GN=SPTBN5	SPTBN5									1	0.0182058	72.042	2	S(1)LDDAHLK	-0.32735	1	649500
Calponin homology (CH) domain	0.000127476	5.88	KHN72701.1	3555	S	Spectrin beta chain, non-erythrocytic 5 [Toxocara canis] GN=SPTBN5	SPTBN5																	1	9.3524e-05	65.212	2	KVDS(1)VDDADNR	-0.61352	1	185170
Calponin homology (CH) domain	0.000127476	5.88	KHN76033.1	134	S	Plastin-2 [Toxocara canis] GN=Lcp1	Lcp1	0.999997	6.60415e-18	137.68	3	GMS(1)EHSNEEIVHTIR	-2.1201	2	1161500	1	7.72994e-28	120.52	2	GMS(1)EHS(1)NEEIVHTIR	0.88368	6	2016100	1	1.12572e-18	164.79	2	GMS(1)EHS(1)NEEIVHTIR	0.32801	4	2195300
Calponin homology (CH) domain	0.000127476	5.88	KHN76033.1	137	S	Plastin-2 [Toxocara canis] GN=Lcp1	Lcp1	1	3.38255e-68	232.34	3	GMSEHS(1)NEEIVHTIR	-2.4635	3	2216200	1	6.78845e-62	236.82	3	GMSEHS(1)NEEIVHTIR	-1.6748	7	3165800	1	1.49262e-18	175.48	3	GMSEHS(1)NEEIVHTIR	-2.3498	5	3578500
Calponin homology (CH) domain	0.000127476	5.88	KHN76033.1	417	S	Plastin-2 [Toxocara canis] GN=Lcp1	Lcp1									1	0.00203327	99.589	2	RLS(1)PEQILIR	1.5043	1	85300
Calponin homology (CH) domain	0.000127476	5.88	KHN76643.1	2711	S	Plectin [Toxocara canis] GN=Plec	Plec	1	0.00399171	62.271	1	EMS(1)FEEAEK	-1.3664	2	83901	1	0.00885343	68.49	1	EMS(1)FEEAEK	0.70187	2	78278	1	0.00751598	70.389	1	EMS(1)FEEAEK	-2.9905	1	18710
Calponin homology (CH) domain	0.000127476	5.88	KHN76643.1	1839	S	Plectin [Toxocara canis] GN=Plec	Plec	1	2.85668e-22	116.64	3	HGLQQTIAPEGMVLEEFEEIRDS(1)PAR	-2.0524	1	87799	1	2.64386e-203	296.96	3	HGLQQTIAPEGMVLEEFEEIRDS(1)PAR	-3.3954	1	116850	1	1.44003e-36	102.71	3	HGLQQTIAPEGMVLEEFEEIRDS(1)PAR	-3.5231	1	109160
Calponin homology (CH) domain	0.000127476	5.88	KHN76643.1	3416	S	Plectin [Toxocara canis] GN=Plec	Plec	1	4.21991e-05	110.48	2	QMS(1)INQAIEEGYIDTGK	4.3439	1	300140									0.999942	0.0162593	48.037	2	QMS(1)INQAIEEGYIDTGK	5.3279	1	256710
Calponin homology (CH) domain	0.000127476	5.88	KHN76643.1	3612	S	Plectin [Toxocara canis] GN=Plec	Plec	1	6.86023e-09	67.199	3	S(1)LIDDPQALADLQHEFLDNLAK	-1.2705	1	60756
Calponin homology (CH) domain	0.000127476	5.88	KHN76643.1	3601	S	Plectin [Toxocara canis] GN=Plec	Plec	0.845683	0.00268281	84.999	2	S(0.041)S(0.113)S(0.846)EAMSGGDR	1.9699	1	118600	0.764127	0.0195428	56.938	2	S(0.118)S(0.118)S(0.764)EAMSGGDR	-0.63911	1	130660	0.880568	8.18892e-06	104.04	2	S(0.006)S(0.113)S(0.881)EAMSGGDR	0.34979	1	121730
Calponin homology (CH) domain	0.000127476	5.88	KHN76643.1	3772	S	Plectin [Toxocara canis] GN=Plec	Plec	0.882443	0.0190365	62.271	2	T(0.118)S(0.882)DVPLWAR	-1.0074	1	102940									0.882443	0.02576	62.271	2	T(0.118)S(0.882)DVPLWAR	1.5813	1	73004
Calponin homology (CH) domain	0.000127476	5.88	KHN76643.1	114	S	Plectin [Toxocara canis] GN=Plec	Plec	0.948243	1.25443e-06	98.328	2	VSEVLS(0.948)S(0.05)VDGVS(0.002)AR	-1.2375	1	56928	0.8806	1.73275e-06	64.21	2	VSEVLS(0.881)S(0.115)VDGVS(0.005)AR	-2.0648	1	53331	0.903618	2.73346e-05	85.742	2	VSEVLS(0.904)S(0.096)VDGVSAR	-2.7182	1	49422
Calponin homology (CH) domain	0.000127476	5.88	KHN76643.1	208	T	Plectin [Toxocara canis] GN=Plec	Plec	1	1.73068e-06	89.489	2	LLDAEDVDVET(1)PDEK	-3.5519	1	197220	1	1.0446e-07	84.071	2	LLDAEDVDVET(1)PDEK	1.0513	1	171560	1	3.9874e-08	81.449	2	LLDAEDVDVET(1)PDEK	1.3557	1	206940
Calponin homology (CH) domain	0.000127476	5.88	KHN76643.1	3093	S	Plectin [Toxocara canis] GN=Plec	Plec									0.990944	1.28978e-16	86.76	2	S(0.005)T(0.005)AQVQS(0.991)VELEPHAEFVGIDK	4.7609	1	232580	0.999829	4.75292e-19	97.042	2	STAQVQS(1)VELEPHAEFVGIDK	4.5966	1	256630
Calponin homology (CH) domain	0.000127476	5.88	KHN76643.1	115	S	Plectin [Toxocara canis] GN=Plec	Plec									0.869227	0.00754456	83.061	2	VSEVLS(0.128)S(0.869)VDGVS(0.003)AR	-3.3862	1	139270
Calponin homology (CH) domain	0.000127476	5.88	KHN76643.1	2523	T	Plectin [Toxocara canis] GN=Plec	Plec									0.999992	0.000422993	56.943	3	GT(1)IEVPADGYHIHEAER	-1.2831	1	25555
Calponin homology (CH) domain	0.000127476	5.88	KHN76643.1	2664	S	Plectin [Toxocara canis] GN=Plec	Plec																	0.768515	0.00195648	54.556	2	PVGTAT(0.001)IEES(0.099)EQS(0.769)WS(0.128)FDAT(0.004)R	-9.686	1	113260
Calponin homology (CH) domain	0.000127476	5.88	KHN81971.1	152	S	Alpha-actinin-2 [Toxocara canis] GN=ACTN2	ACTN2	1	0.000289183	82.747	2	FAIQDINVEELS(1)AR	3.4479	1	20135	1	0.000192032	69.613	2	FAIQDINVEELS(1)AR	2.0917	1	18321	1	1.94724e-07	68.127	2	FAIQDINVEELS(1)AR	3.6178	1	21555
Calponin homology (CH) domain	0.000127476	5.88	KHN83011.1	558	S	EH domain-binding protein 1 [Toxocara canis] GN=EHBP1	EHBP1									1	0.0129196	68.108	2	FDAVAPGS(1)IK	-2.7135	1	24632	1	0.00495767	52.863	2	FDAVAPGS(1)IK	-2.0091	1	28108
Calponin homology (CH) domain	0.000127476	5.88	KHN86505.1	521	S	Nuclear anchorage protein 1 [Toxocara canis] GN=anc-1	anc-1	0.999975	0.00209976	78.932	2	FQS(1)VYLSR	-2.5166	1	28273	0.999994	0.00512414	83.775	2	FQS(1)VYLSR	-1.0988	1	28230
Calponin homology (CH) domain	0.000127476	5.88	KHN89160.1	889	S	Spectrin beta chain [Toxocara canis] GN=beta-Spec	beta-Spec	0.997283	1.34749e-13	138.33	2	IDCQET(0.003)VS(0.997)WIEDK	0.092014	1	286760	0.988901	2.7761e-05	94.119	2	IDCQET(0.011)VS(0.989)WIEDK	-0.2709	1	296920	0.99865	5.44588e-05	111.75	2	IDCQET(0.001)VS(0.999)WIEDK	1.0198	1	324620
Calponin homology (CH) domain	0.000127476	5.88	KHN89160.1	919	S	Spectrin beta chain [Toxocara canis] GN=beta-Spec	beta-Spec	1	0.00897439	64.906	2	RLS(1)MMER	-0.75153	1	469140	1	0.0104244	113.46	2	RLS(1)MMER	0.40346	2	1979200
Calponin homology (CH) domain	0.000127476	5.88	KHN89160.1	2280	S	Spectrin beta chain [Toxocara canis] GN=beta-Spec	beta-Spec	0.942587	0.00422389	84.999	2	S(0.943)QT(0.057)LPVEGAK	-2.0464	1	132770
Cation transporter/ATPase, N-terminus	0.0158361	5.43	KHN82508.1	194	S	Sodium/potassium-transporting ATPase subunit alpha [Toxocara canis] GN=Atpalpha	Atpalpha									0.942359	0.00455995	52.773	2	VDNS(0.054)S(0.942)LT(0.003)GESEPQS(0.001)R	-1.8309	1	56682	0.871174	6.64533e-10	95.263	2	VDNS(0.129)S(0.871)LTGESEPQSR	-3.5082	1	85492
Cation transporter/ATPase, N-terminus	0.0158361	5.43	KHN82510.1	203	S	Sodium/potassium-transporting ATPase subunit alpha [Toxocara canis] GN=Atpalpha	Atpalpha	0.94469	0.0021134	85.443	2	VDNS(0.035)S(0.945)LT(0.02)GESEPQSR	-3.17	1	53098
Cation transporter/ATPase, N-terminus	0.0158361	5.43	KHN83535.1	215	S	Plasma membrane calcium-transporting ATPase 3 [Toxocara canis] GN=ATP2B3	ATP2B3	0.930433	0.00350659	44.16	2	IDES(0.065)S(0.93)LT(0.004)GES(0.001)DLIR	-0.68639	1	27231
Cation transporter/ATPase, N-terminus	0.0158361	5.43	KHN83535.1	1269	S	Plasma membrane calcium-transporting ATPase 3 [Toxocara canis] GN=ATP2B3	ATP2B3	0.948989	9.48187e-05	95.138	2	S(0.051)IS(0.949)LDTPLSIAHV	-2.2549	1	24030	0.922005	0.00599901	58.313	2	S(0.078)IS(0.922)LDTPLSIAHV	-0.95627	1	18501
Cyclic nucleotide-binding domain	0.00972981	6.41	KHN80821.1	268	S	cGMP-dependent protein kinase egl-4, partial [Toxocara canis] GN=egl-4	egl-4	1	0.000790652	110.91	2	VS(1)IFENLSEDR	-2.4957	1	362320	0.999999	7.55649e-05	76.563	2	VS(1)IFENLSEDR	-0.012137	1	380890	1	4.03207e-05	108.5	2	VS(1)IFENLSEDR	-2.2001	1	369960
Cyclic nucleotide-binding domain	0.00972981	6.41	KHN80821.1	575	T	cGMP-dependent protein kinase egl-4, partial [Toxocara canis] GN=egl-4	egl-4	0.992326	3.30939e-21	113.63	2	T(0.006)WT(0.992)FCGT(0.001)PEYVSPEIILNK	-1.2962	1	157980	0.945365	1.26557e-09	96.453	2	T(0.055)WT(0.945)FCGTPEYVSPEIILNK	-0.18683	2	164700	0.996473	6.01944e-21	119.55	2	T(0.003)WT(0.996)FCGTPEYVSPEIILNK	-0.81924	2	151680
Cyclic nucleotide-binding domain	0.00972981	6.41	KHN82454.1	66	S	cAMP-dependent protein kinase regulatory subunit [Toxocara canis] GN=kin-2	kin-2	1	2.12876e-19	94.838	2	LGVS(1)AEVPDENEAANYDK	-2.7699	2	963780	0.99944	0.000497031	43.271	2	RLGVS(0.999)AEVPDENEAANY(0.001)DK	1.1513	1	369110	0.999905	0.000129799	40.638	2	RLGVS(1)AEVPDENEAANYDK	-1.7348	1	425270
Cyclic nucleotide-binding domain	0.00972981	6.41	KHN83631.1	1510	S	putative NTE family protein [Toxocara canis] GN=ZK370.4	ZK370.4									0.994994	0.0100322	53.051	2	S(0.005)GQHS(0.995)PDDLR	-7.0309	1	46370
EF-hand domain	0.042571	5.88	KHN82712.1	62	S	Myosin regulatory light chain 1 [Toxocara canis] GN=mlc-1	mlc-1	0.937392	0.00170963	46.276	2	DLY(0.003)AS(0.06)MGQIAS(0.937)DAQIDAMIK	0.14664	1	233210	0.999977	4.60987e-21	101.55	2	DLYASMGQIAS(1)DAQIDAMIK	-1.3206	1	235200	0.999881	3.71991e-07	80.677	2	DLYASMGQIAS(1)DAQIDAMIK	1.0309	2	378060
EF-hand domain	0.042571	5.88	KHN82712.1	15	S	Myosin regulatory light chain 1 [Toxocara canis] GN=mlc-1	mlc-1	1	3.75136e-35	195.09	2	S(1)GS(1)EAAQFDQK	-0.98013	40	78699000	1	5.76815e-68	174	2	S(1)GS(1)EAAQFDQK	4.0204	44	61624000	1	9.90431e-08	163.09	2	S(1)GS(1)EAAQFDQK	2.9271	59	43768000
EF-hand domain	0.042571	5.88	KHN82712.1	17	S	Myosin regulatory light chain 1 [Toxocara canis] GN=mlc-1	mlc-1	1	2.59513e-201	261.63	2	S(1)GS(1)EAAQFDQK	-0.98013	58	234450000	1	1.01319e-95	224.75	2	S(1)GS(1)EAAQFDQK	4.0204	68	105520000	1	5.41581e-127	238.93	2	S(1)GS(1)EAAQFDQK	2.9271	79	163720000
EF-hand domain	0.042571	5.88	KHN88395.1	18	S	putative myosin regulatory light chain [Toxocara canis] GN=mlc-4	mlc-4	0.940872	3.12674e-23	145.31	2	AT(0.059)S(0.941)NVFAMFDQAQIQEFK	1.4519	3	566360	0.913601	1.01643e-15	153.23	2	AT(0.086)S(0.914)NVFAMFDQAQIQEFK	-2.3842	3	538710	0.937051	1.4616e-12	142.74	2	AT(0.063)S(0.937)NVFAMFDQAQIQEFK	-2.1429	2	503920
EF-hand domain pair	0.0355603	2.43	KHN72759.1	57	S	Reticulocalbin-2 [Toxocara canis] GN=Rcn2	Rcn2	1	2.59242e-10	126.63	2	S(1)ADEFDDLPAEESK	0.35449	2	484690	1	4.93437e-07	113.86	2	S(1)ADEFDDLPAEESK	2.1286	2	496010	1	7.43481e-08	126.81	2	KS(1)ADEFDDLPAEESK	-1.3073	2	538460
EF-hand domain pair	0.0355603	2.43	KHN73369.1	82	S	Calmodulin [Toxocara canis] GN=cmd-1	cmd-1	0.999356	0.000757885	125.75	2	MKDT(0.001)DS(0.999)EEEIR	-1.3514	2	984910	0.999783	2.85735e-40	183	2	MKDTDS(1)EEEIR	-1.3439	2	900770	0.998316	1.70315e-11	178.03	2	MKDT(0.002)DS(0.998)EEEIR	-3.9056	2	948780
EF-hand domain pair	0.0355603	2.43	KHN73369.1	80	T	Calmodulin [Toxocara canis] GN=cmd-1	cmd-1																	0.965604	0.00857289	85.081	2	MKDT(0.966)DS(0.034)EEEIR	-1.3909	1	111420
EF-hand domain pair	0.0355603	2.43	KHN79214.1	8	S	Calmodulin-like protein [Toxocara canis] GN=cal-1	cal-1																	1	0.0139804	112.8	2	KVS(1)LFNR	-0.22909	1	247080
EF-hand domain pair	0.0355603	2.43	KHN82712.1	62	S	Myosin regulatory light chain 1 [Toxocara canis] GN=mlc-1	mlc-1	0.937392	0.00170963	46.276	2	DLY(0.003)AS(0.06)MGQIAS(0.937)DAQIDAMIK	0.14664	1	233210	0.999977	4.60987e-21	101.55	2	DLYASMGQIAS(1)DAQIDAMIK	-1.3206	1	235200	0.999881	3.71991e-07	80.677	2	DLYASMGQIAS(1)DAQIDAMIK	1.0309	2	378060
EF-hand domain pair	0.0355603	2.43	KHN82712.1	15	S	Myosin regulatory light chain 1 [Toxocara canis] GN=mlc-1	mlc-1	1	3.75136e-35	195.09	2	S(1)GS(1)EAAQFDQK	-0.98013	40	78699000	1	5.76815e-68	174	2	S(1)GS(1)EAAQFDQK	4.0204	44	61624000	1	9.90431e-08	163.09	2	S(1)GS(1)EAAQFDQK	2.9271	59	43768000
EF-hand domain pair	0.0355603	2.43	KHN82712.1	17	S	Myosin regulatory light chain 1 [Toxocara canis] GN=mlc-1	mlc-1	1	2.59513e-201	261.63	2	S(1)GS(1)EAAQFDQK	-0.98013	58	234450000	1	1.01319e-95	224.75	2	S(1)GS(1)EAAQFDQK	4.0204	68	105520000	1	5.41581e-127	238.93	2	S(1)GS(1)EAAQFDQK	2.9271	79	163720000
EF-hand domain pair	0.0355603	2.43	KHN83127.1	4	S	Myosin-2 essential light chain [Toxocara canis] GN=Mlc-c	Mlc-c	0.933286	0.000188437	135.21	2	VS(0.042)S(0.933)T(0.025)EEQLSECR	0.95687	3	496890	0.838584	4.03252e-05	97.084	2	VS(0.02)S(0.839)T(0.142)EEQLSECR	-0.37692	1	401730	0.909297	0.000328123	117.41	2	VS(0.06)S(0.909)T(0.03)EEQLSECR	4.0961	2	523260
EF-hand domain pair	0.0355603	2.43	KHN88395.1	18	S	putative myosin regulatory light chain [Toxocara canis] GN=mlc-4	mlc-4	0.940872	3.12674e-23	145.31	2	AT(0.059)S(0.941)NVFAMFDQAQIQEFK	1.4519	3	566360	0.913601	1.01643e-15	153.23	2	AT(0.086)S(0.914)NVFAMFDQAQIQEFK	-2.3842	3	538710	0.937051	1.4616e-12	142.74	2	AT(0.063)S(0.937)NVFAMFDQAQIQEFK	-2.1429	2	503920
EGF-like domain	0.319762	1.74	KHN77148.1	812	S	Integrin beta pat-3 [Toxocara canis] GN=pat-3	pat-3	0.999874	0.00502325	61.042	2	NPVYAGNS(1)AK	-0.97532	1	62317
EGF-like domain	0.319762	1.74	KHN77148.1	235	S	Integrin beta pat-3 [Toxocara canis] GN=pat-3	pat-3																	0.96426	0.0042903	42.941	2	NQMS(0.964)LT(0.033)MDT(0.003)AR	4.4453	1	43017
EGF-like domain	0.319762	1.74	KHN78727.1	54	T	Multiple epidermal growth factor-like domains protein 10 [Toxocara canis] GN=MEGF10	MEGF10	0.9667	3.1023e-05	94.865	2	YVQSVPFRT(0.967)T(0.033)VWCADITK	2.8927	1	338910
Elongation factor Tu GTP binding domain	0.176778	2.61	KHN80715.1	520	S	Elongation factor 2 [Toxocara canis] GN=eef-2	eef-2	0.999855	0.000887773	99.855	2	FSVS(1)PVVR	-1.5877	1	164940	0.998648	0.00386195	85.716	2	FS(0.001)VS(0.999)PVVR	-2.0503	1	146430	0.987274	2.38983e-05	107.08	2	FS(0.013)VS(0.987)PVVR	0.29236	1	153390
Elongation factor Tu GTP binding domain	0.176778	2.61	KHN88882.1	29	Y	Elongation factor 1-alpha [Toxocara canis] GN=Tcan_02609	Tcan_02609	0.998649	0.00117402	44.82	2	STT(0.001)T(0.001)GHLIY(0.999)K	0.18183	1	15398
Elongation factor Tu domain 2	0.0647074	4.7	KHN80715.1	520	S	Elongation factor 2 [Toxocara canis] GN=eef-2	eef-2	0.999855	0.000887773	99.855	2	FSVS(1)PVVR	-1.5877	1	164940	0.998648	0.00386195	85.716	2	FS(0.001)VS(0.999)PVVR	-2.0503	1	146430	0.987274	2.38983e-05	107.08	2	FS(0.013)VS(0.987)PVVR	0.29236	1	153390
Elongation factor Tu domain 2	0.0647074	4.7	KHN88882.1	29	Y	Elongation factor 1-alpha [Toxocara canis] GN=Tcan_02609	Tcan_02609	0.998649	0.00117402	44.82	2	STT(0.001)T(0.001)GHLIY(0.999)K	0.18183	1	15398
FERM central domain	0.0644689	3.21	KHN76633.1	565	Y	Moesin/ezrin/radixin -like protein 1 [Toxocara canis] GN=Moe	Moe	0.97867	0.00555776	55.782	2	DAQQVT(0.021)EY(0.979)DLLHMENK	2.5793	1	124640	0.992805	0.00563261	47.915	2	DAQQVT(0.007)EY(0.993)DLLHMENK	3.9173	1	110970	0.831175	2.01439e-05	76.563	2	DAQQVT(0.169)EY(0.831)DLLHMENK	2.8652	1	123850
FERM central domain	0.0644689	3.21	KHN77197.1	332	S	Krev interaction trapped protein 1 [Toxocara canis] GN=KRIT1	KRIT1	0.867156	0.00106269	51.454	3	KVS(0.867)GES(0.133)WPILYPLHK	-1.4148	1	15013
FERM central domain	0.0644689	3.21	KHN88536.1	202	S	Talin-1 [Toxocara canis] GN=TLN1	TLN1	0.996599	0.00404747	57.279	2	EQS(0.997)VGDDET(0.003)LILR	-2.0217	1	136120									0.99981	0.0235156	51.07	2	EQS(1)VGDDETLILR	-1.0523	1	142690
FERM central domain	0.0644689	3.21	KHN88536.1	1469	S	Talin-1 [Toxocara canis] GN=TLN1	TLN1	0.946988	8.88075e-18	130.78	2	S(0.947)LT(0.053)ESVNAIVESVVR	-0.62449	1	26680									0.806082	2.79476e-09	118.87	2	S(0.806)LT(0.194)ESVNAIVESVVR	-0.82412	1	52864
FERM central domain	0.0644689	3.21	KHN88536.1	1364	S	Talin-1 [Toxocara canis] GN=TLN1	TLN1	0.996194	0.0101028	56.938	2	VS(0.996)ET(0.004)AAPVDLR	0.37423	1	54273
FERM central domain	0.0644689	3.21	KHN88536.1	208	T	Talin-1 [Toxocara canis] GN=TLN1	TLN1	1	5.04127e-05	99.909	2	EQSVGDDET(1)LILR	15.261	1	91994									0.999482	0.0174864	60.324	2	EQS(0.001)VGDDET(0.999)LILR	2.2695	1	162100
Fibronectin type III domain	0.10154	2.24	KHN73749.1	4528	S	Twitchin [Toxocara canis] GN=unc-22	unc-22	1	0.0110267	64.064	2	IQLS(1)MLGR	-0.54867	1	34312	1	0.00379257	102.55	2	IQLS(1)MLGR	-1.3409	2	39547
Fibronectin type III domain	0.10154	2.24	KHN73749.1	4584	S	Twitchin [Toxocara canis] GN=unc-22	unc-22	0.99892	2.06508e-06	102.1	2	LESNDYLT(0.001)QLS(0.999)YDKCER	0.89057	2	714880	0.999981	4.17312e-45	171.26	2	LESNDYLTQLS(1)YDK	2.1298	2	770740	0.999715	7.1288e-25	175.38	2	LESNDYLTQLS(1)YDK	1.5673	1	357390
Fibronectin type III domain	0.10154	2.24	KHN73749.1	2428	S	Twitchin [Toxocara canis] GN=unc-22	unc-22	0.869025	0.0238103	47.561	1	S(0.869)DS(0.122)GT(0.009)YTIR	-3.3671	1	137910
Fibronectin type III domain	0.10154	2.24	KHN78733.1	167	S	Muscle M-line assembly protein unc-89 [Toxocara canis] GN=unc-89	unc-89	0.999961	4.35722e-08	123.99	2	SEFS(1)EYSTVSHK	3.3991	1	112060	0.999985	1.74101e-10	128.46	2	SEFS(1)EYSTVSHK	3.3233	1	102360	0.999955	1.49488e-05	130.65	2	SEFS(1)EYSTVSHK	4.7473	1	103020
Fibronectin type III domain	0.10154	2.24	KHN78733.1	173	S	Muscle M-line assembly protein unc-89 [Toxocara canis] GN=unc-89	unc-89	0.872018	0.000276284	91.032	2	SEFSEYS(0.045)T(0.083)VS(0.872)HK	8.0296	1	166270
Fibronectin type III domain	0.10154	2.24	KHN78733.1	2054	T	Muscle M-line assembly protein unc-89 [Toxocara canis] GN=unc-89	unc-89	0.830096	0.013889	85.821	2	T(0.17)PT(0.83)PVMAPK	-0.68391	1	398390
Fibronectin type III domain	0.10154	2.24	KHN79149.1	1209	S	Neuroglian [Toxocara canis] GN=Nrg	Nrg	1	7.84724e-241	289.22	2	FTEDGS(1)FIGQYVPNK	2.5833	3	6680100	1	5.79119e-298	318.82	2	FTEDGS(1)FIGQYVPNK	2.0294	3	6707700	1	2.56397e-205	296.91	2	FTEDGS(1)FIGQYVPNK	-0.063273	3	6627200
Fibronectin type III domain	0.10154	2.24	KHN79149.1	1232	S	Neuroglian [Toxocara canis] GN=Nrg	Nrg	0.824314	0.000296485	61.319	2	TLVS(0.002)S(0.018)S(0.007)GDKPDKDS(0.824)AS(0.127)T(0.021)FV	-1.7084	1	2379400	0.998725	9.1533e-120	233.37	2	TLVSSSGDKPDKDS(0.999)AS(0.001)TFV	-1.4705	1	2681200	0.999919	3.23367e-152	249.72	2	TLVSSSGDKPDKDS(1)ASTFV	-0.45477	1	2824300
Fibronectin type III domain	0.10154	2.24	KHN79149.1	1214	Y	Neuroglian [Toxocara canis] GN=Nrg	Nrg																	0.997821	0.0272159	45.183	2	FTEDGS(0.002)FIGQY(0.998)VPNK	1.4037	1	39292
Fibronectin type III domain	0.10154	2.24	KHN81711.1	255	S	Titin [Toxocara canis] GN=TTN	TTN	1	0.00948474	79.235	2	RWS(1)DDLLPIGR	-2.3293	2	551110	1	0.00314952	67.887	2	RWS(1)DDLLPIGR	-1.0604	1	538940	1	0.0103523	74.733	2	RWS(1)DDLLPIGR	-0.89291	2	648900
Fructose-bisphosphate aldolase class-I	0.0102113	11.76	KHN77077.1	48	S	Fructose-bisphosphate aldolase 1 [Toxocara canis] GN=aldo-1	aldo-1	0.821409	2.67289e-21	133.47	2	GILAADES(0.821)T(0.155)GS(0.023)MDKK	-0.18544	2	1904700									0.833996	1.6844e-09	104.86	2	GILAADES(0.834)T(0.145)GS(0.021)MDK	2.9567	2	1380800
Fructose-bisphosphate aldolase class-I	0.0102113	11.76	KHN77077.1	51	S	Fructose-bisphosphate aldolase 1 [Toxocara canis] GN=aldo-1	aldo-1	0.986842	1.65206e-32	159.83	2	GILAADES(0.002)T(0.011)GS(0.987)MDKK	-3.5852	2	10361000	0.999949	7.08454e-61	222.25	2	GILAADESTGS(1)MDKK	-4.0651	3	1974800	0.98215	3.01209e-13	179.9	2	GILAADES(0.005)T(0.013)GS(0.982)MDK	2.6974	4	10133000
Fructose-bisphosphate aldolase class-I	0.0102113	11.76	KHN77077.1	49	T	Fructose-bisphosphate aldolase 1 [Toxocara canis] GN=aldo-1	aldo-1	0.843472	4.55307e-12	148.62	2	GILAADES(0.111)T(0.843)GS(0.046)MDKK	1.7088	4	1064800
Fructose-bisphosphate aldolase class-I	0.0102113	11.76	KHN77077.1	104	T	Fructose-bisphosphate aldolase 1 [Toxocara canis] GN=aldo-1	aldo-1	0.999974	0.0010271	80.379	2	TDDGT(1)PFVEVLK	-1.9566	1	216440	0.996247	0.0243601	70.598	2	T(0.004)DDGT(0.996)PFVEVLK	0.3014	1	234350
Fructose-bisphosphate aldolase class-I	0.0102113	11.76	KHN81578.1	87	T	Fructose-bisphosphate aldolase 2 [Toxocara canis] GN=aldo-2	aldo-2	0.937649	1.35548e-53	199.04	2	GILAADES(0.011)T(0.052)GT(0.938)IGK	-1.7772	2	587860	0.8514	8.12472e-15	159.75	2	GILAADES(0.11)T(0.039)GT(0.851)IGKR	0.60498	1	284980	0.977734	5.6589e-18	168.78	2	GILAADES(0.006)T(0.016)GT(0.978)IGK	-0.062479	2	594540
Fructose-bisphosphate aldolase class-I	0.0102113	11.76	KHN81578.1	84	S	Fructose-bisphosphate aldolase 2 [Toxocara canis] GN=aldo-2	aldo-2																	0.910343	1.05685e-09	104.86	2	GILAADES(0.91)T(0.086)GT(0.003)IGK	1.5186	1	276550
Galactoside-binding lectin	0.0769246	4.28	KHN77810.1	105	S	32 kDa beta-galactoside-binding lectin lec-3 [Toxocara canis] GN=lec-3	lec-3	0.991747	4.72733e-08	144.72	2	AHDS(0.992)KFS(0.008)ISVDQK	-2.2222	1	904580	0.982646	2.11695e-82	238.39	2	AHDS(0.983)KFS(0.017)ISVDQK	-0.94062	1	778900	0.957444	2.92755e-08	122.94	3	AHDS(0.957)KFS(0.043)ISVDQK	-2.7236	1	575440
Galactoside-binding lectin	0.0769246	4.28	KHN77810.1	108	S	32 kDa beta-galactoside-binding lectin lec-3 [Toxocara canis] GN=lec-3	lec-3	0.998935	3.33569e-05	86.952	2	FS(0.999)IS(0.001)VDQK	-2.9626	2	526270									0.999328	3.7141e-39	211.9	2	AHDS(0.001)KFS(0.999)ISVDQK	0.95308	1	662980
Galactoside-binding lectin	0.0769246	4.28	KHN77810.1	173	T	32 kDa beta-galactoside-binding lectin lec-3 [Toxocara canis] GN=lec-3	lec-3	1	0.00238437	108.5	2	SLLIFAT(1)PEKK	0.41342	1	88122	0.998921	0.00175502	42.941	2	S(0.001)LLIFAT(0.999)PEKK	0.79072	1	92752	0.999999	0.0094907	78.157	2	SLLIFAT(1)PEKK	0.61296	1	92123
Galactoside-binding lectin	0.0769246	4.28	KHN77810.1	246	Y	32 kDa beta-galactoside-binding lectin lec-3 [Toxocara canis] GN=lec-3	lec-3	1	1.2072e-51	154.09	2	NEEYAFQIY(1)VDGER	5.4375	3	265480	1	2.52922e-07	108.5	2	NEEYAFQIY(1)VDGER	5.6274	3	212450	1	2.05696e-09	112.95	2	NEEYAFQIY(1)VDGER	-3.4347	2	204890
Galactoside-binding lectin	0.0769246	4.28	KHN77810.1	212	S	32 kDa beta-galactoside-binding lectin lec-3 [Toxocara canis] GN=lec-3	lec-3									1	2.14405e-32	142.73	2	NSLIS(1)GEWGNEER	4.2811	1	227530	0.999995	0.000102081	93.576	2	NSLIS(1)GEWGNEER	3.2562	1	210440
Galactoside-binding lectin	0.0769246	4.28	KHN77810.1	19	T	32 kDa beta-galactoside-binding lectin lec-3 [Toxocara canis] GN=lec-3	lec-3									0.990609	9.19535e-15	137.56	2	S(0.009)KLT(0.991)EPFEPGQTLIIK	0.086445	1	1088600	0.993037	1.73069e-71	191.62	2	S(0.007)KLT(0.993)EPFEPGQTLIIK	2.3691	1	986350
Galactoside-binding lectin	0.0769246	4.28	KHN77810.1	27	T	32 kDa beta-galactoside-binding lectin lec-3 [Toxocara canis] GN=lec-3	lec-3																	0.999935	0.0194835	54.261	2	LTEPFEPGQT(1)LIIK	-2.6752	1	7281.1
Galactoside-binding lectin	0.0769246	4.28	KHN79200.1	21	S	32 kDa beta-galactoside-binding lectin [Toxocara canis] GN=lec-1	lec-1	0.999458	7.99037e-24	161.23	2	VTQKDS(0.999)IT(0.001)GR	-2.0609	2	1040400	0.998352	0.00158479	126.32	2	VT(0.001)QKDS(0.998)ITGR	-4.7466	2	1106000	0.979369	0.0117723	88.796	2	KVTQKDS(0.979)IT(0.021)GR	-2.0766	1	257390
Glu/Leu/Phe/Val dehydrogenase, dimerisation domain	0.0241237	7.84	KHN74338.1	476	S	Glutamate dehydrogenase, mitochondrial [Toxocara canis] GN=Gdh	Gdh									1	0.019515	50.297	2	IEPAAS(1)LK	-3.6658	1	72812
Glu/Leu/Phe/Val dehydrogenase, dimerisation domain	0.0241237	7.84	KHN85152.1	577	S	Glutamate dehydrogenase, mitochondrial [Toxocara canis] GN=Gdh	Gdh	1	0.00106639	114.93	2	NLNHVS(1)FGR	-0.93349	1	941900	1	0.0028678	91.245	2	NLNHVS(1)FGR	0.48342	1	978450
Glutamate/Leucine/Phenylalanine/Valine dehydrogenase	0.032836	6.72	KHN74338.1	476	S	Glutamate dehydrogenase, mitochondrial [Toxocara canis] GN=Gdh	Gdh									1	0.019515	50.297	2	IEPAAS(1)LK	-3.6658	1	72812
Glutamate/Leucine/Phenylalanine/Valine dehydrogenase	0.032836	6.72	KHN85152.1	577	S	Glutamate dehydrogenase, mitochondrial [Toxocara canis] GN=Gdh	Gdh	1	0.00106639	114.93	2	NLNHVS(1)FGR	-0.93349	1	941900	1	0.0028678	91.245	2	NLNHVS(1)FGR	0.48342	1	978450
Glutathione S-transferase, C-terminal domain	0.223931	2.24	KHN74050.1	98	S	Glutathione S-transferase 1 [Toxocara canis] GN=GST1	GST1	0.981895	0.00898524	64.906	2	S(0.018)GS(0.982)GYLVGK	-5.2283	1	125790	0.982528	0.0112075	66.664	2	S(0.017)GS(0.983)GYLVGK	-1.0369	1	122170
Glutathione S-transferase, C-terminal domain	0.223931	2.24	KHN78250.1	262	S	putative elongation factor 1-gamma [Toxocara canis] GN=F17C11.9	F17C11.9	0.999647	0.00566663	62.454	2	VYS(1)NEDTATK	-0.57967	1	53306	0.998336	0.0298707	52.837	2	VY(0.001)S(0.998)NEDT(0.001)AT(0.001)K	1.4317	1	55477
Guanylate kinase	0.0125707	5.88	KHN70710.1	395	S	Voltage-dependent L-type calcium channel subunit beta-2 [Toxocara canis] GN=CACNB2	CACNB2	1	0.0200555	93.772	2	ATHPPVKS(1)PPR	-2.7563	1	475140									1	0.000208337	93.649	2	ATHPPVKS(1)PPR	-3.7656	1	318310
Guanylate kinase	0.0125707	5.88	KHN70710.1	152	T	Voltage-dependent L-type calcium channel subunit beta-2 [Toxocara canis] GN=CACNB2	CACNB2	0.767464	0.00129985	51.542	2	GS(0.225)T(0.767)PPT(0.008)PGGELDEEEYGHGR	-3.5033	1	59755
Guanylate kinase	0.0125707	5.88	KHN76631.1	146	S	Guanylate kinase [Toxocara canis] GN=GUK1	GUK1	0.999856	0.000246733	112.95	2	PLVLSGPS(1)GGGK	-3.9868	1	394410	0.999799	0.000340589	98.167	2	PLVLSGPS(1)GGGK	-4.0352	1	348090	0.999955	1.55559e-06	96.313	2	PLVLSGPS(1)GGGK	-2.4041	1	325530
Guanylate kinase	0.0125707	5.88	KHN86670.1	66	S	MAGUK p55 subfamily member 5 [Toxocara canis] GN=MPP5	MPP5	0.995662	0.00828691	63.766	2	LQS(0.996)LENT(0.985)NHS(0.019)K	-4.5351	2	994010	0.999846	0.00377713	63.766	2	LQS(1)LENT(0.985)NHS(0.015)K	-5.1043	1	807020	0.999599	0.00964794	59.67	2	LQS(1)LENT(0.999)NHS(0.001)K	-4.6784	2	975620
Guanylate kinase	0.0125707	5.88	KHN86670.1	70	T	MAGUK p55 subfamily member 5 [Toxocara canis] GN=MPP5	MPP5	0.998073	0.00828691	63.766	3	LQS(0.981)LENT(0.998)NHS(0.02)K	0.27221	2	994010	0.984793	0.00377713	63.766	2	LQS(1)LENT(0.985)NHS(0.015)K	-5.1043	1	807020	0.999399	0.00964794	59.67	2	LQS(1)LENT(0.999)NHS(0.001)K	-4.6784	2	975620
HMG (high mobility group) box	0.223931	2.24	KHN70865.1	1812	T	Protein capicua -like protein [Toxocara canis] GN=CIC	CIC																	0.985727	0.0116738	44.045	2	QY(0.988)FPNKQT(0.986)LT(0.026)LK	3.7418	1	271180
HMG (high mobility group) box	0.223931	2.24	KHN70865.1	1806	Y	Protein capicua -like protein [Toxocara canis] GN=CIC	CIC																	0.988084	0.0116738	44.045	2	QY(0.988)FPNKQT(0.986)LT(0.026)LK	3.7418	1	271180
HMG (high mobility group) box	0.223931	2.24	KHN87755.1	447	S	FACT complex subunit ssrp1-B [Toxocara canis] GN=hmg-3	hmg-3									0.99998	0.02213	63.025	2	FAGS(1)DDEIDPYKETVK	2.5423	1	99402
Hsp20/alpha crystallin family	0.0127607	4.28	KHN72227.1	227	S	Heat shock protein Hsp-16.48/Hsp-16.49 [Toxocara canis] GN=hsp-16.48	hsp-16.48									0.998626	0.00873275	56.08	2	ET(0.001)EIS(0.999)VHVAPPER	1.9148	1	44406
Hsp20/alpha crystallin family	0.0127607	4.28	KHN82794.1	448	S	Alpha-crystallin B chain [Toxocara canis] GN=CRYAB	CRYAB	1	0.0261211	72.042	2	VIEES(1)PR	-1.1943	1	148460
Hsp20/alpha crystallin family	0.0127607	4.28	KHN84422.1	112	S	Heat shock protein beta-1 [Toxocara canis] GN=HSPB1	HSPB1	1	1.91777e-300	266.67	2	PTYDPYFENLKS(1)PLIK	2.1484	7	22045000	1	4.72231e-215	297.79	2	PTYDPYFENLKS(1)PLIK	2.5616	7	19274000	1	4.75489e-261	282.51	2	PTYDPYFENLKS(1)PLIK	1.9736	6	19191000
Hsp20/alpha crystallin family	0.0127607	4.28	KHN84422.1	13	S	Heat shock protein beta-1 [Toxocara canis] GN=HSPB1	HSPB1	0.972056	3.43916e-06	110.44	2	S(0.972)NY(0.007)S(0.021)VIDNEFGNMR	1.5223	2	191430	0.999883	5.43304e-07	120.75	2	S(1)NYSVIDNEFGNMR	2.0454	2	53086	0.989433	0.00192986	71.935	2	S(0.989)NY(0.001)S(0.009)VIDNEFGNMR	3.5759	1	47488
Hsp20/alpha crystallin family	0.0127607	4.28	KHN84422.1	16	S	Heat shock protein beta-1 [Toxocara canis] GN=HSPB1	HSPB1	0.999988	9.74541e-51	189.07	2	SNYS(1)VIDNEFGNMR	-1.9411	1	928390	1	6.1575e-86	195.98	2	SNYS(1)VIDNEFGNMR	0.92876	1	905410	1	1.81781e-136	267.63	2	SNYS(1)VIDNEFGNMR	1.0795	1	835860
Hsp20/alpha crystallin family	0.0127607	4.28	KHN84422.1	15	Y	Heat shock protein beta-1 [Toxocara canis] GN=HSPB1	HSPB1	0.936903	1.00987e-15	150.44	2	S(0.063)NY(0.937)SVIDNEFGNMR	-4.1452	1	359270	0.804997	8.49907e-07	117.21	2	S(0.173)NY(0.805)S(0.022)VIDNEFGNMR	1.1684	2	422910	0.9757	1.55091e-17	149.58	2	S(0.024)NY(0.976)SVIDNEFGNMR	0.061559	2	435280
Hsp20/alpha crystallin family	0.0127607	4.28	KHN84422.1	119	S	Heat shock protein beta-1 [Toxocara canis] GN=HSPB1	HSPB1									1	0.0159042	83.474	2	SPLIKDES(1)DGK	2.2188	1	102610
Hsp20/alpha crystallin family	0.0127607	4.28	KHN87789.1	12	S	Heat shock protein Hsp-12.2 [Toxocara canis] GN=hsp-12.2	hsp-12.2	0.988691	1.72464e-46	191.95	2	VEVNLSS(0.011)S(0.989)LK	-4.0461	25	56990000	0.988513	6.53642e-53	179.98	2	VEVNLSS(0.011)S(0.989)LK	-4.1952	33	59993000	0.994307	5.12822e-36	166.71	2	VEVNLS(0.033)S(0.973)S(0.994)LK	-0.27276	33	16284000
Hsp20/alpha crystallin family	0.0127607	4.28	KHN87789.1	11	S	Heat shock protein Hsp-12.2 [Toxocara canis] GN=hsp-12.2	hsp-12.2									0.929848	2.23632e-20	153.25	2	VEVNLS(0.178)S(0.93)S(0.892)LK	-2.9872	7	966720	0.972507	8.57906e-08	136.06	2	VEVNLS(0.033)S(0.973)S(0.994)LK	-0.27276	9	1182200
Immunoglobulin I-set domain	0.000161921	3.99	KHN73749.1	4528	S	Twitchin [Toxocara canis] GN=unc-22	unc-22	1	0.0110267	64.064	2	IQLS(1)MLGR	-0.54867	1	34312	1	0.00379257	102.55	2	IQLS(1)MLGR	-1.3409	2	39547
Immunoglobulin I-set domain	0.000161921	3.99	KHN73749.1	4584	S	Twitchin [Toxocara canis] GN=unc-22	unc-22	0.99892	2.06508e-06	102.1	2	LESNDYLT(0.001)QLS(0.999)YDKCER	0.89057	2	714880	0.999981	4.17312e-45	171.26	2	LESNDYLTQLS(1)YDK	2.1298	2	770740	0.999715	7.1288e-25	175.38	2	LESNDYLTQLS(1)YDK	1.5673	1	357390
Immunoglobulin I-set domain	0.000161921	3.99	KHN73749.1	2428	S	Twitchin [Toxocara canis] GN=unc-22	unc-22	0.869025	0.0238103	47.561	1	S(0.869)DS(0.122)GT(0.009)YTIR	-3.3671	1	137910
Immunoglobulin I-set domain	0.000161921	3.99	KHN75497.1	91	S	Twitchin [Toxocara canis] GN=unc-22	unc-22	0.832481	6.65837e-57	96.602	4	FYS(0.098)ADGENS(0.832)AT(0.069)FTVQAGNAPEFHDKPHIVQR	-2.7639	1	336260
Immunoglobulin I-set domain	0.000161921	3.99	KHN75497.1	193	S	Twitchin [Toxocara canis] GN=unc-22	unc-22	1	1.28013e-09	133.93	2	NAEGQNEQS(1)LNLCFD	0.68554	1	362630	1	0.00449842	78.673	2	NAEGQNEQS(1)LNLCFD	-2.6848	1	346150	1	8.59605e-11	117.03	2	NAEGQNEQS(1)LNLCFD	-2.2773	1	386310
Immunoglobulin I-set domain	0.000161921	3.99	KHN75497.1	7	Y	Twitchin [Toxocara canis] GN=unc-22	unc-22	0.993078	0.00507974	60.892	2	APPT(0.007)IY(0.993)GEPK	-0.78276	1	190370									0.998945	0.00534951	92.732	2	APPT(0.001)IY(0.999)GEPK	1.8098	1	231560
Immunoglobulin I-set domain	0.000161921	3.99	KHN76379.1	1600	S	Muscle M-line assembly protein unc-89 [Toxocara canis] GN=unc-89	unc-89	0.979723	0.00756591	58.916	2	NQT(0.02)FS(0.98)IENPR	-0.14217	1	30117
Immunoglobulin I-set domain	0.000161921	3.99	KHN76379.1	981	T	Muscle M-line assembly protein unc-89 [Toxocara canis] GN=unc-89	unc-89																	1	0.0255846	58.313	2	AAPPPT(1)PPKPR	1.8001	1	578310
Immunoglobulin I-set domain	0.000161921	3.99	KHN78733.1	167	S	Muscle M-line assembly protein unc-89 [Toxocara canis] GN=unc-89	unc-89	0.999961	4.35722e-08	123.99	2	SEFS(1)EYSTVSHK	3.3991	1	112060	0.999985	1.74101e-10	128.46	2	SEFS(1)EYSTVSHK	3.3233	1	102360	0.999955	1.49488e-05	130.65	2	SEFS(1)EYSTVSHK	4.7473	1	103020
Immunoglobulin I-set domain	0.000161921	3.99	KHN78733.1	173	S	Muscle M-line assembly protein unc-89 [Toxocara canis] GN=unc-89	unc-89	0.872018	0.000276284	91.032	2	SEFSEYS(0.045)T(0.083)VS(0.872)HK	8.0296	1	166270
Immunoglobulin I-set domain	0.000161921	3.99	KHN78733.1	2054	T	Muscle M-line assembly protein unc-89 [Toxocara canis] GN=unc-89	unc-89	0.830096	0.013889	85.821	2	T(0.17)PT(0.83)PVMAPK	-0.68391	1	398390
Immunoglobulin I-set domain	0.000161921	3.99	KHN79149.1	1209	S	Neuroglian [Toxocara canis] GN=Nrg	Nrg	1	7.84724e-241	289.22	2	FTEDGS(1)FIGQYVPNK	2.5833	3	6680100	1	5.79119e-298	318.82	2	FTEDGS(1)FIGQYVPNK	2.0294	3	6707700	1	2.56397e-205	296.91	2	FTEDGS(1)FIGQYVPNK	-0.063273	3	6627200
Immunoglobulin I-set domain	0.000161921	3.99	KHN79149.1	1232	S	Neuroglian [Toxocara canis] GN=Nrg	Nrg	0.824314	0.000296485	61.319	2	TLVS(0.002)S(0.018)S(0.007)GDKPDKDS(0.824)AS(0.127)T(0.021)FV	-1.7084	1	2379400	0.998725	9.1533e-120	233.37	2	TLVSSSGDKPDKDS(0.999)AS(0.001)TFV	-1.4705	1	2681200	0.999919	3.23367e-152	249.72	2	TLVSSSGDKPDKDS(1)ASTFV	-0.45477	1	2824300
Immunoglobulin I-set domain	0.000161921	3.99	KHN79149.1	1214	Y	Neuroglian [Toxocara canis] GN=Nrg	Nrg																	0.997821	0.0272159	45.183	2	FTEDGS(0.002)FIGQY(0.998)VPNK	1.4037	1	39292
Immunoglobulin I-set domain	0.000161921	3.99	KHN80136.1	3871	S	Basement membrane proteoglycan [Toxocara canis] GN=unc-52	unc-52																	0.999971	0.0293444	50.834	1	S(1)FDRHLSR	-3.8549	1	706300
Immunoglobulin I-set domain	0.000161921	3.99	KHN81704.1	146	S	Titin [Toxocara canis] GN=sls	sls	0.973924	3.30561e-05	65.212	2	FQS(0.974)VT(0.026)VFEGDSLK	-1.3661	1	86454	0.988111	0.000336814	88.421	2	FQS(0.988)VT(0.012)VFEGDSLK	-0.6933	1	82378	0.998994	5.84846e-05	87.251	2	FQS(0.999)VT(0.001)VFEGDSLK	0.37047	1	76075
Immunoglobulin I-set domain	0.000161921	3.99	KHN81704.1	154	S	Titin [Toxocara canis] GN=sls	sls	0.999665	5.95164e-05	84.266	2	FQSVTVFEGDS(1)LK	0.67095	1	30743
Immunoglobulin I-set domain	0.000161921	3.99	KHN81704.1	235	S	Titin [Toxocara canis] GN=sls	sls	0.999995	3.98586e-97	245.26	2	HPS(1)PTPMEQVTLR	-0.20353	14	90790000	0.999984	6.09838e-35	229.44	2	HPS(1)PTPMEQVTLR	2.9884	15	83080000	0.999993	6.38633e-57	233.92	2	HPS(1)PTPMEQVTLR	1.2198	16	86218000
Immunoglobulin I-set domain	0.000161921	3.99	KHN81711.1	255	S	Titin [Toxocara canis] GN=TTN	TTN	1	0.00948474	79.235	2	RWS(1)DDLLPIGR	-2.3293	2	551110	1	0.00314952	67.887	2	RWS(1)DDLLPIGR	-1.0604	1	538940	1	0.0103523	74.733	2	RWS(1)DDLLPIGR	-0.89291	2	648900
Immunoglobulin I-set domain	0.000161921	3.99	KHN81742.1	2434	S	Titin [Toxocara canis] GN=sls	sls									0.995072	0.0219799	43.168	1	Y(0.001)T(0.003)GS(0.995)PDPT(0.001)IR	-0.95912	1	113850
Immunoglobulin I-set domain	0.000161921	3.99	KHN81742.1	282	S	Titin [Toxocara canis] GN=sls	sls																	1	0.00370859	69.327	2	IKQLES(1)LDKFPR	-19.488	1	116210
Immunoglobulin I-set domain	0.000161921	3.99	KHN81742.1	2200	S	Titin [Toxocara canis] GN=sls	sls																	0.999882	2.21288e-14	66.002	2	S(1)PPQVTQQLKPVQAEVGR	-0.33123	1	95422
Immunoglobulin I-set domain	0.000161921	3.99	KHN88700.1	76	S	Disorganized muscle protein 1 [Toxocara canis] GN=dim-1	dim-1									0.998999	0.00616687	56.938	2	DLADS(0.999)DAGAY(0.001)R	-0.55469	1	29327
Immunoglobulin domain	0.0595587	2.69	KHN73749.1	4528	S	Twitchin [Toxocara canis] GN=unc-22	unc-22	1	0.0110267	64.064	2	IQLS(1)MLGR	-0.54867	1	34312	1	0.00379257	102.55	2	IQLS(1)MLGR	-1.3409	2	39547
Immunoglobulin domain	0.0595587	2.69	KHN73749.1	4584	S	Twitchin [Toxocara canis] GN=unc-22	unc-22	0.99892	2.06508e-06	102.1	2	LESNDYLT(0.001)QLS(0.999)YDKCER	0.89057	2	714880	0.999981	4.17312e-45	171.26	2	LESNDYLTQLS(1)YDK	2.1298	2	770740	0.999715	7.1288e-25	175.38	2	LESNDYLTQLS(1)YDK	1.5673	1	357390
Immunoglobulin domain	0.0595587	2.69	KHN73749.1	2428	S	Twitchin [Toxocara canis] GN=unc-22	unc-22	0.869025	0.0238103	47.561	1	S(0.869)DS(0.122)GT(0.009)YTIR	-3.3671	1	137910
Immunoglobulin domain	0.0595587	2.69	KHN79149.1	1209	S	Neuroglian [Toxocara canis] GN=Nrg	Nrg	1	7.84724e-241	289.22	2	FTEDGS(1)FIGQYVPNK	2.5833	3	6680100	1	5.79119e-298	318.82	2	FTEDGS(1)FIGQYVPNK	2.0294	3	6707700	1	2.56397e-205	296.91	2	FTEDGS(1)FIGQYVPNK	-0.063273	3	6627200
Immunoglobulin domain	0.0595587	2.69	KHN79149.1	1232	S	Neuroglian [Toxocara canis] GN=Nrg	Nrg	0.824314	0.000296485	61.319	2	TLVS(0.002)S(0.018)S(0.007)GDKPDKDS(0.824)AS(0.127)T(0.021)FV	-1.7084	1	2379400	0.998725	9.1533e-120	233.37	2	TLVSSSGDKPDKDS(0.999)AS(0.001)TFV	-1.4705	1	2681200	0.999919	3.23367e-152	249.72	2	TLVSSSGDKPDKDS(1)ASTFV	-0.45477	1	2824300
Immunoglobulin domain	0.0595587	2.69	KHN79149.1	1214	Y	Neuroglian [Toxocara canis] GN=Nrg	Nrg																	0.997821	0.0272159	45.183	2	FTEDGS(0.002)FIGQY(0.998)VPNK	1.4037	1	39292
Immunoglobulin domain	0.0595587	2.69	KHN80136.1	3871	S	Basement membrane proteoglycan [Toxocara canis] GN=unc-52	unc-52																	0.999971	0.0293444	50.834	1	S(1)FDRHLSR	-3.8549	1	706300
Immunoglobulin domain	0.0595587	2.69	KHN80149.1	60	S	Basement membrane proteoglycan [Toxocara canis] GN=unc-52	unc-52	1	0.000369192	135.89	2	DRS(1)DEQNCPSLR	-1.2453	1	2328700	1	4.91155e-06	116.06	2	DRS(1)DEQNCPSLR	0.86493	2	3806100	1	0.00177935	153.26	2	DRS(1)DEQNCPSLR	1.9849	1	2199900
KH domain	0.133244	2.35	KHN79080.1	257	S	Uncharacterized protein Tcan_11176 [Toxocara canis] GN=how	how									0.914084	3.41975e-08	122.94	2	SPTLAGAPIILS(0.914)PS(0.086)R	-1.2479	1	40857
KH domain	0.133244	2.35	KHN86896.1	104	S	Far upstream element-binding protein 1, partial [Toxocara canis] GN=Fubp1	Fubp1	0.995311	0.0233684	49.967	2	VQMS(0.995)PES(0.005)DGNNMR	-0.54368	1	53527	0.995705	0.00410348	62.494	2	VQMS(0.996)PES(0.004)DGNNMR	3.0462	1	48214
KH domain	0.133244	2.35	KHN88101.1	424	S	hypothetical protein Tcan_08628 [Toxocara canis] GN=Tcan_08628	Tcan_08628	0.995772	0.00163432	107.08	2	LES(0.996)S(0.004)EVAR	-2.51	1	251040	0.998964	0.00379257	83.358	2	LES(0.999)S(0.001)EVAR	-5.0329	1	234160	0.910539	0.00981271	69.915	2	LES(0.911)S(0.089)EVAR	-2.3423	2	1233000
Kinesin motor domain	0.239877	2.14	KHN87757.1	1027	S	Kinesin heavy chain [Toxocara canis] GN=unc-116	unc-116									0.91988	0.00147616	96.183	2	TPTGTEPNEDEYLS(0.08)S(0.92)PAQK	-1.4617	1	73816	0.866383	3.59556e-20	104.3	2	TPTGTEPNEDEYLS(0.134)S(0.866)PAQK	-2.0295	1	115720
Kinesin motor domain	0.239877	2.14	KHN87978.1	1393	S	Kinesin-like protein [Toxocara canis] GN=unc-104	unc-104	1	0.00502286	54.912	2	GDS(1)LIFEHQWELEK	4.814	1	53430	1	0.00500012	53.193	2	GDS(1)LIFEHQWELEK	1.9206	1	77580	1	7.41581e-05	75.969	2	GDS(1)LIFEHQWELEK	2.4444	1	102060
LIM domain	0.0171401	3.27	KHN72554.1	65	S	Transforming growth factor beta-1-induced transcript 1 protein [Toxocara canis] GN=tgfb1i1	tgfb1i1	1	0.00187116	80.623	2	HNES(1)VLER	0.50393	1	93768	1	0.00878839	88.734	2	HNES(1)VLER	3.1172	1	60733	1	0.00491137	76.255	2	HNES(1)VLER	1.901	1	92676
LIM domain	0.0171401	3.27	KHN72554.1	99	S	Transforming growth factor beta-1-induced transcript 1 protein [Toxocara canis] GN=tgfb1i1	tgfb1i1									0.933008	1.86897e-06	149.02	2	LTSIS(0.933)T(0.067)EDMQK	-1.9414	2	1346500
LIM domain	0.0171401	3.27	KHN76498.1	17	S	Muscle LIM protein Mlp84B [Toxocara canis] GN=Mlp84B	Mlp84B	0.997513	4.80046e-05	74.733	2	S(0.998)VY(0.002)AAEEMVAGGYK	-3.7597	1	106210	0.999994	1.11224e-06	95.345	2	S(1)VYAAEEMVAGGYK	0.22059	1	95365	0.999999	1.60086e-07	124.24	2	S(1)VYAAEEMVAGGYK	-0.28746	1	113890
LIM domain	0.0171401	3.27	KHN78052.1	151	S	PDZ and LIM domain protein Zasp [Toxocara canis] GN=Zasp52	Zasp52	0.999839	7.0956e-14	96.78	2	IWKPS(1)ITENTEYNR	-0.011015	1	746780									0.973509	3.85417e-24	97.268	2	IWKPS(0.974)IT(0.026)ENTEYNR	1.0425	2	796670
LIM domain	0.0171401	3.27	KHN78052.1	423	S	PDZ and LIM domain protein Zasp [Toxocara canis] GN=Zasp52	Zasp52	0.99845	8.50164e-12	155.34	2	RPLS(0.001)IS(0.998)PT(0.001)PWK	1.7098	2	5015200	0.982086	0.00560933	137.4	2	RPLS(0.001)IS(0.982)PT(0.017)PWK	1.3536	2	5006300	0.999018	0.000359118	155.57	2	RPLS(0.001)IS(0.999)PTPWK	1.5129	2	4572900
LIM domain	0.0171401	3.27	KHN78052.1	434	S	PDZ and LIM domain protein Zasp [Toxocara canis] GN=Zasp52	Zasp52	0.993608	0.00233448	99.276	2	TQSPIS(0.994)PS(0.006)NR	0.5651	1	465320	0.953571	0.00453267	89.382	2	TQSPIS(0.954)PS(0.046)NR	3.8605	1	966080	0.998669	0.00109657	103.76	2	TQSPIS(0.999)PS(0.001)NR	2.065	1	1134400
LIM domain	0.0171401	3.27	KHN78052.1	431	S	PDZ and LIM domain protein Zasp [Toxocara canis] GN=Zasp52	Zasp52									0.97254	0.00588487	66.953	2	T(0.027)QS(0.973)PISPSNR	2.8223	1	450120
LIM domain	0.0171401	3.27	KHN78052.1	421	S	PDZ and LIM domain protein Zasp [Toxocara canis] GN=Zasp52	Zasp52																	0.999919	0.00209503	69.201	2	RPLS(1)IS(0.997)PT(0.003)PWK	-1.0924	1	224720
LIM domain	0.0171401	3.27	KHN79087.1	259	S	Four and a half LIM domains protein 2 [Toxocara canis] GN=FHL2	FHL2									0.942438	0.0256375	57.003	2	VIS(0.942)T(0.057)GGVT(0.001)YK	0.75348	1	74754
LIM domain	0.0171401	3.27	KHN82579.1	524	T	LIM domain and actin-binding protein 1 [Toxocara canis] GN=LIMA1	LIMA1									1	0.000327835	105.78	2	GGLDEANMT(1)PEER	0.10407	1	140370	1	0.0200502	76.009	2	GGLDEANMT(1)PEER	-0.35332	1	152540
Lamin Tail Domain	0.000195464	11.76	KHN73857.1	59	S	Intermediate filament protein A, partial [Toxocara canis] GN=Tcan_12338	Tcan_12338	0.934537	1.03208e-20	123.14	2	AIGS(0.935)S(0.065)ISMTPFGSMSSGGGR	0.77663	1	117300	0.980059	8.25719e-61	167.64	2	AIGS(0.98)S(0.02)ISMTPFGSMSSGGGR	1.8639	1	103770	0.772418	4.45386e-18	94.838	2	AIGS(0.772)S(0.227)ISMTPFGSMSSGGGR	1.9868	1	31771
Lamin Tail Domain	0.000195464	11.76	KHN73857.1	62	S	Intermediate filament protein A, partial [Toxocara canis] GN=Tcan_12338	Tcan_12338	0.866302	2.77243e-36	165.7	2	AIGS(0.018)S(0.116)IS(0.866)MTPFGSMSSGGGR	-0.69902	2	2705300	0.816333	5.99304e-180	270.72	2	AIGSS(0.001)IS(0.816)MT(0.174)PFGS(0.003)MS(0.005)SGGGR	-2.4301	3	6797500	0.851049	4.13806e-153	257.29	2	AIGSSIS(0.851)MT(0.149)PFGSMSSGGGR	0.096506	2	1470800
Lamin Tail Domain	0.000195464	11.76	KHN73857.1	68	S	Intermediate filament protein A, partial [Toxocara canis] GN=Tcan_12338	Tcan_12338	0.980754	0	301.97	2	AIGSSISMT(0.001)PFGS(0.981)MS(0.014)S(0.005)GGGR	0.64923	6	14631000	0.978757	7.43578e-22	131.02	2	AIGSSISMTPFGS(0.979)MS(0.015)S(0.006)GGGR	0.99122	5	2112800	0.96254	9.66564e-175	283.1	2	AIGSSISMT(0.003)PFGS(0.963)MS(0.014)S(0.021)GGGR	1.2095	7	7496500
Lamin Tail Domain	0.000195464	11.76	KHN73857.1	71	S	Intermediate filament protein A, partial [Toxocara canis] GN=Tcan_12338	Tcan_12338	0.885925	0	325.39	2	AIGSSISMTPFGSMS(0.114)S(0.886)GGGR	4.1742	5	10058000	0.960937	1.31403e-204	291.21	2	AIGSSISMTPFGS(0.002)MS(0.037)S(0.961)GGGR	2.272	6	28717000	0.928638	0	315.35	2	AIGSSISMTPFGS(0.008)MS(0.063)S(0.929)GGGR	2.4973	6	25003000
Lamin Tail Domain	0.000195464	11.76	KHN73857.1	261	S	Intermediate filament protein A, partial [Toxocara canis] GN=Tcan_12338	Tcan_12338	1	9.42519e-110	226.09	2	ARS(1)DLDQETLNR	1.5604	1	5341800	1	3.38833e-31	187.01	2	ARS(1)DLDQETLNR	3.4571	1	4964900	1	2.83854e-08	168.69	2	ARS(1)DLDQETLNR	3.8829	1	4961800
Lamin Tail Domain	0.000195464	11.76	KHN73857.1	33	S	Intermediate filament protein A, partial [Toxocara canis] GN=Tcan_12338	Tcan_12338	0.981638	0	320.76	2	IT(0.001)NKS(0.982)S(0.017)MDQVPLPEYR	-1.3045	7	16958000	0.960701	3.70709e-212	256.68	2	ITNKS(0.961)S(0.039)MDQVPLPEYR	0.78065	6	22328000	0.96796	8.97336e-207	271.49	2	ITNKS(0.968)S(0.032)MDQVPLPEYR	1.6538	10	43041000
Lamin Tail Domain	0.000195464	11.76	KHN73857.1	34	S	Intermediate filament protein A, partial [Toxocara canis] GN=Tcan_12338	Tcan_12338	0.954689	9.72526e-141	233.85	2	ITNKS(0.045)S(0.955)MDQVPLPEYR	-5.5969	14	77029000	0.795251	0	285.82	2	IT(0.062)NKS(0.143)S(0.795)MDQVPLPEYR	-0.17875	15	81467000	0.932336	1.55069e-14	183	2	IT(0.002)NKS(0.066)S(0.932)MDQVPLPEYR	0.25558	17	49357000
Lamin Tail Domain	0.000195464	11.76	KHN73857.1	407	S	Intermediate filament protein A, partial [Toxocara canis] GN=Tcan_12338	Tcan_12338	1	0.000151548	129.01	2	LADLEGRNS(1)LLEK	-3.2639	1	1376700	1	0.00100492	118.64	2	LADLEGRNS(1)LLEK	-3.3819	1	1376800	1	0.000150367	95.001	2	LADLEGRNS(1)LLEK	-3.7769	1	1492800
Lamin Tail Domain	0.000195464	11.76	KHN73857.1	426	S	Intermediate filament protein A, partial [Toxocara canis] GN=Tcan_12338	Tcan_12338	0.999969	1.05492e-300	249.93	1	S(1)YEAALNDR	-2.4843	4	1411100	0.999472	8.78789e-59	144.55	1	S(0.999)Y(0.001)EAALNDR	-3.1053	3	889790	0.999801	3.5913e-26	111.03	1	S(1)YEAALNDR	-1.8013	3	948520
Lamin Tail Domain	0.000195464	11.76	KHN73857.1	303	S	Intermediate filament protein A, partial [Toxocara canis] GN=Tcan_12338	Tcan_12338	1	7.15302e-68	202.16	2	VHDQEIAELQAMAS(1)R	2.3652	14	12713000	1	5.38213e-75	219.99	2	VHDQEIAELQAMAS(1)R	1.1332	16	12064000	1	7.54665e-137	267.95	2	VHDQEIAELQAMAS(1)R	-1.8808	20	22181000
Lamin Tail Domain	0.000195464	11.76	KHN73857.1	85	S	Intermediate filament protein A, partial [Toxocara canis] GN=Tcan_12338	Tcan_12338	0.967243	9.9709e-50	153.84	2	TVTEIGS(0.967)S(0.032)S(0.001)IHSS(0.004)GLS(0.996)PFGQNAASTIR	-1.1967	1	683970	0.81135	0	348.94	2	TVTEIGS(0.811)S(0.175)S(0.014)IHS(0.001)S(0.017)GLS(0.982)PFGQNAASTIR	0.083787	2	9301900	0.808103	0	343.57	3	TVTEIGS(0.808)S(0.182)S(0.01)IHSSGLSPFGQNAASTIR	-3.3293	5	74608000
Lamin Tail Domain	0.000195464	11.76	KHN73857.1	86	S	Intermediate filament protein A, partial [Toxocara canis] GN=Tcan_12338	Tcan_12338	0.757909	0	306.63	2	TVT(0.003)EIGS(0.155)S(0.758)S(0.085)IHS(0.62)S(0.377)GLS(0.002)PFGQNAASTIR	-0.32212	2	2387200	0.788564	2.16694e-110	177.71	2	TVTEIGS(0.099)S(0.789)S(0.113)IHS(0.354)S(0.643)GLS(0.003)PFGQNAASTIR	-2.844	2	11114000
Lamin Tail Domain	0.000195464	11.76	KHN73857.1	87	S	Intermediate filament protein A, partial [Toxocara canis] GN=Tcan_12338	Tcan_12338	0.987943	0	339.98	3	TVTEIGSS(0.012)S(0.988)IHSSGLS(1)PFGQNAASTIR	-0.90398	4	10046000	0.944497	0	324.38	3	TVTEIGS(0.01)S(0.045)S(0.944)IHS(0.624)S(0.377)GLSPFGQNAASTIR	-3.2204	6	12706000	0.915304	2.10172e-274	273.67	3	TVTEIGS(0.001)S(0.08)S(0.915)IHS(0.017)S(0.028)GLS(0.958)PFGQNAASTIR	-0.2616	4	8382200
Lamin Tail Domain	0.000195464	11.76	KHN73857.1	90	S	Intermediate filament protein A, partial [Toxocara canis] GN=Tcan_12338	Tcan_12338	0.86645	5.50143e-120	184.51	2	TVTEIGS(0.008)S(0.023)S(0.114)IHS(0.866)S(0.924)GLS(0.065)PFGQNAASTIR	0.98856	6	5126300	0.880378	0	333.55	2	TVTEIGS(0.49)S(0.49)S(0.02)IHS(0.88)S(0.119)GLSPFGQNAASTIR	-1.0393	9	13924000	0.993939	0	324.44	2	T(0.008)VT(0.227)EIGS(0.714)S(0.033)S(0.018)IHS(0.994)S(0.006)GLSPFGQNAASTIR	0.59483	4	12204000
Lamin Tail Domain	0.000195464	11.76	KHN73857.1	91	S	Intermediate filament protein A, partial [Toxocara canis] GN=Tcan_12338	Tcan_12338	0.953515	0	306.63	2	TVTEIGS(0.331)S(0.55)S(0.119)IHS(0.016)S(0.954)GLS(0.03)PFGQNAASTIR	-0.85045	9	25486000	0.94853	0	333.55	2	TVTEIGS(0.032)S(0.115)S(0.849)IHS(0.042)S(0.949)GLS(0.014)PFGQNAASTIR	0.46516	12	34930000	0.973828	5.75948e-176	221.68	2	TVTEIGS(0.001)S(0.001)S(0.003)IHS(0.02)S(0.974)GLS(0.001)PFGQNAASTIR	0.03744	5	25162000
Lamin Tail Domain	0.000195464	11.76	KHN73857.1	94	S	Intermediate filament protein A, partial [Toxocara canis] GN=Tcan_12338	Tcan_12338	0.999998	0	378.69	3	TVTEIGSS(0.012)S(0.988)IHSSGLS(1)PFGQNAASTIR	-0.90398	9	45694000	0.999981	0	348.94	3	TVTEIGS(0.632)S(0.14)S(0.228)IHSSGLS(1)PFGQNAASTIR	-1.1225	8	11427000	0.999791	0	383.25	3	TVTEIGSSSIHSSGLS(1)PFGQNAASTIR	-0.73215	9	87420000
Lamin Tail Domain	0.000195464	11.76	KHN73857.1	64	T	Intermediate filament protein A, partial [Toxocara canis] GN=Tcan_12338	Tcan_12338	1	0	272.63	2	AIGSSISMT(1)PFGSMSSGGGR	-1.9875	6	11168000	0.999765	1.64078e-204	247.27	2	AIGSSISMT(1)PFGSMSSGGGR	-1.6558	5	5506300	0.999921	0	289.37	2	AIGSSISMT(1)PFGSMSSGGGR	2.8566	7	9650200
Lamin Tail Domain	0.000195464	11.76	KHN73857.1	307	T	Intermediate filament protein A, partial [Toxocara canis] GN=Tcan_12338	Tcan_12338	0.983375	8.63563e-33	136.31	3	VHDQEIAELQAMAS(0.862)RDT(0.155)T(0.983)PENR	-3.1924	3	5971300	0.991152	3.5364e-50	123.83	3	VHDQEIAELQAMAS(0.951)RDT(0.058)T(0.991)PENR	-2.3175	3	5243600	0.987773	6.4232e-110	224.15	3	VHDQEIAELQAMAS(0.977)RDT(0.036)T(0.988)PENR	-1.05	6	13293000
Lamin Tail Domain	0.000195464	11.76	KHN73857.1	60	S	Intermediate filament protein A, partial [Toxocara canis] GN=Tcan_12338	Tcan_12338									0.908924	1.02042e-103	197.71	2	AIGS(0.016)S(0.909)IS(0.075)MTPFGSMSSGGGR	-0.6335	2	1247200	0.993489	2.9556e-47	204.42	2	AIGS(0.006)S(0.993)IS(0.001)MTPFGSMSSGGGR	-0.83798	4	3271500
Lamin Tail Domain	0.000195464	11.76	KHN73857.1	102	S	Intermediate filament protein A, partial [Toxocara canis] GN=Tcan_12338	Tcan_12338									0.776734	6.23292e-18	140.32	3	TVTEIGS(0.025)S(0.025)S(0.025)IHS(0.025)S(0.025)GLS(0.071)PFGQNAAS(0.777)T(0.025)IR	-5.0696	2	422220
Lamin Tail Domain	0.000195464	11.76	KHN73857.1	306	T	Intermediate filament protein A, partial [Toxocara canis] GN=Tcan_12338	Tcan_12338									0.911811	6.5776e-07	47.243	4	RVHDQEIAELQAMAS(0.191)RDT(0.912)T(0.898)PENR	-1.0426	2	174360	0.786235	6.0527e-27	117.64	2	VHDQEIAELQAMAS(0.955)RDT(0.786)T(0.258)PENR	-0.64594	4	1612700
Lamin Tail Domain	0.000195464	11.76	KHN73857.1	43	Y	Intermediate filament protein A, partial [Toxocara canis] GN=Tcan_12338	Tcan_12338																	0.999957	0.0173549	54.27	2	SSMDQVPLPEY(1)R	2.9863	1	55689
Lamin Tail Domain	0.000195464	11.76	KHN74012.1	473	S	Intermediate filament protein ifa-1 [Toxocara canis] GN=ifa-1	ifa-1	0.881937	7.84247e-14	118.87	2	GNVSIQET(0.118)S(0.882)PDGK	-3.0909	1	77177	0.99446	1.61671e-16	157.67	2	GNVSIQET(0.006)S(0.994)PDGK	0.53433	1	81336
Lamin Tail Domain	0.000195464	11.76	KHN74012.1	46	S	Intermediate filament protein ifa-1 [Toxocara canis] GN=ifa-1	ifa-1	0.786213	4.46489e-204	282.23	3	IVTEMS(0.001)S(0.104)S(0.066)S(0.786)MT(0.026)S(0.017)GMSPFGQNAASTIR	-1.631	3	5523000
Lamin Tail Domain	0.000195464	11.76	KHN74012.1	49	S	Intermediate filament protein ifa-1 [Toxocara canis] GN=ifa-1	ifa-1	0.91795	1.09537e-138	229.03	3	IVTEMSS(0.001)SSMT(0.081)S(0.918)GMSPFGQNAASTIR	-2.531	6	4294300	0.974795	0	412.78	2	IVTEMSSSSMT(0.012)S(0.975)GMS(0.013)PFGQNAASTIR	-0.065018	11	15526000	0.962968	8.1062e-68	174.61	2	IVTEMSSSSMT(0.035)S(0.963)GMS(0.001)PFGQNAASTIR	1.3716	12	8666300
Lamin Tail Domain	0.000195464	11.76	KHN74012.1	52	S	Intermediate filament protein ifa-1 [Toxocara canis] GN=ifa-1	ifa-1	1	0	390.71	3	IVTEMSSSSMTSGMS(1)PFGQNAASTIR	-1.3116	14	16038000	0.999999	0	331.23	3	IVTEMSSSSMTSGMS(1)PFGQNAASTIR	0.13961	15	13961000	1	0	338.01	3	IVTEMSSSSMTSGMS(1)PFGQNAASTIR	-1.6719	17	13916000
Lamin Tail Domain	0.000195464	11.76	KHN74012.1	219	T	Intermediate filament protein ifa-1 [Toxocara canis] GN=ifa-1	ifa-1	1	5.7945e-05	122.13	2	ART(1)DLDQETLNR	-2.2033	1	865630	1	1.5167e-05	146.34	2	ART(1)DLDQETLNR	0.59989	1	1011000	1	1.03998e-08	133.47	2	ART(1)DLDQETLNR	2.4278	1	1093900
Lamin Tail Domain	0.000195464	11.76	KHN74012.1	48	T	Intermediate filament protein ifa-1 [Toxocara canis] GN=ifa-1	ifa-1	0.825495	8.09286e-256	293.47	2	IVTEMS(0.01)S(0.01)S(0.01)S(0.018)MT(0.825)S(0.121)GMS(0.004)PFGQNAASTIR	-0.86719	3	7051400	0.907959	6.44591e-95	171.03	2	IVTEMSS(0.023)S(0.023)S(0.028)MT(0.908)S(0.018)GMSPFGQNAASTIR	2.0609	8	8690300	0.805068	2.4104e-222	342.46	3	IVTEMSSSS(0.003)MT(0.805)S(0.192)GMSPFGQNAASTIR	-3.0631	6	6163700
Lamin Tail Domain	0.000195464	11.76	KHN74012.1	478	Y	Intermediate filament protein ifa-1 [Toxocara canis] GN=ifa-1	ifa-1	1	0.00410399	86.205	2	Y(1)IVLENTHR	2.279	1	97415
Lamin Tail Domain	0.000195464	11.76	KHN74012.1	45	S	Intermediate filament protein ifa-1 [Toxocara canis] GN=ifa-1	ifa-1									0.894154	5.90048e-18	104.15	2	IVTEMS(0.003)S(0.046)S(0.894)S(0.104)MT(0.257)S(0.608)GMS(0.088)PFGQNAASTIR	0.39299	1	75693
Lamin Tail Domain	0.000195464	11.76	KHN74012.1	487	S	Intermediate filament protein ifa-1 [Toxocara canis] GN=ifa-1	ifa-1									1	0.00100434	82.437	2	S(1)KEEPIGEWK	-1.0076	1	433170	1	0.000396038	83.474	2	S(1)KEEPIGEWK	-0.604	1	399000
Lamin Tail Domain	0.000195464	11.76	KHN74012.1	443	T	Intermediate filament protein ifa-1 [Toxocara canis] GN=ifa-1	ifa-1									0.93733	0.0197683	69.369	2	TTGINEVADT(0.937)ET(0.063)MR	2.5404	1	145590	0.817607	3.34559e-09	74.643	2	TTGINEVADT(0.818)ET(0.182)MR	2.2592	1	117460
Lamin Tail Domain	0.000195464	11.76	KHN74012.1	468	S	Intermediate filament protein ifa-1 [Toxocara canis] GN=ifa-1	ifa-1																	0.999639	5.91728e-05	67.838	2	GNVS(1)IQETSPDGK	-1.7658	1	7292.2
Lamin Tail Domain	0.000195464	11.76	KHN74012.1	368	S	Intermediate filament protein ifa-1 [Toxocara canis] GN=ifa-1	ifa-1																	0.999801	0.0187565	62.271	1	S(1)YEAALNDR	-1.8013	1	268610
Lamin Tail Domain	0.000195464	11.76	KHN74012.1	313	S	Intermediate filament protein ifa-1 [Toxocara canis] GN=ifa-1	ifa-1																	0.979936	0.00213712	73.891	2	VQEIQT(0.02)QS(0.98)AR	-3.37	1	118970
Lamin Tail Domain	0.000195464	11.76	KHN74617.1	303	S	Intermediate filament protein B [Toxocara canis] GN=Tcan_09686	Tcan_09686	0.967801	1.60986e-16	142.71	2	ANMES(0.032)S(0.968)YQR	-2.0214	2	1681800	0.98744	1.97421e-22	182.52	2	ANMES(0.013)S(0.987)YQR	0.81209	5	2584800	0.995175	3.63801e-07	131.54	2	ANMES(0.005)S(0.995)YQR	-2.1878	3	2039000
Lamin Tail Domain	0.000195464	11.76	KHN74617.1	103	S	Intermediate filament protein B [Toxocara canis] GN=Tcan_09686	Tcan_09686	0.918652	0.000186419	109.88	2	IQYS(0.919)DS(0.081)LR	-0.50381	2	786350	0.957324	0.0059071	90.263	2	IQY(0.002)S(0.957)DS(0.041)LR	-1.4206	1	575030	0.996395	2.86176e-05	99.855	2	IQY(0.002)S(0.996)DS(0.002)LR	0.50576	1	564990
Lamin Tail Domain	0.000195464	11.76	KHN74617.1	105	S	Intermediate filament protein B [Toxocara canis] GN=Tcan_09686	Tcan_09686	0.999606	9.39572e-25	136.84	2	IQYSDS(1)LR	1.1976	5	25588000	0.994516	1.05825e-13	120.65	2	IQYS(0.005)DS(0.995)LR	-0.37892	6	27122000	0.997946	2.46207e-05	126.29	2	IQYS(0.002)DS(0.998)LR	-1.1987	6	27873000
Lamin Tail Domain	0.000195464	11.76	KHN74617.1	289	S	Intermediate filament protein B [Toxocara canis] GN=Tcan_09686	Tcan_09686	1	2.23755e-08	142.32	2	LKVS(1)EVQGSANR	-3.7314	1	1363500	1	0.00201315	99.909	2	LKVS(1)EVQGSANR	-2.6886	1	1304100	1	1.41753e-08	129.53	2	LKVS(1)EVQGSANR	-2.7128	1	1254100
Lamin Tail Domain	0.000195464	11.76	KHN74617.1	294	S	Intermediate filament protein B [Toxocara canis] GN=Tcan_09686	Tcan_09686	1	1.13304e-45	195.09	2	VSEVQGS(1)ANR	1.6318	1	705420	1	1.04105e-20	193.94	2	VSEVQGS(1)ANR	-1.1068	1	781180	1	2.6226e-07	163.59	2	VSEVQGS(1)ANR	0.50047	1	768380
Lamin Tail Domain	0.000195464	11.76	KHN74617.1	27	S	Intermediate filament protein B [Toxocara canis] GN=Tcan_09686	Tcan_09686	0.807514	2.84922e-05	48.836	2	MVT(0.006)EMGS(0.808)AS(0.177)IGGIS(0.009)PALSANAAK	1.401	1	12324
Lamin Tail Domain	0.000195464	11.76	KHN74617.1	29	S	Intermediate filament protein B [Toxocara canis] GN=Tcan_09686	Tcan_09686	0.938684	5.51586e-65	147.86	2	MVTEMGS(0.06)AS(0.939)IGGIS(0.002)PALSANAAK	-2.156	4	4778000	0.999076	7.93286e-98	211.16	2	MVTEMGS(0.001)AS(0.999)IGGISPALSANAAK	-1.0587	3	3778900	0.999188	1.52778e-108	226.64	2	MVTEMGS(0.001)AS(0.999)IGGISPALSANAAK	1.5238	5	5696100
Lamin Tail Domain	0.000195464	11.76	KHN74617.1	34	S	Intermediate filament protein B [Toxocara canis] GN=Tcan_09686	Tcan_09686	0.999991	5.32448e-270	264.46	2	MVTEMGSASIGGIS(1)PALSANAAK	-1.0482	6	49984000	0.999988	1.00104e-268	264.59	2	MVTEMGSASIGGIS(1)PALSANAAK	0.58171	7	51621000	0.999932	1.24317e-233	282.67	2	MVTEMGSASIGGIS(1)PALSANAAK	0.4024	12	51107000
Lamin Tail Domain	0.000195464	11.76	KHN74617.1	418	S	Intermediate filament protein B [Toxocara canis] GN=Tcan_09686	Tcan_09686	0.999995	0	332.29	2	THS(1)LQQQEDTDSTR	-14.69	3	37998000	1	6.03978e-234	299.1	2	THS(1)LQQQEDTDSTR	-10.342	8	32500000	1	9.55038e-260	321.05	2	THS(1)LQQQEDTDSTR	-7.768	4	25264000
Lamin Tail Domain	0.000195464	11.76	KHN74617.1	208	T	Intermediate filament protein B [Toxocara canis] GN=Tcan_09686	Tcan_09686	1	0.0254138	108.91	2	NDLDEET(1)LGR	-1.0269	1	356750	1	0.0198796	110.58	2	NDLDEET(1)LGR	-1.9558	1	201190	1	0.000238447	69.327	1	NDLDEET(1)LGR	-1.5763	2	111570
Lamin Tail Domain	0.000195464	11.76	KHN74617.1	361	T	Intermediate filament protein B [Toxocara canis] GN=Tcan_09686	Tcan_09686	1	2.47867e-29	144.16	2	QYEAALNDRDAT(1)LR	-2.4798	1	282880	1	1.64064e-56	184.98	2	QYEAALNDRDAT(1)LR	-1.4416	1	272350	1	1.36542e-17	189.47	2	QYEAALNDRDAT(1)LR	0.28196	2	467560
Lamin Tail Domain	0.000195464	11.76	KHN74617.1	269	Y	Intermediate filament protein B [Toxocara canis] GN=Tcan_09686	Tcan_09686	0.959818	0.0262226	51.531	2	DIKDEY(0.96)DY(0.04)IAK	-3.0094	1	255670	0.979194	0.0132762	43.306	2	DIKDEY(0.979)DY(0.021)IAK	1.1748	1	230970
Lamin Tail Domain	0.000195464	11.76	KHN74617.1	271	Y	Intermediate filament protein B [Toxocara canis] GN=Tcan_09686	Tcan_09686	0.944875	0.00860291	50.09	2	DIKDEY(0.055)DY(0.945)IAK	0.12513	1	45587									0.954095	0.0122718	41.824	2	DIKDEY(0.046)DY(0.954)IAK	-3.6838	1	48816
Lamin Tail Domain	0.000195464	11.76	KHN74617.1	44	S	Intermediate filament protein B [Toxocara canis] GN=Tcan_09686	Tcan_09686									0.999977	0.00635996	59.645	2	S(1)FLEATDK	1.0761	1	26349
Lamin Tail Domain	0.000195464	11.76	KHN74617.1	466	T	Intermediate filament protein B [Toxocara canis] GN=Tcan_09686	Tcan_09686									0.946668	0.0233505	51.531	2	FIT(0.053)LENT(0.947)HR	4.1236	1	24453
Lamin Tail Domain	0.000195464	11.76	KHN74617.1	180	T	Intermediate filament protein B [Toxocara canis] GN=Tcan_09686	Tcan_09686									1	0.00680246	74.424	2	QLT(1)EEEKR	-1.2075	1	160090	1	0.0176601	87.942	2	QLT(1)EEEKR	-0.81285	1	163980
Lamin Tail Domain	0.000195464	11.76	KHN74617.1	425	T	Intermediate filament protein B [Toxocara canis] GN=Tcan_09686	Tcan_09686									0.831439	7.20937e-07	89.923	3	THSLQQQEDT(0.831)DS(0.122)T(0.047)R	-2.7598	1	31558	0.753637	0.00537591	63.947	3	THSLQQQEDT(0.754)DS(0.123)T(0.123)R	-0.48585	1	31471
Lamin Tail Domain	0.000195464	11.76	KHN74617.1	167	S	Intermediate filament protein B [Toxocara canis] GN=Tcan_09686	Tcan_09686																	1	0.00192463	47.844	3	INQWQHAIEDAQS(1)ELEMLR	0.27679	1	9885.7
Lamin Tail Domain	0.000195464	11.76	KHN74617.1	38	S	Intermediate filament protein B [Toxocara canis] GN=Tcan_09686	Tcan_09686																	0.999994	1.20359e-27	121.07	2	MVTEMGSASIGGIS(1)PALS(1)ANAAK	3.5349	3	5431800
Lamin Tail Domain	0.000195464	11.76	KHN74617.1	427	S	Intermediate filament protein B [Toxocara canis] GN=Tcan_09686	Tcan_09686																	0.82151	8.19192e-205	294.71	2	THSLQQQEDT(0.069)DS(0.822)T(0.109)R	-5.0073	2	9395500
Lamin Tail Domain	0.000195464	11.76	KHN74617.1	250	T	Intermediate filament protein B [Toxocara canis] GN=Tcan_09686	Tcan_09686																	1	0.000495611	46.353	2	ELQALLAQAPADT(1)REFFK	1.7657	1	15766
Lamin Tail Domain	0.000195464	11.76	KHN84864.1	104	S	Lamin-1 [Toxocara canis] GN=lmn-1	lmn-1									0.999923	0.0088657	58.794	2	AYQS(1)LLEGEESR	2.1133	1	37378	0.99996	4.59332e-05	69.201	2	AYQS(1)LLEGEESR	0.51761	1	37673
Lamin Tail Domain	0.000195464	11.76	KHN84864.1	165	S	Lamin-1 [Toxocara canis] GN=lmn-1	lmn-1									0.843185	5.85173e-113	236.7	2	FIASDNS(0.843)S(0.157)FFR	-0.68743	2	2148300
Lamin Tail Domain	0.000195464	11.76	KHN84864.1	162	S	Lamin-1 [Toxocara canis] GN=lmn-1	lmn-1																	0.933498	0.0212058	51.569	2	FIAS(0.933)DNS(0.047)S(0.02)FFR	-1.8603	1	53568
Lamin Tail Domain	0.000195464	11.76	KHN84864.1	166	S	Lamin-1 [Toxocara canis] GN=lmn-1	lmn-1																	0.999931	4.22388e-62	238.02	2	FIASDNSS(1)FFR	-0.74325	1	2035300
Laminin EGF domain	0.117194	3.36	KHN78727.1	54	T	Multiple epidermal growth factor-like domains protein 10 [Toxocara canis] GN=MEGF10	MEGF10	0.9667	3.1023e-05	94.865	2	YVQSVPFRT(0.967)T(0.033)VWCADITK	2.8927	1	338910
Laminin EGF domain	0.117194	3.36	KHN80149.1	60	S	Basement membrane proteoglycan [Toxocara canis] GN=unc-52	unc-52	1	0.000369192	135.89	2	DRS(1)DEQNCPSLR	-1.2453	1	2328700	1	4.91155e-06	116.06	2	DRS(1)DEQNCPSLR	0.86493	2	3806100	1	0.00177935	153.26	2	DRS(1)DEQNCPSLR	1.9849	1	2199900
Myosin N-terminal SH3-like domain	0.000130123	9.04	KHN79010.1	1577	S	Myosin-4 [Toxocara canis] GN=unc-54	unc-54	0.989445	0.000196117	85.443	2	AQVEVS(0.011)QIRS(0.989)EIEK	0.59908	1	31291	0.995237	0.00110171	74.778	2	AQVEVS(0.005)QIRS(0.995)EIEK	-0.45772	1	30349	0.999975	4.04357e-07	143.25	2	AQVEVSQIRS(1)EIEK	2.6602	1	36164
Myosin N-terminal SH3-like domain	0.000130123	9.04	KHN79010.1	1362	S	Myosin-4 [Toxocara canis] GN=unc-54	unc-54	1	4.26926e-31	131.57	2	ESMEEEIEAKS(1)EILK	-5.6907	1	556290	1	4.88719e-60	158.86	2	ESMEEEIEAKS(1)EILK	-1.9544	1	477750	1	1.44673e-18	161.33	2	ESMEEEIEAKS(1)EILK	1.8191	2	537570
Myosin N-terminal SH3-like domain	0.000130123	9.04	KHN79010.1	1325	S	Myosin-4 [Toxocara canis] GN=unc-54	unc-54	0.993268	0.000112762	42.959	3	GQLT(0.001)S(0.006)QLEEARQS(0.993)LDEEAR	-1.1996	1	88040	0.999802	2.69271e-15	86.036	3	GQLTSQLEEARQS(1)LDEEAR	-5.0515	1	85634	0.999984	2.41593e-11	81.867	3	GQLTSQLEEARQS(1)LDEEAR	-1.2182	1	108260
Myosin N-terminal SH3-like domain	0.000130123	9.04	KHN79010.1	1044	S	Myosin-4 [Toxocara canis] GN=unc-54	unc-54	1	8.47507e-24	107.43	2	LEQSLDDLEDS(1)LEREK	0.6259	2	148300	1	1.89401e-27	118.42	2	LEQSLDDLEDS(1)LEREK	3.9014	2	174980	1	1.16192e-10	123.83	2	LEQSLDDLEDS(1)LER	2.9355	2	204370
Myosin N-terminal SH3-like domain	0.000130123	9.04	KHN79010.1	1430	S	Myosin-4 [Toxocara canis] GN=unc-54	unc-54	1	1.60829e-07	136.39	2	LVS(1)DLDDAQVDVER	1.3812	1	466840	1	0.000265207	80.049	2	LVS(1)DLDDAQVDVER	1.3042	1	207860
Myosin N-terminal SH3-like domain	0.000130123	9.04	KHN79010.1	1607	S	Myosin-4 [Toxocara canis] GN=unc-54	unc-54									0.999487	1.23702e-06	118.64	2	AIESMQAS(0.999)LENET(0.001)K	7.5895	1	38107
Myosin N-terminal SH3-like domain	0.000130123	9.04	KHN79010.1	1037	S	Myosin-4 [Toxocara canis] GN=unc-54	unc-54																	0.999993	6.31088e-05	70.831	2	LEQS(1)LDDLEDSLER	0.91319	1	247710
Myosin N-terminal SH3-like domain	0.000130123	9.04	KHN80459.1	1924	S	Myosin-3 [Toxocara canis] GN=myo-3	myo-3	1	0.0269733	58.313	2	ADIAENS(1)LAK	0.1821	1	106800	1	0.0285343	43.613	2	ADIAENS(1)LAK	0.97291	1	116830
Myosin N-terminal SH3-like domain	0.000130123	9.04	KHN80459.1	1155	S	Myosin-3 [Toxocara canis] GN=myo-3	myo-3	1	0.00853937	76.85	2	ELEELS(1)ER	3.317	1	35363	1	0.00106479	86.205	1	ELEELS(1)ER	-3.0661	2	122590	1	0.000757583	92.732	1	ELEELS(1)ER	-3.1222	2	123830
Myosin N-terminal SH3-like domain	0.000130123	9.04	KHN80459.1	1308	S	Myosin-3 [Toxocara canis] GN=myo-3	myo-3	1	5.61014e-65	208.01	2	QVEDLENQVNS(1)LHR	-5.1354	1	77842	1	9.03009e-13	144.16	2	QVEDLENQVNS(1)LHR	-4.4171	1	97137	1	1.42563e-17	173.26	2	QVEDLENQVNS(1)LHR	-5.2706	1	101530
Myosin N-terminal SH3-like domain	0.000130123	9.04	KHN80459.1	85	S	Myosin-3 [Toxocara canis] GN=myo-3	myo-3									1	0.00469269	69.369	2	EEVQEMNPPKFS(1)K	2.7355	1	133270
Myosin N-terminal SH3-like domain	0.000130123	9.04	KHN80459.1	137	S	Myosin-3 [Toxocara canis] GN=myo-3	myo-3									0.953829	0.00080272	52.863	2	LPIYS(0.046)ES(0.954)IIR	-0.98843	1	30257	0.99555	0.000368847	58.313	2	LPIYS(0.004)ES(0.996)IIR	-2.1042	1	32364
Myosin N-terminal SH3-like domain	0.000130123	9.04	KHN80459.1	1505	S	Myosin-3 [Toxocara canis] GN=myo-3	myo-3									1	1.35706e-13	108.41	2	TAQDELLEQIES(1)LRR	1.3435	1	43340	0.999996	7.76363e-05	55.354	2	TAQDELLEQIES(1)LRR	0.57814	1	36932
Myosin N-terminal SH3-like domain	0.000130123	9.04	KHN84458.1	994	S	Myosin heavy chain, non-muscle [Toxocara canis] GN=zip	zip	0.999326	0.0173253	63.908	2	HAELYDS(0.999)Y(0.001)EK	0.95875	1	142110	0.998674	0.00344231	88.42	2	HAELYDS(0.999)Y(0.001)EK	5.0588	1	146920
Myosin N-terminal SH3-like domain	0.000130123	9.04	KHN84458.1	887	S	Myosin heavy chain, non-muscle [Toxocara canis] GN=zip	zip									1	0.00251398	85.622	2	IQQLS(1)EER	4.4676	1	32184
Myosin N-terminal SH3-like domain	0.000130123	9.04	KHN84458.1	208	S	Myosin heavy chain, non-muscle [Toxocara canis] GN=zip	zip									0.998688	0.00567938	108.4	2	TPS(0.001)S(0.999)PAKPR	-2.6925	1	419640
Myosin N-terminal SH3-like domain	0.000130123	9.04	KHN84458.1	1133	S	Myosin heavy chain, non-muscle [Toxocara canis] GN=zip	zip																	0.998801	0.00220159	44.585	3	ELEST(0.001)LEELKEDLENEKS(0.999)LR	1.3441	1	4163.2
Myosin N-terminal SH3-like domain	0.000130123	9.04	KHN87676.1	1606	S	Myosin-4 [Toxocara canis] GN=unc-54	unc-54	0.998896	2.31383e-07	130.12	2	ALESMQAS(0.999)LEAES(0.001)K	3.8818	2	246850	0.999927	2.45009e-09	142.73	2	ALESMQAS(1)LEAESK	3.2075	3	252170	0.999324	2.38878e-07	103.63	2	ALESMQAS(0.999)LEAES(0.001)K	2.7862	1	192240
Myosin N-terminal SH3-like domain	0.000130123	9.04	KHN87676.1	1576	S	Myosin-4 [Toxocara canis] GN=unc-54	unc-54	1	1.30955e-05	92.319	2	AQVEVAQIRS(1)EVEK	0.98398	1	51965
Myosin N-terminal SH3-like domain	0.000130123	9.04	KHN87676.1	1105	S	Myosin-4 [Toxocara canis] GN=unc-54	unc-54									0.99792	0.0049572	115.05	2	LEEEQS(0.998)IVS(0.002)K	1.6133	1	62931	0.998082	0.00749257	84.102	2	LEEEQS(0.998)IVS(0.002)K	6.9347	1	53493
Myosin N-terminal SH3-like domain	0.000130123	9.04	KHN87695.1	1109	S	Myosin-4 [Toxocara canis] GN=unc-54	unc-54	1	0.00846461	79.795	2	LDEEQS(1)LVNK	0.10405	1	197000	1	0.0150579	45.183	2	LDEEQS(1)LVNK	-1.6676	1	215540
Myosin head (motor domain)	0.000203732	5.49	KHN72863.1	1819	Y	Unconventional myosin-XV [Toxocara canis] GN=MYO15A	MYO15A									1	0.00463374	67.464	2	EKPAVQY(1)VK	-1.241	1	54329	1	0.0234347	49.96	2	EKPAVQY(1)VK	-0.72076	1	59121
Myosin head (motor domain)	0.000203732	5.49	KHN79010.1	1577	S	Myosin-4 [Toxocara canis] GN=unc-54	unc-54	0.989445	0.000196117	85.443	2	AQVEVS(0.011)QIRS(0.989)EIEK	0.59908	1	31291	0.995237	0.00110171	74.778	2	AQVEVS(0.005)QIRS(0.995)EIEK	-0.45772	1	30349	0.999975	4.04357e-07	143.25	2	AQVEVSQIRS(1)EIEK	2.6602	1	36164
Myosin head (motor domain)	0.000203732	5.49	KHN79010.1	1362	S	Myosin-4 [Toxocara canis] GN=unc-54	unc-54	1	4.26926e-31	131.57	2	ESMEEEIEAKS(1)EILK	-5.6907	1	556290	1	4.88719e-60	158.86	2	ESMEEEIEAKS(1)EILK	-1.9544	1	477750	1	1.44673e-18	161.33	2	ESMEEEIEAKS(1)EILK	1.8191	2	537570
Myosin head (motor domain)	0.000203732	5.49	KHN79010.1	1325	S	Myosin-4 [Toxocara canis] GN=unc-54	unc-54	0.993268	0.000112762	42.959	3	GQLT(0.001)S(0.006)QLEEARQS(0.993)LDEEAR	-1.1996	1	88040	0.999802	2.69271e-15	86.036	3	GQLTSQLEEARQS(1)LDEEAR	-5.0515	1	85634	0.999984	2.41593e-11	81.867	3	GQLTSQLEEARQS(1)LDEEAR	-1.2182	1	108260
Myosin head (motor domain)	0.000203732	5.49	KHN79010.1	1044	S	Myosin-4 [Toxocara canis] GN=unc-54	unc-54	1	8.47507e-24	107.43	2	LEQSLDDLEDS(1)LEREK	0.6259	2	148300	1	1.89401e-27	118.42	2	LEQSLDDLEDS(1)LEREK	3.9014	2	174980	1	1.16192e-10	123.83	2	LEQSLDDLEDS(1)LER	2.9355	2	204370
Myosin head (motor domain)	0.000203732	5.49	KHN79010.1	1430	S	Myosin-4 [Toxocara canis] GN=unc-54	unc-54	1	1.60829e-07	136.39	2	LVS(1)DLDDAQVDVER	1.3812	1	466840	1	0.000265207	80.049	2	LVS(1)DLDDAQVDVER	1.3042	1	207860
Myosin head (motor domain)	0.000203732	5.49	KHN79010.1	1607	S	Myosin-4 [Toxocara canis] GN=unc-54	unc-54									0.999487	1.23702e-06	118.64	2	AIESMQAS(0.999)LENET(0.001)K	7.5895	1	38107
Myosin head (motor domain)	0.000203732	5.49	KHN79010.1	1037	S	Myosin-4 [Toxocara canis] GN=unc-54	unc-54																	0.999993	6.31088e-05	70.831	2	LEQS(1)LDDLEDSLER	0.91319	1	247710
Myosin head (motor domain)	0.000203732	5.49	KHN80459.1	1924	S	Myosin-3 [Toxocara canis] GN=myo-3	myo-3	1	0.0269733	58.313	2	ADIAENS(1)LAK	0.1821	1	106800	1	0.0285343	43.613	2	ADIAENS(1)LAK	0.97291	1	116830
Myosin head (motor domain)	0.000203732	5.49	KHN80459.1	1155	S	Myosin-3 [Toxocara canis] GN=myo-3	myo-3	1	0.00853937	76.85	2	ELEELS(1)ER	3.317	1	35363	1	0.00106479	86.205	1	ELEELS(1)ER	-3.0661	2	122590	1	0.000757583	92.732	1	ELEELS(1)ER	-3.1222	2	123830
Myosin head (motor domain)	0.000203732	5.49	KHN80459.1	1308	S	Myosin-3 [Toxocara canis] GN=myo-3	myo-3	1	5.61014e-65	208.01	2	QVEDLENQVNS(1)LHR	-5.1354	1	77842	1	9.03009e-13	144.16	2	QVEDLENQVNS(1)LHR	-4.4171	1	97137	1	1.42563e-17	173.26	2	QVEDLENQVNS(1)LHR	-5.2706	1	101530
Myosin head (motor domain)	0.000203732	5.49	KHN80459.1	85	S	Myosin-3 [Toxocara canis] GN=myo-3	myo-3									1	0.00469269	69.369	2	EEVQEMNPPKFS(1)K	2.7355	1	133270
Myosin head (motor domain)	0.000203732	5.49	KHN80459.1	137	S	Myosin-3 [Toxocara canis] GN=myo-3	myo-3									0.953829	0.00080272	52.863	2	LPIYS(0.046)ES(0.954)IIR	-0.98843	1	30257	0.99555	0.000368847	58.313	2	LPIYS(0.004)ES(0.996)IIR	-2.1042	1	32364
Myosin head (motor domain)	0.000203732	5.49	KHN80459.1	1505	S	Myosin-3 [Toxocara canis] GN=myo-3	myo-3									1	1.35706e-13	108.41	2	TAQDELLEQIES(1)LRR	1.3435	1	43340	0.999996	7.76363e-05	55.354	2	TAQDELLEQIES(1)LRR	0.57814	1	36932
Myosin head (motor domain)	0.000203732	5.49	KHN81126.1	1396	S	Myosin heavy chain, striated muscle, partial [Toxocara canis] GN=Tcan_03643	Tcan_03643									0.976397	0.00517484	85.813	2	S(0.024)NS(0.976)QSQLANER	-0.061006	1	39375	0.997213	0.0113421	83.474	2	S(0.002)NS(0.997)QS(0.001)QLANER	0.65768	1	37150
Myosin head (motor domain)	0.000203732	5.49	KHN84458.1	994	S	Myosin heavy chain, non-muscle [Toxocara canis] GN=zip	zip	0.999326	0.0173253	63.908	2	HAELYDS(0.999)Y(0.001)EK	0.95875	1	142110	0.998674	0.00344231	88.42	2	HAELYDS(0.999)Y(0.001)EK	5.0588	1	146920
Myosin head (motor domain)	0.000203732	5.49	KHN84458.1	887	S	Myosin heavy chain, non-muscle [Toxocara canis] GN=zip	zip									1	0.00251398	85.622	2	IQQLS(1)EER	4.4676	1	32184
Myosin head (motor domain)	0.000203732	5.49	KHN84458.1	208	S	Myosin heavy chain, non-muscle [Toxocara canis] GN=zip	zip									0.998688	0.00567938	108.4	2	TPS(0.001)S(0.999)PAKPR	-2.6925	1	419640
Myosin head (motor domain)	0.000203732	5.49	KHN84458.1	1133	S	Myosin heavy chain, non-muscle [Toxocara canis] GN=zip	zip																	0.998801	0.00220159	44.585	3	ELEST(0.001)LEELKEDLENEKS(0.999)LR	1.3441	1	4163.2
Myosin head (motor domain)	0.000203732	5.49	KHN87676.1	1606	S	Myosin-4 [Toxocara canis] GN=unc-54	unc-54	0.998896	2.31383e-07	130.12	2	ALESMQAS(0.999)LEAES(0.001)K	3.8818	2	246850	0.999927	2.45009e-09	142.73	2	ALESMQAS(1)LEAESK	3.2075	3	252170	0.999324	2.38878e-07	103.63	2	ALESMQAS(0.999)LEAES(0.001)K	2.7862	1	192240
Myosin head (motor domain)	0.000203732	5.49	KHN87676.1	1576	S	Myosin-4 [Toxocara canis] GN=unc-54	unc-54	1	1.30955e-05	92.319	2	AQVEVAQIRS(1)EVEK	0.98398	1	51965
Myosin head (motor domain)	0.000203732	5.49	KHN87676.1	1105	S	Myosin-4 [Toxocara canis] GN=unc-54	unc-54									0.99792	0.0049572	115.05	2	LEEEQS(0.998)IVS(0.002)K	1.6133	1	62931	0.998082	0.00749257	84.102	2	LEEEQS(0.998)IVS(0.002)K	6.9347	1	53493
Myosin head (motor domain)	0.000203732	5.49	KHN87695.1	1109	S	Myosin-4 [Toxocara canis] GN=unc-54	unc-54	1	0.00846461	79.795	2	LDEEQS(1)LVNK	0.10405	1	197000	1	0.0150579	45.183	2	LDEEQS(1)LVNK	-1.6676	1	215540
NADAR domain	0.0532265	5.23	KHN77794.1	62	S	Uncharacterized protein F44E2.8 [Toxocara canis] GN=F44E2.8	F44E2.8	0.985307	0.000838838	112.93	2	QYT(0.015)S(0.985)FEGNR	-3.981	1	355400	0.998974	0.00402785	94.791	2	QYT(0.001)S(0.999)FEGNR	-0.63504	1	376590	0.998772	0.00603751	90.689	2	QYT(0.001)S(0.999)FEGNR	0.2417	1	352790
NADAR domain	0.0532265	5.23	KHN77794.1	80	T	Uncharacterized protein F44E2.8 [Toxocara canis] GN=F44E2.8	F44E2.8	1	1.29712e-23	93.626	3	APPKPLT(1)PPPVEDVPIDIDTDDYK	2.6421	2	717620	1	1.29806e-34	98.993	3	APPKPLT(1)PPPVEDVPIDIDTDDYK	2.0977	2	736000	1	3.63157e-30	107.7	3	APPKPLT(1)PPPVEDVPIDIDTDDYK	1.7417	2	659200
NADAR domain	0.0532265	5.23	KHN79538.1	284	S	Uncharacterized protein Tcan_03165 [Toxocara canis] GN=MIMI_R617	MIMI_R617	0.982952	0.000231975	68.127	2	DFILVGGT(0.017)QDPLS(0.983)LR	-0.10357	1	35122
NADAR domain	0.0532265	5.23	KHN79538.1	727	S	Uncharacterized protein Tcan_03165 [Toxocara canis] GN=MIMI_R617	MIMI_R617	0.998269	5.84155e-271	244.64	2	ET(0.002)HS(0.998)WSGPYEEQEIEK	1.8353	1	902450	0.984099	7.36566e-61	200.46	2	ET(0.016)HS(0.984)WSGPYEEQEIEK	-0.52742	2	1417000	0.984046	3.19735e-159	238.39	2	ET(0.016)HS(0.984)WSGPYEEQEIEK	-0.6994	1	1119900
NADAR domain	0.0532265	5.23	KHN79538.1	385	S	Uncharacterized protein Tcan_03165 [Toxocara canis] GN=MIMI_R617	MIMI_R617	0.999846	0.00566663	42.941	2	TYIAVAS(1)QDK	-1.7927	1	81023	0.999903	0.0140506	53.051	2	TYIAVAS(1)QDK	0.52468	1	70860
NADAR domain	0.0532265	5.23	KHN79538.1	279	T	Uncharacterized protein Tcan_03165 [Toxocara canis] GN=MIMI_R617	MIMI_R617	0.993419	2.41282e-07	76.049	2	DFILVGGT(0.993)QDPLS(0.007)LR	-0.2125	1	27805									0.906096	1.5564e-08	51.128	2	DFILVGGT(0.906)QDPLS(0.094)LR	1.7525	1	40116
PB1 domain	0.0241237	7.84	KHN76581.1	49	S	Protein TFG [Toxocara canis] GN=TFG	TFG	0.998773	0.0227658	69.641	2	IKS(0.999)ANNIS(0.001)LK	-0.94824	1	19158
PB1 domain	0.0241237	7.84	KHN89013.1	595	S	Protein kinase C-like 3 [Toxocara canis] GN=pkc-3	pkc-3	1	0.00968997	50.297	1	KES(1)GLEK	-6.8403	1	727770
PH domain	0.145749	1.96	KHN75612.1	1067	S	Dynamin [Toxocara canis] GN=dyn-1	dyn-1	0.982943	0.0204215	47.361	2	S(0.017)NGPS(0.983)PVPR	-1.6251	1	40881	0.994217	0.0249937	40.861	2	S(0.006)NGPS(0.994)PVPR	-1.6631	1	42819	0.999901	0.0261651	65.879	2	SNGPS(1)PVPR	0.24328	1	43716
PH domain	0.145749	1.96	KHN86485.1	667	T	Serine/threonine-protein kinase akt-1 [Toxocara canis] GN=akt-1	akt-1	1	2.03391e-99	240.17	2	EFTNAPVQLT(1)PPPAR	-1.1317	1	2069300	1	1.79084e-211	276.47	2	EFTNAPVQLT(1)PPPAR	1.663	3	2451700	1	1.94605e-117	269.09	2	EFTNAPVQLT(1)PPPAR	1.8752	1	1334200
PH domain	0.145749	1.96	KHN86580.1	66	T	Spectrin beta chain, non-erythrocytic 1 [Toxocara canis] GN=SPTBN1	SPTBN1	0.999998	5.78813e-15	139.61	3	MKT(1)WEDYGSIDMHGHLDR	-2.2208	10	2632200	1	2.74148e-66	172.73	3	MKT(1)WEDYGSIDMHGHLDR	0.47079	7	2219200	1	2.62694e-24	168.43	3	MKT(1)WEDYGSIDMHGHLDR	-1.0324	8	2565600
PH domain	0.145749	1.96	KHN86580.1	72	S	Spectrin beta chain, non-erythrocytic 1 [Toxocara canis] GN=SPTBN1	SPTBN1																	0.959547	3.90659e-06	42.888	3	TWEDY(0.04)GS(0.96)IDMHGHLDR	-2.9097	1	23402
PH domain	0.145749	1.96	KHN87978.1	1393	S	Kinesin-like protein [Toxocara canis] GN=unc-104	unc-104	1	0.00502286	54.912	2	GDS(1)LIFEHQWELEK	4.814	1	53430	1	0.00500012	53.193	2	GDS(1)LIFEHQWELEK	1.9206	1	77580	1	7.41581e-05	75.969	2	GDS(1)LIFEHQWELEK	2.4444	1	102060
PX domain	0.0158361	5.43	KHN79910.1	131	T	Serine/threonine-protein kinase sgk-1 [Toxocara canis] GN=sgk-1	sgk-1	1	0.0100384	94.119	2	PSDFDFLKT(1)IGK	2.2986	1	31370	0.999999	0.00218446	83.061	2	PSDFDFLKT(1)IGK	2.1549	1	30219	1	1.24089e-06	96.27	2	PSDFDFLKT(1)IGK	-1.8117	1	32880
PX domain	0.0158361	5.43	KHN83811.1	199	S	Sorting nexin-2 [Toxocara canis] GN=Snx2	Snx2	0.855513	0.00460804	58.794	2	ANS(0.856)T(0.144)AALSGAGVK	1.4013	1	86754	0.902221	0.0248416	56.473	2	ANS(0.902)T(0.098)AALSGAGVK	-1.5645	1	99832
PX domain	0.0158361	5.43	KHN83972.1	95	S	Sorting nexin-12 [Toxocara canis] GN=SNX12	SNX12	1	8.92454e-10	145.08	2	RYS(1)DFEWLR	-2.6112	1	1850400	0.999995	0.0238595	108.5	2	RYS(1)DFEWLR	-2.2712	1	1856700	1	0.000321302	142.51	2	RYS(1)DFEWLR	-1.8171	1	1823700
Phorbol esters/diacylglycerol binding domain (C1 domain)	0.271892	1.96	KHN74785.1	701	S	Protein kinase C-like 3 [Toxocara canis] GN=pkc-3	pkc-3	0.94026	1.84924e-60	203.93	2	SHHETS(0.06)S(0.94)VGEK	-0.50621	1	136860
Phorbol esters/diacylglycerol binding domain (C1 domain)	0.271892	1.96	KHN74785.1	712	S	Protein kinase C-like 3 [Toxocara canis] GN=pkc-3	pkc-3																	0.998345	0.0175382	72.627	2	S(0.998)LY(0.002)QHSTLVLETTK	2.4184	1	172960
Phorbol esters/diacylglycerol binding domain (C1 domain)	0.271892	1.96	KHN89013.1	595	S	Protein kinase C-like 3 [Toxocara canis] GN=pkc-3	pkc-3	1	0.00968997	50.297	1	KES(1)GLEK	-6.8403	1	727770
Phosphoglucomutase/phosphomannomutase, alpha/beta/alpha domain I	7.60632e-05	23.52	KHN72132.1	151	S	Phosphoglucomutase-2 [Toxocara canis] GN=PGM2	PGM2	0.999998	1.0905e-81	226.09	2	CDAGLMITAS(1)HNPK	-3.4738	3	4634100	0.999542	3.28923e-85	230.55	2	CDAGLMITAS(1)HNPK	-1.873	1	4226100	0.999971	4.21667e-34	198.44	2	CDAGLMITAS(1)HNPK	-0.46209	1	4330100
Phosphoglucomutase/phosphomannomutase, alpha/beta/alpha domain I	7.60632e-05	23.52	KHN79556.1	125	S	Phosphoglucomutase-1 [Toxocara canis] GN=PGM1	PGM1	0.996597	6.73284e-09	77.684	2	EINGGNVINGGIILT(0.003)AS(0.997)HNPGGPK	-1.7653	2	542950	0.981758	4.58169e-19	99.707	2	EINGGNVINGGIILT(0.018)AS(0.982)HNPGGPK	-2.0717	3	1031900	0.997972	2.84375e-27	96.738	2	EINGGNVINGGIILT(0.002)AS(0.998)HNPGGPK	-3.7709	2	626360
Phosphoglucomutase/phosphomannomutase, alpha/beta/alpha domain I	7.60632e-05	23.52	KHN79556.1	388	S	Phosphoglucomutase-1 [Toxocara canis] GN=PGM1	PGM1	0.972985	0.001136	48.945	2	LS(0.024)LCGEES(0.973)FGT(0.002)GS(0.001)DHIR	6.4324	1	78924	0.989635	1.15318e-05	70.337	2	LSLCGEES(0.99)FGT(0.009)GS(0.001)DHIR	9.0902	1	40920	0.997997	5.98169e-15	89.489	2	LSLCGEES(0.998)FGT(0.002)GSDHIR	7.9358	1	66865
Phosphoglucomutase/phosphomannomutase, alpha/beta/alpha domain I	7.60632e-05	23.52	KHN79556.1	11	S	Phosphoglucomutase-1 [Toxocara canis] GN=PGM1	PGM1																	0.949976	7.92914e-06	86.135	2	VVT(0.001)VS(0.95)T(0.05)KPYEGQK	1.6087	1	80127
Phosphoglucomutase/phosphomannomutase, alpha/beta/alpha domain I	7.60632e-05	23.52	KHN84283.1	108	S	Phosphoacetylglucosamine mutase [Toxocara canis] GN=PGM3	PGM3	0.972315	0.000130764	64.401	2	AIGVMIT(0.028)AS(0.972)HNPENDNGVK	-1.1315	1	386510	0.993312	8.60223e-20	98.868	2	AIGVMIT(0.007)AS(0.993)HNPENDNGVK	-7.207	2	520450	0.997697	4.02274e-11	105.94	2	AIGVMIT(0.002)AS(0.998)HNPENDNGVK	-7.3926	3	660250
Phosphoglucomutase/phosphomannomutase, alpha/beta/alpha domain II	0.00180169	23.52	KHN72132.1	151	S	Phosphoglucomutase-2 [Toxocara canis] GN=PGM2	PGM2	0.999998	1.0905e-81	226.09	2	CDAGLMITAS(1)HNPK	-3.4738	3	4634100	0.999542	3.28923e-85	230.55	2	CDAGLMITAS(1)HNPK	-1.873	1	4226100	0.999971	4.21667e-34	198.44	2	CDAGLMITAS(1)HNPK	-0.46209	1	4330100
Phosphoglucomutase/phosphomannomutase, alpha/beta/alpha domain II	0.00180169	23.52	KHN79556.1	125	S	Phosphoglucomutase-1 [Toxocara canis] GN=PGM1	PGM1	0.996597	6.73284e-09	77.684	2	EINGGNVINGGIILT(0.003)AS(0.997)HNPGGPK	-1.7653	2	542950	0.981758	4.58169e-19	99.707	2	EINGGNVINGGIILT(0.018)AS(0.982)HNPGGPK	-2.0717	3	1031900	0.997972	2.84375e-27	96.738	2	EINGGNVINGGIILT(0.002)AS(0.998)HNPGGPK	-3.7709	2	626360
Phosphoglucomutase/phosphomannomutase, alpha/beta/alpha domain II	0.00180169	23.52	KHN79556.1	388	S	Phosphoglucomutase-1 [Toxocara canis] GN=PGM1	PGM1	0.972985	0.001136	48.945	2	LS(0.024)LCGEES(0.973)FGT(0.002)GS(0.001)DHIR	6.4324	1	78924	0.989635	1.15318e-05	70.337	2	LSLCGEES(0.99)FGT(0.009)GS(0.001)DHIR	9.0902	1	40920	0.997997	5.98169e-15	89.489	2	LSLCGEES(0.998)FGT(0.002)GSDHIR	7.9358	1	66865
Phosphoglucomutase/phosphomannomutase, alpha/beta/alpha domain II	0.00180169	23.52	KHN79556.1	11	S	Phosphoglucomutase-1 [Toxocara canis] GN=PGM1	PGM1																	0.949976	7.92914e-06	86.135	2	VVT(0.001)VS(0.95)T(0.05)KPYEGQK	1.6087	1	80127
Phosphoglucomutase/phosphomannomutase, alpha/beta/alpha domain III	0.00180169	23.52	KHN72132.1	151	S	Phosphoglucomutase-2 [Toxocara canis] GN=PGM2	PGM2	0.999998	1.0905e-81	226.09	2	CDAGLMITAS(1)HNPK	-3.4738	3	4634100	0.999542	3.28923e-85	230.55	2	CDAGLMITAS(1)HNPK	-1.873	1	4226100	0.999971	4.21667e-34	198.44	2	CDAGLMITAS(1)HNPK	-0.46209	1	4330100
Phosphoglucomutase/phosphomannomutase, alpha/beta/alpha domain III	0.00180169	23.52	KHN79556.1	125	S	Phosphoglucomutase-1 [Toxocara canis] GN=PGM1	PGM1	0.996597	6.73284e-09	77.684	2	EINGGNVINGGIILT(0.003)AS(0.997)HNPGGPK	-1.7653	2	542950	0.981758	4.58169e-19	99.707	2	EINGGNVINGGIILT(0.018)AS(0.982)HNPGGPK	-2.0717	3	1031900	0.997972	2.84375e-27	96.738	2	EINGGNVINGGIILT(0.002)AS(0.998)HNPGGPK	-3.7709	2	626360
Phosphoglucomutase/phosphomannomutase, alpha/beta/alpha domain III	0.00180169	23.52	KHN79556.1	388	S	Phosphoglucomutase-1 [Toxocara canis] GN=PGM1	PGM1	0.972985	0.001136	48.945	2	LS(0.024)LCGEES(0.973)FGT(0.002)GS(0.001)DHIR	6.4324	1	78924	0.989635	1.15318e-05	70.337	2	LSLCGEES(0.99)FGT(0.009)GS(0.001)DHIR	9.0902	1	40920	0.997997	5.98169e-15	89.489	2	LSLCGEES(0.998)FGT(0.002)GSDHIR	7.9358	1	66865
Phosphoglucomutase/phosphomannomutase, alpha/beta/alpha domain III	0.00180169	23.52	KHN79556.1	11	S	Phosphoglucomutase-1 [Toxocara canis] GN=PGM1	PGM1																	0.949976	7.92914e-06	86.135	2	VVT(0.001)VS(0.95)T(0.05)KPYEGQK	1.6087	1	80127
Phosphoribulokinase / Uridine kinase family	0.00525296	15.68	KHN76117.1	183	S	Uridine-cytidine kinase 2 [Toxocara canis] GN=uck2	uck2	1	1.78981e-17	64.56	4	GAENEVAIDLILHHIHEILRS(1)PR	-0.071636	1	29830	1	0.0107783	47.267	3	GAENEVAIDLILHHIHEILRS(1)PR	0.15317	1	27607	1	6.05899e-20	63.359	3	GAENEVAIDLILHHIHEILRS(1)PR	-0.72369	1	22087
Phosphoribulokinase / Uridine kinase family	0.00525296	15.68	KHN82384.1	21	S	Uridine kinase-like protein 5 [Toxocara canis] GN=UKL5	UKL5	1	1.0437e-07	77.347	2	LPVIVGIIGGLQS(1)GK	-1.0335	1	19266	1	8.33841e-08	82.822	2	LPVIVGIIGGLQS(1)GK	-1.8718	1	19593	1	9.30302e-10	65.421	2	LPVIVGIIGGLQS(1)GK	-3.4784	1	20387
Phosphotyrosine-binding domain	0.00180169	23.52	KHN75588.1	682	S	Epidermal growth factor receptor kinase substrate 8 [Toxocara canis] GN=Eps8	Eps8	1	1.03244e-12	135.89	2	DRS(1)VDNLNVDLDR	-2.4209	1	1133800									1	0.000763737	140.22	2	DRS(1)VDNLNVDLDR	-4.2261	1	856970
Phosphotyrosine-binding domain	0.00180169	23.52	KHN75588.1	1033	T	Epidermal growth factor receptor kinase substrate 8 [Toxocara canis] GN=Eps8	Eps8	1	0.00292949	92.428	2	EILET(1)VGKR	-1.3961	1	39687
Phosphotyrosine-binding domain	0.00180169	23.52	KHN75588.1	1126	T	Epidermal growth factor receptor kinase substrate 8 [Toxocara canis] GN=Eps8	Eps8	0.997883	0.024865	94.63	2	SGYDT(0.998)PT(0.002)AVELK	-1.2973	1	479600	0.999549	2.32415e-06	133.13	2	SGYDT(1)PTAVELK	-1.903	1	629520	0.999857	1.68921e-06	126.32	2	SGYDT(1)PTAVELK	-1.7634	1	689130
Phosphotyrosine-binding domain	0.00180169	23.52	KHN75588.1	441	S	Epidermal growth factor receptor kinase substrate 8 [Toxocara canis] GN=Eps8	Eps8									0.954282	9.99892e-06	99.909	2	DDASAS(0.005)S(0.954)DS(0.037)S(0.004)EYFER	-4.1116	1	31744	0.852281	5.66054e-08	117.8	2	DDASAS(0.02)S(0.852)DS(0.117)S(0.011)EYFER	-0.13466	1	72048
Phosphotyrosine-binding domain	0.00180169	23.52	KHN87145.1	537	T	Tensin-3 [Toxocara canis] GN=TNS3	TNS3	0.999899	0.00648685	118.91	2	APT(1)PSFPVR	-3.6162	1	372290	0.999949	0.0153494	94.804	2	APT(1)PSFPVR	-3.3302	1	362080	0.999293	0.00017519	106.35	2	APT(0.999)PS(0.001)FPVR	-1.7038	1	375200
Proteasome subunit	0.131583	3.14	KHN77790.1	288	S	Proteasome subunit beta type-7 [Toxocara canis] GN=PSMB7	PSMB7									0.975589	0.00128314	67.548	2	YDIIES(0.024)MDVS(0.976)H	0.74656	2	153100	0.999998	2.1683e-12	151.66	2	YDIIESMDVS(1)H	-2.2768	2	171920
Proteasome subunit	0.131583	3.14	KHN87116.1	14	S	Proteasome subunit alpha type-1 [Toxocara canis] GN=pas-6	pas-6	0.997844	0.00330103	62.804	2	NQYDSDVT(0.002)VWS(0.998)PQGR	-2.5629	1	92558
Protein kinase domain	0.000816173	2.06	KHN70840.1	205	S	Dual specificity mitogen-activated protein kinase kinase 6 [Toxocara canis] GN=Map2k6	Map2k6	0.7759	0.000208735	84.144	2	ICDFGISGHLT(0.224)NS(0.776)VAK	-0.3848	1	142740	0.962535	0.0021666	62.304	2	ICDFGISGHLT(0.037)NS(0.963)VAK	0.66964	1	173320
Protein kinase domain	0.000816173	2.06	KHN74812.1	676	S	NUAK family SNF1-like kinase 1 [Toxocara canis] GN=NUAK1	NUAK1																	1	0.0227546	80.815	2	LIQQQS(1)QELVR	-0.91582	1	19969
Protein kinase domain	0.000816173	2.06	KHN74873.1	128	S	Mitogen-activated protein kinase kinase kinase, partial [Toxocara canis] GN=slpr	slpr	0.999453	0.013899	42.495	2	S(0.999)ILVESNYDYTPR	-0.60154	1	35635
Protein kinase domain	0.000816173	2.06	KHN78475.1	397	S	Casein kinase I isoform gamma-1 [Toxocara canis] GN=Csnk1g1	Csnk1g1	0.999956	1.16479e-07	104.3	2	SQQPIAHTEDNS(1)EVK	-7.0404	1	405130	0.999973	1.4552e-07	104.3	2	SQQPIAHTEDNS(1)EVK	-5.3393	1	389850	0.999906	1.66359e-10	128.39	2	SQQPIAHTEDNS(1)EVK	-4.8214	1	424540
Protein kinase domain	0.000816173	2.06	KHN78475.1	386	S	Casein kinase I isoform gamma-1 [Toxocara canis] GN=Csnk1g1	Csnk1g1									0.999581	0.0199441	40.324	2	S(1)QQPIAHTEDNSEVK	-3.8766	1	256070	1	4.53088e-10	96.26	2	S(1)QQPIAHTEDNSEVK	-0.85357	1	250420
Protein kinase domain	0.000816173	2.06	KHN78555.1	358	S	Importin subunit alpha-2 [Toxocara canis] GN=ima-2	ima-2	1	0.00235925	101.82	2	TECS(1)VELR	1.0772	1	286300	1	0.00100277	99.34	2	TECS(1)VELR	0.43943	1	300620	1	0.00416244	85.622	2	TECS(1)VELR	0.52825	1	291670
Protein kinase domain	0.000816173	2.06	KHN79910.1	131	T	Serine/threonine-protein kinase sgk-1 [Toxocara canis] GN=sgk-1	sgk-1	1	0.0100384	94.119	2	PSDFDFLKT(1)IGK	2.2986	1	31370	0.999999	0.00218446	83.061	2	PSDFDFLKT(1)IGK	2.1549	1	30219	1	1.24089e-06	96.27	2	PSDFDFLKT(1)IGK	-1.8117	1	32880
Protein kinase domain	0.000816173	2.06	KHN80443.1	984	S	SCY1-like protein 2 [Toxocara canis] GN=SCYL2	SCYL2																	0.993982	0.0127575	65.12	2	LQQLS(0.006)AS(0.994)QEEQR	-3.2847	1	118390
Protein kinase domain	0.000816173	2.06	KHN80821.1	268	S	cGMP-dependent protein kinase egl-4, partial [Toxocara canis] GN=egl-4	egl-4	1	0.000790652	110.91	2	VS(1)IFENLSEDR	-2.4957	1	362320	0.999999	7.55649e-05	76.563	2	VS(1)IFENLSEDR	-0.012137	1	380890	1	4.03207e-05	108.5	2	VS(1)IFENLSEDR	-2.2001	1	369960
Protein kinase domain	0.000816173	2.06	KHN80821.1	575	T	cGMP-dependent protein kinase egl-4, partial [Toxocara canis] GN=egl-4	egl-4	0.992326	3.30939e-21	113.63	2	T(0.006)WT(0.992)FCGT(0.001)PEYVSPEIILNK	-1.2962	1	157980	0.945365	1.26557e-09	96.453	2	T(0.055)WT(0.945)FCGTPEYVSPEIILNK	-0.18683	2	164700	0.996473	6.01944e-21	119.55	2	T(0.003)WT(0.996)FCGTPEYVSPEIILNK	-0.81924	2	151680
Protein kinase domain	0.000816173	2.06	KHN81192.1	295	T	Calcium/calmodulin-dependent protein kinase type II [Toxocara canis] GN=unc-43	unc-43									1	0.00306404	90.306	2	QDT(1)VDCLKK	-2.9962	1	161270
Protein kinase domain	0.000816173	2.06	KHN81192.1	288	S	Calcium/calmodulin-dependent protein kinase type II [Toxocara canis] GN=unc-43	unc-43																	1	0.0268051	93.467	2	VAS(1)VMHR	-4.2885	1	279500
Protein kinase domain	0.000816173	2.06	KHN81288.1	676	S	5'-AMP-activated protein kinase catalytic subunit alpha-2 [Toxocara canis] GN=aak-2	aak-2	0.959693	2.82614e-05	44.654	2	AQS(0.96)LPMPMEVDQT(0.039)PPPS(0.001)PTVT(0.001)K	1.0114	1	275700									0.893369	7.21707e-05	44.019	2	AQS(0.893)LPMPMEVDQT(0.105)PPPS(0.001)PT(0.001)VT(0.001)K	-0.53298	1	277960
Protein kinase domain	0.000816173	2.06	KHN81288.1	660	S	5'-AMP-activated protein kinase catalytic subunit alpha-2 [Toxocara canis] GN=aak-2	aak-2	0.997083	0.000168645	98.865	2	HAS(0.997)VS(0.003)MPVKPSLR	-7.7321	2	242880									0.846776	0.00713533	82.437	3	HAS(0.847)VS(0.153)MPVKPSLR	-1.5511	1	24438
Protein kinase domain	0.000816173	2.06	KHN81288.1	652	S	5'-AMP-activated protein kinase catalytic subunit alpha-2 [Toxocara canis] GN=aak-2	aak-2	0.995466	1.87596e-06	118.64	2	SLVDEDNGS(0.995)AS(0.004)S(0.001)S(0.001)R	-4.6486	1	217760	0.917098	5.81991e-07	86.952	2	SLVDEDNGS(0.917)AS(0.054)S(0.021)S(0.008)R	-3.829	1	236030	0.872522	2.17004e-07	92.319	2	SLVDEDNGS(0.873)AS(0.051)S(0.038)S(0.038)R	-4.4374	1	229130
Protein kinase domain	0.000816173	2.06	KHN81711.1	255	S	Titin [Toxocara canis] GN=TTN	TTN	1	0.00948474	79.235	2	RWS(1)DDLLPIGR	-2.3293	2	551110	1	0.00314952	67.887	2	RWS(1)DDLLPIGR	-1.0604	1	538940	1	0.0103523	74.733	2	RWS(1)DDLLPIGR	-0.89291	2	648900
Protein kinase domain	0.000816173	2.06	KHN82631.1	529	T	Serine/threonine-protein kinase mig-15 [Toxocara canis] GN=mig-15	mig-15																	0.999863	0.0127187	58.508	3	DALRT(1)PPHITR	-4.4156	1	50615
Protein kinase domain	0.000816173	2.06	KHN83144.1	235	S	Dual specificity mitogen-activated protein kinase kinase hemipterous [Toxocara canis] GN=hep	hep	1	2.15799e-41	177.64	2	LCDFGIAGQLIDS(1)RR	4.2324	2	257840	1	2.18272e-73	175.48	2	LCDFGIAGQLIDS(1)RR	2.7827	3	311930	1	4.00848e-08	107.84	2	LCDFGIAGQLIDS(1)RR	3.1075	3	337520
Protein kinase domain	0.000816173	2.06	KHN83144.1	256	S	Dual specificity mitogen-activated protein kinase kinase hemipterous [Toxocara canis] GN=hep	hep	0.962132	0.0111801	54.309	2	VGS(0.962)S(0.038)ESEYGIR	-2.5129	1	84552
Protein kinase domain	0.000816173	2.06	KHN83519.1	231	Y	Glycogen synthase kinase-3 beta [Toxocara canis] GN=GSK3B	GSK3B	0.93651	7.63472e-05	134.2	2	GEPNVS(0.063)Y(0.937)ICSR	-0.041266	1	6240700	0.931689	0.00320464	115.04	2	GEPNVS(0.068)Y(0.932)ICSR	1.1369	1	6002000	0.94165	3.60357e-06	160.98	2	GEPNVS(0.058)Y(0.942)ICSR	-1.4557	2	5935700
Protein kinase domain	0.000816173	2.06	KHN84072.1	589	T	cAMP-dependent protein kinase catalytic subunit [Toxocara canis] GN=kin-1	kin-1	0.99994	8.26201e-134	163.8	2	TWT(1)LCGTPEYLAPEIILSK	-1.2052	2	2219600	0.999735	3.05403e-88	213.56	2	TWT(1)LCGTPEYLAPEIILSK	-0.20049	2	1767700	0.999658	1.03777e-132	166.29	2	TWT(1)LCGTPEYLAPEIILSK	-2.6203	2	1379400
Protein kinase domain	0.000816173	2.06	KHN84072.1	780	S	cAMP-dependent protein kinase catalytic subunit [Toxocara canis] GN=kin-1	kin-1									0.8116	4.97193e-05	51.399	2	GPGDASNFDDY(0.004)EEEPLRIS(0.812)GT(0.184)EK	-1.1712	1	258480
Protein kinase domain	0.000816173	2.06	KHN84901.1	149	Y	Mitogen-activated protein kinase 9 [Toxocara canis] GN=Mapk9	Mapk9	0.999852	0.000773456	77.072	2	MSIY(1)VVTR	-1.3991	3	390010	0.999816	0.00254316	84.368	2	MSIY(1)VVTR	-0.57385	4	435100	0.994474	0.0049632	56.378	2	MS(0.005)IY(0.994)VVT(0.001)R	-0.94988	3	411520
Protein kinase domain	0.000816173	2.06	KHN85583.1	290	S	Serine/threonine-protein kinase 25 [Toxocara canis] GN=STK25	STK25	0.999808	0.0059509	69.915	2	EPS(1)PDGTIVNR	-3.0674	1	943760	0.999996	0.00595742	74.424	2	EPS(1)PDGTIVNR	-0.023954	1	599680	0.999996	0.00920559	80.623	2	EPS(1)PDGTIVNR	0.22851	1	531780
Protein kinase domain	0.000816173	2.06	KHN85617.1	232	Y	Putative serine/threonine-protein kinase R03D7.5 [Toxocara canis] GN=R03D7.5	R03D7.5									0.826462	0.00875233	83.438	2	SFEENT(0.003)PY(0.826)QVT(0.17)R	-4.6056	1	65250
Protein kinase domain	0.000816173	2.06	KHN86485.1	667	T	Serine/threonine-protein kinase akt-1 [Toxocara canis] GN=akt-1	akt-1	1	2.03391e-99	240.17	2	EFTNAPVQLT(1)PPPAR	-1.1317	1	2069300	1	1.79084e-211	276.47	2	EFTNAPVQLT(1)PPPAR	1.663	3	2451700	1	1.94605e-117	269.09	2	EFTNAPVQLT(1)PPPAR	1.8752	1	1334200
Protein kinase domain	0.000816173	2.06	KHN86566.1	185	Y	Mitogen-activated protein kinase pmk-1 [Toxocara canis] GN=pmk-1	pmk-1	0.897156	0.00315038	66.953	2	QTDNEMT(0.035)GY(0.897)VAT(0.068)R	-2.8809	1	427590	0.9054	2.57191e-05	108.24	2	QTDNEMT(0.071)GY(0.905)VAT(0.024)R	0.020858	1	396520	0.99874	2.16209e-29	201.66	2	QTDNEMTGY(0.999)VAT(0.001)R	3.692	2	1253900
Protein kinase domain	0.000816173	2.06	KHN88625.1	42	T	Serine/threonine-protein kinase 32A [Toxocara canis] GN=Stk32a	Stk32a	1	0.0224728	48.785	2	AT(1)KKHY(1)ALK	-3.3957	1	56808
Protein kinase domain	0.000816173	2.06	KHN88625.1	46	Y	Serine/threonine-protein kinase 32A [Toxocara canis] GN=Stk32a	Stk32a	1	0.0224728	48.785	2	AT(1)KKHY(1)ALK	-3.3957	1	56808
Protein kinase domain	0.000816173	2.06	KHN88781.1	188	Y	Mitogen-activated protein kinase mpk-1 [Toxocara canis] GN=mpk-1	mpk-1	0.984144	1.25558e-56	199.04	3	VTDPGHDHTGFLTEY(0.984)VAT(0.016)R	-5.2122	1	399580	0.943901	4.24238e-27	97.268	3	VTDPGHDHTGFLT(0.051)EY(0.944)VAT(0.005)R	-5.0845	1	410130	0.921261	7.56478e-19	100.56	3	VTDPGHDHTGFLT(0.009)EY(0.921)VAT(0.07)R	-2.0332	1	429040
Protein kinase domain	0.000816173	2.06	KHN89013.1	595	S	Protein kinase C-like 3 [Toxocara canis] GN=pkc-3	pkc-3	1	0.00968997	50.297	1	KES(1)GLEK	-6.8403	1	727770
RNA recognition motif	0.161365	1.61	KHN72780.1	643	S	Putative RNA-binding protein EEED8.10 [Toxocara canis] GN=EEED8.10	EEED8.10									0.94183	0.0303132	46.358	2	T(0.006)WS(0.942)HS(0.052)AIEFMK	4.42	1	76058
RNA recognition motif	0.161365	1.61	KHN74980.1	404	S	hypothetical protein Tcan_17431 [Toxocara canis] GN=Tcan_17431	Tcan_17431	0.936498	0.0264458	79.795	2	KS(0.064)S(0.936)IFGEAK	0.22421	1	268430
RNA recognition motif	0.161365	1.61	KHN78820.1	270	S	Nucleolysin TIAR [Toxocara canis] GN=TIAL1	TIAL1	1	5.1315e-18	128.28	2	HFHVFIGDLS(1)PEVDNK	1.9904	3	549580	1	1.84835e-09	122.94	2	HFHVFIGDLS(1)PEVDNK	3.6753	2	462140	1	1.10571e-27	204.94	2	HFHVFIGDLS(1)PEVDNK	1.4798	2	562570
RNA recognition motif	0.161365	1.61	KHN85418.1	315	T	Polyadenylate-binding protein 1 [Toxocara canis] GN=Pabpc1	Pabpc1									1	0.00038886	87.251	2	NLDDT(1)VDDEVLR	1.1032	1	103530	1	0.00255564	70.552	2	NLDDT(1)VDDEVLR	0.65918	1	94191
RNA recognition motif	0.161365	1.61	KHN85418.1	200	T	Polyadenylate-binding protein 1 [Toxocara canis] GN=Pabpc1	Pabpc1									1	0.000406158	88.24	2	RFT(1)NVFIK	-0.47276	1	22444
RNA recognition motif	0.161365	1.61	KHN86388.1	209	S	Heterogeneous nuclear ribonucleoprotein F [Toxocara canis] GN=HNRNPF	HNRNPF	0.999796	0.0152604	66.664	2	GLS(1)PASDPR	-1.2205	1	4765500	0.999999	0.000170422	115.41	2	GLS(1)PASDPR	-0.95483	1	4874300	0.999997	0.0011903	106	2	GLS(1)PASDPR	1.1287	1	4940300
RNA recognition motif	0.161365	1.61	KHN87508.1	404	S	CCR4-NOT transcription complex subunit 4 [Toxocara canis] GN=CNOT4	CNOT4	0.995736	0.000823186	129.69	2	LVQWT(0.004)S(0.996)PER	-0.78751	1	343880	0.999373	0.00463169	128.97	2	LVQWT(0.001)S(0.999)PER	-2.9153	1	262180	0.994178	0.00371332	99.174	2	LVQWT(0.006)S(0.994)PER	-4.3058	1	269610
RNA recognition motif	0.161365	1.61	KHN88755.1	195	S	RNA-binding protein 39 [Toxocara canis] GN=Rbm39	Rbm39	1	0.025289	67.464	2	GFS(1)PPWR	-0.61767	1	60564
RNA recognition motif	0.161365	1.61	KHN88835.1	231	S	U1 small nuclear ribonucleoprotein 70 kDa [Toxocara canis] GN=RNU1	RNU1	0.888811	0.0121571	134.2	2	S(0.111)YS(0.889)HDRDSR	-2.3333	1	270240	0.99997	4.00082e-07	156.14	2	SYS(1)HDRDSR	-3.142	1	297440	0.99986	5.65126e-05	110.44	2	SYS(1)HDRDSR	-2.7372	1	284600
RNA recognition motif	0.161365	1.61	KHN88835.1	236	S	U1 small nuclear ribonucleoprotein 70 kDa [Toxocara canis] GN=RNU1	RNU1	0.999941	0.0202385	65.408	2	SYSHDRDS(1)RDR	-2.8638	1	74037
Ras family	0.00388667	2.86	KHN70738.1	169	S	Ras-like protein family member 12 [Toxocara canis] GN=RASL12	RASL12	0.900464	0.00184303	68.548	2	LY(0.001)S(0.089)S(0.9)DS(0.01)EIASSASK	3.0261	1	53893									0.80327	2.99756e-05	67.927	2	LY(0.002)S(0.17)S(0.803)DS(0.024)EIASSASK	6.9764	1	59592
Ras family	0.00388667	2.86	KHN73458.1	77	S	Ras-related protein Rab-7a [Toxocara canis] GN=RAB7A	RAB7A	1	1.02146e-10	101.64	2	FQS(1)LGVAFYR	-1.4015	1	44672	1	0.00586366	72.846	2	FQS(1)LGVAFYR	-2.1881	1	43151	1	9.09337e-06	124.06	2	FQS(1)LGVAFYR	-2.3055	1	38988
Ras family	0.00388667	2.86	KHN76210.1	79	S	Ras-related protein Rab-32 [Toxocara canis] GN=Rab32	Rab32																	1	0.0239381	41.87	2	LQIWDIS(1)GQDR	-1.722	1	49370
Ras family	0.00388667	2.86	KHN77523.1	98	S	Ras-related protein Rab-33 [Toxocara canis] GN=rab-33	rab-33	1	1.5783e-16	135.13	2	IPS(1)NPLNK	-1.8189	2	1532800	1	4.39011e-05	115.05	2	IPS(1)NPLNK	-2.9392	2	1478500	1	0.0115711	87.573	2	IPS(1)NPLNKPYR	-4.2944	1	1174200
Ras family	0.00388667	2.86	KHN78062.1	42	S	Ras-related protein Rab-11A [Toxocara canis] GN=RAB11A	RAB11A																	0.856988	0.00953276	73.655	2	S(0.857)T(0.143)IGVEFATR	-1.3277	1	47754
Ras family	0.00388667	2.86	KHN78533.1	163	S	Ras-related protein Rab-35 [Toxocara canis] GN=Rab35	Rab35																	1	0.00168464	90.376	2	LRS(1)PQPAAGDK	-1.7701	1	413260
Ras family	0.00388667	2.86	KHN83981.1	199	S	Ras-related protein Rab-1A [Toxocara canis] GN=RAB1A	RAB1A	0.999296	8.99331e-05	77.347	2	MGPVQQAGT(0.001)GPS(0.999)VR	-7.5135	1	153590	0.877275	1.0661e-06	103.17	2	MGPVQQAGT(0.123)GPS(0.877)VR	-4.2501	1	168880
Ras family	0.00388667	2.86	KHN88530.1	40	S	Ras-related protein Rab-11A [Toxocara canis] GN=RAB11A	RAB11A									0.821797	0.0269135	48.701	2	S(0.822)T(0.178)IGVEFATR	0.54774	1	47617
Ras family	0.00388667	2.86	KHN88887.1	67	S	Ras-related protein Rab-2 [Toxocara canis] GN=RAB2	RAB2	0.998742	6.08063e-05	94.119	2	LQIWDT(0.001)AGQES(0.999)FR	2.1302	1	296930									0.999996	0.000146522	97.933	2	LQIWDTAGQES(1)FR	3.3891	1	344720
SAM domain (Sterile alpha motif)	0.0507572	3.53	KHN75588.1	682	S	Epidermal growth factor receptor kinase substrate 8 [Toxocara canis] GN=Eps8	Eps8	1	1.03244e-12	135.89	2	DRS(1)VDNLNVDLDR	-2.4209	1	1133800									1	0.000763737	140.22	2	DRS(1)VDNLNVDLDR	-4.2261	1	856970
SAM domain (Sterile alpha motif)	0.0507572	3.53	KHN75588.1	1033	T	Epidermal growth factor receptor kinase substrate 8 [Toxocara canis] GN=Eps8	Eps8	1	0.00292949	92.428	2	EILET(1)VGKR	-1.3961	1	39687
SAM domain (Sterile alpha motif)	0.0507572	3.53	KHN75588.1	1126	T	Epidermal growth factor receptor kinase substrate 8 [Toxocara canis] GN=Eps8	Eps8	0.997883	0.024865	94.63	2	SGYDT(0.998)PT(0.002)AVELK	-1.2973	1	479600	0.999549	2.32415e-06	133.13	2	SGYDT(1)PTAVELK	-1.903	1	629520	0.999857	1.68921e-06	126.32	2	SGYDT(1)PTAVELK	-1.7634	1	689130
SAM domain (Sterile alpha motif)	0.0507572	3.53	KHN75588.1	441	S	Epidermal growth factor receptor kinase substrate 8 [Toxocara canis] GN=Eps8	Eps8									0.954282	9.99892e-06	99.909	2	DDASAS(0.005)S(0.954)DS(0.037)S(0.004)EYFER	-4.1116	1	31744	0.852281	5.66054e-08	117.8	2	DDASAS(0.02)S(0.852)DS(0.117)S(0.011)EYFER	-0.13466	1	72048
SAM domain (Sterile alpha motif)	0.0507572	3.53	KHN77552.1	238	S	Stromal interaction molecule -like protein [Toxocara canis] GN=Stim	Stim	0.999986	1.292e-18	135.5	2	S(1)MESDFEDVQQK	1.7604	1	57698	0.991446	0.000576549	85.813	2	S(0.991)MES(0.009)DFEDVQQK	1.3003	1	54088	0.999997	3.19265e-06	119.43	2	S(1)MESDFEDVQQK	2.3465	1	64396
SAM domain (Sterile alpha motif)	0.0507572	3.53	KHN86550.1	264	S	Uncharacterized protein C19orf47 -like protein [Toxocara canis] GN=Tcan_07063	Tcan_07063	0.973011	0.0061926	72.846	2	S(0.007)ES(0.973)T(0.797)RY(0.222)QS(0.002)EK	2.1457	1	362010
SAM domain (Sterile alpha motif)	0.0507572	3.53	KHN86550.1	265	T	Uncharacterized protein C19orf47 -like protein [Toxocara canis] GN=Tcan_07063	Tcan_07063	0.79688	0.0061926	72.846	2	S(0.007)ES(0.973)T(0.797)RY(0.222)QS(0.002)EK	2.1457	1	362010
SH2 domain	0.295578	1.71	KHN77973.1	615	S	Signal transducer and activator of transcription 1 [Toxocara canis] GN=sta-1	sta-1	1	0.00112716	70.806	2	LDWS(1)PGEVIPR	0.69215	1	17646	1	0.00619054	62.454	2	LDWS(1)PGEVIPR	0.3462	1	13868
SH2 domain	0.295578	1.71	KHN82025.1	306	Y	putative tyrosine-protein kinase kin-31 [Toxocara canis] GN=kin-31	kin-31	0.967863	0.00151001	90.263	2	EGT(0.032)VY(0.968)QMDPR	-0.45806	1	88689
SH2 domain	0.295578	1.71	KHN87145.1	537	T	Tensin-3 [Toxocara canis] GN=TNS3	TNS3	0.999899	0.00648685	118.91	2	APT(1)PSFPVR	-3.6162	1	372290	0.999949	0.0153494	94.804	2	APT(1)PSFPVR	-3.3302	1	362080	0.999293	0.00017519	106.35	2	APT(0.999)PS(0.001)FPVR	-1.7038	1	375200
SH2 domain	0.295578	1.71	KHN88997.1	341	S	SHC-transforming protein 1 [Toxocara canis] GN=SHC1	SHC1	0.999705	0.000549222	76.494	4	KQS(1)QVFETIVQLIEHHR	5.0874	1	34847	0.999978	0.00149907	84.144	4	KQS(1)QVFETIVQLIEHHR	4.6269	1	37866	0.999987	3.52893e-12	85.443	4	KQS(1)QVFETIVQLIEHHR	1.9323	1	42571
SH3 domain	0.397544	1.47	KHN76643.1	2711	S	Plectin [Toxocara canis] GN=Plec	Plec	1	0.00399171	62.271	1	EMS(1)FEEAEK	-1.3664	2	83901	1	0.00885343	68.49	1	EMS(1)FEEAEK	0.70187	2	78278	1	0.00751598	70.389	1	EMS(1)FEEAEK	-2.9905	1	18710
SH3 domain	0.397544	1.47	KHN76643.1	1839	S	Plectin [Toxocara canis] GN=Plec	Plec	1	2.85668e-22	116.64	3	HGLQQTIAPEGMVLEEFEEIRDS(1)PAR	-2.0524	1	87799	1	2.64386e-203	296.96	3	HGLQQTIAPEGMVLEEFEEIRDS(1)PAR	-3.3954	1	116850	1	1.44003e-36	102.71	3	HGLQQTIAPEGMVLEEFEEIRDS(1)PAR	-3.5231	1	109160
SH3 domain	0.397544	1.47	KHN76643.1	3416	S	Plectin [Toxocara canis] GN=Plec	Plec	1	4.21991e-05	110.48	2	QMS(1)INQAIEEGYIDTGK	4.3439	1	300140									0.999942	0.0162593	48.037	2	QMS(1)INQAIEEGYIDTGK	5.3279	1	256710
SH3 domain	0.397544	1.47	KHN76643.1	3612	S	Plectin [Toxocara canis] GN=Plec	Plec	1	6.86023e-09	67.199	3	S(1)LIDDPQALADLQHEFLDNLAK	-1.2705	1	60756
SH3 domain	0.397544	1.47	KHN76643.1	3601	S	Plectin [Toxocara canis] GN=Plec	Plec	0.845683	0.00268281	84.999	2	S(0.041)S(0.113)S(0.846)EAMSGGDR	1.9699	1	118600	0.764127	0.0195428	56.938	2	S(0.118)S(0.118)S(0.764)EAMSGGDR	-0.63911	1	130660	0.880568	8.18892e-06	104.04	2	S(0.006)S(0.113)S(0.881)EAMSGGDR	0.34979	1	121730
SH3 domain	0.397544	1.47	KHN76643.1	3772	S	Plectin [Toxocara canis] GN=Plec	Plec	0.882443	0.0190365	62.271	2	T(0.118)S(0.882)DVPLWAR	-1.0074	1	102940									0.882443	0.02576	62.271	2	T(0.118)S(0.882)DVPLWAR	1.5813	1	73004
SH3 domain	0.397544	1.47	KHN76643.1	114	S	Plectin [Toxocara canis] GN=Plec	Plec	0.948243	1.25443e-06	98.328	2	VSEVLS(0.948)S(0.05)VDGVS(0.002)AR	-1.2375	1	56928	0.8806	1.73275e-06	64.21	2	VSEVLS(0.881)S(0.115)VDGVS(0.005)AR	-2.0648	1	53331	0.903618	2.73346e-05	85.742	2	VSEVLS(0.904)S(0.096)VDGVSAR	-2.7182	1	49422
SH3 domain	0.397544	1.47	KHN76643.1	208	T	Plectin [Toxocara canis] GN=Plec	Plec	1	1.73068e-06	89.489	2	LLDAEDVDVET(1)PDEK	-3.5519	1	197220	1	1.0446e-07	84.071	2	LLDAEDVDVET(1)PDEK	1.0513	1	171560	1	3.9874e-08	81.449	2	LLDAEDVDVET(1)PDEK	1.3557	1	206940
SH3 domain	0.397544	1.47	KHN76643.1	3093	S	Plectin [Toxocara canis] GN=Plec	Plec									0.990944	1.28978e-16	86.76	2	S(0.005)T(0.005)AQVQS(0.991)VELEPHAEFVGIDK	4.7609	1	232580	0.999829	4.75292e-19	97.042	2	STAQVQS(1)VELEPHAEFVGIDK	4.5966	1	256630
SH3 domain	0.397544	1.47	KHN76643.1	115	S	Plectin [Toxocara canis] GN=Plec	Plec									0.869227	0.00754456	83.061	2	VSEVLS(0.128)S(0.869)VDGVS(0.003)AR	-3.3862	1	139270
SH3 domain	0.397544	1.47	KHN76643.1	2523	T	Plectin [Toxocara canis] GN=Plec	Plec									0.999992	0.000422993	56.943	3	GT(1)IEVPADGYHIHEAER	-1.2831	1	25555
SH3 domain	0.397544	1.47	KHN76643.1	2664	S	Plectin [Toxocara canis] GN=Plec	Plec																	0.768515	0.00195648	54.556	2	PVGTAT(0.001)IEES(0.099)EQS(0.769)WS(0.128)FDAT(0.004)R	-9.686	1	113260
SH3 domain	0.397544	1.47	KHN88357.1	1176	S	Spectrin alpha chain [Toxocara canis] GN=alpha-Spec	alpha-Spec	1	3.45113e-12	144.38	2	EQQLGS(1)AHEVQR	-3.4888	1	268970	1	0.000450131	105.78	2	EQQLGS(1)AHEVQR	-1.3632	1	219540	1	0.000198309	128.28	2	EQQLGS(1)AHEVQR	-3.222	1	232260
SH3 domain	0.397544	1.47	KHN88357.1	2329	S	Spectrin alpha chain [Toxocara canis] GN=alpha-Spec	alpha-Spec	0.976022	0.00229283	59.625	2	ETENIQS(0.007)S(0.017)EEIES(0.976)AFR	3.2588	1	28463
SH3 domain	0.397544	1.47	KHN88357.1	1492	S	Spectrin alpha chain [Toxocara canis] GN=alpha-Spec	alpha-Spec	0.992791	0.0136592	72.031	2	LGES(0.993)QT(0.007)LQQFSR	-2.5652	1	72643	0.984489	0.011278	53.363	2	LGES(0.984)QT(0.015)LQQFSR	0.05607	1	85880	0.999309	0.000187154	111.98	2	LGES(0.999)QT(0.001)LQQFSR	0.49411	1	82748
SH3 domain	0.397544	1.47	KHN88357.1	1793	S	Spectrin alpha chain [Toxocara canis] GN=alpha-Spec	alpha-Spec	1	0.00793291	76.563	2	MAALEES(1)WDQIR	1.1356	1	53384	1	9.39203e-05	86.729	2	MAALEES(1)WDQIR	1.6428	1	44999	1	0.00018025	100.69	2	MAALEES(1)WDQIR	1.9987	2	90648
SH3 domain	0.397544	1.47	KHN88357.1	2083	S	Spectrin alpha chain [Toxocara canis] GN=alpha-Spec	alpha-Spec	0.96686	0.00354911	74.524	2	S(0.009)LS(0.967)T(0.024)AEEDFK	-2.5015	1	43198									0.752139	0.0118559	47.57	2	S(0.017)LS(0.752)T(0.231)AEEDFK	-3.9186	1	30810
SH3 domain	0.397544	1.47	KHN88357.1	1604	S	Spectrin alpha chain [Toxocara canis] GN=alpha-Spec	alpha-Spec									1	1.12773e-05	142.71	2	QKS(1)FMAAVK	1.8583	1	41641
SH3 domain	0.397544	1.47	KHN88357.1	85	S	Spectrin alpha chain [Toxocara canis] GN=alpha-Spec	alpha-Spec																	0.875279	0.00851355	50.641	3	LQTAS(0.062)EES(0.875)FRDPT(0.062)NLQAK	-3.0965	1	15506
Spectrin repeat	5.01184e-05	10.69	KHN72701.1	1289	S	Spectrin beta chain, non-erythrocytic 5 [Toxocara canis] GN=SPTBN5	SPTBN5	0.984412	8.3262e-66	133.29	3	GHEAFLEINTLGDS(0.016)VES(0.984)VENLLK	-1.387	1	30898	0.996286	3.25804e-27	103.04	3	GHEAFLEINTLGDS(0.004)VES(0.996)VENLLK	-0.33125	1	24932	0.99562	8.54722e-28	90.828	3	GHEAFLEINTLGDS(0.004)VES(0.996)VENLLK	-1.2932	1	20561
Spectrin repeat	5.01184e-05	10.69	KHN72701.1	1912	S	Spectrin beta chain, non-erythrocytic 5 [Toxocara canis] GN=SPTBN5	SPTBN5	0.99763	0.00263995	86.243	2	HAS(0.998)IPS(0.002)ELGK	1.9362	2	32132	0.999934	1.5392e-08	143.22	2	HAS(1)IPSELGK	3.4152	1	36055	0.999999	0.0086614	156.14	2	HAS(1)IPSELGK	3.9086	1	29341
Spectrin repeat	5.01184e-05	10.69	KHN72701.1	2772	S	Spectrin beta chain, non-erythrocytic 5 [Toxocara canis] GN=SPTBN5	SPTBN5	0.999991	0.0116727	85.813	2	HS(1)LLTENR	-0.39272	2	1136000	0.999994	0.000306461	97.594	2	HS(1)LLTENR	-1.2153	2	904290	0.999945	0.00191231	108.5	2	RHS(1)LLTENR	-3.3094	1	666200
Spectrin repeat	5.01184e-05	10.69	KHN72701.1	937	S	Spectrin beta chain, non-erythrocytic 5 [Toxocara canis] GN=SPTBN5	SPTBN5	1	0.00897299	110.88	2	RLLS(1)DMIK	-3.955	1	326640	1	0.00117476	94.66	2	RLLS(1)DMIK	-2.7171	1	349990	1	0.0101195	96.946	2	RLLS(1)DMIK	-2.4348	1	345680
Spectrin repeat	5.01184e-05	10.69	KHN72701.1	1556	S	Spectrin beta chain, non-erythrocytic 5 [Toxocara canis] GN=SPTBN5	SPTBN5									1	0.00515618	61.194	2	FES(1)LKEPAR	-1.274	1	95666
Spectrin repeat	5.01184e-05	10.69	KHN72701.1	1474	S	Spectrin beta chain, non-erythrocytic 5 [Toxocara canis] GN=SPTBN5	SPTBN5									1	0.0182058	72.042	2	S(1)LDDAHLK	-0.32735	1	649500
Spectrin repeat	5.01184e-05	10.69	KHN72701.1	3555	S	Spectrin beta chain, non-erythrocytic 5 [Toxocara canis] GN=SPTBN5	SPTBN5																	1	9.3524e-05	65.212	2	KVDS(1)VDDADNR	-0.61352	1	185170
Spectrin repeat	5.01184e-05	10.69	KHN76379.1	1600	S	Muscle M-line assembly protein unc-89 [Toxocara canis] GN=unc-89	unc-89	0.979723	0.00756591	58.916	2	NQT(0.02)FS(0.98)IENPR	-0.14217	1	30117
Spectrin repeat	5.01184e-05	10.69	KHN76379.1	981	T	Muscle M-line assembly protein unc-89 [Toxocara canis] GN=unc-89	unc-89																	1	0.0255846	58.313	2	AAPPPT(1)PPKPR	1.8001	1	578310
Spectrin repeat	5.01184e-05	10.69	KHN76643.1	2711	S	Plectin [Toxocara canis] GN=Plec	Plec	1	0.00399171	62.271	1	EMS(1)FEEAEK	-1.3664	2	83901	1	0.00885343	68.49	1	EMS(1)FEEAEK	0.70187	2	78278	1	0.00751598	70.389	1	EMS(1)FEEAEK	-2.9905	1	18710
Spectrin repeat	5.01184e-05	10.69	KHN76643.1	1839	S	Plectin [Toxocara canis] GN=Plec	Plec	1	2.85668e-22	116.64	3	HGLQQTIAPEGMVLEEFEEIRDS(1)PAR	-2.0524	1	87799	1	2.64386e-203	296.96	3	HGLQQTIAPEGMVLEEFEEIRDS(1)PAR	-3.3954	1	116850	1	1.44003e-36	102.71	3	HGLQQTIAPEGMVLEEFEEIRDS(1)PAR	-3.5231	1	109160
Spectrin repeat	5.01184e-05	10.69	KHN76643.1	3416	S	Plectin [Toxocara canis] GN=Plec	Plec	1	4.21991e-05	110.48	2	QMS(1)INQAIEEGYIDTGK	4.3439	1	300140									0.999942	0.0162593	48.037	2	QMS(1)INQAIEEGYIDTGK	5.3279	1	256710
Spectrin repeat	5.01184e-05	10.69	KHN76643.1	3612	S	Plectin [Toxocara canis] GN=Plec	Plec	1	6.86023e-09	67.199	3	S(1)LIDDPQALADLQHEFLDNLAK	-1.2705	1	60756
Spectrin repeat	5.01184e-05	10.69	KHN76643.1	3601	S	Plectin [Toxocara canis] GN=Plec	Plec	0.845683	0.00268281	84.999	2	S(0.041)S(0.113)S(0.846)EAMSGGDR	1.9699	1	118600	0.764127	0.0195428	56.938	2	S(0.118)S(0.118)S(0.764)EAMSGGDR	-0.63911	1	130660	0.880568	8.18892e-06	104.04	2	S(0.006)S(0.113)S(0.881)EAMSGGDR	0.34979	1	121730
Spectrin repeat	5.01184e-05	10.69	KHN76643.1	3772	S	Plectin [Toxocara canis] GN=Plec	Plec	0.882443	0.0190365	62.271	2	T(0.118)S(0.882)DVPLWAR	-1.0074	1	102940									0.882443	0.02576	62.271	2	T(0.118)S(0.882)DVPLWAR	1.5813	1	73004
Spectrin repeat	5.01184e-05	10.69	KHN76643.1	114	S	Plectin [Toxocara canis] GN=Plec	Plec	0.948243	1.25443e-06	98.328	2	VSEVLS(0.948)S(0.05)VDGVS(0.002)AR	-1.2375	1	56928	0.8806	1.73275e-06	64.21	2	VSEVLS(0.881)S(0.115)VDGVS(0.005)AR	-2.0648	1	53331	0.903618	2.73346e-05	85.742	2	VSEVLS(0.904)S(0.096)VDGVSAR	-2.7182	1	49422
Spectrin repeat	5.01184e-05	10.69	KHN76643.1	208	T	Plectin [Toxocara canis] GN=Plec	Plec	1	1.73068e-06	89.489	2	LLDAEDVDVET(1)PDEK	-3.5519	1	197220	1	1.0446e-07	84.071	2	LLDAEDVDVET(1)PDEK	1.0513	1	171560	1	3.9874e-08	81.449	2	LLDAEDVDVET(1)PDEK	1.3557	1	206940
Spectrin repeat	5.01184e-05	10.69	KHN76643.1	3093	S	Plectin [Toxocara canis] GN=Plec	Plec									0.990944	1.28978e-16	86.76	2	S(0.005)T(0.005)AQVQS(0.991)VELEPHAEFVGIDK	4.7609	1	232580	0.999829	4.75292e-19	97.042	2	STAQVQS(1)VELEPHAEFVGIDK	4.5966	1	256630
Spectrin repeat	5.01184e-05	10.69	KHN76643.1	115	S	Plectin [Toxocara canis] GN=Plec	Plec									0.869227	0.00754456	83.061	2	VSEVLS(0.128)S(0.869)VDGVS(0.003)AR	-3.3862	1	139270
Spectrin repeat	5.01184e-05	10.69	KHN76643.1	2523	T	Plectin [Toxocara canis] GN=Plec	Plec									0.999992	0.000422993	56.943	3	GT(1)IEVPADGYHIHEAER	-1.2831	1	25555
Spectrin repeat	5.01184e-05	10.69	KHN76643.1	2664	S	Plectin [Toxocara canis] GN=Plec	Plec																	0.768515	0.00195648	54.556	2	PVGTAT(0.001)IEES(0.099)EQS(0.769)WS(0.128)FDAT(0.004)R	-9.686	1	113260
Spectrin repeat	5.01184e-05	10.69	KHN88357.1	1176	S	Spectrin alpha chain [Toxocara canis] GN=alpha-Spec	alpha-Spec	1	3.45113e-12	144.38	2	EQQLGS(1)AHEVQR	-3.4888	1	268970	1	0.000450131	105.78	2	EQQLGS(1)AHEVQR	-1.3632	1	219540	1	0.000198309	128.28	2	EQQLGS(1)AHEVQR	-3.222	1	232260
Spectrin repeat	5.01184e-05	10.69	KHN88357.1	2329	S	Spectrin alpha chain [Toxocara canis] GN=alpha-Spec	alpha-Spec	0.976022	0.00229283	59.625	2	ETENIQS(0.007)S(0.017)EEIES(0.976)AFR	3.2588	1	28463
Spectrin repeat	5.01184e-05	10.69	KHN88357.1	1492	S	Spectrin alpha chain [Toxocara canis] GN=alpha-Spec	alpha-Spec	0.992791	0.0136592	72.031	2	LGES(0.993)QT(0.007)LQQFSR	-2.5652	1	72643	0.984489	0.011278	53.363	2	LGES(0.984)QT(0.015)LQQFSR	0.05607	1	85880	0.999309	0.000187154	111.98	2	LGES(0.999)QT(0.001)LQQFSR	0.49411	1	82748
Spectrin repeat	5.01184e-05	10.69	KHN88357.1	1793	S	Spectrin alpha chain [Toxocara canis] GN=alpha-Spec	alpha-Spec	1	0.00793291	76.563	2	MAALEES(1)WDQIR	1.1356	1	53384	1	9.39203e-05	86.729	2	MAALEES(1)WDQIR	1.6428	1	44999	1	0.00018025	100.69	2	MAALEES(1)WDQIR	1.9987	2	90648
Spectrin repeat	5.01184e-05	10.69	KHN88357.1	2083	S	Spectrin alpha chain [Toxocara canis] GN=alpha-Spec	alpha-Spec	0.96686	0.00354911	74.524	2	S(0.009)LS(0.967)T(0.024)AEEDFK	-2.5015	1	43198									0.752139	0.0118559	47.57	2	S(0.017)LS(0.752)T(0.231)AEEDFK	-3.9186	1	30810
Spectrin repeat	5.01184e-05	10.69	KHN88357.1	1604	S	Spectrin alpha chain [Toxocara canis] GN=alpha-Spec	alpha-Spec									1	1.12773e-05	142.71	2	QKS(1)FMAAVK	1.8583	1	41641
Spectrin repeat	5.01184e-05	10.69	KHN88357.1	85	S	Spectrin alpha chain [Toxocara canis] GN=alpha-Spec	alpha-Spec																	0.875279	0.00851355	50.641	3	LQTAS(0.062)EES(0.875)FRDPT(0.062)NLQAK	-3.0965	1	15506
Spectrin repeat	5.01184e-05	10.69	KHN89160.1	889	S	Spectrin beta chain [Toxocara canis] GN=beta-Spec	beta-Spec	0.997283	1.34749e-13	138.33	2	IDCQET(0.003)VS(0.997)WIEDK	0.092014	1	286760	0.988901	2.7761e-05	94.119	2	IDCQET(0.011)VS(0.989)WIEDK	-0.2709	1	296920	0.99865	5.44588e-05	111.75	2	IDCQET(0.001)VS(0.999)WIEDK	1.0198	1	324620
Spectrin repeat	5.01184e-05	10.69	KHN89160.1	919	S	Spectrin beta chain [Toxocara canis] GN=beta-Spec	beta-Spec	1	0.00897439	64.906	2	RLS(1)MMER	-0.75153	1	469140	1	0.0104244	113.46	2	RLS(1)MMER	0.40346	2	1979200
Spectrin repeat	5.01184e-05	10.69	KHN89160.1	2280	S	Spectrin beta chain [Toxocara canis] GN=beta-Spec	beta-Spec	0.942587	0.00422389	84.999	2	S(0.943)QT(0.057)LPVEGAK	-2.0464	1	132770
TAR DNA-binding protein 43, N-terminal domain	0.0165431	9.41	KHN76765.1	3274	S	Putative leucine-rich repeat-containing protein [Toxocara canis] GN=Tcan_08746	Tcan_08746	1	2.36592e-05	126.32	2	ADQEWS(1)LGEHR	1.5843	1	527650	1	0.00137923	90.376	2	ADQEWS(1)LGEHR	4.5632	1	460600	1	0.00469442	73.502	2	ADQEWS(1)LGEHR	3.2628	1	478300
TAR DNA-binding protein 43, N-terminal domain	0.0165431	9.41	KHN76765.1	5948	S	Putative leucine-rich repeat-containing protein [Toxocara canis] GN=Tcan_08746	Tcan_08746	1	4.90172e-05	107.46	2	ELGDLHGQVS(1)WLR	0.70567	1	223770	1	8.43545e-06	95.677	2	ELGDLHGQVS(1)WLR	2.0827	1	226210	1	0.000163126	146.75	2	ELGDLHGQVS(1)WLR	1.7366	1	228420
TAR DNA-binding protein 43, N-terminal domain	0.0165431	9.41	KHN76765.1	518	S	Putative leucine-rich repeat-containing protein [Toxocara canis] GN=Tcan_08746	Tcan_08746	1	0.000276514	77.347	2	LKNDAEWS(1)LGEHR	0.59923	2	124390	1	0.000254803	80.175	2	LKNDAEWS(1)LGEHR	-0.70768	1	104730	1	0.000337565	108.41	2	NDAEWS(1)LGEHR	-0.3068	3	367850
TAR DNA-binding protein 43, N-terminal domain	0.0165431	9.41	KHN76765.1	4898	S	Putative leucine-rich repeat-containing protein [Toxocara canis] GN=Tcan_08746	Tcan_08746	0.979787	0.0233722	83.474	2	NEELS(0.02)NS(0.98)LKEK	-2.4189	1	35731									0.99613	0.00817718	91.993	2	NEELS(0.004)NS(0.996)LKEK	0.65212	1	33834
TAR DNA-binding protein 43, N-terminal domain	0.0165431	9.41	KHN76765.1	173	S	Putative leucine-rich repeat-containing protein [Toxocara canis] GN=Tcan_08746	Tcan_08746	0.997612	5.13413e-55	103.1	2	SGFEAQAEEHLEEHS(0.998)DGS(0.951)IDS(0.051)GR	0.72238	5	4484800	0.999948	1.66707e-50	156.5	2	SGFEAQAEEHLEEHS(1)DGS(0.988)IDS(0.012)GR	-2.1331	12	8507200	0.999291	1.68352e-94	198.37	2	SGFEAQAEEHLEEHS(0.999)DGS(0.968)IDS(0.033)GR	0.42846	10	8786100
TAR DNA-binding protein 43, N-terminal domain	0.0165431	9.41	KHN76765.1	176	S	Putative leucine-rich repeat-containing protein [Toxocara canis] GN=Tcan_08746	Tcan_08746	0.973919	5.96712e-06	52.288	2	SGFEAQAEEHLEEHS(0.994)DGS(0.974)IDS(0.032)GR	0.51451	2	298740	0.987735	9.95274e-27	98.868	2	SGFEAQAEEHLEEHS(1)DGS(0.988)IDS(0.012)GR	-2.1331	9	5020300	0.992269	2.31039e-27	82.936	3	SGFEAQAEEHLEEHS(0.999)DGS(0.992)IDS(0.009)GR	-0.75283	7	4551900
TAR DNA-binding protein 43, N-terminal domain	0.0165431	9.41	KHN76765.1	255	Y	Putative leucine-rich repeat-containing protein [Toxocara canis] GN=Tcan_08746	Tcan_08746	0.921443	0.00473533	57.032	2	AAY(0.921)S(0.039)T(0.039)LVS(0.001)TPQK	-0.21485	1	1148200
TAR DNA-binding protein 43, N-terminal domain	0.0165431	9.41	KHN76765.1	4533	S	Putative leucine-rich repeat-containing protein [Toxocara canis] GN=Tcan_08746	Tcan_08746									1	0.0135231	120.21	2	DEKEWS(1)LGEHR	1.1003	1	261660	1	0.00535855	118.26	3	IRDEKEWS(1)LGEHR	-0.24577	2	1887700
TAR DNA-binding protein 43, N-terminal domain	0.0165431	9.41	KHN76765.1	6082	S	Putative leucine-rich repeat-containing protein [Toxocara canis] GN=Tcan_08746	Tcan_08746									1	0.0119399	65.12	2	LAMWDENS(1)PDDLK	-1.0892	1	49749	1	4.50947e-07	109.47	2	LAMWDENS(1)PDDLK	3.507	1	50350
TAR DNA-binding protein 43, N-terminal domain	0.0165431	9.41	KHN76765.1	867	S	Putative leucine-rich repeat-containing protein [Toxocara canis] GN=Tcan_08746	Tcan_08746									1	0.000612494	106.35	2	QWLS(1)DANNR	-1.2433	1	60948
TAR DNA-binding protein 43, N-terminal domain	0.0165431	9.41	KHN83610.1	537	S	hypothetical protein Tcan_17470 [Toxocara canis] GN=Tcan_17470	Tcan_17470	1	0.0150082	76.572	2	S(1)LDHMEAK	-1.3971	1	220360	1	0.0122071	72.365	2	S(1)LDHMEAK	-0.58551	1	55056	1	0.0210659	64.064	2	S(1)LDHMEAK	-2.8271	1	239290
Tubulin C-terminal domain	0.0574178	3.36	KHN79367.1	55	S	Tubulin beta-4 chain [Toxocara canis] GN=tbb-4	tbb-4	0.999423	0.00657889	48.892	2	INVYYNEAS(0.999)GGK	-2.4708	1	193830
Tubulin C-terminal domain	0.0574178	3.36	KHN80686.1	231	S	Tubulin alpha-3 chain [Toxocara canis] GN=mec-12	mec-12																	0.999995	1.33126e-09	97.681	2	LIS(1)QVVSSITASLR	-1.9126	1	16718
Tubulin C-terminal domain	0.0574178	3.36	KHN83264.1	231	S	Tubulin alpha chain [Toxocara canis] GN=Tcan_18435	Tcan_18435	0.999974	6.49307e-05	74.778	2	LIS(1)QVVSSITASLR	-2.9092	1	19763	0.999996	0.00514194	84.071	2	LIS(1)QVVSSITASLR	-1.807	1	18282
Tubulin/FtsZ family, GTPase domain	0.0718979	3.07	KHN79367.1	55	S	Tubulin beta-4 chain [Toxocara canis] GN=tbb-4	tbb-4	0.999423	0.00657889	48.892	2	INVYYNEAS(0.999)GGK	-2.4708	1	193830
Tubulin/FtsZ family, GTPase domain	0.0718979	3.07	KHN80686.1	231	S	Tubulin alpha-3 chain [Toxocara canis] GN=mec-12	mec-12																	0.999995	1.33126e-09	97.681	2	LIS(1)QVVSSITASLR	-1.9126	1	16718
Tubulin/FtsZ family, GTPase domain	0.0718979	3.07	KHN83264.1	231	S	Tubulin alpha chain [Toxocara canis] GN=Tcan_18435	Tcan_18435	0.999974	6.49307e-05	74.778	2	LIS(1)QVVSSITASLR	-2.9092	1	19763	0.999996	0.00514194	84.071	2	LIS(1)QVVSSITASLR	-1.807	1	18282
Ubiquitin family	0.223931	2.24	KHN78573.1	145	S	Ubiquilin-1 [Toxocara canis] GN=UBQLN1	UBQLN1	0.999846	0.000134541	59.09	2	EMMNS(1)PIMQSLLNNPDIFR	-1.9809	1	47371
Ubiquitin family	0.223931	2.24	KHN82029.1	65	S	Ubiquitin-60S ribosomal protein L40 [Toxocara canis] GN=ubq-2	ubq-2	0.872845	6.00121e-15	113.13	2	TLSDYNIQKES(0.873)T(0.127)LHLVLR	-0.31255	1	105510	0.886331	9.55973e-96	237.83	3	TLSDYNIQKES(0.886)T(0.114)LHLVLR	2.0151	3	381190
Ubiquitin family	0.223931	2.24	KHN82029.1	57	S	Ubiquitin-60S ribosomal protein L40 [Toxocara canis] GN=ubq-2	ubq-2	0.999508	0.000986422	106	2	TLS(1)DYNIQK	-2.0732	1	238360									0.82633	0.00272936	78.816	1	T(0.174)LS(0.826)DYNIQK	-1.6191	1	30770
Ubiquitin family	0.223931	2.24	KHN82029.1	66	T	Ubiquitin-60S ribosomal protein L40 [Toxocara canis] GN=ubq-2	ubq-2									0.778224	0.0148529	144.47	2	ES(0.222)T(0.778)LHLVLR	-2.5402	1	315610	0.995832	0.000664616	162.8	2	ES(0.004)T(0.996)LHLVLR	-1.4975	1	336470
Variant SH3 domain	0.000127476	5.88	KHN72701.1	1289	S	Spectrin beta chain, non-erythrocytic 5 [Toxocara canis] GN=SPTBN5	SPTBN5	0.984412	8.3262e-66	133.29	3	GHEAFLEINTLGDS(0.016)VES(0.984)VENLLK	-1.387	1	30898	0.996286	3.25804e-27	103.04	3	GHEAFLEINTLGDS(0.004)VES(0.996)VENLLK	-0.33125	1	24932	0.99562	8.54722e-28	90.828	3	GHEAFLEINTLGDS(0.004)VES(0.996)VENLLK	-1.2932	1	20561
Variant SH3 domain	0.000127476	5.88	KHN72701.1	1912	S	Spectrin beta chain, non-erythrocytic 5 [Toxocara canis] GN=SPTBN5	SPTBN5	0.99763	0.00263995	86.243	2	HAS(0.998)IPS(0.002)ELGK	1.9362	2	32132	0.999934	1.5392e-08	143.22	2	HAS(1)IPSELGK	3.4152	1	36055	0.999999	0.0086614	156.14	2	HAS(1)IPSELGK	3.9086	1	29341
Variant SH3 domain	0.000127476	5.88	KHN72701.1	2772	S	Spectrin beta chain, non-erythrocytic 5 [Toxocara canis] GN=SPTBN5	SPTBN5	0.999991	0.0116727	85.813	2	HS(1)LLTENR	-0.39272	2	1136000	0.999994	0.000306461	97.594	2	HS(1)LLTENR	-1.2153	2	904290	0.999945	0.00191231	108.5	2	RHS(1)LLTENR	-3.3094	1	666200
Variant SH3 domain	0.000127476	5.88	KHN72701.1	937	S	Spectrin beta chain, non-erythrocytic 5 [Toxocara canis] GN=SPTBN5	SPTBN5	1	0.00897299	110.88	2	RLLS(1)DMIK	-3.955	1	326640	1	0.00117476	94.66	2	RLLS(1)DMIK	-2.7171	1	349990	1	0.0101195	96.946	2	RLLS(1)DMIK	-2.4348	1	345680
Variant SH3 domain	0.000127476	5.88	KHN72701.1	1556	S	Spectrin beta chain, non-erythrocytic 5 [Toxocara canis] GN=SPTBN5	SPTBN5									1	0.00515618	61.194	2	FES(1)LKEPAR	-1.274	1	95666
Variant SH3 domain	0.000127476	5.88	KHN72701.1	1474	S	Spectrin beta chain, non-erythrocytic 5 [Toxocara canis] GN=SPTBN5	SPTBN5									1	0.0182058	72.042	2	S(1)LDDAHLK	-0.32735	1	649500
Variant SH3 domain	0.000127476	5.88	KHN72701.1	3555	S	Spectrin beta chain, non-erythrocytic 5 [Toxocara canis] GN=SPTBN5	SPTBN5																	1	9.3524e-05	65.212	2	KVDS(1)VDDADNR	-0.61352	1	185170
Variant SH3 domain	0.000127476	5.88	KHN73508.1	230	S	Endophilin-B1 [Toxocara canis] GN=SH3GLB1	SH3GLB1	1	3.76136e-23	122.16	2	AKS(1)LEAQSNAEADLR	-1.6783	1	115830	1	7.49226e-10	120.52	2	AKS(1)LEAQSNAEADLR	-2.7377	1	127730	1	1.85671e-07	94.865	2	AKS(1)LEAQSNAEADLR	-2.422	1	128360
Variant SH3 domain	0.000127476	5.88	KHN74873.1	128	S	Mitogen-activated protein kinase kinase kinase, partial [Toxocara canis] GN=slpr	slpr	0.999453	0.013899	42.495	2	S(0.999)ILVESNYDYTPR	-0.60154	1	35635
Variant SH3 domain	0.000127476	5.88	KHN75372.1	97	S	SH3 domain-containing kinase-binding protein 1 [Toxocara canis] GN=SH3KBP1	SH3KBP1	0.919314	0.0128805	43.177	3	IVNRLS(0.919)KDLS(0.081)FGR	-2.7146	1	27942	0.999447	0.0214235	51.577	3	IVNRLS(0.999)KDLS(0.001)FGR	-1.2451	1	24544
Variant SH3 domain	0.000127476	5.88	KHN75372.1	252	S	SH3 domain-containing kinase-binding protein 1 [Toxocara canis] GN=SH3KBP1	SH3KBP1	0.997888	7.32944e-213	242.35	3	VLFT(0.002)Y(0.001)S(0.998)PAHEDELALR	-1.0857	2	2681800	0.999255	1.24516e-142	223.26	2	VLFT(0.001)YS(0.999)PAHEDELALR	3.7025	2	2964600	0.993939	1.10182e-118	220.49	3	VLFT(0.003)Y(0.003)S(0.994)PAHEDELALR	-1.406	2	2984500
Variant SH3 domain	0.000127476	5.88	KHN75588.1	682	S	Epidermal growth factor receptor kinase substrate 8 [Toxocara canis] GN=Eps8	Eps8	1	1.03244e-12	135.89	2	DRS(1)VDNLNVDLDR	-2.4209	1	1133800									1	0.000763737	140.22	2	DRS(1)VDNLNVDLDR	-4.2261	1	856970
Variant SH3 domain	0.000127476	5.88	KHN75588.1	1033	T	Epidermal growth factor receptor kinase substrate 8 [Toxocara canis] GN=Eps8	Eps8	1	0.00292949	92.428	2	EILET(1)VGKR	-1.3961	1	39687
Variant SH3 domain	0.000127476	5.88	KHN75588.1	1126	T	Epidermal growth factor receptor kinase substrate 8 [Toxocara canis] GN=Eps8	Eps8	0.997883	0.024865	94.63	2	SGYDT(0.998)PT(0.002)AVELK	-1.2973	1	479600	0.999549	2.32415e-06	133.13	2	SGYDT(1)PTAVELK	-1.903	1	629520	0.999857	1.68921e-06	126.32	2	SGYDT(1)PTAVELK	-1.7634	1	689130
Variant SH3 domain	0.000127476	5.88	KHN75588.1	441	S	Epidermal growth factor receptor kinase substrate 8 [Toxocara canis] GN=Eps8	Eps8									0.954282	9.99892e-06	99.909	2	DDASAS(0.005)S(0.954)DS(0.037)S(0.004)EYFER	-4.1116	1	31744	0.852281	5.66054e-08	117.8	2	DDASAS(0.02)S(0.852)DS(0.117)S(0.011)EYFER	-0.13466	1	72048
Variant SH3 domain	0.000127476	5.88	KHN78735.1	139	T	Muscle M-line assembly protein unc-89 [Toxocara canis] GN=unc-89	unc-89	1	9.10052e-12	88.137	2	EIT(1)GGDLNLTEEQEAIMK	1.5618	2	180920	1	5.22174e-12	113.66	2	EIT(1)GGDLNLTEEQEAIMK	5.2532	1	115150	0.999999	3.51351e-06	72.311	2	EIT(1)GGDLNLTEEQEAIMK	1.9607	1	115770
Variant SH3 domain	0.000127476	5.88	KHN78735.1	20	T	Muscle M-line assembly protein unc-89 [Toxocara canis] GN=unc-89	unc-89																	0.988342	0.0193624	65.467	2	KY(0.002)T(0.988)AT(0.01)EDVSYAAHTSR	-4.2149	1	80171
Variant SH3 domain	0.000127476	5.88	KHN86670.1	66	S	MAGUK p55 subfamily member 5 [Toxocara canis] GN=MPP5	MPP5	0.995662	0.00828691	63.766	2	LQS(0.996)LENT(0.985)NHS(0.019)K	-4.5351	2	994010	0.999846	0.00377713	63.766	2	LQS(1)LENT(0.985)NHS(0.015)K	-5.1043	1	807020	0.999599	0.00964794	59.67	2	LQS(1)LENT(0.999)NHS(0.001)K	-4.6784	2	975620
Variant SH3 domain	0.000127476	5.88	KHN86670.1	70	T	MAGUK p55 subfamily member 5 [Toxocara canis] GN=MPP5	MPP5	0.998073	0.00828691	63.766	3	LQS(0.981)LENT(0.998)NHS(0.02)K	0.27221	2	994010	0.984793	0.00377713	63.766	2	LQS(1)LENT(0.985)NHS(0.015)K	-5.1043	1	807020	0.999399	0.00964794	59.67	2	LQS(1)LENT(0.999)NHS(0.001)K	-4.6784	2	975620
haloacid dehalogenase-like hydrolase	0.287897	1.88	KHN82508.1	194	S	Sodium/potassium-transporting ATPase subunit alpha [Toxocara canis] GN=Atpalpha	Atpalpha									0.942359	0.00455995	52.773	2	VDNS(0.054)S(0.942)LT(0.003)GESEPQS(0.001)R	-1.8309	1	56682	0.871174	6.64533e-10	95.263	2	VDNS(0.129)S(0.871)LTGESEPQSR	-3.5082	1	85492
haloacid dehalogenase-like hydrolase	0.287897	1.88	KHN83535.1	215	S	Plasma membrane calcium-transporting ATPase 3 [Toxocara canis] GN=ATP2B3	ATP2B3	0.930433	0.00350659	44.16	2	IDES(0.065)S(0.93)LT(0.004)GES(0.001)DLIR	-0.68639	1	27231
haloacid dehalogenase-like hydrolase	0.287897	1.88	KHN83535.1	1269	S	Plasma membrane calcium-transporting ATPase 3 [Toxocara canis] GN=ATP2B3	ATP2B3	0.948989	9.48187e-05	95.138	2	S(0.051)IS(0.949)LDTPLSIAHV	-2.2549	1	24030	0.922005	0.00599901	58.313	2	S(0.078)IS(0.922)LDTPLSIAHV	-0.95627	1	18501
