# Supplementary material for: Protein phosphorylation networks in Baylisascaris procyonis revealed by phosphoproteomic analysis
Source: Parasit Vectors. 2025 Jul 28;18:307. doi: 10.1186/s13071-025-06949-y (PMC12305901; doi:10.1186/s13071-025-06949-y)
Supplement: Supplementary file 4 — Additional file 4. Table S1. Overview of protein identification. [file 13071_2025_6949_MOESM4_ESM.zip]

Archive with 3 entries (2 files):
- New folder/
- New folder/Fig. S2.jpg
- New folder/Text S1.doc
