# Supplementary material for: Protein phosphorylation networks in Baylisascaris procyonis revealed by phosphoproteomic analysis
Source: Parasit Vectors. 2025 Jul 28;18:307. doi: 10.1186/s13071-025-06949-y (PMC12305901; doi:10.1186/s13071-025-06949-y)
Supplement: Supplementary file 6 — Additional file 6. Table S3. GO terms for the Baylisascaris procyonis phosphoproteins. [file 13071_2025_6949_MOESM6_ESM.xlsx]

## Sheet: Summary
Header line description of worksheet "Combine_ident"			Table 1. MS/MS spectrum database search analysis summary (Localization probability> 0.75)
Protein accession	Protein accession number of database used for search
Position	Modification site localization in protein		Total spectrums	Matched spectrums	Peptides	Modified peptides	Identified proteins	Identified sites
Amino acid	The amino acid that modification site modified)		344685	6618	3308	1689	450	854
Protein description	Protein functional description
Gene name	Name of the gene associated to the protein sequence
Localization probability	Probability of a certain amino acid containing this modification in this peptide
PEP	The maximal posterior error probability for peptides
Score	Andromeda score for the best associated MS/MS spectrum
Modified sequence	Identified peptide sequence marked with modification sites localization probabilities
Charge	The charge-state of the peptide
Mass error [ppm]	Parts per million ratio of peptide mass error between the theory and practice
MS/MS Counts	Number of spectrum matched with peptide
Header line description of table 1
Total spectrum	Number of spectrum produced by mass spectrometer
Matched spectrum	Number of spectrum matched with alignment protein
Peptides	Number of peptides which spectrum hit
Modified peptides	Total number of modified peptides identified
Identified proteins	Number of proteins detected by spectrum search analysis
Identified sites	Number of modification sites detected by spectrum search analysis
