# Supplementary material for: Protein phosphorylation networks in Baylisascaris procyonis revealed by phosphoproteomic analysis
Source: Parasit Vectors. 2025 Jul 28;18:307. doi: 10.1186/s13071-025-06949-y (PMC12305901; doi:10.1186/s13071-025-06949-y)
Supplement: Supplementary file 7 — Additional file 7. Table S4. Subcellular localization prediction of Baylisascaris procyonis phosphoproteins. [file 13071_2025_6949_MOESM7_ESM.xlsx]

## Sheet: Summary
Header line description of table 1			Table 1. MS/MS spectrum database search analysis summary (Localization probability> 0.75)
Total spectrum	Number of spectrum produced by mass spectrometer
Matched spectrum	Number of spectrum matched with alignment protein		Total spectrums	Matched spectrums	Peptides	Modified peptides	Identified proteins	Identified sites
Peptides	Number of peptides which spectrum hit		344685	6618	3308	1689	450	854
Modified peptides	Total number of modified peptides identified
Identified proteins	Number of proteins detected by spectrum search analysis
Identified sites	Number of modification sites detected by spectrum search analysis
Header line description of worksheet "Combine_ident"
Protein accession	Protein accession number of database used for search
Position	Modification site localization in protein
Amino acid	The amino acid that modification site modified)
Protein description	Protein functional description
Gene name	Name of the gene associated to the protein sequence
Localization probability	Probability of a certain amino acid containing this modification in this peptide
PEP	The maximal posterior error probability for peptides
Score	Andromeda score for the best associated MS/MS spectrum
Modified sequence	Identified peptide sequence marked with modification sites localization probabilities
Charge	The charge-state of the peptide
Mass error [ppm]	Parts per million ratio of peptide mass error between the theory and practice
MS/MS Counts	Number of spectrum matched with peptide

## Sheet: Combine_ident
Protein accession	Position	Amino acid	Protein description	Gene name	Localization probability BP_1	PEP BP_1	Score BP_1	Charge BP_1	Modified sequence BP_1	Mass error [ppm] BP_1	MS/MS Counts BP_1	Intensity BP_1	Localization probability BP_2	PEP BP_2	Score BP_2	Charge BP_2	Modified sequence BP_2	Mass error [ppm] BP_2	MS/MS Counts BP_2	Intensity BP_2	Localization probability BP_3	PEP BP_3	Score BP_3	Charge BP_3	Modified sequence BP_3	Mass error [ppm] BP_3	MS/MS Counts BP_3	Intensity BP_3
KHN70704.1	128	S	hypothetical protein Tcan_01950 [Toxocara canis] GN=Tcan_01950	Tcan_01950	0.986951	5.04007e-07	89.459	2	KPY(0.005)PPS(0.987)LPGS(0.735)QT(0.234)GT(0.039)PVK	-0.93291	2	386560	0.964995	5.86854e-05	74.152	2	KPYPPS(0.965)LPGS(0.03)QT(0.002)GT(0.002)PVK	-0.25494	1	283720
KHN70704.1	132	S	hypothetical protein Tcan_01950 [Toxocara canis] GN=Tcan_01950	Tcan_01950	0.755763	0.000543563	59.689	2	KPYPPS(0.205)LPGS(0.756)QT(0.116)GT(0.922)PVK	2.0355	2	225860
KHN70710.1	395	S	Voltage-dependent L-type calcium channel subunit beta-2 [Toxocara canis] GN=CACNB2	CACNB2	1	0.0200555	93.772	2	ATHPPVKS(1)PPR	-2.7563	1	475140									1	0.000208337	93.649	2	ATHPPVKS(1)PPR	-3.7656	1	318310
KHN70738.1	169	S	Ras-like protein family member 12 [Toxocara canis] GN=RASL12	RASL12	0.900464	0.00184303	68.548	2	LY(0.001)S(0.089)S(0.9)DS(0.01)EIASSASK	3.0261	1	53893									0.80327	2.99756e-05	67.927	2	LY(0.002)S(0.17)S(0.803)DS(0.024)EIASSASK	6.9764	1	59592
KHN70839.1	196	S	Coiled-coil domain-containing protein 6 [Toxocara canis] GN=CCDC6	CCDC6	1	0.0193255	104.04	2	KLS(1)QLQNER	-1.4539	1	230090	1	0.000459143	108.24	2	KLS(1)QLQNER	0.67559	1	236760	1	0.021175	95.656	2	KLS(1)QLQNER	2.1154	1	192370
KHN70840.1	205	S	Dual specificity mitogen-activated protein kinase kinase 6 [Toxocara canis] GN=Map2k6	Map2k6	0.7759	0.000208735	84.144	2	ICDFGISGHLT(0.224)NS(0.776)VAK	-0.3848	1	142740	0.962535	0.0021666	62.304	2	ICDFGISGHLT(0.037)NS(0.963)VAK	0.66964	1	173320
KHN70941.1	285	S	Transaldolase [Toxocara canis] GN=TALDO1	TALDO1	1	8.51263e-26	156.14	2	TQVMAAS(1)FR	-2.8068	2	973370	1	2.43635e-50	188.6	2	TQVMAAS(1)FR	-2.1237	3	1763400	1	2.1123e-07	173.07	2	TQVMAAS(1)FR	-2.0895	2	1736200
KHN83190.1	306	S	Calponin -like protein OV9M [Toxocara canis] GN=Tcan_04333	Tcan_04333	0.999841	0.00588678	54.261	2	FAS(1)QQGMTGFGTIR	0.12957	2	240940	1	5.46299e-18	125.14	2	FAS(1)QQGMTGFGTIR	0.61899	2	308370	0.999895	0.0184813	54.813	2	FAS(1)QQGMTGFGTIR	1.6226	1	199040
KHN83190.1	157	S	Calponin -like protein OV9M [Toxocara canis] GN=Tcan_04333	Tcan_04333	1	0.0161895	91.939	2	IRLS(1)DGIVR	-5.0339	1	265270
KHN83190.1	384	S	Calponin -like protein OV9M [Toxocara canis] GN=Tcan_04333	Tcan_04333	1	3.23442e-17	113.66	2	IWELEYPEEAEVS(1)LDRL	0.83495	3	697430									1	5.10113e-40	166.83	2	IWELEYPEEAEVS(1)LDRL	1.0842	1	397050
KHN71246.1	199	S	Calponin -like protein OV9M [Toxocara canis] GN=Tcan_08077	Tcan_08077	0.89804	6.87731e-30	81.031	3	MVDT(0.001)AHPEY(0.004)NPES(0.096)S(0.898)IDAT(0.001)TIPSQMGSNK	-5.5263	3	1937600
KHN71476.1	121	S	hypothetical protein Tcan_00645, partial [Toxocara canis] GN=Tcan_00645	Tcan_00645	1	0.00553735	89.382	2	YHRLS(1)AEEK	-1.2297	1	71632
KHN71630.1	80	S	Uncharacterized protein F13E6.1 [Toxocara canis] GN=F13E6.1	F13E6.1	0.911638	0.00319298	77.347	2	NS(0.088)S(0.912)LFKS(0.996)FES(0.004)K	-2.1926	2	606600									0.910309	1.67533e-05	101.52	2	NS(0.09)S(0.91)LFKS(0.997)FES(0.003)K	0.039994	1	506640
KHN71630.1	84	S	Uncharacterized protein F13E6.1 [Toxocara canis] GN=F13E6.1	F13E6.1	0.999985	2.54301e-10	155.34	2	NSSLFKS(1)FESK	-2.139	3	6451000	1	2.07507e-79	244.37	2	NSSLFKS(1)FESK	-3.0357	2	5648500	1	2.78173e-75	233.59	2	NSSLFKS(1)FESK	-3.4582	2	6171300
KHN71903.1	30	S	40S ribosomal protein S29 [Toxocara canis] GN=RpS29	RpS29	1	0.00501222	41.824	3	VCS(1)NHHGLIR	-2.1334	1	264590	1	0.0250712	59.731	2	VCS(1)NHHGLIR	0.058646	1	262790
KHN71943.1	601	S	Sodium/hydrogen exchanger 8 [Toxocara canis] GN=Slc9a8	Slc9a8	1	0.00310782	121.69	2	KKS(1)PVLLSK	-0.80795	1	134590	0.999987	0.0252926	84.102	2	KKS(1)PVLLSK	0.16991	1	139440	0.999998	0.000177222	100.07	2	KKS(1)PVLLSK	-2.7053	1	146620
KHN72090.1	136	S	Golgin subfamily A member 7 [Toxocara canis] GN=Golga7	Golga7	0.855481	1.02555e-08	92.593	2	VFEISLIT(0.019)T(0.126)S(0.855)PVLQR	0.066658	1	34828
KHN72132.1	151	S	Phosphoglucomutase-2 [Toxocara canis] GN=PGM2	PGM2	0.999998	1.0905e-81	226.09	2	CDAGLMITAS(1)HNPK	-3.4738	3	4634100	0.999542	3.28923e-85	230.55	2	CDAGLMITAS(1)HNPK	-1.873	1	4226100	0.999971	4.21667e-34	198.44	2	CDAGLMITAS(1)HNPK	-0.46209	1	4330100
KHN72377.1	695	S	hypothetical protein Tcan_12964 [Toxocara canis] GN=Tcan_12964	Tcan_12964	1	0.00140513	108.93	2	QGS(1)ADIWK	0.34747	1	258620	1	0.00860489	81.335	2	QGS(1)ADIWK	-0.72596	1	240400	1	0.021474	90.142	1	QGS(1)ADIWK	-5.2107	2	385050
KHN72377.1	2253	S	hypothetical protein Tcan_12964 [Toxocara canis] GN=Tcan_12964	Tcan_12964	0.999861	0.0194359	59.67	3	VHS(1)GHHFYEPK	-1.749	1	47324
KHN72440.1	15	S	Tumor protein p53-inducible protein 11 [Toxocara canis] GN=TP53I11	TP53I11	0.999994	1.51828e-06	137.58	2	KQS(1)ASDLQSR	-1.1079	1	530170
KHN72483.1	100	S	Glycerol-3-phosphate acyltransferase 3 [Toxocara canis] GN=agpat9	agpat9	0.999963	0.00189171	133.07	2	EKTES(1)IESK	0.41545	1	450020	0.999833	0.000708306	157.74	2	EKTES(1)IESK	-5.2645	1	482270	0.998482	0.00467376	143.22	2	EKT(0.002)ES(0.998)IESK	-1.7684	1	447600
KHN72554.1	65	S	Transforming growth factor beta-1-induced transcript 1 protein [Toxocara canis] GN=tgfb1i1	tgfb1i1	1	0.00187116	80.623	2	HNES(1)VLER	0.50393	1	93768	1	0.00878839	88.734	2	HNES(1)VLER	3.1172	1	60733	1	0.00491137	76.255	2	HNES(1)VLER	1.901	1	92676
KHN72701.1	1289	S	Spectrin beta chain, non-erythrocytic 5 [Toxocara canis] GN=SPTBN5	SPTBN5	0.984412	8.3262e-66	133.29	3	GHEAFLEINTLGDS(0.016)VES(0.984)VENLLK	-1.387	1	30898	0.996286	3.25804e-27	103.04	3	GHEAFLEINTLGDS(0.004)VES(0.996)VENLLK	-0.33125	1	24932	0.99562	8.54722e-28	90.828	3	GHEAFLEINTLGDS(0.004)VES(0.996)VENLLK	-1.2932	1	20561
KHN72701.1	1912	S	Spectrin beta chain, non-erythrocytic 5 [Toxocara canis] GN=SPTBN5	SPTBN5	0.99763	0.00263995	86.243	2	HAS(0.998)IPS(0.002)ELGK	1.9362	2	32132	0.999934	1.5392e-08	143.22	2	HAS(1)IPSELGK	3.4152	1	36055	0.999999	0.0086614	156.14	2	HAS(1)IPSELGK	3.9086	1	29341
KHN72701.1	2772	S	Spectrin beta chain, non-erythrocytic 5 [Toxocara canis] GN=SPTBN5	SPTBN5	0.999991	0.0116727	85.813	2	HS(1)LLTENR	-0.39272	2	1136000	0.999994	0.000306461	97.594	2	HS(1)LLTENR	-1.2153	2	904290	0.999945	0.00191231	108.5	2	RHS(1)LLTENR	-3.3094	1	666200
KHN72701.1	937	S	Spectrin beta chain, non-erythrocytic 5 [Toxocara canis] GN=SPTBN5	SPTBN5	1	0.00897299	110.88	2	RLLS(1)DMIK	-3.955	1	326640	1	0.00117476	94.66	2	RLLS(1)DMIK	-2.7171	1	349990	1	0.0101195	96.946	2	RLLS(1)DMIK	-2.4348	1	345680
KHN72759.1	57	S	Reticulocalbin-2 [Toxocara canis] GN=Rcn2	Rcn2	1	2.59242e-10	126.63	2	S(1)ADEFDDLPAEESK	0.35449	2	484690	1	4.93437e-07	113.86	2	S(1)ADEFDDLPAEESK	2.1286	2	496010	1	7.43481e-08	126.81	2	KS(1)ADEFDDLPAEESK	-1.3073	2	538460
KHN72821.1	1321	S	Spindle- and centromere-associated protein [Toxocara canis] GN=PUMA1	PUMA1	0.999974	0.0108347	127.03	2	RFQS(1)IISR	-1.0088	2	203870									0.999935	0.00566947	90.689	2	RFQS(1)IISR	-2.2503	1	162220
KHN78600.1	236	S	Spindle- and centromere-associated protein [Toxocara canis] GN=PUMA1	PUMA1	0.999999	0.00216645	90.376	2	NLAQYLS(1)EEQKK	5.6588	1	26150	1	0.000940562	102.57	2	NLAQYLS(1)EEQKK	0.99342	1	28944
KHN72821.1	392	S	Spindle- and centromere-associated protein [Toxocara canis] GN=PUMA1	PUMA1	0.999999	1.52213e-18	148.35	2	S(1)LS(1)PGGTHVVPSEVLR	2.1013	13	85845000	0.999999	8.01442e-68	214.41	2	S(1)LS(1)PGGTHVVPSEVLR	-2.6408	13	96068000	0.999994	1.1579e-31	176.3	2	S(1)LS(1)PGGTHVVPSEVLR	0.29522	15	108880000
KHN72821.1	394	S	Spindle- and centromere-associated protein [Toxocara canis] GN=PUMA1	PUMA1	0.999912	1.52213e-18	148.35	2	S(1)LS(1)PGGTHVVPSEVLR	1.8098	15	97601000	0.99989	8.01442e-68	214.41	2	T(0.036)RS(0.964)LS(1)PGGTHVVPSEVLR	1.6387	18	140000000	0.999898	1.1579e-31	182.09	2	S(1)LS(1)PGGTHVVPSEVLR	0.29522	17	146690000
KHN72841.1	154	S	Syntaxin-6 [Toxocara canis] GN=Stx6	Stx6	0.999985	1.42892e-06	141.44	2	LSDS(1)PTSSER	2.0787	1	489300	0.995834	0.00021577	121.96	2	LSDS(0.996)PT(0.002)S(0.002)SER	1.274	2	584540	0.99189	0.000948908	74.524	2	LS(0.001)DS(0.992)PT(0.005)S(0.002)S(0.001)ER	0.4166	1	462280
KHN72849.1	192	S	Vesicle-associated membrane protein 7 [Toxocara canis] GN=Vamp7	Vamp7	0.99856	1.55228e-177	239.98	2	TEALTQSS(0.001)ES(0.999)FK	2.0525	1	328500	0.876	2.49098e-10	153.52	2	TEALTQS(0.014)S(0.11)ES(0.876)FK	-0.26552	1	345530	0.942301	6.85976e-30	184.65	2	TEALTQS(0.015)S(0.043)ES(0.942)FK	3.447	1	374340
KHN72942.1	464	S	Uncharacterized protein M01A8.2 [Toxocara canis] GN=M01A8.2	M01A8.2	0.999933	0.00465642	44.598	2	S(1)ADDDALTR	-2.2707	1	30093
KHN73133.1	677	S	hypothetical protein Tcan_05825 [Toxocara canis] GN=Tcan_05825	Tcan_05825	0.864667	4.03807e-46	138.47	3	S(0.128)VS(0.865)PT(0.007)AHLHWTTVSETTSVSYSK	-2.4429	1	412510	0.957078	2.77821e-32	127.25	3	S(0.03)VS(0.957)PT(0.012)AHLHWTTVSETTSVSYSK	-0.96419	1	378870	0.807714	3.46585e-47	145.27	3	S(0.024)VS(0.808)PT(0.169)AHLHWTTVSETTSVSYSK	-0.2258	1	385240
KHN73136.1	26	S	hypothetical protein Tcan_05823 [Toxocara canis] GN=Tcan_05823	Tcan_05823	0.999929	0.000137901	123.92	2	YDLPS(1)PVSPPR	-4.387	1	1094900	0.99725	0.000154513	79.795	2	YDLPS(0.997)PVS(0.003)PPR	-1.8245	1	907940	0.999719	0.00318174	80.815	2	YDLPS(1)PVSPPR	-1.5174	1	925750
KHN73136.1	29	S	hypothetical protein Tcan_05823 [Toxocara canis] GN=Tcan_05823	Tcan_05823	0.892389	0.00566518	42.941	2	YDLPS(0.108)PVS(0.892)PPR	-3.1603	1	78879
KHN73148.1	133	S	60S ribosomal protein L22 [Toxocara canis] GN=rpl-22	rpl-22	1	2.30135e-240	271.97	2	YFQISQDDEDAS(1)DNES	-0.65138	4	6441200	0.999999	6.95657e-143	251.81	2	YFQISQDDEDAS(1)DNES	2.1409	5	7494900	0.994678	2.08763e-57	200.46	2	YFQISQDDEDAS(0.995)DNES(0.005)	2.3067	5	5867100
KHN73148.1	137	S	60S ribosomal protein L22 [Toxocara canis] GN=rpl-22	rpl-22	0.937654	1.66997e-18	140.78	2	YFQISQDDEDAS(0.062)DNES(0.938)	-4.479	1	362960									0.912569	0.0165992	66.66	2	YFQISQDDEDAS(0.087)DNES(0.913)	1.5951	1	194470
KHN73302.1	453	S	Palmitoyltransferase ZDHHC5 [Toxocara canis] GN=ZDHHC5	ZDHHC5	0.976442	0.0163061	54.556	2	IHES(0.001)LS(0.022)AHNVS(0.976)V	3.223	1	164320	0.983586	0.0285335	59.77	2	IHESLS(0.016)AHNVS(0.984)V	2.8148	1	159720
KHN73322.1	29	S	hypothetical protein Tcan_18252 [Toxocara canis] GN=Tcan_18252	Tcan_18252	1	0.00529462	91.245	2	S(1)FIGQMFLSR	-0.097178	1	153290	1	7.52943e-05	126.48	2	S(1)FIGQMFLSR	1.3065	2	213010	1	0.00158085	85.813	2	S(1)FIGQMFLSR	0.57352	1	131470
KHN73369.1	82	S	Calmodulin [Toxocara canis] GN=cmd-1	cmd-1	0.999356	0.000757885	125.75	2	MKDT(0.001)DS(0.999)EEEIR	-1.3514	2	984910	0.999783	2.85735e-40	183	2	MKDTDS(1)EEEIR	-1.3439	2	900770	0.998316	1.70315e-11	178.03	2	MKDT(0.002)DS(0.998)EEEIR	-3.9056	2	948780
KHN73401.1	438	S	Ubiquitin-conjugating enzyme E2 J1 [Toxocara canis] GN=UBE2J1	UBE2J1	0.999995	0.00779188	81.099	2	LASQIS(1)FK	-2.0247	1	20061
KHN73458.1	77	S	Ras-related protein Rab-7a [Toxocara canis] GN=RAB7A	RAB7A	1	1.02146e-10	101.64	2	FQS(1)LGVAFYR	-1.4015	1	44672	1	0.00586366	72.846	2	FQS(1)LGVAFYR	-2.1881	1	43151	1	9.09337e-06	124.06	2	FQS(1)LGVAFYR	-2.3055	1	38988
KHN73462.1	279	S	Troponin T [Toxocara canis] GN=mup-2	mup-2	1	2.03493e-13	132.63	2	GLDPDEAAAS(1)PHPPK	2.017	1	1086400	1	1.26058e-20	143.25	2	GLDPDEAAAS(1)PHPPK	2.0125	2	2506400
KHN73508.1	230	S	Endophilin-B1 [Toxocara canis] GN=SH3GLB1	SH3GLB1	1	3.76136e-23	122.16	2	AKS(1)LEAQSNAEADLR	-1.6783	1	115830	1	7.49226e-10	120.52	2	AKS(1)LEAQSNAEADLR	-2.7377	1	127730	1	1.85671e-07	94.865	2	AKS(1)LEAQSNAEADLR	-2.422	1	128360
KHN73749.1	4528	S	Twitchin [Toxocara canis] GN=unc-22	unc-22	1	0.0110267	64.064	2	IQLS(1)MLGR	-0.54867	1	34312	1	0.00379257	102.55	2	IQLS(1)MLGR	-1.3409	2	39547
KHN73749.1	4584	S	Twitchin [Toxocara canis] GN=unc-22	unc-22	0.99892	2.06508e-06	102.1	2	LESNDYLT(0.001)QLS(0.999)YDKCER	0.89057	2	714880	0.999981	4.17312e-45	171.26	2	LESNDYLTQLS(1)YDK	2.1298	2	770740	0.999715	7.1288e-25	175.38	2	LESNDYLTQLS(1)YDK	1.5673	1	357390
KHN73749.1	2428	S	Twitchin [Toxocara canis] GN=unc-22	unc-22	0.869025	0.0238103	47.561	1	S(0.869)DS(0.122)GT(0.009)YTIR	-3.3671	1	137910
KHN73856.1	246	S	hypothetical protein Tcan_12337 [Toxocara canis] GN=Tcan_12337	Tcan_12337	0.821939	0.00211209	69.201	2	DAS(0.822)S(0.175)GYS(0.001)S(0.002)HTESR	-2.4572	1	432670									0.902154	4.95286e-05	107.6	2	DAS(0.902)S(0.098)GYSSHTESR	-4.1612	1	407490
KHN73856.1	251	S	hypothetical protein Tcan_12337 [Toxocara canis] GN=Tcan_12337	Tcan_12337	0.977275	4.32135e-95	230.5	2	DASSGYS(0.023)S(0.977)HTESR	-1.8784	1	835100	0.911767	9.28821e-11	144.16	2	DASSGYS(0.072)S(0.912)HT(0.016)ESR	-5.1918	1	841430	0.886565	1.92588e-29	167.01	2	DASSGYS(0.112)S(0.887)HT(0.002)ESR	-3.9727	1	815060
KHN73856.1	255	S	hypothetical protein Tcan_12337 [Toxocara canis] GN=Tcan_12337	Tcan_12337	0.965552	0.000519316	91.993	2	DASSGYSS(0.001)HT(0.034)ES(0.966)R	-2.3326	1	45097	0.850669	0.0230721	65.212	2	DASSGYSS(0.001)HT(0.148)ES(0.851)R	-4.3276	1	62894	0.956791	0.0248297	65.421	2	DASSGYS(0.001)S(0.003)HT(0.039)ES(0.957)R	-3.6096	1	59981
KHN73857.1	59	S	Intermediate filament protein A, partial [Toxocara canis] GN=Tcan_12338	Tcan_12338	0.934537	1.03208e-20	123.14	2	AIGS(0.935)S(0.065)ISMTPFGSMSSGGGR	0.77663	1	117300	0.980059	8.25719e-61	167.64	2	AIGS(0.98)S(0.02)ISMTPFGSMSSGGGR	1.8639	1	103770	0.772418	4.45386e-18	94.838	2	AIGS(0.772)S(0.227)ISMTPFGSMSSGGGR	1.9868	1	31771
KHN73857.1	62	S	Intermediate filament protein A, partial [Toxocara canis] GN=Tcan_12338	Tcan_12338	0.866302	2.77243e-36	165.7	2	AIGS(0.018)S(0.116)IS(0.866)MTPFGSMSSGGGR	-0.69902	2	2705300	0.816333	5.99304e-180	270.72	2	AIGSS(0.001)IS(0.816)MT(0.174)PFGS(0.003)MS(0.005)SGGGR	-2.4301	3	6797500	0.851049	4.13806e-153	257.29	2	AIGSSIS(0.851)MT(0.149)PFGSMSSGGGR	0.096506	2	1470800
KHN73857.1	68	S	Intermediate filament protein A, partial [Toxocara canis] GN=Tcan_12338	Tcan_12338	0.980754	0	301.97	2	AIGSSISMT(0.001)PFGS(0.981)MS(0.014)S(0.005)GGGR	0.64923	6	14631000	0.978757	7.43578e-22	131.02	2	AIGSSISMTPFGS(0.979)MS(0.015)S(0.006)GGGR	0.99122	5	2112800	0.96254	9.66564e-175	283.1	2	AIGSSISMT(0.003)PFGS(0.963)MS(0.014)S(0.021)GGGR	1.2095	7	7496500
KHN73857.1	71	S	Intermediate filament protein A, partial [Toxocara canis] GN=Tcan_12338	Tcan_12338	0.885925	0	325.39	2	AIGSSISMTPFGSMS(0.114)S(0.886)GGGR	4.1742	5	10058000	0.960937	1.31403e-204	291.21	2	AIGSSISMTPFGS(0.002)MS(0.037)S(0.961)GGGR	2.272	6	28717000	0.928638	0	315.35	2	AIGSSISMTPFGS(0.008)MS(0.063)S(0.929)GGGR	2.4973	6	25003000
KHN73857.1	261	S	Intermediate filament protein A, partial [Toxocara canis] GN=Tcan_12338	Tcan_12338	1	9.42519e-110	226.09	2	ARS(1)DLDQETLNR	1.5604	1	5341800	1	3.38833e-31	187.01	2	ARS(1)DLDQETLNR	3.4571	1	4964900	1	2.83854e-08	168.69	2	ARS(1)DLDQETLNR	3.8829	1	4961800
KHN73857.1	33	S	Intermediate filament protein A, partial [Toxocara canis] GN=Tcan_12338	Tcan_12338	0.981638	0	320.76	2	IT(0.001)NKS(0.982)S(0.017)MDQVPLPEYR	-1.3045	7	16958000	0.960701	3.70709e-212	256.68	2	ITNKS(0.961)S(0.039)MDQVPLPEYR	0.78065	6	22328000	0.96796	8.97336e-207	271.49	2	ITNKS(0.968)S(0.032)MDQVPLPEYR	1.6538	10	43041000
KHN73857.1	34	S	Intermediate filament protein A, partial [Toxocara canis] GN=Tcan_12338	Tcan_12338	0.954689	9.72526e-141	233.85	2	ITNKS(0.045)S(0.955)MDQVPLPEYR	-5.5969	14	77029000	0.795251	0	285.82	2	IT(0.062)NKS(0.143)S(0.795)MDQVPLPEYR	-0.17875	15	81467000	0.932336	1.55069e-14	183	2	IT(0.002)NKS(0.066)S(0.932)MDQVPLPEYR	0.25558	17	49357000
KHN73857.1	407	S	Intermediate filament protein A, partial [Toxocara canis] GN=Tcan_12338	Tcan_12338	1	0.000151548	129.01	2	LADLEGRNS(1)LLEK	-3.2639	1	1376700	1	0.00100492	118.64	2	LADLEGRNS(1)LLEK	-3.3819	1	1376800	1	0.000150367	95.001	2	LADLEGRNS(1)LLEK	-3.7769	1	1492800
KHN73857.1	426	S	Intermediate filament protein A, partial [Toxocara canis] GN=Tcan_12338	Tcan_12338	0.999969	1.05492e-300	249.93	1	S(1)YEAALNDR	-2.4843	4	1411100	0.999472	8.78789e-59	144.55	1	S(0.999)Y(0.001)EAALNDR	-3.1053	3	889790	0.999801	3.5913e-26	111.03	1	S(1)YEAALNDR	-1.8013	3	948520
KHN73857.1	303	S	Intermediate filament protein A, partial [Toxocara canis] GN=Tcan_12338	Tcan_12338	1	7.15302e-68	202.16	2	VHDQEIAELQAMAS(1)R	2.3652	14	12713000	1	5.38213e-75	219.99	2	VHDQEIAELQAMAS(1)R	1.1332	16	12064000	1	7.54665e-137	267.95	2	VHDQEIAELQAMAS(1)R	-1.8808	20	22181000
KHN73857.1	85	S	Intermediate filament protein A, partial [Toxocara canis] GN=Tcan_12338	Tcan_12338	0.967243	9.9709e-50	153.84	2	TVTEIGS(0.967)S(0.032)S(0.001)IHSS(0.004)GLS(0.996)PFGQNAASTIR	-1.1967	1	683970	0.81135	0	348.94	2	TVTEIGS(0.811)S(0.175)S(0.014)IHS(0.001)S(0.017)GLS(0.982)PFGQNAASTIR	0.083787	2	9301900	0.808103	0	343.57	3	TVTEIGS(0.808)S(0.182)S(0.01)IHSSGLSPFGQNAASTIR	-3.3293	5	74608000
KHN73857.1	86	S	Intermediate filament protein A, partial [Toxocara canis] GN=Tcan_12338	Tcan_12338	0.757909	0	306.63	2	TVT(0.003)EIGS(0.155)S(0.758)S(0.085)IHS(0.62)S(0.377)GLS(0.002)PFGQNAASTIR	-0.32212	2	2387200	0.788564	2.16694e-110	177.71	2	TVTEIGS(0.099)S(0.789)S(0.113)IHS(0.354)S(0.643)GLS(0.003)PFGQNAASTIR	-2.844	2	11114000
KHN73857.1	87	S	Intermediate filament protein A, partial [Toxocara canis] GN=Tcan_12338	Tcan_12338	0.987943	0	339.98	3	TVTEIGSS(0.012)S(0.988)IHSSGLS(1)PFGQNAASTIR	-0.90398	4	10046000	0.944497	0	324.38	3	TVTEIGS(0.01)S(0.045)S(0.944)IHS(0.624)S(0.377)GLSPFGQNAASTIR	-3.2204	6	12706000	0.915304	2.10172e-274	273.67	3	TVTEIGS(0.001)S(0.08)S(0.915)IHS(0.017)S(0.028)GLS(0.958)PFGQNAASTIR	-0.2616	4	8382200
KHN73857.1	90	S	Intermediate filament protein A, partial [Toxocara canis] GN=Tcan_12338	Tcan_12338	0.86645	5.50143e-120	184.51	2	TVTEIGS(0.008)S(0.023)S(0.114)IHS(0.866)S(0.924)GLS(0.065)PFGQNAASTIR	0.98856	6	5126300	0.880378	0	333.55	2	TVTEIGS(0.49)S(0.49)S(0.02)IHS(0.88)S(0.119)GLSPFGQNAASTIR	-1.0393	9	13924000	0.993939	0	324.44	2	T(0.008)VT(0.227)EIGS(0.714)S(0.033)S(0.018)IHS(0.994)S(0.006)GLSPFGQNAASTIR	0.59483	4	12204000
KHN73857.1	91	S	Intermediate filament protein A, partial [Toxocara canis] GN=Tcan_12338	Tcan_12338	0.953515	0	306.63	2	TVTEIGS(0.331)S(0.55)S(0.119)IHS(0.016)S(0.954)GLS(0.03)PFGQNAASTIR	-0.85045	9	25486000	0.94853	0	333.55	2	TVTEIGS(0.032)S(0.115)S(0.849)IHS(0.042)S(0.949)GLS(0.014)PFGQNAASTIR	0.46516	12	34930000	0.973828	5.75948e-176	221.68	2	TVTEIGS(0.001)S(0.001)S(0.003)IHS(0.02)S(0.974)GLS(0.001)PFGQNAASTIR	0.03744	5	25162000
KHN73857.1	94	S	Intermediate filament protein A, partial [Toxocara canis] GN=Tcan_12338	Tcan_12338	0.999998	0	378.69	3	TVTEIGSS(0.012)S(0.988)IHSSGLS(1)PFGQNAASTIR	-0.90398	9	45694000	0.999981	0	348.94	3	TVTEIGS(0.632)S(0.14)S(0.228)IHSSGLS(1)PFGQNAASTIR	-1.1225	8	11427000	0.999791	0	383.25	3	TVTEIGSSSIHSSGLS(1)PFGQNAASTIR	-0.73215	9	87420000
KHN74012.1	473	S	Intermediate filament protein ifa-1 [Toxocara canis] GN=ifa-1	ifa-1	0.881937	7.84247e-14	118.87	2	GNVSIQET(0.118)S(0.882)PDGK	-3.0909	1	77177	0.99446	1.61671e-16	157.67	2	GNVSIQET(0.006)S(0.994)PDGK	0.53433	1	81336
KHN74012.1	46	S	Intermediate filament protein ifa-1 [Toxocara canis] GN=ifa-1	ifa-1	0.786213	4.46489e-204	282.23	3	IVTEMS(0.001)S(0.104)S(0.066)S(0.786)MT(0.026)S(0.017)GMSPFGQNAASTIR	-1.631	3	5523000
KHN74012.1	49	S	Intermediate filament protein ifa-1 [Toxocara canis] GN=ifa-1	ifa-1	0.91795	1.09537e-138	229.03	3	IVTEMSS(0.001)SSMT(0.081)S(0.918)GMSPFGQNAASTIR	-2.531	6	4294300	0.974795	0	412.78	2	IVTEMSSSSMT(0.012)S(0.975)GMS(0.013)PFGQNAASTIR	-0.065018	11	15526000	0.962968	8.1062e-68	174.61	2	IVTEMSSSSMT(0.035)S(0.963)GMS(0.001)PFGQNAASTIR	1.3716	12	8666300
KHN74012.1	52	S	Intermediate filament protein ifa-1 [Toxocara canis] GN=ifa-1	ifa-1	1	0	390.71	3	IVTEMSSSSMTSGMS(1)PFGQNAASTIR	-1.3116	14	16038000	0.999999	0	331.23	3	IVTEMSSSSMTSGMS(1)PFGQNAASTIR	0.13961	15	13961000	1	0	338.01	3	IVTEMSSSSMTSGMS(1)PFGQNAASTIR	-1.6719	17	13916000
KHN74034.1	448	S	Uncharacterized protein Tcan_08036 [Toxocara canis] GN=Tcan_08036	Tcan_08036	0.999968	1.27629e-60	214.78	2	SAS(1)ATNLFNPNK	-4.4944	1	566840	0.998845	1.89739e-06	163.09	2	S(0.001)AS(0.999)AT(0.001)NLFNPNK	-7.4748	1	565040	0.999383	5.1891e-14	177.41	2	S(0.001)AS(0.999)ATNLFNPNK	-2.5837	1	563450
KHN74050.1	98	S	Glutathione S-transferase 1 [Toxocara canis] GN=GST1	GST1	0.981895	0.00898524	64.906	2	S(0.018)GS(0.982)GYLVGK	-5.2283	1	125790	0.982528	0.0112075	66.664	2	S(0.017)GS(0.983)GYLVGK	-1.0369	1	122170
KHN74098.1	173	S	Actin-depolymerizing factor 1, isoforms a/b [Toxocara canis] GN=unc-60	unc-60	0.980339	1.92491e-17	131.48	2	ILQFQVS(0.98)DES(0.02)EIAHK	1.6961	1	248420	0.990746	1.05617e-10	111.75	2	ILQFQVS(0.991)DES(0.009)EIAHK	3.6704	2	273390	0.999509	9.85642e-13	149.14	2	ILQFQVS(1)DESEIAHK	2.3082	1	228220
KHN74162.1	84	S	Vacuolar protein sorting-associated protein 4B [Toxocara canis] GN=Vps4b	Vps4b	0.989221	0.000157163	63.355	2	SDPSVIVHDLLT(0.011)PCS(0.989)PGDR	1.4668	1	23520	0.868757	0.00222539	40.83	3	SDPSVIVHDLLT(0.131)PCS(0.869)PGDR	1.8152	1	9034.4
KHN76665.1	70	S	Paramyosin [Toxocara canis] GN=Tcan_14933	Tcan_14933	0.999997	6.48885e-05	59.171	2	ADLS(1)VQLIALTDR	-0.63401	1	134560	1	0.000117189	95.001	2	ADLS(1)VQLIALTDR	-1.7289	1	101980
KHN74185.1	50	S	Paramyosin [Toxocara canis] GN=PARA	PARA	1	1.13107e-24	151.52	2	LLQDDFES(1)ERELR	0.86658	2	2663400	1	2.68928e-29	151.52	2	LLQDDFES(1)ERELR	2.8509	2	2862600	1	4.17596e-39	160.04	2	LLQDDFES(1)ERELR	3.6608	2	3094600
KHN74185.1	211	S	Paramyosin [Toxocara canis] GN=PARA	PARA	1	0.00241215	67.661	2	LQAENS(1)DLLAEIHDQK	-4.5739	1	69544	1	0.00114289	75.006	2	LQAENS(1)DLLAEIHDQK	-1.9563	1	54644	1	0.0146159	48.945	2	LQAENS(1)DLLAEIHDQK	0.52721	1	61374
KHN74185.1	85	S	Paramyosin [Toxocara canis] GN=PARA	PARA	0.845834	7.25841e-14	131.63	2	LQDAECAT(0.154)DS(0.846)QIESNR	-4.2833	1	764770	0.998364	2.2149e-21	165.13	2	LQDAECAT(0.001)DS(0.998)QIESNR	-5.3555	2	1529000
KHN74185.1	10	S	Paramyosin [Toxocara canis] GN=PARA	PARA	0.957618	0.024744	65.404	2	S(0.042)PS(0.958)MALR	-1.4334	1	38162
KHN76665.1	274	S	Paramyosin [Toxocara canis] GN=Tcan_14933	Tcan_14933	0.999992	6.48519e-05	57.464	2	SQMQAQLHQVQLELDS(1)VR	-4.4707	2	75955
KHN74190.1	462	S	Paramyosin [Toxocara canis] GN=PARA	PARA	1	8.08465e-15	115.29	2	AVQELHEEQEHS(1)MK	-6.3045	1	18611									1	0.0133697	47.491	2	AVQELHEEQEHS(1)MK	-7.1278	2	42821
KHN74190.1	612	S	Paramyosin [Toxocara canis] GN=PARA	PARA	0.993916	0.00589279	126.17	2	HRS(0.994)T(0.006)VAIGK	1.9136	1	4543800
KHN74190.1	404	S	Paramyosin [Toxocara canis] GN=PARA	PARA	0.993296	5.23078e-05	93.772	2	ISDLT(0.004)S(0.993)INS(0.003)NLTAIK	0.59362	1	268070
KHN74190.1	407	S	Paramyosin [Toxocara canis] GN=PARA	PARA	0.97961	7.19499e-10	94.865	2	ISDLT(0.002)S(0.013)INS(0.98)NLT(0.005)AIK	-1.4239	1	81594	0.936807	0.00536688	72.075	2	ISDLTS(0.001)INS(0.937)NLT(0.063)AIK	-2.0422	1	85902	0.774291	7.85215e-08	91.1	2	ISDLTSINS(0.774)NLT(0.225)AIK	-1.2074	1	87292
KHN74190.1	421	S	Paramyosin [Toxocara canis] GN=PARA	PARA	0.890995	1.45208e-07	81.449	2	LETELS(0.891)T(0.109)AQADLDEVTK	-0.81287	1	281430
KHN76665.1	355	S	Paramyosin [Toxocara canis] GN=Tcan_14933	Tcan_14933	1	1.25392e-06	100.6	2	LQS(1)EVEVLIVDLEK	-3.5819	2	88441	1	2.75785e-06	96.453	2	LQS(1)EVEVLIVDLEK	-3.3165	2	99150	1	5.0887e-10	85.421	2	LQS(1)EVEVLIVDLEK	-3.2717	2	75758
KHN74272.1	185	S	hypothetical protein Tcan_03731 [Toxocara canis] GN=Tcan_03731	Tcan_03731	1	0.0108763	59.731	2	S(1)IQAADDPER	-0.89194	1	65804									1	0.0205249	46.358	2	S(1)IQAADDPER	2.947	1	66320
KHN85152.1	577	S	Glutamate dehydrogenase, mitochondrial [Toxocara canis] GN=Gdh	Gdh	1	0.00106639	114.93	2	NLNHVS(1)FGR	-0.93349	1	941900	1	0.0028678	91.245	2	NLNHVS(1)FGR	0.48342	1	978450
KHN74434.1	626	S	Calponin homology domain-containing protein [Toxocara canis] GN=Tcan_15002	Tcan_15002	0.965531	0.00459008	99.668	2	EMLT(0.034)S(0.966)RET(0.001)LEK	-1.1221	2	1184500	0.760319	0.00641135	58.338	2	EMLT(0.12)S(0.76)RET(0.12)LEK	0.66349	1	311470
KHN74434.1	920	S	Calponin homology domain-containing protein [Toxocara canis] GN=Tcan_15002	Tcan_15002	0.999997	0.0014146	92.747	2	TPNIS(1)EHELR	2.2575	1	800350	0.999905	0.000807198	58.338	2	TPNIS(1)EHELR	0.99144	1	862460	0.999965	0.00888238	58.338	2	TPNIS(1)EHELR	-0.34476	1	892640
KHN74617.1	303	S	Intermediate filament protein B [Toxocara canis] GN=Tcan_09686	Tcan_09686	0.967801	1.60986e-16	142.71	2	ANMES(0.032)S(0.968)YQR	-2.0214	2	1681800	0.98744	1.97421e-22	182.52	2	ANMES(0.013)S(0.987)YQR	0.81209	5	2584800	0.995175	3.63801e-07	131.54	2	ANMES(0.005)S(0.995)YQR	-2.1878	3	2039000
KHN74617.1	103	S	Intermediate filament protein B [Toxocara canis] GN=Tcan_09686	Tcan_09686	0.918652	0.000186419	109.88	2	IQYS(0.919)DS(0.081)LR	-0.50381	2	786350	0.957324	0.0059071	90.263	2	IQY(0.002)S(0.957)DS(0.041)LR	-1.4206	1	575030	0.996395	2.86176e-05	99.855	2	IQY(0.002)S(0.996)DS(0.002)LR	0.50576	1	564990
KHN74617.1	105	S	Intermediate filament protein B [Toxocara canis] GN=Tcan_09686	Tcan_09686	0.999606	9.39572e-25	136.84	2	IQYSDS(1)LR	1.1976	5	25588000	0.994516	1.05825e-13	120.65	2	IQYS(0.005)DS(0.995)LR	-0.37892	6	27122000	0.997946	2.46207e-05	126.29	2	IQYS(0.002)DS(0.998)LR	-1.1987	6	27873000
KHN74617.1	289	S	Intermediate filament protein B [Toxocara canis] GN=Tcan_09686	Tcan_09686	1	2.23755e-08	142.32	2	LKVS(1)EVQGSANR	-3.7314	1	1363500	1	0.00201315	99.909	2	LKVS(1)EVQGSANR	-2.6886	1	1304100	1	1.41753e-08	129.53	2	LKVS(1)EVQGSANR	-2.7128	1	1254100
KHN74617.1	294	S	Intermediate filament protein B [Toxocara canis] GN=Tcan_09686	Tcan_09686	1	1.13304e-45	195.09	2	VSEVQGS(1)ANR	1.6318	1	705420	1	1.04105e-20	193.94	2	VSEVQGS(1)ANR	-1.1068	1	781180	1	2.6226e-07	163.59	2	VSEVQGS(1)ANR	0.50047	1	768380
KHN74617.1	27	S	Intermediate filament protein B [Toxocara canis] GN=Tcan_09686	Tcan_09686	0.807514	2.84922e-05	48.836	2	MVT(0.006)EMGS(0.808)AS(0.177)IGGIS(0.009)PALSANAAK	1.401	1	12324
KHN74617.1	29	S	Intermediate filament protein B [Toxocara canis] GN=Tcan_09686	Tcan_09686	0.938684	5.51586e-65	147.86	2	MVTEMGS(0.06)AS(0.939)IGGIS(0.002)PALSANAAK	-2.156	4	4778000	0.999076	7.93286e-98	211.16	2	MVTEMGS(0.001)AS(0.999)IGGISPALSANAAK	-1.0587	3	3778900	0.999188	1.52778e-108	226.64	2	MVTEMGS(0.001)AS(0.999)IGGISPALSANAAK	1.5238	5	5696100
KHN74617.1	34	S	Intermediate filament protein B [Toxocara canis] GN=Tcan_09686	Tcan_09686	0.999991	5.32448e-270	264.46	2	MVTEMGSASIGGIS(1)PALSANAAK	-1.0482	6	49984000	0.999988	1.00104e-268	264.59	2	MVTEMGSASIGGIS(1)PALSANAAK	0.58171	7	51621000	0.999932	1.24317e-233	282.67	2	MVTEMGSASIGGIS(1)PALSANAAK	0.4024	12	51107000
KHN74617.1	418	S	Intermediate filament protein B [Toxocara canis] GN=Tcan_09686	Tcan_09686	0.999995	0	332.29	2	THS(1)LQQQEDTDSTR	-14.69	3	37998000	1	6.03978e-234	299.1	2	THS(1)LQQQEDTDSTR	-10.342	8	32500000	1	9.55038e-260	321.05	2	THS(1)LQQQEDTDSTR	-7.768	4	25264000
KHN74618.1	5	S	Intermediate filament protein B [Toxocara canis] GN=Tcan_09687	Tcan_09687	1	6.1266e-213	258.07	2	SKQS(1)QESSEYEIAYR	1.1354	9	22974000	1	0	328.64	2	SKQS(1)QESSEYEIAYR	1.0973	9	21725000	0.999684	6.45467e-152	269.55	2	QS(1)QES(0.349)S(0.651)EYEIAYR	-0.33517	11	26685000
KHN74618.1	9	S	Intermediate filament protein B [Toxocara canis] GN=Tcan_09687	Tcan_09687	0.884784	6.27127e-05	117.77	2	QSQES(0.115)S(0.885)EYEIAYR	1.9623	4	4191600	0.983465	3.31039e-16	139.61	2	QSQES(0.017)S(0.983)EYEIAYR	3.1459	4	4510100	0.999799	9.48366e-26	181.08	2	QSQESS(1)EYEIAYR	1.511	4	4944200
KHN74618.1	2	S	Intermediate filament protein B [Toxocara canis] GN=Tcan_09687	Tcan_09687	0.99953	0.000629724	81.449	2	S(1)KQS(0.981)QES(0.014)S(0.005)EYEIAYR	4.2289	4	1783500	0.999984	1.24831e-29	148.89	2	S(1)KQS(0.997)QES(0.002)S(0.001)EYEIAYR	-1.1889	6	3914100	0.999957	2.56102e-26	152.59	2	S(1)KQS(0.604)QES(0.393)S(0.003)EYEIAYR	2.951	5	3877100
KHN74785.1	701	S	Protein kinase C-like 3 [Toxocara canis] GN=pkc-3	pkc-3	0.94026	1.84924e-60	203.93	2	SHHETS(0.06)S(0.94)VGEK	-0.50621	1	136860
KHN82029.1	65	S	Ubiquitin-60S ribosomal protein L40 [Toxocara canis] GN=ubq-2	ubq-2	0.872845	6.00121e-15	113.13	2	TLSDYNIQKES(0.873)T(0.127)LHLVLR	-0.31255	1	105510	0.886331	9.55973e-96	237.83	3	TLSDYNIQKES(0.886)T(0.114)LHLVLR	2.0151	3	381190
KHN82029.1	57	S	Ubiquitin-60S ribosomal protein L40 [Toxocara canis] GN=ubq-2	ubq-2	0.999508	0.000986422	106	2	TLS(1)DYNIQK	-2.0732	1	238360									0.82633	0.00272936	78.816	1	T(0.174)LS(0.826)DYNIQK	-1.6191	1	30770
KHN74869.1	48	S	hypothetical protein Tcan_15369 [Toxocara canis] GN=Tcan_15369	Tcan_15369	0.99955	0.0184072	51.872	2	SVLNAS(1)PR	-2.0771	1	22072
KHN74873.1	128	S	Mitogen-activated protein kinase kinase kinase, partial [Toxocara canis] GN=slpr	slpr	0.999453	0.013899	42.495	2	S(0.999)ILVESNYDYTPR	-0.60154	1	35635
KHN74980.1	404	S	hypothetical protein Tcan_17431 [Toxocara canis] GN=Tcan_17431	Tcan_17431	0.936498	0.0264458	79.795	2	KS(0.064)S(0.936)IFGEAK	0.22421	1	268430
KHN76000.1	307	S	60S acidic ribosomal protein P0 [Toxocara canis] GN=rpa-0	rpa-0	1	1.87146e-230	275.19	2	KEEPKEES(1)DDEDMGFGLFD	3.0519	7	10133000	1	3.01611e-205	275.19	2	KEEPKEES(1)DDEDMGFGLFD	4.3419	8	12718000	1	1.02151e-115	224.45	2	KEEPKEES(1)DDEDMGFGLFD	2.1286	11	15997000
KHN75108.1	96	S	hypothetical protein Tcan_09359 [Toxocara canis] GN=Tcan_09359	Tcan_09359	1	2.47539e-45	206.03	2	QLS(1)MSEVEGR	-5.489	3	6518800	1	2.32043e-51	208.63	2	QLS(1)MSEVEGR	-5.7018	4	6523900	1	4.5281e-07	156.14	2	QLS(1)MSEVEGR	3.3103	3	6096000
KHN75108.1	89	S	hypothetical protein Tcan_09359 [Toxocara canis] GN=Tcan_09359	Tcan_09359	1	3.36835e-19	142.08	2	VYPVNQAS(1)QVLK	-3.3959	1	1356300	1	3.78201e-15	146.37	2	VYPVNQAS(1)QVLK	-2.2922	1	1291700	1	3.36569e-06	112.95	2	VYPVNQAS(1)QVLK	-1.4407	1	1185700
KHN75372.1	97	S	SH3 domain-containing kinase-binding protein 1 [Toxocara canis] GN=SH3KBP1	SH3KBP1	0.919314	0.0128805	43.177	3	IVNRLS(0.919)KDLS(0.081)FGR	-2.7146	1	27942	0.999447	0.0214235	51.577	3	IVNRLS(0.999)KDLS(0.001)FGR	-1.2451	1	24544
KHN75372.1	252	S	SH3 domain-containing kinase-binding protein 1 [Toxocara canis] GN=SH3KBP1	SH3KBP1	0.997888	7.32944e-213	242.35	3	VLFT(0.002)Y(0.001)S(0.998)PAHEDELALR	-1.0857	2	2681800	0.999255	1.24516e-142	223.26	2	VLFT(0.001)YS(0.999)PAHEDELALR	3.7025	2	2964600	0.993939	1.10182e-118	220.49	3	VLFT(0.003)Y(0.003)S(0.994)PAHEDELALR	-1.406	2	2984500
KHN75441.1	770	S	Myosin-9, partial [Toxocara canis] GN=MYH9	MYH9	0.992235	7.31876e-167	258.17	3	NS(0.008)S(0.992)PHDDLDSIGTEGSDLTDDLKR	-0.50341	2	4958500	0.983071	1.18599e-297	299.97	2	NS(0.017)S(0.983)PHDDLDSIGTEGSDLTDDLK	2.097	3	6550400	0.971756	9.96335e-262	313.31	3	NS(0.028)S(0.972)PHDDLDSIGTEGSDLTDDLKR	1.0825	3	7299200
KHN75483.1	107	S	Transthyretin-like protein 46 [Toxocara canis] GN=ttr-46	ttr-46	0.884145	2.73432e-11	140.3	2	GDS(0.884)S(0.116)ELTNIDPELR	-0.14729	1	259010	0.98895	2.58914e-119	241.15	2	GDS(0.989)S(0.011)ELTNIDPELR	0.39133	1	232160	0.993518	1.71198e-12	159.75	2	GDS(0.994)S(0.006)ELTNIDPELR	0.37949	1	189300
KHN75497.1	91	S	Twitchin [Toxocara canis] GN=unc-22	unc-22	0.832481	6.65837e-57	96.602	4	FYS(0.098)ADGENS(0.832)AT(0.069)FTVQAGNAPEFHDKPHIVQR	-2.7639	1	336260
KHN75497.1	193	S	Twitchin [Toxocara canis] GN=unc-22	unc-22	1	1.28013e-09	133.93	2	NAEGQNEQS(1)LNLCFD	0.68554	1	362630	1	0.00449842	78.673	2	NAEGQNEQS(1)LNLCFD	-2.6848	1	346150	1	8.59605e-11	117.03	2	NAEGQNEQS(1)LNLCFD	-2.2773	1	386310
KHN75588.1	682	S	Epidermal growth factor receptor kinase substrate 8 [Toxocara canis] GN=Eps8	Eps8	1	1.03244e-12	135.89	2	DRS(1)VDNLNVDLDR	-2.4209	1	1133800									1	0.000763737	140.22	2	DRS(1)VDNLNVDLDR	-4.2261	1	856970
KHN75599.1	304	S	Phosphoenolpyruvate carboxykinase [GTP] [Toxocara canis] GN=PEPCK	PEPCK	1	2.26999e-12	110.58	2	FVAAAFPS(1)ACGK	-0.50423	2	5340500	1	0.000542399	119.52	2	FVAAAFPS(1)ACGK	0.82615	1	5353500	1	0.00034309	132.9	2	FVAAAFPS(1)ACGK	1.1872	1	5517900
KHN75612.1	1067	S	Dynamin [Toxocara canis] GN=dyn-1	dyn-1	0.982943	0.0204215	47.361	2	S(0.017)NGPS(0.983)PVPR	-1.6251	1	40881	0.994217	0.0249937	40.861	2	S(0.006)NGPS(0.994)PVPR	-1.6631	1	42819	0.999901	0.0261651	65.879	2	SNGPS(1)PVPR	0.24328	1	43716
KHN75624.1	282	S	Myeloid leukemia factor [Toxocara canis] GN=Mlf	Mlf	1	2.28463e-262	293.43	2	EIS(1)EEEAEMSVPK	0.41297	3	4889800	1	0	326.64	2	EIS(1)EEEAEMSVPK	-2.5598	3	5019600	1	1.12697e-252	314.39	2	EIS(1)EEEAEMSVPK	-4.6278	2	5176700
KHN75643.1	206	S	Rab11 family-interacting protein 4A [Toxocara canis] GN=rab11fip4a	rab11fip4a	0.965215	8.25964e-58	132.33	3	FREEAQQDIDS(0.965)S(0.034)S(0.001)ELVEELSR	-2.8963	2	611950	0.837171	2.21839e-26	89.247	3	FREEAQQDIDS(0.837)S(0.154)S(0.008)ELVEELSR	-1.3832	1	177570
KHN75710.1	65	S	hypothetical protein Tcan_05607 [Toxocara canis] GN=Tcan_05607	Tcan_05607	0.886366	9.14771e-14	110.48	2	HESMAEGFT(0.104)S(0.886)EDGS(0.007)T(0.003)VVSK	-4.0978	2	1855100	0.870858	4.62434e-07	67.057	2	HESMAEGFT(0.127)S(0.871)EDGST(0.001)VVSK	-4.131	1	634600
KHN75718.1	1658	S	Ankyrin-2 [Toxocara canis] GN=ANK2	ANK2	1	6.41016e-05	64.21	2	HVHDS(1)ENGPIVEER	-1.8048	2	512340	1	0.00202145	84.266	2	HVHDS(1)ENGPIVEER	-1.3491	2	477210	1	2.46997e-07	82.747	2	HVHDS(1)ENGPIVEER	0.901	2	499120
KHN75806.1	10	S	Cadherin-related hmr-1, partial [Toxocara canis] GN=hmr-1	hmr-1	0.999998	5.49338e-17	106.93	2	IKS(1)LEADPDATAPYDELR	-3.5108	1	815470	0.999999	1.05477e-11	75.024	2	IKS(1)LEADPDATAPYDELR	-0.82602	1	803340	0.999994	0.00158415	71.299	2	IKS(1)LEADPDATAPYDELR	0.43818	1	835280
KHN75993.1	53	S	Actin-2 [Toxocara canis] GN=act-2b	act-2b	0.775019	1.71091e-07	44.019	3	HQGVMVGMGQKDS(0.775)Y(0.223)VGDEAQS(0.002)K	-1.9882	1	411760	0.995648	2.45037e-12	73.891	2	DS(0.996)Y(0.004)VGDEAQSK	1.4155	2	613080	0.986111	4.45084e-27	120.31	3	HQGVMVGMGQKDS(0.986)Y(0.014)VGDEAQSK	-0.42042	1	415950
KHN75993.1	61	S	Actin-2 [Toxocara canis] GN=act-2b	act-2b	1	3.27406e-07	111.98	2	DSYVGDEAQS(1)KR	-1.0723	1	238760	1	2.39909e-05	153.18	2	DSYVGDEAQS(1)KR	-1.5339	1	278320	1	0.000338603	139.7	2	DSYVGDEAQS(1)KR	-3.5684	1	295710
KHN76033.1	134	S	Plastin-2 [Toxocara canis] GN=Lcp1	Lcp1	0.999997	6.60415e-18	137.68	3	GMS(1)EHSNEEIVHTIR	-2.1201	2	1161500	1	7.72994e-28	120.52	2	GMS(1)EHS(1)NEEIVHTIR	0.88368	6	2016100	1	1.12572e-18	164.79	2	GMS(1)EHS(1)NEEIVHTIR	0.32801	4	2195300
KHN76033.1	137	S	Plastin-2 [Toxocara canis] GN=Lcp1	Lcp1	1	3.38255e-68	232.34	3	GMSEHS(1)NEEIVHTIR	-2.4635	3	2216200	1	6.78845e-62	236.82	3	GMSEHS(1)NEEIVHTIR	-1.6748	7	3165800	1	1.49262e-18	175.48	3	GMSEHS(1)NEEIVHTIR	-2.3498	5	3578500
KHN76117.1	183	S	Uridine-cytidine kinase 2 [Toxocara canis] GN=uck2	uck2	1	1.78981e-17	64.56	4	GAENEVAIDLILHHIHEILRS(1)PR	-0.071636	1	29830	1	0.0107783	47.267	3	GAENEVAIDLILHHIHEILRS(1)PR	0.15317	1	27607	1	6.05899e-20	63.359	3	GAENEVAIDLILHHIHEILRS(1)PR	-0.72369	1	22087
KHN76283.1	415	S	Ena/VASP-like protein [Toxocara canis] GN=EVL	EVL	0.952751	0.00496521	69.224	2	APS(0.953)GS(0.046)S(0.001)ISSQEEPR	0.29785	1	87742
KHN76287.1	65	S	hypothetical protein Tcan_14673 [Toxocara canis] GN=Tcan_14673	Tcan_14673	1	0.0256004	50.297	2	PQLY(1)S(1)VMAK	12.624	1	5613500
KHN76323.1	788	S	Vinculin [Toxocara canis] GN=Tcan_06884	Tcan_06884	0.995404	5.41174e-46	208.63	2	APT(0.005)S(0.995)PIMHDR	-1.2745	2	3013900	0.999682	0.00208836	143.22	2	APTS(1)PIMHDR	-2.2316	1	1265800	0.881786	0.00337993	110.44	2	APT(0.118)S(0.882)PIMHDR	-3.1556	2	2871300
KHN76326.1	176	S	5'-AMP-activated protein kinase subunit beta-2 [Toxocara canis] GN=PRKAB2	PRKAB2	0.999999	2.6742e-08	88.714	2	KVS(1)VAGAQPPSHDTPNDR	-8.1622	1	545920	0.999999	0.00015498	66.002	3	KVS(1)VAGAQPPSHDTPNDR	-1.892	2	1199000	0.999994	8.04545e-10	73.455	2	KVS(1)VAGAQPPSHDTPNDR	-6.3445	2	864170
KHN76358.1	282	S	hypothetical protein Tcan_09951 [Toxocara canis] GN=Tcan_09951	Tcan_09951	0.871276	0.00184287	85.742	2	DENFIASLIT(0.129)S(0.871)PR	-1.4133	1	24851
KHN76379.1	1600	S	Muscle M-line assembly protein unc-89 [Toxocara canis] GN=unc-89	unc-89	0.979723	0.00756591	58.916	2	NQT(0.02)FS(0.98)IENPR	-0.14217	1	30117
KHN76390.1	535	S	Heat shock 70 kDa protein A [Toxocara canis] GN=hsp-1	hsp-1	1	0.000938895	98.865	2	GRLS(1)KDEIDR	0.077936	1	1702800	1	6.5225e-13	122.2	2	GRLS(1)KDEIDR	0.68715	1	1808800	1	0.00311211	101.43	2	GRLS(1)KDEIDR	0.33386	1	1735100
KHN76489.1	89	S	hypothetical protein Tcan_13853 [Toxocara canis] GN=Tcan_13853	Tcan_13853	0.999948	0.00367373	76.572	2	EIS(1)MQAPTK	-7.786	1	1564000	0.999616	0.0116382	67.881	2	EIS(1)MQAPTK	-6.6163	1	1888900	0.985892	0.0262305	46.033	2	EIS(0.986)MQAPT(0.014)K	-5.717	1	2042300
KHN76498.1	17	S	Muscle LIM protein Mlp84B [Toxocara canis] GN=Mlp84B	Mlp84B	0.997513	4.80046e-05	74.733	2	S(0.998)VY(0.002)AAEEMVAGGYK	-3.7597	1	106210	0.999994	1.11224e-06	95.345	2	S(1)VYAAEEMVAGGYK	0.22059	1	95365	0.999999	1.60086e-07	124.24	2	S(1)VYAAEEMVAGGYK	-0.28746	1	113890
KHN76576.1	118	S	Glycine cleavage system H protein, mitochondrial [Toxocara canis] GN=ppl	ppl	0.999994	0.00174988	76.009	2	NTQVEANPS(1)LINK	-5.4308	1	94097	0.999993	0.00595874	52.201	2	NTQVEANPS(1)LINK	-5.7007	1	83739
KHN76581.1	49	S	Protein TFG [Toxocara canis] GN=TFG	TFG	0.998773	0.0227658	69.641	2	IKS(0.999)ANNIS(0.001)LK	-0.94824	1	19158
KHN76586.1	252	S	Charged multivesicular body protein 1b [Toxocara canis] GN=chmp1b	chmp1b	0.982826	6.04051e-182	266.35	2	VAT(0.002)S(0.983)S(0.015)AENDELTQR	1.1937	1	3887700	0.997066	1.66186e-207	288.22	2	VAT(0.002)S(0.997)S(0.001)AENDELTQR	3.4087	1	3687400	0.998027	2.36052e-180	300.3	2	VAT(0.002)S(0.998)SAENDELTQR	2.7423	1	3618300
KHN76586.1	253	S	Charged multivesicular body protein 1b [Toxocara canis] GN=chmp1b	chmp1b	0.996511	1.12121e-06	125.14	2	VATS(0.003)S(0.997)AENDELTQR	-1.4294	1	888530									0.99764	1.66639e-12	159.75	2	VATS(0.002)S(0.998)AENDELTQR	-0.90116	1	1023700
KHN76631.1	146	S	Guanylate kinase [Toxocara canis] GN=GUK1	GUK1	0.999856	0.000246733	112.95	2	PLVLSGPS(1)GGGK	-3.9868	1	394410	0.999799	0.000340589	98.167	2	PLVLSGPS(1)GGGK	-4.0352	1	348090	0.999955	1.55559e-06	96.313	2	PLVLSGPS(1)GGGK	-2.4041	1	325530
KHN76643.1	2711	S	Plectin [Toxocara canis] GN=Plec	Plec	1	0.00399171	62.271	1	EMS(1)FEEAEK	-1.3664	2	83901	1	0.00885343	68.49	1	EMS(1)FEEAEK	0.70187	2	78278	1	0.00751598	70.389	1	EMS(1)FEEAEK	-2.9905	1	18710
KHN76643.1	1839	S	Plectin [Toxocara canis] GN=Plec	Plec	1	2.85668e-22	116.64	3	HGLQQTIAPEGMVLEEFEEIRDS(1)PAR	-2.0524	1	87799	1	2.64386e-203	296.96	3	HGLQQTIAPEGMVLEEFEEIRDS(1)PAR	-3.3954	1	116850	1	1.44003e-36	102.71	3	HGLQQTIAPEGMVLEEFEEIRDS(1)PAR	-3.5231	1	109160
KHN76643.1	3416	S	Plectin [Toxocara canis] GN=Plec	Plec	1	4.21991e-05	110.48	2	QMS(1)INQAIEEGYIDTGK	4.3439	1	300140									0.999942	0.0162593	48.037	2	QMS(1)INQAIEEGYIDTGK	5.3279	1	256710
KHN76643.1	3612	S	Plectin [Toxocara canis] GN=Plec	Plec	1	6.86023e-09	67.199	3	S(1)LIDDPQALADLQHEFLDNLAK	-1.2705	1	60756
KHN76643.1	3601	S	Plectin [Toxocara canis] GN=Plec	Plec	0.845683	0.00268281	84.999	2	S(0.041)S(0.113)S(0.846)EAMSGGDR	1.9699	1	118600	0.764127	0.0195428	56.938	2	S(0.118)S(0.118)S(0.764)EAMSGGDR	-0.63911	1	130660	0.880568	8.18892e-06	104.04	2	S(0.006)S(0.113)S(0.881)EAMSGGDR	0.34979	1	121730
KHN76643.1	3772	S	Plectin [Toxocara canis] GN=Plec	Plec	0.882443	0.0190365	62.271	2	T(0.118)S(0.882)DVPLWAR	-1.0074	1	102940									0.882443	0.02576	62.271	2	T(0.118)S(0.882)DVPLWAR	1.5813	1	73004
KHN76643.1	114	S	Plectin [Toxocara canis] GN=Plec	Plec	0.948243	1.25443e-06	98.328	2	VSEVLS(0.948)S(0.05)VDGVS(0.002)AR	-1.2375	1	56928	0.8806	1.73275e-06	64.21	2	VSEVLS(0.881)S(0.115)VDGVS(0.005)AR	-2.0648	1	53331	0.903618	2.73346e-05	85.742	2	VSEVLS(0.904)S(0.096)VDGVSAR	-2.7182	1	49422
KHN76665.1	848	S	Paramyosin [Toxocara canis] GN=Tcan_14933	Tcan_14933	0.923938	0.00739803	67.887	2	ADQAES(0.924)S(0.076)LHLIR	0.88587	1	148330	0.939976	0.000417213	106.58	2	ADQAES(0.94)S(0.06)LHLIR	3.1128	1	152100
KHN76665.1	849	S	Paramyosin [Toxocara canis] GN=Tcan_14933	Tcan_14933	0.998381	1.90651e-75	199.04	2	ADQAES(0.002)S(0.998)LHLIR	0.75243	1	1647100	0.887326	5.38438e-15	173.26	2	ADQAES(0.113)S(0.887)LHLIR	2.2075	1	1584700
KHN76665.1	612	S	Paramyosin [Toxocara canis] GN=Tcan_14933	Tcan_14933	0.999949	0.000367626	116.28	2	KVS(1)ALSAELEECK	1.6391	1	478830									0.999881	0.000116362	110.09	2	KVS(1)ALSAELEECK	1.127	1	406560
KHN76665.1	54	S	Paramyosin [Toxocara canis] GN=Tcan_14933	Tcan_14933	1	1.06986e-24	128.41	2	LLQEDLDS(1)ERELR	3.8463	3	1027200	1	1.98621e-32	159.75	2	LLQEDLDS(1)ERELR	1.9394	2	1146800	1	1.14252e-11	161.23	2	LLQEDLDS(1)ERELR	2.6345	2	1416700
KHN76665.1	820	S	Paramyosin [Toxocara canis] GN=Tcan_14933	Tcan_14933	0.996043	2.88856e-06	117.03	2	QLGEAES(0.996)LT(0.004)MANIQR	-2.5142	1	139660	0.87098	0.00203186	88.421	2	QLGEAES(0.871)LT(0.129)MANIQR	3.1609	2	423660	0.992864	1.03943e-07	140.3	2	QLGEAES(0.993)LT(0.007)MANIQR	2.6727	2	475390
KHN76665.1	8	S	Paramyosin [Toxocara canis] GN=Tcan_14933	Tcan_14933	0.995662	3.7648e-17	179.36	2	S(0.996)PS(0.004)AALYK	-4.8546	4	6704600	0.982606	4.28833e-07	136.39	2	SGSLYRS(0.983)PS(0.017)AALYK	-1.0019	3	1734500
KHN76765.1	3274	S	Putative leucine-rich repeat-containing protein [Toxocara canis] GN=Tcan_08746	Tcan_08746	1	2.36592e-05	126.32	2	ADQEWS(1)LGEHR	1.5843	1	527650	1	0.00137923	90.376	2	ADQEWS(1)LGEHR	4.5632	1	460600	1	0.00469442	73.502	2	ADQEWS(1)LGEHR	3.2628	1	478300
KHN76765.1	5948	S	Putative leucine-rich repeat-containing protein [Toxocara canis] GN=Tcan_08746	Tcan_08746	1	4.90172e-05	107.46	2	ELGDLHGQVS(1)WLR	0.70567	1	223770	1	8.43545e-06	95.677	2	ELGDLHGQVS(1)WLR	2.0827	1	226210	1	0.000163126	146.75	2	ELGDLHGQVS(1)WLR	1.7366	1	228420
KHN76765.1	518	S	Putative leucine-rich repeat-containing protein [Toxocara canis] GN=Tcan_08746	Tcan_08746	1	0.000276514	77.347	2	LKNDAEWS(1)LGEHR	0.59923	2	124390	1	0.000254803	80.175	2	LKNDAEWS(1)LGEHR	-0.70768	1	104730	1	0.000337565	108.41	2	NDAEWS(1)LGEHR	-0.3068	3	367850
KHN76765.1	4898	S	Putative leucine-rich repeat-containing protein [Toxocara canis] GN=Tcan_08746	Tcan_08746	0.979787	0.0233722	83.474	2	NEELS(0.02)NS(0.98)LKEK	-2.4189	1	35731									0.99613	0.00817718	91.993	2	NEELS(0.004)NS(0.996)LKEK	0.65212	1	33834
KHN76765.1	173	S	Putative leucine-rich repeat-containing protein [Toxocara canis] GN=Tcan_08746	Tcan_08746	0.997612	5.13413e-55	103.1	2	SGFEAQAEEHLEEHS(0.998)DGS(0.951)IDS(0.051)GR	0.72238	5	4484800	0.999948	1.66707e-50	156.5	2	SGFEAQAEEHLEEHS(1)DGS(0.988)IDS(0.012)GR	-2.1331	12	8507200	0.999291	1.68352e-94	198.37	2	SGFEAQAEEHLEEHS(0.999)DGS(0.968)IDS(0.033)GR	0.42846	10	8786100
KHN76765.1	176	S	Putative leucine-rich repeat-containing protein [Toxocara canis] GN=Tcan_08746	Tcan_08746	0.973919	5.96712e-06	52.288	2	SGFEAQAEEHLEEHS(0.994)DGS(0.974)IDS(0.032)GR	0.51451	2	298740	0.987735	9.95274e-27	98.868	2	SGFEAQAEEHLEEHS(1)DGS(0.988)IDS(0.012)GR	-2.1331	9	5020300	0.992269	2.31039e-27	82.936	3	SGFEAQAEEHLEEHS(0.999)DGS(0.992)IDS(0.009)GR	-0.75283	7	4551900
KHN76777.1	62	S	hypothetical protein Tcan_08756 [Toxocara canis] GN=Tcan_08756	Tcan_08756	0.98343	0.00367751	81.163	2	SGS(0.983)T(0.016)LFGR	-0.43463	1	229240	0.96425	0.000507825	76.572	2	S(0.006)GS(0.964)T(0.03)LFGR	-2.8921	1	188740	0.821771	0.0197738	76.572	2	S(0.001)GS(0.822)T(0.177)LFGR	-3.5756	1	240310
KHN76782.1	476	S	Adenylate kinase isoenzyme 1 [Toxocara canis] GN=F38B2.4	F38B2.4	1	1.35089e-60	202.24	2	IPS(1)EGTIDDIFK	1.9495	1	1868000	0.999997	1.25541e-53	215.93	2	IPS(1)EGTIDDIFK	4.0161	1	1537000	0.999991	2.95577e-51	223.55	2	IPS(1)EGTIDDIFK	-0.18014	1	1546200
KHN76782.1	338	S	Adenylate kinase isoenzyme 1 [Toxocara canis] GN=F38B2.4	F38B2.4	0.926776	5.48576e-09	146.34	2	YGLT(0.001)HLS(0.927)S(0.072)GDLLR	-1.211	1	447290									0.974586	4.31352e-06	166.65	2	YGLTHLS(0.975)S(0.025)GDLLR	-0.94848	1	485050
KHN76811.1	327	S	Malate dehydrogenase, cytoplasmic [Toxocara canis] GN=mdh1	mdh1	1	0.00262381	77.325	2	IVQGLS(1)IDEFAK	-3.056	1	177370	1	0.00300814	70.598	2	IVQGLS(1)IDEFAK	-1.6809	1	185140	1	0.00153837	66.485	2	IVQGLS(1)IDEFAK	-2.2293	1	200590
KHN76811.1	265	S	Malate dehydrogenase, cytoplasmic [Toxocara canis] GN=mdh1	mdh1	0.998625	8.2498e-34	189.13	2	KLS(0.999)S(0.001)AMSAAK	-1.594	2	4851100	0.994949	1.51853e-07	165.02	2	KLS(0.995)S(0.005)AMSAAK	-2.1731	3	6430500	0.999306	3.69705e-07	155.57	2	KLS(0.999)S(0.001)AMSAAK	-1.8438	3	6372100
KHN76906.1	167	S	Cytoplasmic dynein 1 intermediate chain 1 [Toxocara canis] GN=DYNC1I1	DYNC1I1	0.998674	2.67092e-61	209.84	2	HLDINFDES(0.999)PT(0.001)R	-1.4741	3	5212100	0.999909	7.01124e-114	257.55	2	HLDINFDES(1)PTR	0.43522	3	4601800	0.999687	1.00856e-111	239.37	2	HLDINFDES(1)PTR	-0.16892	1	5171500
KHN76950.1	1123	S	Sodium-driven chloride bicarbonate exchanger [Toxocara canis] GN=Slc4a10	Slc4a10	0.985863	1.23415e-60	174.02	2	HIASESHT(0.014)S(0.986)LQK	-3.2519	3	927490									0.987246	3.64679e-66	198.1	2	HIASESHT(0.013)S(0.987)LQK	-2.7797	2	678220
KHN76950.1	1163	S	Sodium-driven chloride bicarbonate exchanger [Toxocara canis] GN=Slc4a10	Slc4a10	0.992347	4.0105e-55	120.55	3	VIKPS(0.992)PHGS(0.005)S(0.002)T(0.001)QLNNEETPLLDK	-2.4563	1	1622600									0.994799	3.22369e-67	149.95	3	VIKPS(0.995)PHGS(0.004)S(0.001)TQLNNEETPLLDK	-1.2077	1	1515900
KHN77077.1	48	S	Fructose-bisphosphate aldolase 1 [Toxocara canis] GN=aldo-1	aldo-1	0.821409	2.67289e-21	133.47	2	GILAADES(0.821)T(0.155)GS(0.023)MDKK	-0.18544	2	1904700									0.833996	1.6844e-09	104.86	2	GILAADES(0.834)T(0.145)GS(0.021)MDK	2.9567	2	1380800
KHN77077.1	51	S	Fructose-bisphosphate aldolase 1 [Toxocara canis] GN=aldo-1	aldo-1	0.986842	1.65206e-32	159.83	2	GILAADES(0.002)T(0.011)GS(0.987)MDKK	-3.5852	2	10361000	0.999949	7.08454e-61	222.25	2	GILAADESTGS(1)MDKK	-4.0651	3	1974800	0.98215	3.01209e-13	179.9	2	GILAADES(0.005)T(0.013)GS(0.982)MDK	2.6974	4	10133000
KHN77145.1	629	S	hypothetical protein Tcan_07001 [Toxocara canis] GN=Tcan_07001	Tcan_07001	0.999996	1.67078e-13	157.67	2	YAS(1)LPTLDASDAR	-1.2968	1	2493800	0.99994	1.69508e-07	141.87	2	YAS(1)LPTLDASDAR	3.1354	1	2427700	0.999999	2.82413e-15	160.07	2	YAS(1)LPTLDASDAR	0.11775	1	2281400
KHN77148.1	812	S	Integrin beta pat-3 [Toxocara canis] GN=pat-3	pat-3	0.999874	0.00502325	61.042	2	NPVYAGNS(1)AK	-0.97532	1	62317
KHN77197.1	332	S	Krev interaction trapped protein 1 [Toxocara canis] GN=KRIT1	KRIT1	0.867156	0.00106269	51.454	3	KVS(0.867)GES(0.133)WPILYPLHK	-1.4148	1	15013
KHN77336.1	653	S	putative coatomer subunit gamma [Toxocara canis] GN=T14G10.5	T14G10.5	0.864876	0.0253196	67.838	2	KKPALS(0.865)VEAT(0.135)VSK	1.7013	1	1452100	0.96976	0.00630814	81.578	2	KKPALS(0.97)VEAT(0.03)VSK	-0.85186	1	1446300
KHN77523.1	98	S	Ras-related protein Rab-33 [Toxocara canis] GN=rab-33	rab-33	1	1.5783e-16	135.13	2	IPS(1)NPLNK	-1.8189	2	1532800	1	4.39011e-05	115.05	2	IPS(1)NPLNK	-2.9392	2	1478500	1	0.0115711	87.573	2	IPS(1)NPLNKPYR	-4.2944	1	1174200
KHN77552.1	238	S	Stromal interaction molecule -like protein [Toxocara canis] GN=Stim	Stim	0.999986	1.292e-18	135.5	2	S(1)MESDFEDVQQK	1.7604	1	57698	0.991446	0.000576549	85.813	2	S(0.991)MES(0.009)DFEDVQQK	1.3003	1	54088	0.999997	3.19265e-06	119.43	2	S(1)MESDFEDVQQK	2.3465	1	64396
KHN77577.1	125	S	hypothetical protein Tcan_12474 [Toxocara canis] GN=Tcan_12474	Tcan_12474	0.998666	0.0197085	61.577	2	RS(0.999)Y(0.005)T(0.997)PVR	-2.7762	2	1727200
KHN77794.1	62	S	Uncharacterized protein F44E2.8 [Toxocara canis] GN=F44E2.8	F44E2.8	0.985307	0.000838838	112.93	2	QYT(0.015)S(0.985)FEGNR	-3.981	1	355400	0.998974	0.00402785	94.791	2	QYT(0.001)S(0.999)FEGNR	-0.63504	1	376590	0.998772	0.00603751	90.689	2	QYT(0.001)S(0.999)FEGNR	0.2417	1	352790
KHN77810.1	105	S	32 kDa beta-galactoside-binding lectin lec-3 [Toxocara canis] GN=lec-3	lec-3	0.991747	4.72733e-08	144.72	2	AHDS(0.992)KFS(0.008)ISVDQK	-2.2222	1	904580	0.982646	2.11695e-82	238.39	2	AHDS(0.983)KFS(0.017)ISVDQK	-0.94062	1	778900	0.957444	2.92755e-08	122.94	3	AHDS(0.957)KFS(0.043)ISVDQK	-2.7236	1	575440
KHN77810.1	108	S	32 kDa beta-galactoside-binding lectin lec-3 [Toxocara canis] GN=lec-3	lec-3	0.998935	3.33569e-05	86.952	2	FS(0.999)IS(0.001)VDQK	-2.9626	2	526270									0.999328	3.7141e-39	211.9	2	AHDS(0.001)KFS(0.999)ISVDQK	0.95308	1	662980
KHN77854.1	16	S	putative signal peptidase complex subunit 1 [Toxocara canis] GN=Tcan_17518	Tcan_17518	0.949775	0.000116513	126.63	2	KFS(0.95)T(0.05)YIDFVGQR	0.23264	1	274510	0.774604	0.000229168	85.742	2	KFS(0.775)T(0.225)YIDFVGQR	-0.84321	1	254300	0.972806	1.68737e-06	86.135	2	KFS(0.973)T(0.027)YIDFVGQR	-1.5106	1	256190
KHN77973.1	615	S	Signal transducer and activator of transcription 1 [Toxocara canis] GN=sta-1	sta-1	1	0.00112716	70.806	2	LDWS(1)PGEVIPR	0.69215	1	17646	1	0.00619054	62.454	2	LDWS(1)PGEVIPR	0.3462	1	13868
KHN77987.1	116	S	MANF/CDNF-like protein [Toxocara canis] GN=Y54G2A.23	Y54G2A.23	1	0.000902379	131.54	2	YDKS(1)IDWK	1.1816	1	163330	1	8.18119e-13	141.44	2	YDKS(1)IDWK	-1.0899	1	87363	1	0.0240025	94.791	2	YDKS(1)IDWK	2.4309	1	94877
KHN78033.1	164	S	Desumoylating isopeptidase 2 [Toxocara canis] GN=desi2	desi2	0.999935	2.04008e-12	103.09	3	S(1)GDYTSAVVEHAQEAIEEGHSNR	0.26502	1	244190	0.997521	3.31512e-09	85.227	3	S(0.998)GDY(0.001)T(0.001)SAVVEHAQEAIEEGHSNR	1.5828	1	220280	0.999643	2.06857e-28	75.533	3	S(1)GDYTSAVVEHAQEAIEEGHSNR	0.32346	1	236200
KHN78052.1	151	S	PDZ and LIM domain protein Zasp [Toxocara canis] GN=Zasp52	Zasp52	0.999839	7.0956e-14	96.78	2	IWKPS(1)ITENTEYNR	-0.011015	1	746780									0.973509	3.85417e-24	97.268	2	IWKPS(0.974)IT(0.026)ENTEYNR	1.0425	2	796670
KHN78052.1	423	S	PDZ and LIM domain protein Zasp [Toxocara canis] GN=Zasp52	Zasp52	0.99845	8.50164e-12	155.34	2	RPLS(0.001)IS(0.998)PT(0.001)PWK	1.7098	2	5015200	0.982086	0.00560933	137.4	2	RPLS(0.001)IS(0.982)PT(0.017)PWK	1.3536	2	5006300	0.999018	0.000359118	155.57	2	RPLS(0.001)IS(0.999)PTPWK	1.5129	2	4572900
KHN78052.1	434	S	PDZ and LIM domain protein Zasp [Toxocara canis] GN=Zasp52	Zasp52	0.993608	0.00233448	99.276	2	TQSPIS(0.994)PS(0.006)NR	0.5651	1	465320	0.953571	0.00453267	89.382	2	TQSPIS(0.954)PS(0.046)NR	3.8605	1	966080	0.998669	0.00109657	103.76	2	TQSPIS(0.999)PS(0.001)NR	2.065	1	1134400
KHN78143.1	294	S	hypothetical protein Tcan_15888 [Toxocara canis] GN=Tcan_15888	Tcan_15888	0.987291	0.0181102	57.003	2	APVFS(0.013)LS(0.987)AK	-3.2451	1	101340									0.997672	0.000415739	73.655	2	APVFS(0.002)LS(0.998)AK	-1.4675	1	75399
KHN78143.1	43	S	hypothetical protein Tcan_15888 [Toxocara canis] GN=Tcan_15888	Tcan_15888	0.999783	1.08369e-45	181.9	2	HFDPQKS(1)ETLR	0.44475	2	1930000	0.999487	7.01801e-65	177.41	2	HFDPQKS(0.999)ET(0.001)LR	0.055106	2	2027900	0.999834	7.66084e-37	200.9	2	HFDPQKS(1)ETLR	3.1098	2	1918500
KHN78250.1	262	S	putative elongation factor 1-gamma [Toxocara canis] GN=F17C11.9	F17C11.9	0.999647	0.00566663	62.454	2	VYS(1)NEDTATK	-0.57967	1	53306	0.998336	0.0298707	52.837	2	VY(0.001)S(0.998)NEDT(0.001)AT(0.001)K	1.4317	1	55477
KHN78475.1	397	S	Casein kinase I isoform gamma-1 [Toxocara canis] GN=Csnk1g1	Csnk1g1	0.999956	1.16479e-07	104.3	2	SQQPIAHTEDNS(1)EVK	-7.0404	1	405130	0.999973	1.4552e-07	104.3	2	SQQPIAHTEDNS(1)EVK	-5.3393	1	389850	0.999906	1.66359e-10	128.39	2	SQQPIAHTEDNS(1)EVK	-4.8214	1	424540
KHN78555.1	358	S	Importin subunit alpha-2 [Toxocara canis] GN=ima-2	ima-2	1	0.00235925	101.82	2	TECS(1)VELR	1.0772	1	286300	1	0.00100277	99.34	2	TECS(1)VELR	0.43943	1	300620	1	0.00416244	85.622	2	TECS(1)VELR	0.52825	1	291670
KHN78573.1	145	S	Ubiquilin-1 [Toxocara canis] GN=UBQLN1	UBQLN1	0.999846	0.000134541	59.09	2	EMMNS(1)PIMQSLLNNPDIFR	-1.9809	1	47371
KHN78600.1	107	S	Spindle- and centromere-associated protein [Toxocara canis] GN=PUMA1	PUMA1	0.99769	4.7065e-24	169.57	2	AHDDLS(0.002)S(0.998)FKR	2.3951	2	2541000	0.996679	1.23491e-12	174.05	2	AHDDLS(0.003)S(0.997)FK	2.4486	4	2711200	0.989715	1.86011e-18	190.68	2	AHDDLS(0.01)S(0.99)FK	1.57	2	2551700
KHN78600.1	128	S	Spindle- and centromere-associated protein [Toxocara canis] GN=PUMA1	PUMA1	1	1.29812e-46	148.69	2	EHADVMAS(1)LQR	1.2369	1	950480	1	1.41472e-29	183	2	EHADVMAS(1)LQR	-0.74301	2	1108200	1	7.69639e-19	162.52	2	EHADVMAS(1)LQR	0.37176	3	1314700
KHN78600.1	1127	S	Spindle- and centromere-associated protein [Toxocara canis] GN=PUMA1	PUMA1	1	1.5877e-46	184.65	2	HETLYKS(1)IEER	-0.80221	2	322590	1	1.45499e-51	160.07	2	HETLYKS(1)IEER	-4.7898	3	389750	1	3.663e-07	160.07	2	HETLYKS(1)IEER	-7.7633	1	357760
KHN78603.1	1315	S	Spindle- and centromere-associated protein [Toxocara canis] GN=PUMA1	PUMA1	0.999725	0.0132747	81.099	2	FQS(1)IISR	-1.9588	1	40623
KHN78603.1	1381	S	Spindle- and centromere-associated protein [Toxocara canis] GN=PUMA1	PUMA1	0.999997	1.11407e-24	160.07	2	HESLYKS(1)IEER	0.33987	1	78501	0.999996	0.00601209	99.668	2	HESLYKS(1)IEER	-2.0799	1	104660
KHN78606.1	1647	S	Spindle- and centromere-associated protein, partial [Toxocara canis] GN=PUMA1	PUMA1	1	0.0011956	76.563	2	KQQLES(1)ELMNVR	-3.2013	1	101890									1	0.00887746	67.887	2	KQQLES(1)ELMNVR	2.6579	1	106380
KHN78606.1	1423	S	Spindle- and centromere-associated protein, partial [Toxocara canis] GN=PUMA1	PUMA1	0.99986	5.84561e-91	242.43	2	KTS(1)DSHITISK	-0.73857	5	17397000	0.987677	5.7514e-79	221.62	2	KT(0.012)S(0.988)DSHITISK	-2.6407	2	16260000	0.998238	9.12242e-62	210.62	2	KT(0.002)S(0.998)DSHITISK	-3.2089	3	19495000
KHN78628.1	939	S	Spindle- and centromere-associated protein [Toxocara canis] GN=PUMA1	PUMA1	1	0.017074	74.486	1	AEES(1)ELR	-3.6665	1	2560800									1	0.0212454	56.378	1	AEES(1)ELR	-7.9376	1	2647400
KHN78728.1	467	S	Phosphatase and actin regulator 4-B [Toxocara canis] GN=phactr4-b	phactr4-b	0.998933	0.00856141	44.853	3	KLS(0.999)ERPS(0.001)AEELEQR	-4.5518	1	393550	0.989382	0.00178799	53.193	3	KLS(0.989)ERPS(0.011)AEELEQR	-1.6803	1	394000	0.990268	4.75092e-10	45.587	3	KLS(0.99)ERPS(0.01)AEELEQR	-0.35773	1	383890
KHN78732.1	214	S	Translocon-associated protein subunit alpha [Toxocara canis] GN=SSR1	SSR1	1	1.28417e-44	197.79	2	EVLNHNKS(1)PKPGS(1)PR	-4.9895	8	12837000	1	1.59687e-73	215.95	3	EVLNHNKS(1)PKPGS(1)PR	-5.9175	7	11336000	1	1.6747e-56	244.64	2	EVLNHNKS(1)PK	1.0536	5	6774400
KHN78732.1	219	S	Translocon-associated protein subunit alpha [Toxocara canis] GN=SSR1	SSR1	1	5.18436e-18	152.59	2	EVLNHNKS(1)PKPGS(1)PR	-4.9895	3	3583500	1	2.99859e-08	121.54	3	EVLNHNKS(1)PKPGS(1)PR	-5.9175	1	2288200
KHN78733.1	167	S	Muscle M-line assembly protein unc-89 [Toxocara canis] GN=unc-89	unc-89	0.999961	4.35722e-08	123.99	2	SEFS(1)EYSTVSHK	3.3991	1	112060	0.999985	1.74101e-10	128.46	2	SEFS(1)EYSTVSHK	3.3233	1	102360	0.999955	1.49488e-05	130.65	2	SEFS(1)EYSTVSHK	4.7473	1	103020
KHN78733.1	173	S	Muscle M-line assembly protein unc-89 [Toxocara canis] GN=unc-89	unc-89	0.872018	0.000276284	91.032	2	SEFSEYS(0.045)T(0.083)VS(0.872)HK	8.0296	1	166270
KHN78820.1	270	S	Nucleolysin TIAR [Toxocara canis] GN=TIAL1	TIAL1	1	5.1315e-18	128.28	2	HFHVFIGDLS(1)PEVDNK	1.9904	3	549580	1	1.84835e-09	122.94	2	HFHVFIGDLS(1)PEVDNK	3.6753	2	462140	1	1.10571e-27	204.94	2	HFHVFIGDLS(1)PEVDNK	1.4798	2	562570
KHN79010.1	1577	S	Myosin-4 [Toxocara canis] GN=unc-54	unc-54	0.989445	0.000196117	85.443	2	AQVEVS(0.011)QIRS(0.989)EIEK	0.59908	1	31291	0.995237	0.00110171	74.778	2	AQVEVS(0.005)QIRS(0.995)EIEK	-0.45772	1	30349	0.999975	4.04357e-07	143.25	2	AQVEVSQIRS(1)EIEK	2.6602	1	36164
KHN79010.1	1362	S	Myosin-4 [Toxocara canis] GN=unc-54	unc-54	1	4.26926e-31	131.57	2	ESMEEEIEAKS(1)EILK	-5.6907	1	556290	1	4.88719e-60	158.86	2	ESMEEEIEAKS(1)EILK	-1.9544	1	477750	1	1.44673e-18	161.33	2	ESMEEEIEAKS(1)EILK	1.8191	2	537570
KHN79010.1	1325	S	Myosin-4 [Toxocara canis] GN=unc-54	unc-54	0.993268	0.000112762	42.959	3	GQLT(0.001)S(0.006)QLEEARQS(0.993)LDEEAR	-1.1996	1	88040	0.999802	2.69271e-15	86.036	3	GQLTSQLEEARQS(1)LDEEAR	-5.0515	1	85634	0.999984	2.41593e-11	81.867	3	GQLTSQLEEARQS(1)LDEEAR	-1.2182	1	108260
KHN79010.1	1044	S	Myosin-4 [Toxocara canis] GN=unc-54	unc-54	1	8.47507e-24	107.43	2	LEQSLDDLEDS(1)LEREK	0.6259	2	148300	1	1.89401e-27	118.42	2	LEQSLDDLEDS(1)LEREK	3.9014	2	174980	1	1.16192e-10	123.83	2	LEQSLDDLEDS(1)LER	2.9355	2	204370
KHN79010.1	1430	S	Myosin-4 [Toxocara canis] GN=unc-54	unc-54	1	1.60829e-07	136.39	2	LVS(1)DLDDAQVDVER	1.3812	1	466840	1	0.000265207	80.049	2	LVS(1)DLDDAQVDVER	1.3042	1	207860
KHN79149.1	1209	S	Neuroglian [Toxocara canis] GN=Nrg	Nrg	1	7.84724e-241	289.22	2	FTEDGS(1)FIGQYVPNK	2.5833	3	6680100	1	5.79119e-298	318.82	2	FTEDGS(1)FIGQYVPNK	2.0294	3	6707700	1	2.56397e-205	296.91	2	FTEDGS(1)FIGQYVPNK	-0.063273	3	6627200
KHN79149.1	1232	S	Neuroglian [Toxocara canis] GN=Nrg	Nrg	0.824314	0.000296485	61.319	2	TLVS(0.002)S(0.018)S(0.007)GDKPDKDS(0.824)AS(0.127)T(0.021)FV	-1.7084	1	2379400	0.998725	9.1533e-120	233.37	2	TLVSSSGDKPDKDS(0.999)AS(0.001)TFV	-1.4705	1	2681200	0.999919	3.23367e-152	249.72	2	TLVSSSGDKPDKDS(1)ASTFV	-0.45477	1	2824300
KHN79200.1	21	S	32 kDa beta-galactoside-binding lectin [Toxocara canis] GN=lec-1	lec-1	0.999458	7.99037e-24	161.23	2	VTQKDS(0.999)IT(0.001)GR	-2.0609	2	1040400	0.998352	0.00158479	126.32	2	VT(0.001)QKDS(0.998)ITGR	-4.7466	2	1106000	0.979369	0.0117723	88.796	2	KVTQKDS(0.979)IT(0.021)GR	-2.0766	1	257390
KHN79265.1	2141	S	Nucleoprotein TPR [Toxocara canis] GN=TPR	TPR	0.826268	0.00323763	77.325	2	VEDDADT(0.174)S(0.826)LDEPNR	-0.69055	1	83700
KHN79330.1	40	S	Enolase [Toxocara canis] GN=enol-1	enol-1	0.932806	0.000299783	88.137	2	AAVPS(0.019)GAS(0.933)T(0.049)GVHEALELR	-2.225	3	2459900	0.858272	1.82391e-12	126.46	2	AAVPSGAS(0.858)T(0.142)GVHEALELR	1.7625	2	2184300	0.816865	4.21367e-06	85.443	2	AAVPS(0.001)GAS(0.817)T(0.182)GVHEALELR	0.88967	1	1449800
KHN79338.1	150	S	Translocation protein SEC62 [Toxocara canis] GN=Sec62	Sec62	1	7.41051e-09	92.178	2	AKDS(1)DENDEEEEKEK	-8.0469	3	693120	1	0.0169675	46.768	2	AKDS(1)DENDEEEEKEK	-10.387	2	258410
KHN79367.1	55	S	Tubulin beta-4 chain [Toxocara canis] GN=tbb-4	tbb-4	0.999423	0.00657889	48.892	2	INVYYNEAS(0.999)GGK	-2.4708	1	193830
KHN79397.1	223	S	putative protein phosphatase 2C F42G9.1 [Toxocara canis] GN=F42G9.1	F42G9.1	1	0.0138891	65.408	2	VCES(1)PIGEAAK	6.7529	1	23625	1	0.00102919	66.953	2	VCES(1)PIGEAAK	3.3927	1	9629.7
KHN79463.1	65	S	Tropomyosin [Toxocara canis] GN=Tcan_04716	Tcan_04716	0.999877	2.59042e-17	149.57	2	AQEDLS(1)VANSNLEEK	1.1013	1	582470									0.812981	9.5456e-08	122.16	2	AQEDLS(0.813)VANS(0.187)NLEEK	-0.20259	1	558910
KHN79464.1	206	S	Tropomyosin [Toxocara canis] GN=Tcan_04719	Tcan_04719	1	0.000170558	140.3	2	ALQREDS(1)YEEQIR	2.6285	1	890140	0.999942	0.000109304	117.8	2	EDS(1)YEEQIR	2.3976	2	1801100	1	3.96838e-07	155.61	2	EDS(1)YEEQIR	4.3817	3	2252900
KHN79464.1	192	S	Tropomyosin [Toxocara canis] GN=Tcan_04719	Tcan_04719	0.987634	0.0211437	43.767	2	VVGNNLKS(0.988)LEVS(0.012)EEK	-0.62967	1	154870									0.999964	8.79433e-09	97.681	2	VVGNNLKS(1)LEVSEEK	0.8748	1	164570
KHN79490.1	758	S	Copine family protein 2 [Toxocara canis] GN=cpna-2	cpna-2	0.962236	7.80081e-47	185.57	2	RLEYS(0.962)PS(0.038)ISSIR	-2.395	1	802680	0.996315	0.00615532	85.813	2	LEYS(0.996)PS(0.003)ISSIR	-1.2257	1	202020
KHN79538.1	284	S	Uncharacterized protein Tcan_03165 [Toxocara canis] GN=MIMI_R617	MIMI_R617	0.982952	0.000231975	68.127	2	DFILVGGT(0.017)QDPLS(0.983)LR	-0.10357	1	35122
KHN79538.1	727	S	Uncharacterized protein Tcan_03165 [Toxocara canis] GN=MIMI_R617	MIMI_R617	0.998269	5.84155e-271	244.64	2	ET(0.002)HS(0.998)WSGPYEEQEIEK	1.8353	1	902450	0.984099	7.36566e-61	200.46	2	ET(0.016)HS(0.984)WSGPYEEQEIEK	-0.52742	2	1417000	0.984046	3.19735e-159	238.39	2	ET(0.016)HS(0.984)WSGPYEEQEIEK	-0.6994	1	1119900
KHN79538.1	385	S	Uncharacterized protein Tcan_03165 [Toxocara canis] GN=MIMI_R617	MIMI_R617	0.999846	0.00566663	42.941	2	TYIAVAS(1)QDK	-1.7927	1	81023	0.999903	0.0140506	53.051	2	TYIAVAS(1)QDK	0.52468	1	70860
KHN79556.1	125	S	Phosphoglucomutase-1 [Toxocara canis] GN=PGM1	PGM1	0.996597	6.73284e-09	77.684	2	EINGGNVINGGIILT(0.003)AS(0.997)HNPGGPK	-1.7653	2	542950	0.981758	4.58169e-19	99.707	2	EINGGNVINGGIILT(0.018)AS(0.982)HNPGGPK	-2.0717	3	1031900	0.997972	2.84375e-27	96.738	2	EINGGNVINGGIILT(0.002)AS(0.998)HNPGGPK	-3.7709	2	626360
KHN79556.1	388	S	Phosphoglucomutase-1 [Toxocara canis] GN=PGM1	PGM1	0.972985	0.001136	48.945	2	LS(0.024)LCGEES(0.973)FGT(0.002)GS(0.001)DHIR	6.4324	1	78924	0.989635	1.15318e-05	70.337	2	LSLCGEES(0.99)FGT(0.009)GS(0.001)DHIR	9.0902	1	40920	0.997997	5.98169e-15	89.489	2	LSLCGEES(0.998)FGT(0.002)GSDHIR	7.9358	1	66865
KHN79687.1	9	S	Lipopolysaccharide-induced tumor necrosis factor-alpha factor -like protein [Toxocara canis] GN=Litaf	Litaf	1	0.0258599	51.456	2	S(1)IPIPIHR	-3.6634	1	161960
KHN79744.1	648	S	CTP synthase 2 [Toxocara canis] GN=CTPS2	CTPS2	0.991146	0.00512949	69.276	2	IPS(0.991)PMT(0.009)VLK	2.1397	1	50320	0.996189	0.014263	63.212	2	IPS(0.996)PMT(0.004)VLK	1.7721	1	40548	0.995243	0.0263045	55.754	2	IPS(0.995)PMT(0.005)VLK	2.6044	1	40472
KHN79854.1	513	S	C-terminal-binding protein [Toxocara canis] GN=CtBP	CtBP	0.830255	0.00790493	74.733	2	QSPAVQIS(0.83)HS(0.17)PK	-3.0928	1	52569
KHN79863.1	938	S	2-oxoglutarate dehydrogenase, mitochondrial [Toxocara canis] GN=Tcan_05674	Tcan_05674	1	0.00460391	40.386	2	S(1)PIEDFLPGT(1)KFK	7.2946	1	1830200
KHN79890.1	283	S	hypothetical protein Tcan_05216 [Toxocara canis] GN=Tcan_05216	Tcan_05216	0.990983	0.00283317	130.99	2	AHS(0.991)LT(0.009)NPDLR	2.8178	1	274550	0.999942	3.62078e-08	135.5	2	AHS(1)LTNPDLR	0.2966	1	585410
KHN80082.1	105	S	Nucleoredoxin-like protein 2 [Toxocara canis] GN=Nxnl2	Nxnl2	1	1.57701e-05	101.8	2	KFDVS(1)GIPALVVIK	0.2023	1	75828	1	0.029539	84.144	2	KFDVS(1)GIPALVVIK	-0.44803	1	50396	1	0.0136248	61.211	2	KFDVS(1)GIPALVVIK	-1.4068	2	66534
KHN80097.1	9	S	Toll-interacting protein [Toxocara canis] GN=TOLLIP	TOLLIP	0.990072	1.51723e-92	241.56	2	ASIASHPS(0.99)S(0.01)SK	0.36712	2	2397100	0.92799	6.35646e-30	190.37	2	ASIASHPS(0.928)S(0.061)S(0.011)K	2.367	1	2389800	0.98753	3.21852e-19	200.82	2	ASIASHPS(0.988)S(0.011)S(0.001)K	4.0248	3	2578800
KHN80149.1	60	S	Basement membrane proteoglycan [Toxocara canis] GN=unc-52	unc-52	1	0.000369192	135.89	2	DRS(1)DEQNCPSLR	-1.2453	1	2328700	1	4.91155e-06	116.06	2	DRS(1)DEQNCPSLR	0.86493	2	3806100	1	0.00177935	153.26	2	DRS(1)DEQNCPSLR	1.9849	1	2199900
KHN80232.1	157	S	DnaJ -like protein subfamily B member 12 [Toxocara canis] GN=Dnajb12	Dnajb12	0.940787	5.57475e-06	117.8	3	S(0.941)T(0.059)GRPILGVHYTK	-2.239	1	201080									0.831275	7.94089e-05	86.952	3	S(0.831)T(0.169)GRPILGVHYTK	-0.778	1	200280
KHN80241.1	64	S	CD2 antigen cytoplasmic tail-binding protein 2 [Toxocara canis] GN=Cd2bp2	Cd2bp2	0.999927	1.00798e-26	176.58	2	HTLDS(1)DEEDEVK	1.0223	1	1647700	0.999995	1.01798e-30	186.39	2	HTLDS(1)DEEDEVK	2.3709	2	1780800	0.999948	7.27052e-14	160.07	2	HTLDS(1)DEEDEVK	1.8479	1	1747800
KHN80274.1	888	S	La-related protein 1 [Toxocara canis] GN=Larp1	Larp1	0.999133	4.67096e-31	173.35	2	AAAAAAMT(0.001)PKS(0.999)PLAK	1.5119	2	662030	0.995798	1.09192e-13	152.02	2	AAAAAAMT(0.004)PKS(0.996)PLAK	-1.0438	2	670930	0.999987	2.65341e-17	191.18	2	AAAAAAMTPKS(1)PLAK	1.7296	2	714600
KHN80282.1	143	S	Golgin subfamily A member 4 [Toxocara canis] GN=GOLGA4	GOLGA4	0.938917	7.64235e-09	84.105	2	LET(0.002)IS(0.059)S(0.939)DVESESTAGSAFIGNASK	0.99507	1	163770									0.773558	3.95515e-15	88.203	2	LET(0.001)IS(0.219)S(0.774)DVES(0.006)ESTAGSAFIGNASK	1.8057	1	169260
KHN80459.1	1924	S	Myosin-3 [Toxocara canis] GN=myo-3	myo-3	1	0.0269733	58.313	2	ADIAENS(1)LAK	0.1821	1	106800	1	0.0285343	43.613	2	ADIAENS(1)LAK	0.97291	1	116830
KHN80459.1	1155	S	Myosin-3 [Toxocara canis] GN=myo-3	myo-3	1	0.00853937	76.85	2	ELEELS(1)ER	3.317	1	35363	1	0.00106479	86.205	1	ELEELS(1)ER	-3.0661	2	122590	1	0.000757583	92.732	1	ELEELS(1)ER	-3.1222	2	123830
KHN80459.1	1308	S	Myosin-3 [Toxocara canis] GN=myo-3	myo-3	1	5.61014e-65	208.01	2	QVEDLENQVNS(1)LHR	-5.1354	1	77842	1	9.03009e-13	144.16	2	QVEDLENQVNS(1)LHR	-4.4171	1	97137	1	1.42563e-17	173.26	2	QVEDLENQVNS(1)LHR	-5.2706	1	101530
KHN80556.1	118	S	hypothetical protein Tcan_07507 [Toxocara canis] GN=Tcan_07507	Tcan_07507	0.994372	0.0166351	55.578	2	SDAT(0.006)PIS(0.994)PHK	1.9845	1	329630	0.9995	0.0222104	48.822	2	SDATPIS(1)PHK	2.723	1	310360
KHN80589.1	744	S	Rab GDP dissociation inhibitor alpha [Toxocara canis] GN=GDI1	GDI1	0.999683	0.000945649	108.93	1	ITHLS(1)LEDQD	-1.9815	2	962710	0.999717	0.00249931	132.44	1	ITHLS(1)LEDQD	-2.2046	2	982660	0.978116	0.000500878	113.46	2	IT(0.022)HLS(0.978)LEDQD	-2.808	2	1070900
KHN80592.1	11	S	hypothetical protein Tcan_10925 [Toxocara canis] GN=Tcan_10925	Tcan_10925	1	0.000344145	131.54	2	ARS(1)S(1)ICLPR	9.6043	9	91221000	1	1.94126e-12	160.62	2	ARS(1)S(1)ICLPR	-0.99039	7	90703000	1	3.66726e-07	171.09	2	ARS(1)S(1)ICLPR	-1.9285	8	95992000
KHN80592.1	12	S	hypothetical protein Tcan_10925 [Toxocara canis] GN=Tcan_10925	Tcan_10925	1	0.00228979	72.031	2	ARS(1)S(1)ICLPR	9.6043	5	6540800	1	7.30075e-05	121.31	2	ARS(1)S(1)ICLPR	-0.99039	3	5159000	1	3.66726e-07	82.437	2	ARS(1)S(1)ICLPR	-1.9285	4	7536500
KHN80715.1	520	S	Elongation factor 2 [Toxocara canis] GN=eef-2	eef-2	0.999855	0.000887773	99.855	2	FSVS(1)PVVR	-1.5877	1	164940	0.998648	0.00386195	85.716	2	FS(0.001)VS(0.999)PVVR	-2.0503	1	146430	0.987274	2.38983e-05	107.08	2	FS(0.013)VS(0.987)PVVR	0.29236	1	153390
KHN80821.1	268	S	cGMP-dependent protein kinase egl-4, partial [Toxocara canis] GN=egl-4	egl-4	1	0.000790652	110.91	2	VS(1)IFENLSEDR	-2.4957	1	362320	0.999999	7.55649e-05	76.563	2	VS(1)IFENLSEDR	-0.012137	1	380890	1	4.03207e-05	108.5	2	VS(1)IFENLSEDR	-2.2001	1	369960
KHN80969.1	314	S	Phosphatidate phosphatase LPIN3 [Toxocara canis] GN=LPIN3	LPIN3	0.99963	2.3965e-54	173.19	2	DVIADGALS(1)DSEVDR	-0.14306	2	401360	0.998798	1.40025e-60	195.66	2	DVIADGALS(0.999)DS(0.001)EVDR	1.6551	2	619690	0.969184	1.91512e-25	143.25	2	DVIADGALS(0.969)DS(0.031)EVDR	2.4057	2	663200
KHN81079.1	431	S	Bestrophin-1 [Toxocara canis] GN=R13.3	R13.3	1	0.0144866	46.447	2	LQGLT(1)S(1)RK	-5.8184	1	2934700
KHN81099.1	10	S	hypothetical protein Tcan_05298 [Toxocara canis] GN=Tcan_05298	Tcan_05298	0.999579	0.012773	69.201	2	INDGS(1)VHLTAR	-1.1869	1	42272	0.999978	0.0174874	73.305	2	INDGS(1)VHLTAR	3.5151	1	50634
KHN81129.1	65	S	hypothetical protein Tcan_03646 [Toxocara canis] GN=Tcan_03646	Tcan_03646	0.999993	2.66525e-201	269.15	2	SAS(1)YTNLTYIR	-3.0959	2	28902000	0.99999	9.68943e-66	228.73	2	SAS(1)YTNLTYIR	0.10792	2	27065000	0.999995	4.72526e-108	269.15	2	SAS(1)YTNLTYIR	3.064	3	29001000
KHN81197.1	134	S	Calcium/calmodulin-dependent protein kinase type II [Toxocara canis] GN=unc-43	unc-43	0.955381	1.48651e-33	168.69	2	ES(0.045)S(0.955)ESSQTIDEQDGDK	-0.56541	1	214970	0.956884	3.28442e-105	188.85	2	ES(0.043)S(0.957)ESSQTIDEQDGDK	-1.8411	1	304290
KHN81214.1	149	S	hypothetical protein Tcan_15334, partial [Toxocara canis] GN=Tcan_15334	Tcan_15334	0.869992	3.82462e-146	218.9	2	DAGMTGMTT(0.13)S(0.87)MHNLAQR	-7.2912	5	4197000	0.922383	2.73009e-95	168.74	2	DAGMT(0.003)GMT(0.013)T(0.061)S(0.922)MHNLAQR	-4.8458	10	5987600	0.971353	4.64912e-41	151.18	2	DAGMTGMT(0.001)T(0.028)S(0.971)MHNLAQR	-6.6074	7	3699300
KHN81214.1	461	S	hypothetical protein Tcan_15334, partial [Toxocara canis] GN=Tcan_15334	Tcan_15334	0.984113	0.000734253	117.21	2	ELDTLS(0.016)RS(0.984)PDR	1.8303	1	6890200	0.997946	0.00821894	120.33	2	ELDTLS(0.002)RS(0.998)PDR	2.5491	1	6972000	0.998875	0.00364747	103.76	2	ELDTLS(0.001)RS(0.999)PDR	2.4808	1	7390400
KHN81214.1	163	S	hypothetical protein Tcan_15334, partial [Toxocara canis] GN=Tcan_15334	Tcan_15334	0.99033	0.00451998	80.128	2	GQGGSYS(0.99)AGY(0.01)MQGFR	-2.9657	1	265840
KHN81214.1	489	S	hypothetical protein Tcan_15334, partial [Toxocara canis] GN=Tcan_15334	Tcan_15334	1	2.70111e-07	128.28	2	GYS(1)NYDYDSYQASR	-1.8954	1	252870	0.99997	0.000852083	93.777	2	GYS(1)NYDYDSYQASR	-1.7902	1	238150	0.99987	0.0175132	74.643	2	GYS(1)NYDYDSYQASR	-0.19991	1	252020
KHN81214.1	495	S	hypothetical protein Tcan_15334, partial [Toxocara canis] GN=Tcan_15334	Tcan_15334	0.999279	5.88308e-22	182.22	2	GYSNYDYDS(0.999)YQASR	-2.9531	2	293840	0.99831	2.61703e-57	182.22	2	GYSNYDYDS(0.998)Y(0.001)QASR	0.28745	1	311730	0.993361	5.16631e-09	147.64	2	GYSNYDYDS(0.993)YQAS(0.006)R	-0.42404	1	323600
KHN81214.1	472	S	hypothetical protein Tcan_15334, partial [Toxocara canis] GN=Tcan_15334	Tcan_15334	0.986976	5.80392e-64	186.39	2	GYS(0.013)S(0.987)DTGYMNDTIR	-0.79342	2	3994800	0.996127	1.15097e-14	158.02	2	GYS(0.004)S(0.996)DTGYMNDTIR	-1.9182	2	3977600	0.999701	1.42988e-24	199.84	2	GYSS(1)DTGYMNDTIR	-0.71208	2	4035000
KHN81214.1	278	S	hypothetical protein Tcan_15334, partial [Toxocara canis] GN=Tcan_15334	Tcan_15334	0.996033	0.000590534	141.44	2	KLQES(0.996)LT(0.004)K	-0.5385	1	1986200	0.9983	0.000584275	127.03	2	KLQES(0.998)LT(0.002)K	-3.8814	1	2064000	0.999513	2.87654e-05	127.93	2	KLQES(1)LTK	-3.9278	1	2086900
KHN81214.1	578	S	hypothetical protein Tcan_15334, partial [Toxocara canis] GN=Tcan_15334	Tcan_15334	0.999764	1.03108e-16	171.51	2	KYS(1)TSMSQVDR	1.5065	1	1533300	0.998536	3.11807e-39	195.36	2	KYS(0.999)T(0.001)SMSQVDR	2.1488	1	1754900	0.999316	5.51218e-05	109.47	2	KYS(0.999)T(0.001)SMSQVDR	1.0084	2	2962700
KHN81214.1	580	S	hypothetical protein Tcan_15334, partial [Toxocara canis] GN=Tcan_15334	Tcan_15334	0.974114	5.16761e-89	233	2	YST(0.026)S(0.974)MSQVDR	-1.1004	3	3414000	0.948684	3.4093e-51	184.43	2	KYST(0.047)S(0.949)MS(0.004)QVDR	0.51244	4	3567000	0.99993	1.06441e-36	221.56	2	YSTS(1)MSQVDR	1.9051	2	2580700
KHN81214.1	290	S	hypothetical protein Tcan_15334, partial [Toxocara canis] GN=Tcan_15334	Tcan_15334	1	0.0166768	95.656	2	LTEILQDKS(1)K	-0.97816	1	72043	1	0.00387814	87.573	2	LTEILQDKS(1)K	-2.3397	1	120950
KHN81214.1	427	S	hypothetical protein Tcan_15334, partial [Toxocara canis] GN=Tcan_15334	Tcan_15334	0.999933	1.19289e-25	170.22	2	YAS(1)QTLLDGTR	-1.0058	3	1046500	0.999977	7.71238e-41	183.7	2	YAS(1)QTLLDGTR	-2.9801	3	963920	0.999976	3.21682e-12	174.72	2	YAS(1)QTLLDGTR	-2.191	1	656460
KHN81214.1	526	S	hypothetical protein Tcan_15334, partial [Toxocara canis] GN=Tcan_15334	Tcan_15334	0.898346	0.00853959	46.033	2	Y(0.102)AVS(0.898)VPVR	-1.7906	1	47411									0.999934	0.0253176	72.365	2	YAVS(1)VPVR	1.0896	1	41716
KHN81214.1	386	S	hypothetical protein Tcan_15334, partial [Toxocara canis] GN=Tcan_15334	Tcan_15334	0.9999	2.71235e-92	168.43	2	YLS(1)GTGTSYISR	-1.1128	1	2489200	0.999996	8.42642e-97	214.78	2	YLS(1)GTGTSYISR	2.7069	1	2421600	0.999877	4.14121e-29	163.09	2	YLS(1)GTGTSYISR	0.39728	1	2581600
KHN81288.1	676	S	5'-AMP-activated protein kinase catalytic subunit alpha-2 [Toxocara canis] GN=aak-2	aak-2	0.959693	2.82614e-05	44.654	2	AQS(0.96)LPMPMEVDQT(0.039)PPPS(0.001)PTVT(0.001)K	1.0114	1	275700									0.893369	7.21707e-05	44.019	2	AQS(0.893)LPMPMEVDQT(0.105)PPPS(0.001)PT(0.001)VT(0.001)K	-0.53298	1	277960
KHN81288.1	660	S	5'-AMP-activated protein kinase catalytic subunit alpha-2 [Toxocara canis] GN=aak-2	aak-2	0.997083	0.000168645	98.865	2	HAS(0.997)VS(0.003)MPVKPSLR	-7.7321	2	242880									0.846776	0.00713533	82.437	3	HAS(0.847)VS(0.153)MPVKPSLR	-1.5511	1	24438
KHN81288.1	652	S	5'-AMP-activated protein kinase catalytic subunit alpha-2 [Toxocara canis] GN=aak-2	aak-2	0.995466	1.87596e-06	118.64	2	SLVDEDNGS(0.995)AS(0.004)S(0.001)S(0.001)R	-4.6486	1	217760	0.917098	5.81991e-07	86.952	2	SLVDEDNGS(0.917)AS(0.054)S(0.021)S(0.008)R	-3.829	1	236030	0.872522	2.17004e-07	92.319	2	SLVDEDNGS(0.873)AS(0.051)S(0.038)S(0.038)R	-4.4374	1	229130
KHN81316.1	70	S	Synaptobrevin-1 [Toxocara canis] GN=snb-1	snb-1	1	5.73459e-134	177.62	2	ADALQEGAS(1)QFEK	-0.012287	1	1273600	1	8.42218e-69	186.56	2	ADALQEGAS(1)QFEK	0.76692	1	1184000	1	6.8272e-40	173.26	2	ADALQEGAS(1)QFEK	0.94758	1	1230200
KHN81316.1	56	S	Synaptobrevin-1 [Toxocara canis] GN=snb-1	snb-1	1	7.17605e-24	186.39	2	DQKLS(1)QLDDR	-1.3471	1	652950	1	0.000832795	117.77	2	DQKLS(1)QLDDR	-0.88009	1	893030
KHN81331.1	352	S	E3 ubiquitin-protein ligase hrd-1 [Toxocara canis] GN=sel-11	sel-11	1	3.20617e-21	125.69	2	IDS(1)NVEETSMNVEAAHTELVK	-1.4878	2	529000	0.999993	0.000102527	72.891	2	IDS(1)NVEETSMNVEAAHTELVK	0.35081	3	582540	0.997294	0.00185233	42.536	3	IDS(0.997)NVEET(0.001)S(0.001)MNVEAAHTELVK	-0.12365	2	79672
KHN81331.1	303	S	E3 ubiquitin-protein ligase hrd-1 [Toxocara canis] GN=sel-11	sel-11	0.999999	2.27764e-12	78.75	2	MQQQIS(1)LIDEQDAYVQAR	5.2226	2	488500	0.999741	0.000348624	48.037	2	MQQQIS(1)LIDEQDAYVQAR	0.16316	2	331540	0.999904	0.00100098	56.938	2	MQQQIS(1)LIDEQDAYVQAR	5.3503	1	131680
KHN81332.1	183	S	hypothetical protein Tcan_08516 [Toxocara canis] GN=Tcan_08516	Tcan_08516	0.886019	0.00768938	70.389	2	S(0.114)HS(0.886)LPLSR	-1.3282	1	144100	0.952955	0.018596	57.888	2	S(0.047)HS(0.953)LPLSR	-1.4446	1	156420	0.982474	0.0286683	57.888	2	S(0.017)HS(0.982)LPLSR	1.3478	1	163090
KHN81473.1	43	S	6-phosphofructokinase [Toxocara canis] GN=PFK	PFK	0.99971	1.31234e-34	200.76	2	SDS(1)IVPTAGK	-0.51483	2	12287000	0.991702	0.00106895	145.95	2	S(0.008)DS(0.992)IVPTAGK	-0.93868	4	13713000	0.999208	0.00535364	151.66	2	S(0.001)DS(0.999)IVPTAGK	-0.88159	2	13203000
KHN81473.1	719	S	6-phosphofructokinase [Toxocara canis] GN=PFK	PFK	0.994959	2.09115e-12	95.052	3	TNVLGHAQQGGS(0.995)PT(0.005)PFDR	-2.3287	2	268120	0.976725	8.30791e-12	89.684	2	TNVLGHAQQGGS(0.977)PT(0.023)PFDR	-0.16709	1	224260	0.930583	9.89727e-13	130.54	2	TNVLGHAQQGGS(0.931)PT(0.069)PFDR	-2.2645	2	299630
KHN81681.1	505	S	putative ATP-citrate synthase [Toxocara canis] GN=Tcan_18139	Tcan_18139	0.998677	4.5515e-05	81.44	2	PLPDS(0.999)PHAPQT(0.001)T(0.001)GQFLLQPER	-0.68252	1	4919800	0.999607	1.08476e-27	147.64	3	PLPDS(1)PHAPQTTGQFLLQPER	-4.5839	2	6405700	0.999997	3.15533e-21	131.02	2	PLPDS(1)PHAPQTTGQFLLQPER	1.1408	2	5873900
KHN81704.1	146	S	Titin [Toxocara canis] GN=sls	sls	0.973924	3.30561e-05	65.212	2	FQS(0.974)VT(0.026)VFEGDSLK	-1.3661	1	86454	0.988111	0.000336814	88.421	2	FQS(0.988)VT(0.012)VFEGDSLK	-0.6933	1	82378	0.998994	5.84846e-05	87.251	2	FQS(0.999)VT(0.001)VFEGDSLK	0.37047	1	76075
KHN81704.1	154	S	Titin [Toxocara canis] GN=sls	sls	0.999665	5.95164e-05	84.266	2	FQSVTVFEGDS(1)LK	0.67095	1	30743
KHN81704.1	235	S	Titin [Toxocara canis] GN=sls	sls	0.999995	3.98586e-97	245.26	2	HPS(1)PTPMEQVTLR	-0.20353	14	90790000	0.999984	6.09838e-35	229.44	2	HPS(1)PTPMEQVTLR	2.9884	15	83080000	0.999993	6.38633e-57	233.92	2	HPS(1)PTPMEQVTLR	1.2198	16	86218000
KHN81711.1	255	S	Titin [Toxocara canis] GN=TTN	TTN	1	0.00948474	79.235	2	RWS(1)DDLLPIGR	-2.3293	2	551110	1	0.00314952	67.887	2	RWS(1)DDLLPIGR	-1.0604	1	538940	1	0.0103523	74.733	2	RWS(1)DDLLPIGR	-0.89291	2	648900
KHN81876.1	231	S	Copine family protein 2 [Toxocara canis] GN=cpna-2	cpna-2	0.999999	0.00310259	124.46	2	EMSVPVS(1)PK	-2.0174	2	495580	0.999949	3.13361e-05	94.791	2	EMSVPVS(1)PK	-2.8322	2	415720	0.999999	0.000130182	124.46	2	EMSVPVS(1)PK	-1.9328	2	400890
KHN81971.1	152	S	Alpha-actinin-2 [Toxocara canis] GN=ACTN2	ACTN2	1	0.000289183	82.747	2	FAIQDINVEELS(1)AR	3.4479	1	20135	1	0.000192032	69.613	2	FAIQDINVEELS(1)AR	2.0917	1	18321	1	1.94724e-07	68.127	2	FAIQDINVEELS(1)AR	3.6178	1	21555
KHN82146.1	491	S	FH1/FH2 domain-containing protein 3 [Toxocara canis] GN=Fhod3	Fhod3	1	0.0214293	72.042	2	HQES(1)LAR	1.918	1	29350									1	0.0141184	95.311	2	HQES(1)LAR	-0.19589	1	27415
KHN82190.1	389	S	Type I inositol 1,4,5-trisphosphate 5-phosphatase [Toxocara canis] GN=INPP5A	INPP5A	1	6.58573e-06	101.43	3	FDLHS(1)IHDWFFR	4.0256	1	63945	1	6.45725e-07	113.86	2	FDLHS(1)IHDWFFR	-0.32234	2	84596	1	0.000381732	45.654	2	FDLHS(1)IHDWFFR	0.12578	2	81858
KHN82190.1	359	S	Type I inositol 1,4,5-trisphosphate 5-phosphatase [Toxocara canis] GN=INPP5A	INPP5A	0.855609	3.57148e-06	144.72	3	KS(0.856)S(0.144)DGRLEGIEQR	-3.0811	1	6541200
KHN82190.1	360	S	Type I inositol 1,4,5-trisphosphate 5-phosphatase [Toxocara canis] GN=INPP5A	INPP5A	0.986072	6.93174e-05	99.909	3	KS(0.014)S(0.986)DGRLEGIEQR	-3.602	3	6696500	0.991083	2.12949e-10	153.56	3	KS(0.009)S(0.991)DGRLEGIEQR	-2.8717	5	15638000	0.999803	1.48332e-15	208.01	3	KSS(1)DGRLEGIEQR	0.19013	5	15704000
KHN82190.1	423	S	Type I inositol 1,4,5-trisphosphate 5-phosphatase [Toxocara canis] GN=INPP5A	INPP5A	1	0.000297991	105.08	2	LLEES(1)VFFQPSR	0.82836	1	37360	1	4.75615e-07	118.26	2	LLEES(1)VFFQPSR	-2.58	1	29666	1	7.80995e-14	120.21	2	LLEES(1)VFFQPSR	-2.6567	1	28093
KHN82190.1	203	S	Type I inositol 1,4,5-trisphosphate 5-phosphatase [Toxocara canis] GN=INPP5A	INPP5A	1	1.36604e-79	231.21	3	S(1)LRPGHQYEIGAR	-3.9672	1	1193100	1	0.000205996	155.38	3	S(1)LRPGHQYEIGAR	-0.37375	2	1225400	1	5.87051e-05	121.23	3	S(1)LRPGHQYEIGAR	-0.53524	1	1147600
KHN82190.1	197	S	Type I inositol 1,4,5-trisphosphate 5-phosphatase [Toxocara canis] GN=INPP5A	INPP5A	0.984005	0.0231588	74.269	2	YS(0.984)NT(0.016)GYK	0.10703	1	34543
KHN82236.1	7	S	Protein transport protein Sec61 subunit beta [Toxocara canis] GN=SEC61B	SEC61B	0.887531	0.00140845	96.946	2	S(0.001)DT(0.112)GRS(0.888)PGR	0.71288	2	1067600	0.992786	0.0117416	53.028	2	SDT(0.007)GRS(0.993)PGR	-0.18354	2	1039400	0.999984	5.20552e-05	103.76	2	SDTGRS(1)PGR	1.5878	1	895510
KHN82384.1	21	S	Uridine kinase-like protein 5 [Toxocara canis] GN=UKL5	UKL5	1	1.0437e-07	77.347	2	LPVIVGIIGGLQS(1)GK	-1.0335	1	19266	1	8.33841e-08	82.822	2	LPVIVGIIGGLQS(1)GK	-1.8718	1	19593	1	9.30302e-10	65.421	2	LPVIVGIIGGLQS(1)GK	-3.4784	1	20387
KHN82454.1	66	S	cAMP-dependent protein kinase regulatory subunit [Toxocara canis] GN=kin-2	kin-2	1	2.12876e-19	94.838	2	LGVS(1)AEVPDENEAANYDK	-2.7699	2	963780	0.99944	0.000497031	43.271	2	RLGVS(0.999)AEVPDENEAANY(0.001)DK	1.1513	1	369110	0.999905	0.000129799	40.638	2	RLGVS(1)AEVPDENEAANYDK	-1.7348	1	425270
KHN82467.1	75	S	Transcription factor BTF3 -like protein [Toxocara canis] GN=icd-1	icd-1	0.999746	1.74487e-37	148.7	2	KLS(1)VTNIPGIEEVNMIK	0.30912	4	248040	0.998858	1.23925e-24	178.12	2	KLS(0.999)VT(0.001)NIPGIEEVNMIK	-1.1062	2	276710	0.999851	1.50363e-50	194.01	2	KLS(1)VTNIPGIEEVNMIK	-0.6463	3	258540
KHN82474.1	51	S	Charged multivesicular body protein 4b [Toxocara canis] GN=chmp4b	chmp4b	1	0.00794943	113.86	2	KIEAEVAS(1)AR	2.2132	2	279120	1	0.0262548	88.42	2	KIEAEVAS(1)AR	0.90552	1	300400	1	1.10253e-35	187.47	2	KIEAEVAS(1)AR	3.0179	1	303800
KHN82510.1	203	S	Sodium/potassium-transporting ATPase subunit alpha [Toxocara canis] GN=Atpalpha	Atpalpha	0.94469	0.0021134	85.443	2	VDNS(0.035)S(0.945)LT(0.02)GESEPQSR	-3.17	1	53098
KHN82552.1	87	S	Uncharacterized protein F32G8.4 [Toxocara canis] GN=F32G8.4	F32G8.4	0.953004	0.0232342	67.507	2	SHLS(0.047)S(0.953)FK	-2.7763	1	30642	0.992201	0.00809859	90.761	2	SHLS(0.008)S(0.992)FK	-2.7808	1	28872
KHN82666.1	44	S	hypothetical protein Tcan_07504 [Toxocara canis] GN=Tcan_07504	Tcan_07504	0.912546	0.0071136	133.76	2	RS(0.003)S(0.913)FS(0.084)YR	-0.67235	1	3143100
KHN82666.1	86	S	hypothetical protein Tcan_07504 [Toxocara canis] GN=Tcan_07504	Tcan_07504	0.993405	2.49582e-35	153.26	2	S(0.007)AS(0.993)NDFYRPITK	-1.7479	1	3322700	0.980641	4.27386e-30	166.48	1	S(0.019)AS(0.981)NDFYR	-0.22706	2	3592200
KHN82712.1	62	S	Myosin regulatory light chain 1 [Toxocara canis] GN=mlc-1	mlc-1	0.937392	0.00170963	46.276	2	DLY(0.003)AS(0.06)MGQIAS(0.937)DAQIDAMIK	0.14664	1	233210	0.999977	4.60987e-21	101.55	2	DLYASMGQIAS(1)DAQIDAMIK	-1.3206	1	235200	0.999881	3.71991e-07	80.677	2	DLYASMGQIAS(1)DAQIDAMIK	1.0309	2	378060
KHN82712.1	15	S	Myosin regulatory light chain 1 [Toxocara canis] GN=mlc-1	mlc-1	1	3.75136e-35	195.09	2	S(1)GS(1)EAAQFDQK	-0.98013	40	78699000	1	5.76815e-68	174	2	S(1)GS(1)EAAQFDQK	4.0204	44	61624000	1	9.90431e-08	163.09	2	S(1)GS(1)EAAQFDQK	2.9271	59	43768000
KHN82712.1	17	S	Myosin regulatory light chain 1 [Toxocara canis] GN=mlc-1	mlc-1	1	2.59513e-201	261.63	2	S(1)GS(1)EAAQFDQK	-0.98013	58	234450000	1	1.01319e-95	224.75	2	S(1)GS(1)EAAQFDQK	4.0204	68	105520000	1	5.41581e-127	238.93	2	S(1)GS(1)EAAQFDQK	2.9271	79	163720000
KHN82747.1	1038	S	KN motif and ankyrin repeat domain-containing protein 1 [Toxocara canis] GN=KANK1	KANK1	1	2.5527e-14	87.232	2	YNPGEAQAQS(1)PDEEAEVADR	-4.5885	1	277150	1	6.9091e-11	72.891	2	YNPGEAQAQS(1)PDEEAEVADR	-4.857	1	481390	1	3.23455e-21	126.04	2	YNPGEAQAQS(1)PDEEAEVADR	-5.9644	2	567040
KHN82794.1	448	S	Alpha-crystallin B chain [Toxocara canis] GN=CRYAB	CRYAB	1	0.0261211	72.042	2	VIEES(1)PR	-1.1943	1	148460
KHN82852.1	1832	S	hypothetical protein Tcan_11657 [Toxocara canis] GN=Tcan_11657	Tcan_11657	0.999973	0.0201005	65.156	2	S(1)IDMTTK	-4.8945	1	13511
KHN82852.1	1821	S	hypothetical protein Tcan_11657 [Toxocara canis] GN=Tcan_11657	Tcan_11657	1	0.0237087	46.033	1	S(1)PPPPVPPK	-4.5845	1	4090200									1	0.00954999	65.933	1	S(1)PPPPVPPK	-2.9162	2	13704000
KHN82981.1	51	S	Neuropeptide-like peptide 36 [Toxocara canis] GN=nlp-36	nlp-36	0.994329	0.000112646	94.804	2	FGS(0.994)T(0.006)FDLR	1.0883	1	73114	0.974784	0.00404418	94.804	2	FGS(0.975)T(0.025)FDLR	-1.1607	1	70822
KHN83008.1	850	S	Putative GTP-binding protein 6 [Toxocara canis] GN=GTPBP6	GTPBP6	1	0.0127086	53.028	2	VNS(1)LDIIK	-1.5927	1	22987
KHN83080.1	104	S	Uncharacterized protein F44E2.6 [Toxocara canis] GN=F44E2.6	F44E2.6	1	0.0110941	68.548	2	S(1)IDNDLNIVR	-4.4167	1	118330	1	0.0285343	44.82	2	S(1)IDNDLNIVR	-2.9425	1	130360
KHN83127.1	4	S	Myosin-2 essential light chain [Toxocara canis] GN=Mlc-c	Mlc-c	0.933286	0.000188437	135.21	2	VS(0.042)S(0.933)T(0.025)EEQLSECR	0.95687	3	496890	0.838584	4.03252e-05	97.084	2	VS(0.02)S(0.839)T(0.142)EEQLSECR	-0.37692	1	401730	0.909297	0.000328123	117.41	2	VS(0.06)S(0.909)T(0.03)EEQLSECR	4.0961	2	523260
KHN83144.1	235	S	Dual specificity mitogen-activated protein kinase kinase hemipterous [Toxocara canis] GN=hep	hep	1	2.15799e-41	177.64	2	LCDFGIAGQLIDS(1)RR	4.2324	2	257840	1	2.18272e-73	175.48	2	LCDFGIAGQLIDS(1)RR	2.7827	3	311930	1	4.00848e-08	107.84	2	LCDFGIAGQLIDS(1)RR	3.1075	3	337520
KHN83144.1	256	S	Dual specificity mitogen-activated protein kinase kinase hemipterous [Toxocara canis] GN=hep	hep	0.962132	0.0111801	54.309	2	VGS(0.962)S(0.038)ESEYGIR	-2.5129	1	84552
KHN83196.1	138	S	Ceramide-1-phosphate transfer protein [Toxocara canis] GN=Gltpd1	Gltpd1	0.999951	0.00629426	50.834	2	SYERT(1)LS(1)K	0.78819	1	220590	0.999992	0.00520749	58.916	2	SYERT(1)LS(1)K	-2.1695	1	263440	0.999951	0.0223381	50.834	2	SYERT(1)LS(1)K	-0.89714	1	252000
KHN83264.1	231	S	Tubulin alpha chain [Toxocara canis] GN=Tcan_18435	Tcan_18435	0.999974	6.49307e-05	74.778	2	LIS(1)QVVSSITASLR	-2.9092	1	19763	0.999996	0.00514194	84.071	2	LIS(1)QVVSSITASLR	-1.807	1	18282
KHN83304.1	315	S	Transmembrane protein [Toxocara canis] GN=TMEM184B	TMEM184B	0.751788	7.40947e-05	115.35	2	PVTLQS(0.039)IS(0.752)S(0.105)S(0.105)LK	-4.7246	1	29279
KHN83371.1	329	S	nuclease domain-containing protein [Toxocara canis] GN=SND1	SND1	0.99985	0.000416088	82.822	2	SYQPSNQLS(1)ADKR	-3.9833	1	167070	0.997747	0.00383798	97.268	2	SYQPS(0.002)NQLS(0.998)ADKR	-1.7868	1	144720	0.999999	0.000106525	117.03	2	SYQPSNQLS(1)ADKR	-0.2899	1	155950
KHN83390.1	3	S	Hemiasterlin resistant protein 1 [Toxocara canis] GN=har-1	har-1	1	0.00504766	113.86	2	MAS(1)PKPSAPVR	-0.29213	2	3312000	0.999984	0.00839338	91.032	2	MAS(1)PKPSAPVR	-0.10895	2	3228700	1	0.00556464	93.649	2	MAS(1)PKPSAPVR	-0.94795	2	3272600
KHN83441.1	12	S	putative S-adenosylmethionine synthase 4 [Toxocara canis] GN=sams-4	sams-4	0.99958	0.024744	74.269	2	TQS(1)ELFR	-1.9729	1	83667	0.996608	0.0146116	60.892	2	T(0.003)QS(0.997)ELFR	-3.3664	1	75385
KHN83473.1	103	S	Superoxide dismutase [Mn] 1, mitochondrial [Toxocara canis] GN=sod-2	sod-2	1	8.55174e-60	167.01	2	DFGS(1)LQSMQEK	-2.5071	1	150090	0.999992	0.00331995	121.86	2	DFGS(1)LQSMQEK	0.27618	1	96111	0.999998	2.42107e-05	123.99	2	DFGS(1)LQSMQEK	2.0968	3	551310
KHN83511.1	122	S	40S ribosomal protein S20 [Toxocara canis] GN=rps20	rps20	0.973941	0.00763322	67.927	2	LINMHS(0.974)PS(0.026)DVLK	0.46381	1	46314									0.935758	2.8884e-06	59.997	2	LINMHS(0.936)PS(0.064)DVLK	0.69446	1	54896
KHN83535.1	215	S	Plasma membrane calcium-transporting ATPase 3 [Toxocara canis] GN=ATP2B3	ATP2B3	0.930433	0.00350659	44.16	2	IDES(0.065)S(0.93)LT(0.004)GES(0.001)DLIR	-0.68639	1	27231
KHN83535.1	1269	S	Plasma membrane calcium-transporting ATPase 3 [Toxocara canis] GN=ATP2B3	ATP2B3	0.948989	9.48187e-05	95.138	2	S(0.051)IS(0.949)LDTPLSIAHV	-2.2549	1	24030	0.922005	0.00599901	58.313	2	S(0.078)IS(0.922)LDTPLSIAHV	-0.95627	1	18501
KHN83610.1	537	S	hypothetical protein Tcan_17470 [Toxocara canis] GN=Tcan_17470	Tcan_17470	1	0.0150082	76.572	2	S(1)LDHMEAK	-1.3971	1	220360	1	0.0122071	72.365	2	S(1)LDHMEAK	-0.58551	1	55056	1	0.0210659	64.064	2	S(1)LDHMEAK	-2.8271	1	239290
KHN83723.1	329	S	hypothetical protein Tcan_12275 [Toxocara canis] GN=Tcan_12275	Tcan_12275	0.999115	0.00124901	142.08	2	QLS(0.999)PSASIR	-1.5577	3	20223000	1	0.000310606	102.03	2	QLS(1)PS(0.017)AS(0.983)IR	-2.4476	4	20700000	0.999923	0.000181696	115.35	2	QLS(1)PS(0.222)AS(0.778)IR	-0.085938	3	19857000
KHN83737.1	101	S	hypothetical protein Tcan_12250 [Toxocara canis] GN=Tcan_12250	Tcan_12250	0.999995	1.58661e-44	185.9	2	RELS(1)PQATIR	-0.13503	4	35437000	1	1.18627e-19	190.37	1	ELS(1)PQATIR	-4.6971	3	34527000	1	7.39038e-05	165.72	1	ELS(1)PQATIR	-3.9511	3	34068000
KHN83800.1	102	S	TPPP family protein C32E8.3 [Toxocara canis] GN=C32E8.3	C32E8.3	1	5.79311e-27	168.78	2	S(1)VQEELDAITEK	-2.3404	1	767810	1	3.37274e-10	137.89	2	S(1)VQEELDAITEK	-0.74759	1	660640	1	1.26761e-39	208.23	2	S(1)VQEELDAITEK	-1.6991	1	704900
KHN83811.1	199	S	Sorting nexin-2 [Toxocara canis] GN=Snx2	Snx2	0.855513	0.00460804	58.794	2	ANS(0.856)T(0.144)AALSGAGVK	1.4013	1	86754	0.902221	0.0248416	56.473	2	ANS(0.902)T(0.098)AALSGAGVK	-1.5645	1	99832
KHN83840.1	496	S	Late embryogenesis abundant protein 76 [Toxocara canis] GN=Tcan_09539	Tcan_09539	0.777013	1.35551e-74	212.93	2	GS(0.777)S(0.223)PDEHTFDR	2.4411	2	2721800
KHN83840.1	497	S	Late embryogenesis abundant protein 76 [Toxocara canis] GN=Tcan_09539	Tcan_09539	0.998632	1.18883e-175	277.22	2	GS(0.001)S(0.999)PDEHTFDR	0.92178	3	51308000	0.999265	1.17782e-79	233	2	GS(0.001)S(0.999)PDEHTFDR	0.54723	6	48759000	0.989176	2.14971e-108	273.23	2	GS(0.011)S(0.989)PDEHTFDR	3.5643	9	51709000
KHN83840.1	584	S	Late embryogenesis abundant protein 76 [Toxocara canis] GN=Tcan_09539	Tcan_09539	1	0.00356607	71.912	2	HS(1)GQGPWFDFK	-3.9373	1	385590	1	0.0119391	67.927	2	HS(1)GQGPWFDFK	-1.9782	1	392660
KHN83918.1	252	S	Alpha-ribazole phosphatase [Toxocara canis] GN=cobC	cobC	0.867443	0.0148487	46.768	2	ELS(0.867)S(0.119)DAS(0.012)HLS(0.001)DK	2.4261	1	105350
KHN83927.1	42	S	hypothetical protein Tcan_13551 [Toxocara canis] GN=Tcan_13551	Tcan_13551	0.995749	0.018615	78.932	2	VLS(0.996)LT(0.004)MHR	-2.4807	1	264630
KHN83928.1	1797	S	Microtubule-associated protein futsch [Toxocara canis] GN=futsch	futsch	0.959836	1.68836e-06	105.78	2	LS(0.96)S(0.04)GDSDDVCAAFK	-1.2128	1	499940									0.947631	0.0221653	77.696	2	LS(0.948)S(0.052)GDSDDVCAAFK	1.7064	1	409270
KHN83929.1	27	S	Ras GTPase-activating-like protein IQGAP2 [Toxocara canis] GN=IQGAP2	IQGAP2	0.999945	7.21756e-11	166.71	2	CLDNIS(1)ITSK	-1.6857	1	712460	0.999976	0.00190656	152.23	2	CLDNIS(1)ITSK	-4.1487	1	724170	0.998856	0.00162288	110.58	2	CLDNIS(0.999)IT(0.001)SK	-2.8569	1	740280
KHN83972.1	95	S	Sorting nexin-12 [Toxocara canis] GN=SNX12	SNX12	1	8.92454e-10	145.08	2	RYS(1)DFEWLR	-2.6112	1	1850400	0.999995	0.0238595	108.5	2	RYS(1)DFEWLR	-2.2712	1	1856700	1	0.000321302	142.51	2	RYS(1)DFEWLR	-1.8171	1	1823700
KHN83973.1	1083	S	Contactin-associated protein-like 5 [Toxocara canis] GN=CNTNAP5	CNTNAP5	0.999981	4.37477e-10	131.06	2	GDPTAPVDS(1)PLYR	-2.1298	2	2275200	0.999766	6.73364e-05	97.949	2	GDPTAPVDS(1)PLYR	-1.3811	1	1713400	0.999658	2.79371e-07	110.14	2	GDPTAPVDS(1)PLYR	-0.57664	1	1781700
KHN83981.1	199	S	Ras-related protein Rab-1A [Toxocara canis] GN=RAB1A	RAB1A	0.999296	8.99331e-05	77.347	2	MGPVQQAGT(0.001)GPS(0.999)VR	-7.5135	1	153590	0.877275	1.0661e-06	103.17	2	MGPVQQAGT(0.123)GPS(0.877)VR	-4.2501	1	168880
KHN84001.1	41	S	hypothetical protein Tcan_15059 [Toxocara canis] GN=Tcan_15059	Tcan_15059	0.999997	1.50288e-44	207.12	2	FS(1)LSQMLGR	3.2652	5	32150000	0.999997	5.58075e-38	205.26	2	FS(1)LSQMLGR	1.1618	6	28963000	0.999998	3.67715e-60	242.35	2	RFS(1)LSQMLGR	-4.4376	4	25784000
KHN84001.1	43	S	hypothetical protein Tcan_15059 [Toxocara canis] GN=Tcan_15059	Tcan_15059	0.999712	0.0021306	117.21	2	FSLS(1)QMLGR	3.4555	1	68472	0.999989	0.00184043	148.76	2	FSLS(1)QMLGR	2.9644	3	196850	0.999946	0.00361637	124.46	2	FSLS(1)QMLGR	0.52088	3	281100
KHN84001.1	18	S	hypothetical protein Tcan_15059 [Toxocara canis] GN=Tcan_15059	Tcan_15059	0.99067	2.0066e-27	145.18	2	HRS(0.991)ES(0.523)LQS(0.37)Y(0.113)DS(0.003)EK	-2.3525	3	6869500	0.991134	1.81614e-82	220.43	2	HRS(0.991)ES(0.787)LQS(0.215)Y(0.005)DS(0.001)EK	-3.545	4	8866700	0.999999	2.36606e-30	206.61	2	HRS(1)ES(1)LQSYDSEK	-0.78295	5	4515000
KHN84001.1	20	S	hypothetical protein Tcan_15059 [Toxocara canis] GN=Tcan_15059	Tcan_15059	1	9.34775e-152	251.02	2	SES(1)LQSYDSEK	-3.0966	5	4697800	1	1.41728e-80	238.93	2	SES(1)LQSYDSEK	-1.4654	4	7217800	1	8.59422e-91	222.48	2	SES(1)LQSYDSEK	0.66463	9	16200000
KHN84001.1	23	S	hypothetical protein Tcan_15059 [Toxocara canis] GN=Tcan_15059	Tcan_15059	0.999739	6.35262e-07	148.69	2	SESLQS(1)YDSEK	-0.20119	1	317970	0.790488	0.00667941	51.577	2	HRS(0.326)ES(0.703)LQS(0.79)Y(0.119)DS(0.061)EK	-0.10691	1	938900	0.999907	0.000123688	144.2	2	SESLQS(1)YDSEK	3.6612	1	150850
KHN84001.1	26	S	hypothetical protein Tcan_15059 [Toxocara canis] GN=Tcan_15059	Tcan_15059	0.828707	0.000613395	79.182	2	HRS(0.987)ES(0.015)LQS(0.163)Y(0.007)DS(0.829)EK	-0.80704	1	195280
KHN84001.1	51	S	hypothetical protein Tcan_15059 [Toxocara canis] GN=Tcan_15059	Tcan_15059	0.999736	1.97748e-17	167.06	2	RTS(1)VEDHLVR	-0.59439	4	27751000	0.887481	8.99565e-13	180.17	2	RT(0.113)S(0.887)VEDHLVR	-0.66442	6	43194000	0.989007	2.4032e-06	136.84	2	T(0.011)S(0.989)VEDHLVR	0.75758	7	18352000
KHN84283.1	108	S	Phosphoacetylglucosamine mutase [Toxocara canis] GN=PGM3	PGM3	0.972315	0.000130764	64.401	2	AIGVMIT(0.028)AS(0.972)HNPENDNGVK	-1.1315	1	386510	0.993312	8.60223e-20	98.868	2	AIGVMIT(0.007)AS(0.993)HNPENDNGVK	-7.207	2	520450	0.997697	4.02274e-11	105.94	2	AIGVMIT(0.002)AS(0.998)HNPENDNGVK	-7.3926	3	660250
KHN84399.1	816	S	hypothetical protein Tcan_08405 [Toxocara canis] GN=Tcan_08405	Tcan_08405	0.99896	0.00958132	72.922	2	SQS(0.999)T(0.672)LLS(0.196)S(0.133)R	2.3966	1	2568400	0.998859	0.00443584	68.49	2	SQS(0.999)T(0.666)LLS(0.198)S(0.136)R	5.9973	1	759530	0.975249	0.00659872	68.49	2	SQS(0.975)T(0.656)LLS(0.215)S(0.153)R	7.644	1	551860
KHN84422.1	112	S	Heat shock protein beta-1 [Toxocara canis] GN=HSPB1	HSPB1	1	1.91777e-300	266.67	2	PTYDPYFENLKS(1)PLIK	2.1484	7	22045000	1	4.72231e-215	297.79	2	PTYDPYFENLKS(1)PLIK	2.5616	7	19274000	1	4.75489e-261	282.51	2	PTYDPYFENLKS(1)PLIK	1.9736	6	19191000
KHN84422.1	13	S	Heat shock protein beta-1 [Toxocara canis] GN=HSPB1	HSPB1	0.972056	3.43916e-06	110.44	2	S(0.972)NY(0.007)S(0.021)VIDNEFGNMR	1.5223	2	191430	0.999883	5.43304e-07	120.75	2	S(1)NYSVIDNEFGNMR	2.0454	2	53086	0.989433	0.00192986	71.935	2	S(0.989)NY(0.001)S(0.009)VIDNEFGNMR	3.5759	1	47488
KHN84422.1	16	S	Heat shock protein beta-1 [Toxocara canis] GN=HSPB1	HSPB1	0.999988	9.74541e-51	189.07	2	SNYS(1)VIDNEFGNMR	-1.9411	1	928390	1	6.1575e-86	195.98	2	SNYS(1)VIDNEFGNMR	0.92876	1	905410	1	1.81781e-136	267.63	2	SNYS(1)VIDNEFGNMR	1.0795	1	835860
KHN84458.1	994	S	Myosin heavy chain, non-muscle [Toxocara canis] GN=zip	zip	0.999326	0.0173253	63.908	2	HAELYDS(0.999)Y(0.001)EK	0.95875	1	142110	0.998674	0.00344231	88.42	2	HAELYDS(0.999)Y(0.001)EK	5.0588	1	146920
KHN84563.1	259	S	Histone deacetylase 4 [Toxocara canis] GN=hda-4	hda-4	1	0.0264082	86.838	2	KVNS(1)EPNLK	-1.527	1	220500
KHN84563.1	144	S	Histone deacetylase 4 [Toxocara canis] GN=hda-4	hda-4	0.973977	0.00819623	58.045	2	S(0.005)YS(0.974)GS(0.021)GQTISQLTR	-5.9088	1	53669
KHN84861.1	207	S	putative electron transfer flavoprotein subunit alpha, mitochondrial [Toxocara canis] GN=F27D4.1	F27D4.1	1	0.00535098	50.314	2	VEFLGQELS(1)K	-16.607	1	96963	1	0.0111159	40.224	2	VEFLGQELS(1)K	-14.59	1	93854
KHN84903.1	28	S	hypothetical protein Tcan_07561 [Toxocara canis] GN=Tcan_07561	Tcan_07561	1	4.15472e-13	113.66	2	EVHFFEEES(1)IPDVPAK	2.7165	1	353060	1	5.8353e-15	106.79	2	EVHFFEEES(1)IPDVPAK	1.6665	1	295050	1	4.28554e-11	75.969	2	EVHFFEEES(1)IPDVPAK	-0.19826	1	336170
KHN84903.1	11	S	hypothetical protein Tcan_07561 [Toxocara canis] GN=Tcan_07561	Tcan_07561	1	0.00734497	72.846	2	RIS(1)LGS(1)PK	-0.035946	4	5030500	1	0.00354252	108.2	2	RIS(1)LGS(1)PK	-1.4687	3	10739000	1	2.15429e-05	112.93	2	RIS(1)LGS(1)PK	0.91027	3	11901000
KHN84903.1	14	S	hypothetical protein Tcan_07561 [Toxocara canis] GN=Tcan_07561	Tcan_07561	1	0.00734497	72.846	2	RIS(1)LGS(1)PK	-0.035946	4	5030500	1	0.00354252	93.162	2	RIS(1)LGS(1)PK	-1.4687	2	3110500	1	0.00876869	73.891	2	RIS(1)LGS(1)PK	0.91027	3	4568800
KHN85052.1	94	S	Carbonyl reductase [NADPH] 3 [Toxocara canis] GN=Cbr3	Cbr3	1	0.0230281	55.235	1	VIS(1)ELGEK	-5.5605	1	469880									1	0.0127127	47.561	1	VIS(1)ELGEK	-2.0787	1	253510
KHN85055.1	112	S	Spindle- and centromere-associated protein [Toxocara canis] GN=PUMA1	PUMA1	0.883408	0.0221777	102.57	2	AQDDLS(0.117)S(0.883)YKK	5.7223	2	103770	0.879535	0.00293288	81.48	2	AQDDLS(0.12)S(0.88)YKK	3.7159	2	122930	0.923126	0.0256578	50.09	2	AQDDLS(0.077)S(0.923)YK	2.1042	1	29971
KHN85055.1	2029	S	Spindle- and centromere-associated protein [Toxocara canis] GN=PUMA1	PUMA1	0.982667	6.08063e-05	125.14	2	EPVDIAQDT(0.017)YS(0.983)YR	2.8121	1	196810	0.956354	2.88354e-32	164.22	2	EPVDIAQDT(0.044)YS(0.956)YR	3.8138	1	249500	0.880397	4.95627e-05	108.34	2	EPVDIAQDT(0.12)YS(0.88)YR	1.8582	1	236660
KHN85055.1	1498	S	Spindle- and centromere-associated protein [Toxocara canis] GN=PUMA1	PUMA1	1	1.74383e-91	218.58	2	HETLYKS(1)IEEK	-0.2993	1	313460	1	9.74345e-81	200.9	2	HETLYKS(1)IEEK	2.5058	1	349450	0.999999	1.61786e-36	188.19	2	HETLYKS(1)IEEK	-0.5806	1	353920
KHN85149.1	128	S	2,3-bisphosphoglycerate-independent phosphoglycerate mutase [Toxocara canis] GN=gpmI	gpmI	0.999997	3.26624e-27	62.238	4	LCSGNWQQIEAHGLHVGLPEGLMGNS(1)EVGHLNIGAGR	-0.87772	1	216600	1	5.44944e-212	251.86	4	LCSGNWQQIEAHGLHVGLPEGLMGNS(1)EVGHLNIGAGR	1.047	2	712280	1	0	282.7	4	LCSGNWQQIEAHGLHVGLPEGLMGNS(1)EVGHLNIGAGR	1.2526	1	534540
KHN85251.1	36	S	Glycogen phosphorylase, muscle form [Toxocara canis] GN=PYGM	PYGM	1	0.00352409	97.277	2	HLHFS(1)LIK	-3.9564	1	36759	1	0.0123293	70.389	2	HLHFS(1)LIK	-0.97384	1	34350
KHN85298.1	84	S	Ribokinase [Toxocara canis] GN=RBKS	RBKS	0.999983	0.00261504	91.245	2	GLS(1)FESGPGGK	-1.4506	2	496340	0.999999	0.00246464	112.73	2	GLS(1)FESGPGGK	-1.3673	1	336760	0.999996	4.76966e-06	112.7	2	GLS(1)FESGPGGK	-3.3454	1	359310
KHN85298.1	87	S	Ribokinase [Toxocara canis] GN=RBKS	RBKS	0.999728	0.0138312	43.613	2	GLSFES(1)GPGGK	-0.33877	1	31150
KHN85381.1	34	S	Calponin -like protein OV9M [Toxocara canis] GN=Tcan_16909	Tcan_16909	1	8.49095e-14	152.17	2	KAPPPVGIKS(1)PT(1)PGR	-0.54919	35	88170000	1	4.15671e-60	224.07	2	KAPPPVGIKS(1)PT(1)PGR	1.6931	32	94772000	1	6.39735e-13	167.19	2	KAPPPVGIKS(1)PT(1)PGR	1.6819	40	100080000
KHN85381.1	161	S	Calponin -like protein OV9M [Toxocara canis] GN=Tcan_16909	Tcan_16909	0.999782	0.0044488	59.77	2	GTGGAS(1)EVPEEK	-0.93552	1	117460	0.999999	0.000317176	95.345	2	GTGGAS(1)EVPEEK	-3.8741	1	125590	0.999742	6.39802e-05	104	2	GTGGAS(1)EVPEEK	-3.7135	1	115730
KHN85536.1	100	S	Dynactin subunit 1 [Toxocara canis] GN=DCTN1	DCTN1	0.99994	0.0224323	85.813	2	GRFS(1)PAASPR	-1.5684	1	1821700
KHN85583.1	290	S	Serine/threonine-protein kinase 25 [Toxocara canis] GN=STK25	STK25	0.999808	0.0059509	69.915	2	EPS(1)PDGTIVNR	-3.0674	1	943760	0.999996	0.00595742	74.424	2	EPS(1)PDGTIVNR	-0.023954	1	599680	0.999996	0.00920559	80.623	2	EPS(1)PDGTIVNR	0.22851	1	531780
KHN85929.1	259	S	Aminomethyltransferase, mitochondrial [Toxocara canis] GN=AMT	AMT	0.999935	1.7352e-05	105.78	2	LLQGETDFDLS(1)K	-2.433	1	57958	0.99622	3.22517e-05	73.305	2	LLQGET(0.004)DFDLS(0.996)K	1.0807	1	59798
KHN85952.1	108	S	hypothetical protein Tcan_11858 [Toxocara canis] GN=Tcan_11858	Tcan_11858	0.999998	0.000285988	66.509	2	S(1)DGQGNTASYMGR	-2.3172	1	195670	1	4.53948e-06	104	2	S(1)DGQGNTASYMGR	-1.7838	1	181720	0.999998	0.0120534	67.927	2	S(1)DGQGNTASYMGR	-2.7528	1	169200
KHN86366.1	63	S	ATP-dependent RNA helicase DDX3Y [Toxocara canis] GN=Ddx3y	Ddx3y	0.999846	0.0186081	67.881	2	SWS(1)QQGPR	-2.6271	1	49793	0.998615	0.0270836	60.709	2	S(0.001)WS(0.999)QQGPR	0.18931	1	48044	0.999981	0.00312473	99.855	2	SWS(1)QQGPR	-0.58951	1	48185
KHN86388.1	209	S	Heterogeneous nuclear ribonucleoprotein F [Toxocara canis] GN=HNRNPF	HNRNPF	0.999796	0.0152604	66.664	2	GLS(1)PASDPR	-1.2205	1	4765500	0.999999	0.000170422	115.41	2	GLS(1)PASDPR	-0.95483	1	4874300	0.999997	0.0011903	106	2	GLS(1)PASDPR	1.1287	1	4940300
KHN86405.1	4	S	Serrate RNA effector molecule -like protein [Toxocara canis] GN=Tcan_13618	Tcan_13618	1	0.00399269	74.849	2	GDS(1)DDEYHR	-0.18612	1	318950	1	0.000424568	99.34	2	GDS(1)DDEYHR	-0.1654	2	394120	1	0.00206026	85.821	2	GDS(1)DDEYHR	-2.6062	1	347480
KHN86501.1	272	S	Nuclear anchorage protein 1 [Toxocara canis] GN=anc-1	anc-1	1	0.00260873	101.48	2	LSQLDES(1)VR	2.8923	1	38221	0.999943	0.00133975	71.066	2	LSQLDES(1)VR	1.666	1	42837	1	0.0014326	83.775	2	LSQLDES(1)VR	2.9655	1	38192
KHN86505.1	521	S	Nuclear anchorage protein 1 [Toxocara canis] GN=anc-1	anc-1	0.999975	0.00209976	78.932	2	FQS(1)VYLSR	-2.5166	1	28273	0.999994	0.00512414	83.775	2	FQS(1)VYLSR	-1.0988	1	28230
KHN86550.1	264	S	Uncharacterized protein C19orf47 -like protein [Toxocara canis] GN=Tcan_07063	Tcan_07063	0.973011	0.0061926	72.846	2	S(0.007)ES(0.973)T(0.797)RY(0.222)QS(0.002)EK	2.1457	1	362010
KHN86630.1	650	S	CRAL-TRIO domain-containing protein T23G5.2 [Toxocara canis] GN=T23G5.2	T23G5.2	0.875386	0.000251632	63.355	3	HPEPT(0.004)PS(0.115)QS(0.875)FDFS(0.004)LS(0.001)HHK	-3.0297	1	59733
KHN86670.1	66	S	MAGUK p55 subfamily member 5 [Toxocara canis] GN=MPP5	MPP5	0.995662	0.00828691	63.766	2	LQS(0.996)LENT(0.985)NHS(0.019)K	-4.5351	2	994010	0.999846	0.00377713	63.766	2	LQS(1)LENT(0.985)NHS(0.015)K	-5.1043	1	807020	0.999599	0.00964794	59.67	2	LQS(1)LENT(0.999)NHS(0.001)K	-4.6784	2	975620
KHN86756.1	632	S	Titin [Toxocara canis] GN=Ttn	Ttn	1	0.00854345	103.76	2	LRS(1)EEELR	0.83854	1	405130									1	1.15165e-05	95.656	2	LRS(1)EEELR	0.69788	1	401380
KHN86849.1	131	S	Ribosome maturation protein SBDS [Toxocara canis] GN=sbds-1	sbds-1	0.999999	0.0177844	100.69	2	RPYS(1)LAVIEK	-4.2685	1	208870	0.999947	0.0135726	91.939	2	RPYS(1)LAVIEK	-4.0017	1	208700	0.999942	0.0221385	88.42	2	RPYS(1)LAVIEK	-0.98102	1	204600
KHN86896.1	104	S	Far upstream element-binding protein 1, partial [Toxocara canis] GN=Fubp1	Fubp1	0.995311	0.0233684	49.967	2	VQMS(0.995)PES(0.005)DGNNMR	-0.54368	1	53527	0.995705	0.00410348	62.494	2	VQMS(0.996)PES(0.004)DGNNMR	3.0462	1	48214
KHN86921.1	199	S	Nascent polypeptide-associated complex subunit alpha [Toxocara canis] GN=Y65B4BR.5	Y65B4BR.5	1	0	269.54	2	ANVTQAEQEDES(1)DQEGEIDATGIEEK	-2.3047	6	20563000	1	4.79799e-161	218.03	2	ANVTQAEQEDES(1)DQEGEIDATGIEEK	-0.018577	8	16248000	1	0	295.61	2	ANVTQAEQEDES(1)DQEGEIDATGIEEK	-1.1483	8	13415000
KHN86979.1	181	S	putative 3-hydroxyacyl-CoA dehydrogenase [Toxocara canis] GN=Tcan_10304	Tcan_10304	1	0.00291349	43.518	3	RKS(1)NFGGLHFFNPVPVMK	-5.8273	1	54396
KHN87116.1	14	S	Proteasome subunit alpha type-1 [Toxocara canis] GN=pas-6	pas-6	0.997844	0.00330103	62.804	2	NQYDSDVT(0.002)VWS(0.998)PQGR	-2.5629	1	92558
KHN87140.1	112	S	60S acidic ribosomal protein P1 [Toxocara canis] GN=rpl-21	rpl-21	1	5.70382e-222	285.82	2	KEEPKEES(1)DDDMGFGLFD	2.4401	12	90107000	1	2.89379e-220	233.85	2	KEEPKEES(1)DDDMGFGLFD	2.3375	18	83160000	1	2.38922e-165	257.29	2	KEEPKEES(1)DDDMGFGLFD	2.4741	17	90677000
KHN87144.1	51	S	Eukaryotic translation initiation factor 2 subunit 1 [Toxocara canis] GN=Eif2s1	Eif2s1	0.996204	0.00250927	128.68	2	EGMILLS(0.004)ELS(0.996)RR	0.68416	1	104570	0.999985	1.13418e-05	141.88	2	EGMILLSELS(1)RR	1.5971	1	105180	0.999983	0.000324042	139.7	2	EGMILLSELS(1)RR	0.091475	3	184690
KHN87147.1	535	S	Protein phosphatase [Toxocara canis] GN=tag-83	tag-83	0.991743	0.00469625	52.863	2	S(0.008)HS(0.992)ALPATVR	-1.2963	1	110900	0.938895	0.011252	48.822	2	S(0.061)HS(0.939)ALPATVR	-0.58467	1	132380
KHN87305.1	1267	S	Ubiquitin conjugation factor E4 B [Toxocara canis] GN=Ube4b	Ube4b	0.99991	2.79281e-181	275.23	2	YGGHS(1)MSDPGT(0.03)S(0.97)YR	0.74863	10	17941000	0.999922	2.68572e-262	314.16	2	YGGHS(1)MSDPGT(0.045)S(0.955)YR	-0.71453	8	21282000	1	1.40036e-99	261.94	2	YGGHS(1)MSDPGT(0.025)S(0.975)YR	-0.75682	7	22350000
KHN87305.1	1274	S	Ubiquitin conjugation factor E4 B [Toxocara canis] GN=Ube4b	Ube4b	0.988491	2.06985e-157	255.71	2	YGGHSMSDPGT(0.012)S(0.988)YR	-0.12818	9	9479800	0.984333	6.17391e-182	288.22	2	YGGHSMSDPGT(0.016)S(0.984)YR	3.1142	7	12330000	0.988569	8.86368e-137	272.05	2	YGGHSMSDPGT(0.011)S(0.989)YR	1.6792	5	9957000
KHN87508.1	404	S	CCR4-NOT transcription complex subunit 4 [Toxocara canis] GN=CNOT4	CNOT4	0.995736	0.000823186	129.69	2	LVQWT(0.004)S(0.996)PER	-0.78751	1	343880	0.999373	0.00463169	128.97	2	LVQWT(0.001)S(0.999)PER	-2.9153	1	262180	0.994178	0.00371332	99.174	2	LVQWT(0.006)S(0.994)PER	-4.3058	1	269610
KHN87525.1	359	S	TLD domain-containing protein 1 [Toxocara canis] GN=TLDC1	TLDC1	0.999998	0.00125065	92.747	2	YDS(1)EGNEIIEK	-0.050446	1	435200	0.999985	0.00343809	106.58	2	YDS(1)EGNEIIEK	-1.4514	1	480530	1	6.54071e-07	150.85	2	YDS(1)EGNEIIEK	-0.55374	2	1100300
KHN87676.1	1606	S	Myosin-4 [Toxocara canis] GN=unc-54	unc-54	0.998896	2.31383e-07	130.12	2	ALESMQAS(0.999)LEAES(0.001)K	3.8818	2	246850	0.999927	2.45009e-09	142.73	2	ALESMQAS(1)LEAESK	3.2075	3	252170	0.999324	2.38878e-07	103.63	2	ALESMQAS(0.999)LEAES(0.001)K	2.7862	1	192240
KHN87676.1	1576	S	Myosin-4 [Toxocara canis] GN=unc-54	unc-54	1	1.30955e-05	92.319	2	AQVEVAQIRS(1)EVEK	0.98398	1	51965
KHN87695.1	1109	S	Myosin-4 [Toxocara canis] GN=unc-54	unc-54	1	0.00846461	79.795	2	LDEEQS(1)LVNK	0.10405	1	197000	1	0.0150579	45.183	2	LDEEQS(1)LVNK	-1.6676	1	215540
KHN87762.1	19	S	40S ribosomal protein S28 [Toxocara canis] GN=rps28	rps28	0.986326	0.00483544	63.766	2	T(0.014)GS(0.986)QGQCTQVR	0.069026	1	100720	0.98555	0.00234124	59.67	2	T(0.014)GS(0.986)QGQCTQVR	-4.17	1	99310	0.948526	0.00242081	76.563	2	T(0.051)GS(0.949)QGQCTQVR	-2.0439	1	98542
KHN87789.1	12	S	Heat shock protein Hsp-12.2 [Toxocara canis] GN=hsp-12.2	hsp-12.2	0.988691	1.72464e-46	191.95	2	VEVNLSS(0.011)S(0.989)LK	-4.0461	25	56990000	0.988513	6.53642e-53	179.98	2	VEVNLSS(0.011)S(0.989)LK	-4.1952	33	59993000	0.994307	5.12822e-36	166.71	2	VEVNLS(0.033)S(0.973)S(0.994)LK	-0.27276	33	16284000
KHN87869.1	48	S	hypothetical protein Tcan_16311 [Toxocara canis] GN=Tcan_16311	Tcan_16311	0.99659	1.22434e-33	185.9	2	RS(0.003)S(0.997)LSQMLGR	-3.3869	3	8908000	0.955599	5.18867e-28	181.9	2	S(0.043)S(0.956)LS(0.001)QMLGR	-1.3886	4	10067000	0.983403	1.08484e-12	180.17	2	S(0.016)S(0.983)LSQMLGR	-0.35501	3	8272300
KHN87869.1	58	S	hypothetical protein Tcan_16311 [Toxocara canis] GN=Tcan_16311	Tcan_16311	0.993725	0.000623875	132.9	3	RT(0.006)S(0.994)IEDAYKR	-2.518	3	1250600	0.980171	0.000366838	128.41	1	RT(0.02)S(0.98)IEDAYK	-5.2981	4	695670	0.954668	1.75039e-06	133.07	1	RT(0.045)S(0.955)IEDAYK	-4.0287	2	15971000
KHN87978.1	1393	S	Kinesin-like protein [Toxocara canis] GN=unc-104	unc-104	1	0.00502286	54.912	2	GDS(1)LIFEHQWELEK	4.814	1	53430	1	0.00500012	53.193	2	GDS(1)LIFEHQWELEK	1.9206	1	77580	1	7.41581e-05	75.969	2	GDS(1)LIFEHQWELEK	2.4444	1	102060
KHN88101.1	424	S	hypothetical protein Tcan_08628 [Toxocara canis] GN=Tcan_08628	Tcan_08628	0.995772	0.00163432	107.08	2	LES(0.996)S(0.004)EVAR	-2.51	1	251040	0.998964	0.00379257	83.358	2	LES(0.999)S(0.001)EVAR	-5.0329	1	234160	0.910539	0.00981271	69.915	2	LES(0.911)S(0.089)EVAR	-2.3423	2	1233000
KHN88214.1	71	S	Cuticle collagen 12 [Toxocara canis] GN=col-12	col-12	0.943651	0.00566909	66.509	3	GEY(0.056)S(0.944)KLEHSRTAVEK	-17.227	2	18397000	0.997214	0.0204612	62.494	2	GEY(0.003)S(0.997)KLEHSRTAVEK	-9.9208	1	2501300	0.987666	0.0148687	73.305	3	GEY(0.012)S(0.988)KLEHSRTAVEK	-16.159	1	12649000
KHN88311.1	46	S	10 kDa heat shock protein, mitochondrial [Toxocara canis] GN=Tcan_11007	Tcan_11007	1	0.000133609	113.34	2	GGIMLPEKS(1)VGK	-0.94148	2	201760	1	0.00252122	97.084	2	GGIMLPEKS(1)VGK	-0.3785	2	196740	1	0.00478318	93.772	2	GGIMLPEKS(1)VGK	-2.8668	2	215150
KHN88332.1	100	S	Chaperonin -like protein Hsp-60, mitochondrial [Toxocara canis] GN=hsp-60	hsp-60	1	2.01781e-18	122.66	2	NVVIEQAWGS(1)PK	-2.3437	1	91835	1	0.000255628	114.5	2	NVVIEQAWGS(1)PK	1.6485	1	104990	1	0.0180271	61.503	2	NVVIEQAWGS(1)PK	0.1901	1	128190
KHN88357.1	1176	S	Spectrin alpha chain [Toxocara canis] GN=alpha-Spec	alpha-Spec	1	3.45113e-12	144.38	2	EQQLGS(1)AHEVQR	-3.4888	1	268970	1	0.000450131	105.78	2	EQQLGS(1)AHEVQR	-1.3632	1	219540	1	0.000198309	128.28	2	EQQLGS(1)AHEVQR	-3.222	1	232260
KHN88357.1	2329	S	Spectrin alpha chain [Toxocara canis] GN=alpha-Spec	alpha-Spec	0.976022	0.00229283	59.625	2	ETENIQS(0.007)S(0.017)EEIES(0.976)AFR	3.2588	1	28463
KHN88357.1	1492	S	Spectrin alpha chain [Toxocara canis] GN=alpha-Spec	alpha-Spec	0.992791	0.0136592	72.031	2	LGES(0.993)QT(0.007)LQQFSR	-2.5652	1	72643	0.984489	0.011278	53.363	2	LGES(0.984)QT(0.015)LQQFSR	0.05607	1	85880	0.999309	0.000187154	111.98	2	LGES(0.999)QT(0.001)LQQFSR	0.49411	1	82748
KHN88357.1	1793	S	Spectrin alpha chain [Toxocara canis] GN=alpha-Spec	alpha-Spec	1	0.00793291	76.563	2	MAALEES(1)WDQIR	1.1356	1	53384	1	9.39203e-05	86.729	2	MAALEES(1)WDQIR	1.6428	1	44999	1	0.00018025	100.69	2	MAALEES(1)WDQIR	1.9987	2	90648
KHN88357.1	2083	S	Spectrin alpha chain [Toxocara canis] GN=alpha-Spec	alpha-Spec	0.96686	0.00354911	74.524	2	S(0.009)LS(0.967)T(0.024)AEEDFK	-2.5015	1	43198									0.752139	0.0118559	47.57	2	S(0.017)LS(0.752)T(0.231)AEEDFK	-3.9186	1	30810
KHN88395.1	18	S	putative myosin regulatory light chain [Toxocara canis] GN=mlc-4	mlc-4	0.940872	3.12674e-23	145.31	2	AT(0.059)S(0.941)NVFAMFDQAQIQEFK	1.4519	3	566360	0.913601	1.01643e-15	153.23	2	AT(0.086)S(0.914)NVFAMFDQAQIQEFK	-2.3842	3	538710	0.937051	1.4616e-12	142.74	2	AT(0.063)S(0.937)NVFAMFDQAQIQEFK	-2.1429	2	503920
KHN88536.1	202	S	Talin-1 [Toxocara canis] GN=TLN1	TLN1	0.996599	0.00404747	57.279	2	EQS(0.997)VGDDET(0.003)LILR	-2.0217	1	136120									0.99981	0.0235156	51.07	2	EQS(1)VGDDETLILR	-1.0523	1	142690
KHN88536.1	1469	S	Talin-1 [Toxocara canis] GN=TLN1	TLN1	0.946988	8.88075e-18	130.78	2	S(0.947)LT(0.053)ESVNAIVESVVR	-0.62449	1	26680									0.806082	2.79476e-09	118.87	2	S(0.806)LT(0.194)ESVNAIVESVVR	-0.82412	1	52864
KHN88536.1	1364	S	Talin-1 [Toxocara canis] GN=TLN1	TLN1	0.996194	0.0101028	56.938	2	VS(0.996)ET(0.004)AAPVDLR	0.37423	1	54273
KHN88613.1	154	S	Nucleoside diphosphate kinase [Toxocara canis] GN=NDK	NDK	0.951923	3.27268e-06	82.87	2	LMLGATNPLAS(0.952)NPGT(0.048)IR	0.40812	2	113560									0.989776	0.000870957	60.14	2	LMLGAT(0.003)NPLAS(0.99)NPGT(0.007)IR	-1.1391	1	117300
KHN88613.1	175	S	Nucleoside diphosphate kinase [Toxocara canis] GN=NDK	NDK	0.982277	6.94249e-20	141.36	2	NIVHGS(0.982)DS(0.018)LESAK	-3.1649	1	764370	0.979823	0.000197358	106.79	2	NIVHGS(0.98)DS(0.02)LESAK	-4.3152	1	791110	0.982619	0.000153128	136.39	2	NIVHGS(0.983)DS(0.017)LESAK	-2.9489	1	780120
KHN88613.1	177	S	Nucleoside diphosphate kinase [Toxocara canis] GN=NDK	NDK	0.992737	9.64266e-14	142.73	2	NIVHGS(0.006)DS(0.993)LES(0.001)AK	-1.8773	1	822990	0.869531	2.27372e-05	91.1	2	NIVHGS(0.129)DS(0.87)LES(0.001)AK	-0.51022	1	778730	0.9822	0.000151902	144.72	2	NIVHGS(0.017)DS(0.982)LES(0.001)AK	0.27012	1	809020
KHN88613.1	180	S	Nucleoside diphosphate kinase [Toxocara canis] GN=NDK	NDK	1	2.21439e-14	171.03	3	NIVHGSDSLES(1)AKR	-2.2941	3	588920	0.999999	1.28655e-18	151.18	3	NIVHGSDSLES(1)AKR	-3.2509	4	685500	0.999996	1.94436e-12	151.18	3	NIVHGSDSLES(1)AKR	-1.252	3	574590
KHN88710.1	389	S	hypothetical protein Tcan_11568, partial [Toxocara canis] GN=Tcan_11568	Tcan_11568	0.962434	0.0241634	57.042	2	NQQNS(0.962)PT(0.037)LFESR	-0.083826	1	65478	0.988895	0.00616887	58.508	2	NQQNS(0.989)PT(0.011)LFESR	-0.60832	1	85240	0.992687	0.00029197	77.431	2	NQQNS(0.993)PT(0.007)LFESR	-1.4647	1	88975
KHN88755.1	195	S	RNA-binding protein 39 [Toxocara canis] GN=Rbm39	Rbm39	1	0.025289	67.464	2	GFS(1)PPWR	-0.61767	1	60564
KHN88835.1	231	S	U1 small nuclear ribonucleoprotein 70 kDa [Toxocara canis] GN=RNU1	RNU1	0.888811	0.0121571	134.2	2	S(0.111)YS(0.889)HDRDSR	-2.3333	1	270240	0.99997	4.00082e-07	156.14	2	SYS(1)HDRDSR	-3.142	1	297440	0.99986	5.65126e-05	110.44	2	SYS(1)HDRDSR	-2.7372	1	284600
KHN88835.1	236	S	U1 small nuclear ribonucleoprotein 70 kDa [Toxocara canis] GN=RNU1	RNU1	0.999941	0.0202385	65.408	2	SYSHDRDS(1)RDR	-2.8638	1	74037
KHN88887.1	67	S	Ras-related protein Rab-2 [Toxocara canis] GN=RAB2	RAB2	0.998742	6.08063e-05	94.119	2	LQIWDT(0.001)AGQES(0.999)FR	2.1302	1	296930									0.999996	0.000146522	97.933	2	LQIWDTAGQES(1)FR	3.3891	1	344720
KHN88997.1	341	S	SHC-transforming protein 1 [Toxocara canis] GN=SHC1	SHC1	0.999705	0.000549222	76.494	4	KQS(1)QVFETIVQLIEHHR	5.0874	1	34847	0.999978	0.00149907	84.144	4	KQS(1)QVFETIVQLIEHHR	4.6269	1	37866	0.999987	3.52893e-12	85.443	4	KQS(1)QVFETIVQLIEHHR	1.9323	1	42571
KHN89013.1	595	S	Protein kinase C-like 3 [Toxocara canis] GN=pkc-3	pkc-3	1	0.00968997	50.297	1	KES(1)GLEK	-6.8403	1	727770
KHN89042.1	154	S	Uncharacterized protein T19C3.4 [Toxocara canis] GN=T19C3.4	T19C3.4	0.949965	0.000342867	92.445	2	SYS(0.95)T(0.046)S(0.004)DINR	0.71348	2	82970	0.996609	6.93762e-05	85.821	2	SYS(0.997)T(0.003)SDINR	2.0255	1	48290	0.997645	1.59826e-06	87.895	2	S(0.002)YS(0.998)T(0.001)SDINR	1.6988	2	150120
KHN89102.1	191	S	Putative 40S ribosomal protein S10-like [Toxocara canis] GN=RPS10P5	RPS10P5	0.977929	1.12229e-09	74.778	2	ATEAGPGAAPVS(0.978)GY(0.022)R	-4.8244	1	96872
KHN89160.1	889	S	Spectrin beta chain [Toxocara canis] GN=beta-Spec	beta-Spec	0.997283	1.34749e-13	138.33	2	IDCQET(0.003)VS(0.997)WIEDK	0.092014	1	286760	0.988901	2.7761e-05	94.119	2	IDCQET(0.011)VS(0.989)WIEDK	-0.2709	1	296920	0.99865	5.44588e-05	111.75	2	IDCQET(0.001)VS(0.999)WIEDK	1.0198	1	324620
KHN89160.1	919	S	Spectrin beta chain [Toxocara canis] GN=beta-Spec	beta-Spec	1	0.00897439	64.906	2	RLS(1)MMER	-0.75153	1	469140	1	0.0104244	113.46	2	RLS(1)MMER	0.40346	2	1979200
KHN89160.1	2280	S	Spectrin beta chain [Toxocara canis] GN=beta-Spec	beta-Spec	0.942587	0.00422389	84.999	2	S(0.943)QT(0.057)LPVEGAK	-2.0464	1	132770
KHN89179.1	142	S	CREB-regulated transcription coactivator 1 [Toxocara canis] GN=CRTC1	CRTC1	0.99997	0.000604984	46.768	3	ARS(1)DPAIHMNVYQQQR	-1.0939	1	189080	0.999998	2.54822e-06	63.883	3	ARS(1)DPAIHMNVYQQQR	-2.4599	1	171860
KHN70704.1	136	T	hypothetical protein Tcan_01950 [Toxocara canis] GN=Tcan_01950	Tcan_01950	0.92226	0.000543563	59.689	2	KPYPPS(0.205)LPGS(0.756)QT(0.116)GT(0.922)PVK	2.0355	1	197070	0.952493	0.00127043	69.712	2	KPYPPSLPGS(0.015)QT(0.033)GT(0.952)PVK	-3.0649	1	162190	0.942116	5.92359e-15	106.98	2	KPYPPSLPGSQT(0.058)GT(0.942)PVK	-4.6208	2	249080
KHN70710.1	152	T	Voltage-dependent L-type calcium channel subunit beta-2 [Toxocara canis] GN=CACNB2	CACNB2	0.767464	0.00129985	51.542	2	GS(0.225)T(0.767)PPT(0.008)PGGELDEEEYGHGR	-3.5033	1	59755
KHN72594.1	256	T	Glyceraldehyde-3-phosphate dehydrogenase [Toxocara canis] GN=G3PD	G3PD	0.989584	3.01388e-116	251.42	3	FGIVEGLMTTVHAT(0.003)T(0.008)AT(0.99)QK	-1.7488	8	13648000	0.998927	1.30424e-137	274.58	2	FGIVEGLMTTVHATT(0.001)AT(0.999)QK	-3.0262	11	26863000	0.994823	2.48435e-153	288.61	2	FGIVEGLMTTVHAT(0.001)T(0.005)AT(0.995)QK	-3.2453	8	12427000
KHN72594.1	225	T	Glyceraldehyde-3-phosphate dehydrogenase [Toxocara canis] GN=G3PD	G3PD	0.985114	5.91809e-168	249.72	3	YDAANNHVISNASCT(0.985)T(0.015)NCLAPLAK	-3.8262	1	1504200	0.87632	3.71292e-114	200.89	3	YDAANNHVISNAS(0.001)CT(0.876)T(0.122)NCLAPLAK	-1.1708	2	1824100
KHN72717.1	8	T	hypothetical protein Tcan_07517 [Toxocara canis] GN=Tcan_07517	Tcan_07517	0.998641	0.0051431	55.235	2	YT(0.001)LPFWT(0.999)EK	-4.4671	1	753580	0.999489	0.00687946	63.397	2	YTLPFWT(0.999)EK	-5.3485	1	813200
KHN73047.1	25	T	Peroxiredoxin [Toxocara canis] GN=Tcan_08625	Tcan_08625	0.928043	0.00735573	49.16	1	T(0.928)VS(0.065)LS(0.007)DYK	-2.9751	1	146130
KHN73267.1	81	T	hypothetical protein Tcan_11996 [Toxocara canis] GN=Tcan_11996	Tcan_11996	1	0.0167572	41.796	2	MIT(1)T(1)MVER	0.6096	1	4448200
KHN73267.1	82	T	hypothetical protein Tcan_11996 [Toxocara canis] GN=Tcan_11996	Tcan_11996	1	0.0167572	41.796	2	MIT(1)T(1)MVER	0.6096	1	4448200
KHN74012.1	219	T	Intermediate filament protein ifa-1 [Toxocara canis] GN=ifa-1	ifa-1	1	5.7945e-05	122.13	2	ART(1)DLDQETLNR	-2.2033	1	865630	1	1.5167e-05	146.34	2	ART(1)DLDQETLNR	0.59989	1	1011000	1	1.03998e-08	133.47	2	ART(1)DLDQETLNR	2.4278	1	1093900
KHN73856.1	38	T	hypothetical protein Tcan_12337 [Toxocara canis] GN=Tcan_12337	Tcan_12337	0.993775	0.000231457	70.337	2	SSMGDKEQVT(0.994)VY(0.004)EY(0.002)EEK	-4.2643	1	28180	0.999927	0.000546231	98.868	2	SSMGDKEQVT(1)VYEYEEK	-3.9874	2	292520	0.9979	0.0127357	48.833	2	SS(0.001)MGDKEQVT(0.998)VY(0.001)EYEEK	-1.7349	1	176770
KHN73856.1	75	T	hypothetical protein Tcan_12337 [Toxocara canis] GN=Tcan_12337	Tcan_12337	0.88625	0.0240323	74.849	2	VIQET(0.114)T(0.886)PR	-1.2106	1	610320	0.887505	0.015294	81.335	2	VIQET(0.112)T(0.888)PR	-0.44327	1	567090
KHN73857.1	64	T	Intermediate filament protein A, partial [Toxocara canis] GN=Tcan_12338	Tcan_12338	1	0	272.63	2	AIGSSISMT(1)PFGSMSSGGGR	-1.9875	6	11168000	0.999765	1.64078e-204	247.27	2	AIGSSISMT(1)PFGSMSSGGGR	-1.6558	5	5506300	0.999921	0	289.37	2	AIGSSISMT(1)PFGSMSSGGGR	2.8566	7	9650200
KHN73857.1	307	T	Intermediate filament protein A, partial [Toxocara canis] GN=Tcan_12338	Tcan_12338	0.983375	8.63563e-33	136.31	3	VHDQEIAELQAMAS(0.862)RDT(0.155)T(0.983)PENR	-3.1924	3	5971300	0.991152	3.5364e-50	123.83	3	VHDQEIAELQAMAS(0.951)RDT(0.058)T(0.991)PENR	-2.3175	3	5243600	0.987773	6.4232e-110	224.15	3	VHDQEIAELQAMAS(0.977)RDT(0.036)T(0.988)PENR	-1.05	6	13293000
KHN74012.1	48	T	Intermediate filament protein ifa-1 [Toxocara canis] GN=ifa-1	ifa-1	0.825495	8.09286e-256	293.47	2	IVTEMS(0.01)S(0.01)S(0.01)S(0.018)MT(0.825)S(0.121)GMS(0.004)PFGQNAASTIR	-0.86719	3	7051400	0.907959	6.44591e-95	171.03	2	IVTEMSS(0.023)S(0.023)S(0.028)MT(0.908)S(0.018)GMSPFGQNAASTIR	2.0609	8	8690300	0.805068	2.4104e-222	342.46	3	IVTEMSSSS(0.003)MT(0.805)S(0.192)GMSPFGQNAASTIR	-3.0631	6	6163700
KHN74034.1	331	T	Uncharacterized protein Tcan_08036 [Toxocara canis] GN=Tcan_08036	Tcan_08036	0.99999	0.00386482	84.309	2	KLT(1)LGSPR	-3.9047	1	47342	0.999961	0.0128333	71.066	2	KLT(1)LGSPR	-2.63	1	37522
KHN74185.1	83	T	Paramyosin [Toxocara canis] GN=PARA	PARA	0.986859	1.46111e-06	127.38	2	LQDAECAT(0.987)DS(0.013)QIESNR	-10.259	1	675380									0.851752	1.30544e-19	172.03	2	LQDAECAT(0.852)DS(0.128)QIES(0.02)NR	-2.6924	1	858830
KHN76665.1	301	T	Paramyosin [Toxocara canis] GN=Tcan_14933	Tcan_14933	0.951312	0.00383947	95.345	2	LALANT(0.049)EIT(0.951)QWK	-0.78863	1	58968	0.945118	0.0260884	72.031	2	LALANT(0.055)EIT(0.945)QWK	0.86474	1	33855	0.996589	4.0536e-06	99.668	2	LALANT(0.003)EIT(0.997)QWK	0.66295	1	32250
KHN74434.1	916	T	Calponin homology domain-containing protein [Toxocara canis] GN=Tcan_15002	Tcan_15002	0.999909	0.0249417	72.311	3	FGEKT(1)PNISEHELR	-1.0138	1	80089	0.999412	0.0209522	60.734	3	FGEKT(0.999)PNIS(0.001)EHELR	-2.6931	1	77441
KHN74617.1	208	T	Intermediate filament protein B [Toxocara canis] GN=Tcan_09686	Tcan_09686	1	0.0254138	108.91	2	NDLDEET(1)LGR	-1.0269	1	356750	1	0.0198796	110.58	2	NDLDEET(1)LGR	-1.9558	1	201190	1	0.000238447	69.327	1	NDLDEET(1)LGR	-1.5763	2	111570
KHN74617.1	361	T	Intermediate filament protein B [Toxocara canis] GN=Tcan_09686	Tcan_09686	1	2.47867e-29	144.16	2	QYEAALNDRDAT(1)LR	-2.4798	1	282880	1	1.64064e-56	184.98	2	QYEAALNDRDAT(1)LR	-1.4416	1	272350	1	1.36542e-17	189.47	2	QYEAALNDRDAT(1)LR	0.28196	2	467560
KHN74849.1	123	T	hypothetical protein Tcan_15958 [Toxocara canis] GN=Tcan_15958	Tcan_15958	0.874295	0.00893022	67.887	2	T(0.097)IT(0.874)S(0.029)DTGWLYKHGCR	-0.23472	1	657770	0.778532	0.0239125	72.327	2	T(0.209)IT(0.779)S(0.012)DTGWLYKHGCR	2.5217	1	682960	0.984183	2.20467e-05	80.815	2	T(0.002)IT(0.984)S(0.014)DTGWLYKHGCR	1.9991	2	1229200
KHN74849.1	126	T	hypothetical protein Tcan_15958 [Toxocara canis] GN=Tcan_15958	Tcan_15958	0.996704	5.78164e-07	108.91	2	TITS(0.003)DT(0.997)GWLYKHGCR	3.0085	2	6848700	0.999157	4.89765e-07	101.43	2	TITS(0.001)DT(0.999)GWLYKHGCR	3.12	2	6396400	0.998771	3.77068e-05	101.43	2	TITS(0.001)DT(0.999)GWLY(0.001)KHGCR	4.0636	3	9622900
KHN75588.1	1033	T	Epidermal growth factor receptor kinase substrate 8 [Toxocara canis] GN=Eps8	Eps8	1	0.00292949	92.428	2	EILET(1)VGKR	-1.3961	1	39687
KHN75588.1	1126	T	Epidermal growth factor receptor kinase substrate 8 [Toxocara canis] GN=Eps8	Eps8	0.997883	0.024865	94.63	2	SGYDT(0.998)PT(0.002)AVELK	-1.2973	1	479600	0.999549	2.32415e-06	133.13	2	SGYDT(1)PTAVELK	-1.903	1	629520	0.999857	1.68921e-06	126.32	2	SGYDT(1)PTAVELK	-1.7634	1	689130
KHN75599.1	484	T	Phosphoenolpyruvate carboxykinase [GTP] [Toxocara canis] GN=PEPCK	PEPCK	0.99957	0.00151964	75.012	2	SEAT(1)AAAEHTGK	-0.94913	1	179190									0.999994	0.00148605	86.729	2	SEAT(1)AAAEHTGK	-3.0004	1	182970
KHN75993.1	250	T	Actin-2 [Toxocara canis] GN=act-2b	act-2b	0.999984	0.00943689	52.481	2	SYELPDGQVIT(1)VGNER	2.8349	1	60490									0.999836	0.0206683	44.584	2	SYELPDGQVIT(1)VGNER	2.5908	1	59445
KHN76323.1	825	T	Vinculin [Toxocara canis] GN=Tcan_06884	Tcan_06884	0.900106	1.09635e-17	58.711	4	EEIPAPPRPPPPVEIS(0.044)PPPRPPPPPET(0.9)DDEEET(0.056)R	0.46623	1	348380									0.910238	6.68904e-36	59.19	4	EEIPAPPRPPPPVEIS(0.058)PPPRPPPPPET(0.91)DDEEET(0.032)R	2.7723	1	394380
KHN76323.1	531	T	Vinculin [Toxocara canis] GN=Tcan_06884	Tcan_06884	0.87487	0.00332475	93.026	2	VVEDFADIT(0.125)T(0.875)PLK	-1.7659	1	58825
KHN76643.1	208	T	Plectin [Toxocara canis] GN=Plec	Plec	1	1.73068e-06	89.489	2	LLDAEDVDVET(1)PDEK	-3.5519	1	197220	1	1.0446e-07	84.071	2	LLDAEDVDVET(1)PDEK	1.0513	1	171560	1	3.9874e-08	81.449	2	LLDAEDVDVET(1)PDEK	1.3557	1	206940
KHN77077.1	49	T	Fructose-bisphosphate aldolase 1 [Toxocara canis] GN=aldo-1	aldo-1	0.843472	4.55307e-12	148.62	2	GILAADES(0.111)T(0.843)GS(0.046)MDKK	1.7088	4	1064800
KHN77077.1	104	T	Fructose-bisphosphate aldolase 1 [Toxocara canis] GN=aldo-1	aldo-1	0.999974	0.0010271	80.379	2	TDDGT(1)PFVEVLK	-1.9566	1	216440	0.996247	0.0243601	70.598	2	T(0.004)DDGT(0.996)PFVEVLK	0.3014	1	234350
KHN77577.1	127	T	hypothetical protein Tcan_12474 [Toxocara canis] GN=Tcan_12474	Tcan_12474	0.996977	0.0197085	61.577	2	RS(0.973)Y(0.03)T(0.997)PVR	-2.7021	2	1727200	0.902266	0.0234151	63.212	2	RS(0.097)Y(0.001)T(0.902)PVR	-3.2074	1	1386300
KHN77794.1	80	T	Uncharacterized protein F44E2.8 [Toxocara canis] GN=F44E2.8	F44E2.8	1	1.29712e-23	93.626	3	APPKPLT(1)PPPVEDVPIDIDTDDYK	2.6421	2	717620	1	1.29806e-34	98.993	3	APPKPLT(1)PPPVEDVPIDIDTDDYK	2.0977	2	736000	1	3.63157e-30	107.7	3	APPKPLT(1)PPPVEDVPIDIDTDDYK	1.7417	2	659200
KHN77810.1	173	T	32 kDa beta-galactoside-binding lectin lec-3 [Toxocara canis] GN=lec-3	lec-3	1	0.00238437	108.5	2	SLLIFAT(1)PEKK	0.41342	1	88122	0.998921	0.00175502	42.941	2	S(0.001)LLIFAT(0.999)PEKK	0.79072	1	92752	0.999999	0.0094907	78.157	2	SLLIFAT(1)PEKK	0.61296	1	92123
KHN78143.1	750	T	hypothetical protein Tcan_15888 [Toxocara canis] GN=Tcan_15888	Tcan_15888	0.974883	0.00949771	89.459	2	KKT(0.975)VT(0.025)DTTTTTTNATQQ	-7.2923	1	15451									0.804116	0.00496617	71.912	2	KKT(0.804)VT(0.124)DT(0.049)T(0.02)T(0.003)TTTNATQQ	-6.056	1	16984
KHN78143.1	178	T	hypothetical protein Tcan_15888 [Toxocara canis] GN=Tcan_15888	Tcan_15888	0.890377	0.00100226	97.084	3	RT(0.103)T(0.89)PGY(0.007)EMGGMDFR	-3.4067	5	1819800	0.943069	0.000858187	86.838	2	RT(0.057)T(0.943)PGYEMGGMDFR	-4.9676	5	1794700	0.908886	4.71845e-09	135.89	3	RT(0.076)T(0.909)PGY(0.015)EMGGMDFR	-1.7989	6	4449000
KHN78417.1	114	T	UPF0392 protein F59C6.8 [Toxocara canis] GN=F59C6.8	F59C6.8	0.990591	0.0107519	49.325	2	RT(0.991)FGVS(0.009)MQK	3.6463	1	3640800
KHN78538.1	157	T	S-phase kinase-associated protein 1 [Toxocara canis] GN=Skp1	Skp1	1	8.70471e-47	194.55	2	NDFT(1)PEEEEQIRK	1.3961	3	882500	1	2.10013e-21	176	2	NDFT(1)PEEEEQIRK	-3.0559	2	786910	1	0.000370095	144.38	2	NDFT(1)PEEEEQIR	0.84762	1	633630
KHN78600.1	1793	T	Spindle- and centromere-associated protein [Toxocara canis] GN=PUMA1	PUMA1	0.951279	0.0026499	114.93	2	KT(0.951)T(0.049)IIVQTR	-0.59283	1	937200
KHN78727.1	54	T	Multiple epidermal growth factor-like domains protein 10 [Toxocara canis] GN=MEGF10	MEGF10	0.9667	3.1023e-05	94.865	2	YVQSVPFRT(0.967)T(0.033)VWCADITK	2.8927	1	338910
KHN78733.1	2054	T	Muscle M-line assembly protein unc-89 [Toxocara canis] GN=unc-89	unc-89	0.830096	0.013889	85.821	2	T(0.17)PT(0.83)PVMAPK	-0.68391	1	398390
KHN78735.1	139	T	Muscle M-line assembly protein unc-89 [Toxocara canis] GN=unc-89	unc-89	1	9.10052e-12	88.137	2	EIT(1)GGDLNLTEEQEAIMK	1.5618	2	180920	1	5.22174e-12	113.66	2	EIT(1)GGDLNLTEEQEAIMK	5.2532	1	115150	0.999999	3.51351e-06	72.311	2	EIT(1)GGDLNLTEEQEAIMK	1.9607	1	115770
KHN79464.1	19	T	Tropomyosin [Toxocara canis] GN=Tcan_04719	Tcan_04719	1	0.00136153	106.58	2	RMT(1)LLEEELER	4.0897	1	3185700	1	0.00684779	65.212	2	RMT(1)LLEEELER	1.7718	2	1057600	1	0.00144862	84.105	2	RMT(1)LLEEELER	1.1755	3	3900300
KHN79538.1	279	T	Uncharacterized protein Tcan_03165 [Toxocara canis] GN=MIMI_R617	MIMI_R617	0.993419	2.41282e-07	76.049	2	DFILVGGT(0.993)QDPLS(0.007)LR	-0.2125	1	27805									0.906096	1.5564e-08	51.128	2	DFILVGGT(0.906)QDPLS(0.094)LR	1.7525	1	40116
KHN79636.1	197	T	putative U3 small nucleolar RNA-associated protein 11 [Toxocara canis] GN=C16C10.2	C16C10.2	0.995343	0.0220665	41.188	2	KFDPIQY(0.005)FDT(0.995)PQQLIDRR	3.272	1	20188000
KHN79742.1	7	T	IST1 -like protein [Toxocara canis] GN=IST1	IST1	0.998633	0.00178926	71.219	2	SIS(0.001)WGT(0.999)QYAK	-2.3292	1	41913	0.999931	0.000138384	84.999	2	SISWGT(1)QYAK	-1.9157	1	37004	0.959557	0.00372128	47.361	2	SIS(0.002)WGT(0.96)QY(0.039)AK	-1.2405	1	31582
KHN79863.1	947	T	2-oxoglutarate dehydrogenase, mitochondrial [Toxocara canis] GN=Tcan_05674	Tcan_05674	1	0.00460391	40.386	2	S(1)PIEDFLPGT(1)KFK	7.2946	1	1830200
KHN79910.1	131	T	Serine/threonine-protein kinase sgk-1 [Toxocara canis] GN=sgk-1	sgk-1	1	0.0100384	94.119	2	PSDFDFLKT(1)IGK	2.2986	1	31370	0.999999	0.00218446	83.061	2	PSDFDFLKT(1)IGK	2.1549	1	30219	1	1.24089e-06	96.27	2	PSDFDFLKT(1)IGK	-1.8117	1	32880
KHN80274.1	772	T	La-related protein 1 [Toxocara canis] GN=Larp1	Larp1	0.999999	2.34068e-94	205.37	2	LIIVTQT(1)PPPPTK	-1.9635	2	4602200	0.999984	3.15002e-68	211.15	2	LIIVTQT(1)PPPPTK	0.807	2	3394500	0.999998	1.18407e-94	220.06	2	LIIVTQT(1)PPPPTK	0.80098	2	3785400
KHN80584.1	174	T	hypothetical protein Tcan_10914 [Toxocara canis] GN=Tcan_10914	Tcan_10914	0.793539	3.21392e-33	163.59	2	YWLT(0.794)PS(0.206)YWDR	1.6491	1	594670	0.989465	2.98924e-20	177.47	2	YWLT(0.989)PS(0.011)YWDR	1.541	1	494020	0.887177	9.68542e-18	162.21	2	YWLT(0.887)PS(0.113)YWDR	1.1652	1	540830
KHN80676.1	118	T	hypothetical protein Tcan_06861 [Toxocara canis] GN=Tcan_06861	Tcan_06861	1	5.28638e-36	144.09	3	LAYEVDT(1)REGVDEVVVPLNK	-4.6194	2	6417100	0.999998	1.4746e-21	108.34	3	LAYEVDT(1)REGVDEVVVPLNK	-1.7793	2	6419200	0.999999	3.57004e-21	101.57	2	LAYEVDT(1)REGVDEVVVPLNK	-0.34206	2	6242900
KHN80821.1	575	T	cGMP-dependent protein kinase egl-4, partial [Toxocara canis] GN=egl-4	egl-4	0.992326	3.30939e-21	113.63	2	T(0.006)WT(0.992)FCGT(0.001)PEYVSPEIILNK	-1.2962	1	157980	0.945365	1.26557e-09	96.453	2	T(0.055)WT(0.945)FCGTPEYVSPEIILNK	-0.18683	2	164700	0.996473	6.01944e-21	119.55	2	T(0.003)WT(0.996)FCGTPEYVSPEIILNK	-0.81924	2	151680
KHN80910.1	68	T	hypothetical protein Tcan_16392 [Toxocara canis] GN=Tcan_16392	Tcan_16392	1	0.0118245	93.162	2	QRT(1)PEEIAER	-0.92557	1	557890									1	0.0197692	67.548	2	QRT(1)PEEIAER	0.43374	1	568310
KHN81079.1	430	T	Bestrophin-1 [Toxocara canis] GN=R13.3	R13.3	1	0.0144866	46.447	2	LQGLT(1)S(1)RK	-5.8184	1	2934700
KHN81197.1	139	T	Calcium/calmodulin-dependent protein kinase type II [Toxocara canis] GN=unc-43	unc-43	0.990095	1.21194e-07	108.6	2	ESSES(0.001)S(0.009)QT(0.99)IDEQDGDK	-2.1095	1	102420	0.991562	1.97953e-15	145.18	2	ESSES(0.001)S(0.007)QT(0.992)IDEQDGDK	-3.1278	1	87685
KHN81197.1	157	T	Calcium/calmodulin-dependent protein kinase type II [Toxocara canis] GN=unc-43	unc-43	1	0.0226181	111.98	2	TLNHENT(1)VVR	0.83638	1	140910									1	0.0298686	79.235	2	TLNHENT(1)VVR	0.77516	1	191470
KHN81214.1	345	T	hypothetical protein Tcan_15334, partial [Toxocara canis] GN=Tcan_15334	Tcan_15334	0.999991	0.0206417	74.849	2	HYT(1)PGDYLK	2.2026	1	118670									0.999997	5.96547e-07	94.66	2	HYT(1)PGDYLK	3.7475	1	92174
KHN81578.1	87	T	Fructose-bisphosphate aldolase 2 [Toxocara canis] GN=aldo-2	aldo-2	0.937649	1.35548e-53	199.04	2	GILAADES(0.011)T(0.052)GT(0.938)IGK	-1.7772	2	587860	0.8514	8.12472e-15	159.75	2	GILAADES(0.11)T(0.039)GT(0.851)IGKR	0.60498	1	284980	0.977734	5.6589e-18	168.78	2	GILAADES(0.006)T(0.016)GT(0.978)IGK	-0.062479	2	594540
KHN81761.1	5	T	hypothetical protein Tcan_15248 [Toxocara canis] GN=Tcan_15248	Tcan_15248	0.997588	0.0176322	48.157	2	SWET(0.998)RKY(0.002)R	-7.8216	1	38239
KHN81782.1	84	T	Transthyretin-like protein 46 [Toxocara canis] GN=ttr-46	ttr-46	0.994405	0.00721785	110.44	2	KIT(0.994)LT(0.006)IPK	-2.039	1	118480	0.997185	0.00198251	65.879	2	KIT(0.997)LT(0.003)IPK	-0.69531	1	117800	0.98389	0.021251	92.707	2	KIT(0.984)LT(0.016)IPK	-1.6951	1	128480
KHN81876.1	2770	T	Copine family protein 2 [Toxocara canis] GN=cpna-2	cpna-2	0.998577	0.00823448	62.304	2	EIT(0.999)PVS(0.001)LQTDYASETLIR	1.8485	1	105990	0.996013	0.00780615	45.459	2	EIT(0.996)PVS(0.004)LQTDYASETLIR	-1.2914	1	115190	0.999999	9.59061e-15	112.06	2	EIT(1)PVSLQTDYASETLIR	-2.6456	1	115540
KHN82171.1	75	T	Ectonucleotide pyrophosphatase/phosphodiesterase family member 7 [Toxocara canis] GN=ENPP7	ENPP7	0.989257	6.09304e-22	135.23	3	SQYLS(0.007)Y(0.002)T(0.989)APNHVS(0.001)ISTGR	-3.8405	2	1388000	0.872195	9.1293e-16	108.27	3	SQYLS(0.075)Y(0.027)T(0.872)APNHVS(0.015)IS(0.007)T(0.003)GR	-1.5426	2	1460200	0.997959	5.63062e-15	150.42	3	SQYLS(0.001)Y(0.001)T(0.998)APNHVSISTGR	-2.5736	2	1767400
KHN82492.1	148	T	AP-1 complex subunit mu-1-I [Toxocara canis] GN=unc-101	unc-101	0.996494	0.00479956	56.542	3	LEVAPRPPMAVT(0.996)NAVS(0.004)WR	-3.2931	1	108830	0.998192	2.39032e-12	101.57	3	LEVAPRPPMAVT(0.998)NAVS(0.002)WR	-1.1705	2	175910	0.989368	1.16759e-11	47.965	3	LEVAPRPPMAVT(0.989)NAVS(0.011)WR	-2.6511	2	195320
KHN83196.1	136	T	Ceramide-1-phosphate transfer protein [Toxocara canis] GN=Gltpd1	Gltpd1	0.999954	0.00629426	50.834	2	SYERT(1)LS(1)K	0.78819	1	220590	0.999993	0.00520749	58.916	2	SYERT(1)LS(1)K	-2.1695	1	263440	0.999954	0.0223381	50.834	2	SYERT(1)LS(1)K	-0.89714	1	252000
KHN83511.1	41	T	40S ribosomal protein S20 [Toxocara canis] GN=rps20	rps20	0.999993	0.000139507	94.119	3	TEKPVT(1)VDETEHR	-3.1345	2	760110	0.999999	2.9299e-10	149.57	2	TEKPVT(1)VDETEHR	0.41844	2	656890	0.999989	4.11684e-08	127.25	2	TEKPVT(1)VDETEHR	-0.3182	2	666620
KHN83511.1	45	T	40S ribosomal protein S20 [Toxocara canis] GN=rps20	rps20	0.999995	0.00714939	76.049	3	TEKPVTVDET(1)EHR	-0.63205	2	164720	1	4.89645e-05	103.17	3	TEKPVTVDET(1)EHR	-2.8086	1	50936	0.999858	0.000200381	92.593	3	TEKPVTVDET(1)EHR	-2.3837	2	165190
KHN83690.1	105	T	hypothetical protein Tcan_04525 [Toxocara canis] GN=Tcan_04525	Tcan_04525	0.849971	0.0123692	42.075	1	T(0.85)T(0.034)PT(0.116)PDAR	-7.7073	1	230830
KHN83737.1	200	T	hypothetical protein Tcan_12250 [Toxocara canis] GN=Tcan_12250	Tcan_12250	1	0.0027331	76.85	1	ISAACGT(1)PVE	-5.2908	2	5469500	1	0.000266045	101.48	1	ISAACGT(1)PVE	-6.4753	2	7207600	0.999996	0.00447813	64.064	1	ISAACGT(1)PVE	-1.8535	1	7226200
KHN84001.1	50	T	hypothetical protein Tcan_15059 [Toxocara canis] GN=Tcan_15059	Tcan_15059	0.894981	5.55082e-05	144.51	3	RT(0.895)S(0.105)VEDHLVR	-3.7034	2	15882000
KHN84072.1	589	T	cAMP-dependent protein kinase catalytic subunit [Toxocara canis] GN=kin-1	kin-1	0.99994	8.26201e-134	163.8	2	TWT(1)LCGTPEYLAPEIILSK	-1.2052	2	2219600	0.999735	3.05403e-88	213.56	2	TWT(1)LCGTPEYLAPEIILSK	-0.20049	2	1767700	0.999658	1.03777e-132	166.29	2	TWT(1)LCGTPEYLAPEIILSK	-2.6203	2	1379400
KHN84960.1	192	T	hypothetical protein Tcan_16154 [Toxocara canis] GN=Tcan_16154	Tcan_16154	1	1.9005e-06	96.78	2	T(1)AIGAPMGMSGLDTK	-4.7598	3	1852800	1	0.000410405	96.78	2	T(1)AIGAPMGMSGLDTK	-2.0177	3	1603400	0.999999	9.28694e-06	66.913	2	T(1)AIGAPMGMSGLDTK	-1.3343	2	1253100
KHN84960.1	147	T	hypothetical protein Tcan_16154 [Toxocara canis] GN=Tcan_16154	Tcan_16154	0.996915	0.0132301	60.324	2	T(0.997)AIGT(0.003)PMGMSGLDTK	-3.951	1	237960	0.978583	0.0113609	52.662	2	T(0.979)AIGT(0.021)PMGMSGLDTK	-0.71063	1	54643	0.999917	1.13728e-07	97.268	2	T(1)AIGTPMGMSGLDTK	0.73015	1	200550
KHN85381.1	36	T	Calponin -like protein OV9M [Toxocara canis] GN=Tcan_16909	Tcan_16909	1	1.4972e-09	152.17	2	KAPPPVGIKS(1)PT(1)PGR	-0.54919	30	37377000	1	1.42787e-13	153.23	2	KAPPPVGIKS(1)PT(1)PGR	1.6931	29	43032000	1	9.69504e-11	167.19	2	KAPPPVGIKS(1)PT(1)PGR	1.6819	36	51587000
KHN85381.1	284	T	Calponin -like protein OV9M [Toxocara canis] GN=Tcan_16909	Tcan_16909	1	4.04801e-94	230.55	2	NNT(1)VANMQAQEQR	-0.52799	1	547410	1	0.000513009	122.94	2	NNT(1)VANMQAQEQR	-5.4982	2	427380	1	5.56073e-05	92.593	2	NNT(1)VANMQAQEQR	-4.9966	1	47110
KHN86485.1	667	T	Serine/threonine-protein kinase akt-1 [Toxocara canis] GN=akt-1	akt-1	1	2.03391e-99	240.17	2	EFTNAPVQLT(1)PPPAR	-1.1317	1	2069300	1	1.79084e-211	276.47	2	EFTNAPVQLT(1)PPPAR	1.663	3	2451700	1	1.94605e-117	269.09	2	EFTNAPVQLT(1)PPPAR	1.8752	1	1334200
KHN86550.1	265	T	Uncharacterized protein C19orf47 -like protein [Toxocara canis] GN=Tcan_07063	Tcan_07063	0.79688	0.0061926	72.846	2	S(0.007)ES(0.973)T(0.797)RY(0.222)QS(0.002)EK	2.1457	1	362010
KHN86580.1	66	T	Spectrin beta chain, non-erythrocytic 1 [Toxocara canis] GN=SPTBN1	SPTBN1	0.999998	5.78813e-15	139.61	3	MKT(1)WEDYGSIDMHGHLDR	-2.2208	10	2632200	1	2.74148e-66	172.73	3	MKT(1)WEDYGSIDMHGHLDR	0.47079	7	2219200	1	2.62694e-24	168.43	3	MKT(1)WEDYGSIDMHGHLDR	-1.0324	8	2565600
KHN86670.1	70	T	MAGUK p55 subfamily member 5 [Toxocara canis] GN=MPP5	MPP5	0.998073	0.00828691	63.766	3	LQS(0.981)LENT(0.998)NHS(0.02)K	0.27221	2	994010	0.984793	0.00377713	63.766	2	LQS(1)LENT(0.985)NHS(0.015)K	-5.1043	1	807020	0.999399	0.00964794	59.67	2	LQS(1)LENT(0.999)NHS(0.001)K	-4.6784	2	975620
KHN86842.1	305	T	Huntington interacting protein related 1 [Toxocara canis] GN=hipr-1	hipr-1	0.997797	3.05906e-83	168.78	2	VITLGAS(0.002)T(0.998)PVGTAVR	0.14172	1	784110	0.994426	2.73203e-36	171.14	2	VITLGAS(0.006)T(0.994)PVGTAVR	0.62426	1	745590	0.997679	1.4991e-24	157.52	2	VITLGAS(0.002)T(0.998)PVGTAVR	2.0493	1	614800
KHN86943.1	47	T	Major sperm protein isoform beta [Toxocara canis] GN=Tcan_14809	Tcan_14809	0.995488	0.00622223	71.935	3	IVFNAPY(0.003)DDKHT(0.995)Y(0.002)HIK	-1.9133	1	121990									0.813259	0.00218095	58.313	3	IVFNAPY(0.015)DDKHT(0.813)Y(0.172)HIK	-4.0919	1	161150
KHN87145.1	537	T	Tensin-3 [Toxocara canis] GN=TNS3	TNS3	0.999899	0.00648685	118.91	2	APT(1)PSFPVR	-3.6162	1	372290	0.999949	0.0153494	94.804	2	APT(1)PSFPVR	-3.3302	1	362080	0.999293	0.00017519	106.35	2	APT(0.999)PS(0.001)FPVR	-1.7038	1	375200
KHN88238.1	71	T	14-3-3-like protein 2 [Toxocara canis] GN=ftt-2	ftt-2	0.969841	0.0247984	63.025	2	VISS(0.001)IEQKT(0.97)EGS(0.029)EK	-2.6314	1	106940	0.977984	3.66354e-06	117.03	2	VISSIEQKT(0.978)EGS(0.022)EK	-4.3202	1	110710	0.997434	4.76044e-09	149.14	2	VISSIEQKT(0.997)EGS(0.003)EK	-0.089438	1	98100
KHN88277.1	306	T	40S ribosomal protein S2 [Toxocara canis] GN=rps-2	rps-2	1	3.38289e-17	97.084	2	YWEFLAQT(1)PVR	2.4714	1	39126	1	2.24463e-05	90.156	2	YWEFLAQT(1)PVR	-1.5467	1	28431	1	5.60588e-07	139.7	2	YWEFLAQT(1)PVR	-3.2848	1	30670
KHN88536.1	208	T	Talin-1 [Toxocara canis] GN=TLN1	TLN1	1	5.04127e-05	99.909	2	EQSVGDDET(1)LILR	15.261	1	91994									0.999482	0.0174864	60.324	2	EQS(0.001)VGDDET(0.999)LILR	2.2695	1	162100
KHN88613.1	149	T	Nucleoside diphosphate kinase [Toxocara canis] GN=NDK	NDK	1	3.58865e-73	193.26	2	LMLGAT(1)NPLASNPGTIR	2.372	2	916020	1	4.76433e-66	173.63	2	LMLGAT(1)NPLASNPGTIR	0.027347	2	1040700	1	6.78596e-106	209.08	2	LMLGAT(1)NPLASNPGTIR	0.18543	2	1086000
KHN88625.1	42	T	Serine/threonine-protein kinase 32A [Toxocara canis] GN=Stk32a	Stk32a	1	0.0224728	48.785	2	AT(1)KKHY(1)ALK	-3.3957	1	56808
KHN88680.1	266	T	Glucose-6-phosphate isomerase [Toxocara canis] GN=GPI	GPI	0.98114	0.00118963	78.71	2	TFT(0.019)T(0.981)QETITNAESAK	1.2972	1	169540	0.969625	0.00209092	69.369	2	TFT(0.03)T(0.97)QETITNAESAK	1.8803	1	164060	0.988173	1.81811e-08	109.16	2	TFT(0.012)T(0.988)QETITNAESAK	4.2364	2	208580
KHN88680.1	269	T	Glucose-6-phosphate isomerase [Toxocara canis] GN=GPI	GPI	0.999713	1.13469e-12	111.75	2	TFTTQET(1)ITNAESAK	-2.4858	1	48341	0.754499	0.0191904	60.734	2	TFT(0.009)T(0.17)QET(0.754)IT(0.065)NAES(0.001)AK	-5.7966	1	41351
KHN71029.1	108	Y	Tyrosine-protein kinase Fyn [Toxocara canis] GN=fyn	fyn	1	0.000167901	81.335	2	KLMEEDIY(1)EAR	1.4593	1	41981	1	0.000890921	132.44	2	KLMEEDIY(1)EAR	2.6116	1	41428	1	0.0123952	58.889	2	KLMEEDIY(1)EAR	2.9672	1	35557
KHN72377.1	1633	Y	hypothetical protein Tcan_12964 [Toxocara canis] GN=Tcan_12964	Tcan_12964	1	0.00302408	92.319	2	Y(1)EVVRPK	0.4335	1	45881	1	0.00246221	69.093	2	Y(1)EVVRPK	-2.5301	1	34752	1	0.00319922	76.833	2	Y(1)EVVRPK	-1.7908	1	39820
KHN72801.1	77	Y	putative inorganic pyrophosphatase 1 [Toxocara canis] GN=pyp-1	pyp-1	0.999999	0.00609807	67.464	2	VY(1)KIPTGK	-2.2021	1	16054									1	0.00494904	69.905	2	VY(1)KIPTGK	-0.70074	1	37601
KHN74012.1	478	Y	Intermediate filament protein ifa-1 [Toxocara canis] GN=ifa-1	ifa-1	1	0.00410399	86.205	2	Y(1)IVLENTHR	2.279	1	97415
KHN76665.1	238	Y	Paramyosin [Toxocara canis] GN=Tcan_14933	Tcan_14933	1	0.00133283	57.888	2	Y(1)QLAQQLEEAR	-2.2814	1	122060	1	2.12973e-40	178.94	2	Y(1)QLAQQLEEAR	-3.8974	1	104790	1	0.00207143	111.61	2	Y(1)QLAQQLEEAR	-3.595	1	119640
KHN74617.1	269	Y	Intermediate filament protein B [Toxocara canis] GN=Tcan_09686	Tcan_09686	0.959818	0.0262226	51.531	2	DIKDEY(0.96)DY(0.04)IAK	-3.0094	1	255670	0.979194	0.0132762	43.306	2	DIKDEY(0.979)DY(0.021)IAK	1.1748	1	230970
KHN74617.1	271	Y	Intermediate filament protein B [Toxocara canis] GN=Tcan_09686	Tcan_09686	0.944875	0.00860291	50.09	2	DIKDEY(0.055)DY(0.945)IAK	0.12513	1	45587									0.954095	0.0122718	41.824	2	DIKDEY(0.046)DY(0.954)IAK	-3.6838	1	48816
KHN74618.1	11	Y	Intermediate filament protein B [Toxocara canis] GN=Tcan_09687	Tcan_09687	0.990266	1.72765e-05	128.97	2	QSQESS(0.009)EY(0.99)EIAY(0.001)R	0.95189	1	596200	0.999994	4.02003e-33	189.56	2	QSQESSEY(1)EIAYR	-2.6158	1	741330	0.99914	9.98335e-05	157.74	2	QSQESS(0.001)EY(0.999)EIAYR	0.80192	1	926810
KHN75497.1	7	Y	Twitchin [Toxocara canis] GN=unc-22	unc-22	0.993078	0.00507974	60.892	2	APPT(0.007)IY(0.993)GEPK	-0.78276	1	190370									0.998945	0.00534951	92.732	2	APPT(0.001)IY(0.999)GEPK	1.8098	1	231560
KHN75806.1	21	Y	Cadherin-related hmr-1, partial [Toxocara canis] GN=hmr-1	hmr-1	0.994829	0.0021342	55.604	2	SLEADPDAT(0.005)APY(0.995)DELR	4.4846	1	205660	0.998978	0.00527985	84.102	2	SLEADPDAT(0.001)APY(0.999)DELR	5.8332	1	146280
KHN75993.1	199	Y	Actin-2 [Toxocara canis] GN=act-2b	act-2b	0.999528	0.000283192	65.404	2	GY(1)SFVTTAER	-2.9369	1	56528	0.987792	0.00928478	69.915	2	GY(0.988)S(0.012)FVTTAER	-4.9386	1	41954
KHN76287.1	64	Y	hypothetical protein Tcan_14673 [Toxocara canis] GN=Tcan_14673	Tcan_14673	1	0.0256004	50.297	2	PQLY(1)S(1)VMAK	12.624	1	5613500
KHN76633.1	565	Y	Moesin/ezrin/radixin -like protein 1 [Toxocara canis] GN=Moe	Moe	0.97867	0.00555776	55.782	2	DAQQVT(0.021)EY(0.979)DLLHMENK	2.5793	1	124640	0.992805	0.00563261	47.915	2	DAQQVT(0.007)EY(0.993)DLLHMENK	3.9173	1	110970	0.831175	2.01439e-05	76.563	2	DAQQVT(0.169)EY(0.831)DLLHMENK	2.8652	1	123850
KHN76765.1	255	Y	Putative leucine-rich repeat-containing protein [Toxocara canis] GN=Tcan_08746	Tcan_08746	0.921443	0.00473533	57.032	2	AAY(0.921)S(0.039)T(0.039)LVS(0.001)TPQK	-0.21485	1	1148200
KHN76898.1	167	Y	hypothetical protein Tcan_05064 [Toxocara canis] GN=Tcan_05064	Tcan_05064	0.999993	3.12737e-38	126.63	2	DDGLY(1)HGSSTSSLPSSR	0.4998	1	262110	0.999221	4.83912e-10	76.196	2	DDGLY(0.999)HGSSTSSLPSSR	-2.2681	1	253270	0.999819	8.08975e-15	77.696	2	DDGLY(1)HGSSTSSLPSSR	-1.7511	1	252940
KHN76966.1	218	Y	Cell death abnormality protein 1 [Toxocara canis] GN=ced-1	ced-1	1	0.00189541	73.637	2	EFNNPLY(1)R	-2.0385	1	61848	1	0.0204944	46.835	2	EFNNPLY(1)R	-3.8495	1	62758
KHN77145.1	627	Y	hypothetical protein Tcan_07001 [Toxocara canis] GN=Tcan_07001	Tcan_07001	0.999835	0.00050348	83.775	2	Y(1)ASLPTLDASDAR	0.34316	1	57365	0.999365	0.0066401	68.49	2	Y(0.999)AS(0.001)LPTLDASDAR	1.5736	1	57757	0.999422	0.000172219	72.922	2	Y(0.999)AS(0.001)LPTLDASDAR	0.46054	1	62161
KHN77810.1	246	Y	32 kDa beta-galactoside-binding lectin lec-3 [Toxocara canis] GN=lec-3	lec-3	1	1.2072e-51	154.09	2	NEEYAFQIY(1)VDGER	5.4375	3	265480	1	2.52922e-07	108.5	2	NEEYAFQIY(1)VDGER	5.6274	3	212450	1	2.05696e-09	112.95	2	NEEYAFQIY(1)VDGER	-3.4347	2	204890
KHN80005.1	181	Y	hypothetical protein Tcan_18293 [Toxocara canis] GN=Tcan_18293	Tcan_18293	0.999852	0.0151309	44.82	2	Y(1)ALECRSRECLR	9.4083	1	452340
KHN81214.1	491	Y	hypothetical protein Tcan_15334, partial [Toxocara canis] GN=Tcan_15334	Tcan_15334	0.792883	0.011802	48.822	2	GY(0.031)S(0.167)NY(0.793)DY(0.009)DSYQASR	0.30922	1	41816	0.952679	4.96902e-05	71.219	2	GY(0.005)S(0.036)NY(0.953)DY(0.005)DSYQASR	-1.375	1	42172	0.986685	2.37264e-07	72.327	2	GYS(0.008)NY(0.987)DY(0.004)DSYQASR	3.606	1	43374
KHN81214.1	493	Y	hypothetical protein Tcan_15334, partial [Toxocara canis] GN=Tcan_15334	Tcan_15334	0.782175	0.000220985	56.938	2	GYSNY(0.003)DY(0.782)DS(0.163)Y(0.048)QAS(0.004)R	-1.4024	1	75879	0.979557	0.000711133	84.102	2	GYSNY(0.004)DY(0.98)DS(0.013)Y(0.004)QASR	-0.0094889	1	64990	0.99099	6.71908e-09	93.772	2	GYSNY(0.008)DY(0.991)DS(0.001)YQASR	2.4022	1	78095
KHN81214.1	349	Y	hypothetical protein Tcan_15334, partial [Toxocara canis] GN=Tcan_15334	Tcan_15334	0.99917	0.00974431	54.436	2	HYT(0.001)PGDY(0.999)LK	-0.92431	1	143810	0.999998	0.00616116	110.22	2	HYTPGDY(1)LK	1.5317	1	122830	0.999998	0.00984464	81.642	2	HYTPGDY(1)LK	-0.048283	1	118030
KHN81214.1	123	Y	hypothetical protein Tcan_15334, partial [Toxocara canis] GN=Tcan_15334	Tcan_15334	1	0.001465	53.517	2	RMDDDY(1)GAR	-0.15815	1	19331	1	0.00462363	65.404	2	RMDDDY(1)GAR	-3.0652	1	27393	1	0.0159156	74.424	2	RMDDDY(1)GAR	-0.099212	2	48867
KHN81214.1	523	Y	hypothetical protein Tcan_15334, partial [Toxocara canis] GN=Tcan_15334	Tcan_15334	0.999968	0.00367084	66.087	2	Y(1)AVSVPVR	2.7559	1	42608	0.999769	0.0131939	58.286	2	Y(1)AVSVPVR	-0.26289	1	31209
KHN82025.1	306	Y	putative tyrosine-protein kinase kin-31 [Toxocara canis] GN=kin-31	kin-31	0.967863	0.00151001	90.263	2	EGT(0.032)VY(0.968)QMDPR	-0.45806	1	88689
KHN82729.1	574	Y	putative Na(+)/H(+) antiporter nhx-9 [Toxocara canis] GN=nhx-9	nhx-9	0.991168	0.000299869	76.255	2	EY(0.991)GS(0.009)FAGLPTVQSR	-4.9685	1	48438
KHN83498.1	112	Y	Cadherin-related hmr-1 [Toxocara canis] GN=hmr-1	hmr-1	1	0.00515328	57.032	2	FNNLADIY(1)GK	-1.8861	1	103480	1	0.00517238	103.8	2	FNNLADIY(1)GK	-2.9578	1	84250	1	0.00753458	90.761	2	FNNLADIY(1)GK	-0.84371	1	87625
KHN83519.1	231	Y	Glycogen synthase kinase-3 beta [Toxocara canis] GN=GSK3B	GSK3B	0.93651	7.63472e-05	134.2	2	GEPNVS(0.063)Y(0.937)ICSR	-0.041266	1	6240700	0.931689	0.00320464	115.04	2	GEPNVS(0.068)Y(0.932)ICSR	1.1369	1	6002000	0.94165	3.60357e-06	160.98	2	GEPNVS(0.058)Y(0.942)ICSR	-1.4557	2	5935700
KHN83800.1	134	Y	TPPP family protein C32E8.3 [Toxocara canis] GN=C32E8.3	C32E8.3	0.819185	0.00883436	58.426	2	ASADGVY(0.819)S(0.181)R	-0.5758	1	35652
KHN84422.1	15	Y	Heat shock protein beta-1 [Toxocara canis] GN=HSPB1	HSPB1	0.936903	1.00987e-15	150.44	2	S(0.063)NY(0.937)SVIDNEFGNMR	-4.1452	1	359270	0.804997	8.49907e-07	117.21	2	S(0.173)NY(0.805)S(0.022)VIDNEFGNMR	1.1684	2	422910	0.9757	1.55091e-17	149.58	2	S(0.024)NY(0.976)SVIDNEFGNMR	0.061559	2	435280
KHN84901.1	149	Y	Mitogen-activated protein kinase 9 [Toxocara canis] GN=Mapk9	Mapk9	0.999852	0.000773456	77.072	2	MSIY(1)VVTR	-1.3991	3	390010	0.999816	0.00254316	84.368	2	MSIY(1)VVTR	-0.57385	4	435100	0.994474	0.0049632	56.378	2	MS(0.005)IY(0.994)VVT(0.001)R	-0.94988	3	411520
KHN85332.1	422	Y	Protein tweety -like protein 1 [Toxocara canis] GN=ttyh-1	ttyh-1	0.822948	3.17041e-09	75.969	2	GNDST(0.001)IPVDIY(0.823)GT(0.174)HVY(0.002)NPR	-1.825	1	205750	0.921356	2.33906e-06	84.266	2	GNDSTIPVDIY(0.921)GT(0.074)HVY(0.005)NPR	-4.7989	1	102700	0.908344	6.57038e-20	87.727	2	GNDSTIPVDIY(0.908)GT(0.09)HVY(0.001)NPR	-0.77458	1	59778
KHN86566.1	185	Y	Mitogen-activated protein kinase pmk-1 [Toxocara canis] GN=pmk-1	pmk-1	0.897156	0.00315038	66.953	2	QTDNEMT(0.035)GY(0.897)VAT(0.068)R	-2.8809	1	427590	0.9054	2.57191e-05	108.24	2	QTDNEMT(0.071)GY(0.905)VAT(0.024)R	0.020858	1	396520	0.99874	2.16209e-29	201.66	2	QTDNEMTGY(0.999)VAT(0.001)R	3.692	2	1253900
KHN88613.1	163	Y	Nucleoside diphosphate kinase [Toxocara canis] GN=NDK	NDK	0.996603	0.00321333	60.892	2	GDY(0.997)S(0.003)IQTGR	-1.4217	1	64746	0.998335	0.00458319	86.205	2	GDY(0.998)S(0.002)IQTGR	-1.7541	1	71479
KHN88625.1	46	Y	Serine/threonine-protein kinase 32A [Toxocara canis] GN=Stk32a	Stk32a	1	0.0224728	48.785	2	AT(1)KKHY(1)ALK	-3.3957	1	56808
KHN88645.1	200	Y	Lipid phosphate phosphatase-related protein type 5 [Toxocara canis] GN=LPPR5	LPPR5	0.816626	3.93052e-05	81.335	2	T(0.183)Y(0.817)EVTTTTESFHR	0.64878	1	49019									0.943808	1.65688e-94	241.63	2	T(0.056)Y(0.944)EVTTTTESFHR	2.3621	1	44775
KHN88781.1	188	Y	Mitogen-activated protein kinase mpk-1 [Toxocara canis] GN=mpk-1	mpk-1	0.984144	1.25558e-56	199.04	3	VTDPGHDHTGFLTEY(0.984)VAT(0.016)R	-5.2122	1	399580	0.943901	4.24238e-27	97.268	3	VTDPGHDHTGFLT(0.051)EY(0.944)VAT(0.005)R	-5.0845	1	410130	0.921261	7.56478e-19	100.56	3	VTDPGHDHTGFLT(0.009)EY(0.921)VAT(0.07)R	-2.0332	1	429040
KHN88882.1	29	Y	Elongation factor 1-alpha [Toxocara canis] GN=Tcan_02609	Tcan_02609	0.998649	0.00117402	44.82	2	STT(0.001)T(0.001)GHLIY(0.999)K	0.18183	1	15398
KHN70849.1	37	S	Pyridoxal-dependent decarboxylase domain-containing protein 1 [Toxocara canis] GN=Pdxdc1	Pdxdc1									0.927573	7.72421e-07	113.86	2	S(0.019)S(0.053)S(0.928)VSGDSGVLDDR	3.7193	1	341660	0.922404	2.17269e-07	88.796	2	S(0.01)S(0.067)S(0.922)VSGDSGVLDDR	1.1939	1	307000
KHN72227.1	227	S	Heat shock protein Hsp-16.48/Hsp-16.49 [Toxocara canis] GN=hsp-16.48	hsp-16.48									0.998626	0.00873275	56.08	2	ET(0.001)EIS(0.999)VHVAPPER	1.9148	1	44406
KHN82508.1	194	S	Sodium/potassium-transporting ATPase subunit alpha [Toxocara canis] GN=Atpalpha	Atpalpha									0.942359	0.00455995	52.773	2	VDNS(0.054)S(0.942)LT(0.003)GESEPQS(0.001)R	-1.8309	1	56682	0.871174	6.64533e-10	95.263	2	VDNS(0.129)S(0.871)LTGESEPQSR	-3.5082	1	85492
KHN72554.1	99	S	Transforming growth factor beta-1-induced transcript 1 protein [Toxocara canis] GN=tgfb1i1	tgfb1i1									0.933008	1.86897e-06	149.02	2	LTSIS(0.933)T(0.067)EDMQK	-1.9414	2	1346500
KHN72701.1	1556	S	Spectrin beta chain, non-erythrocytic 5 [Toxocara canis] GN=SPTBN5	SPTBN5									1	0.00515618	61.194	2	FES(1)LKEPAR	-1.274	1	95666
KHN72701.1	1474	S	Spectrin beta chain, non-erythrocytic 5 [Toxocara canis] GN=SPTBN5	SPTBN5									1	0.0182058	72.042	2	S(1)LDDAHLK	-0.32735	1	649500
KHN72780.1	643	S	Putative RNA-binding protein EEED8.10 [Toxocara canis] GN=EEED8.10	EEED8.10									0.94183	0.0303132	46.358	2	T(0.006)WS(0.942)HS(0.052)AIEFMK	4.42	1	76058
KHN72821.1	87	S	Spindle- and centromere-associated protein [Toxocara canis] GN=PUMA1	PUMA1									1	0.00182337	76.255	2	AQDDLNS(1)FK	-2.1136	1	22277
KHN78600.1	1029	S	Spindle- and centromere-associated protein [Toxocara canis] GN=PUMA1	PUMA1									0.991541	0.0077035	70.806	2	KFEIS(0.008)DLQS(0.992)R	-1.7372	1	56648
KHN72844.1	156	S	hypothetical protein Tcan_03900 [Toxocara canis] GN=Tcan_03900	Tcan_03900									0.975491	0.00824771	83.623	1	S(0.001)VS(0.975)T(0.024)EEK	-9.0877	1	305010	0.863789	0.0276728	51.864	1	S(0.003)VS(0.864)T(0.133)EEK	-6.8698	1	280860
KHN72849.1	190	S	Vesicle-associated membrane protein 7 [Toxocara canis] GN=Vamp7	Vamp7									0.950593	2.2747e-114	224.52	2	TEALTQS(0.044)S(0.951)ES(0.006)FK	-3.8842	1	225800	0.797905	0.000368488	146.37	2	TEALTQS(0.101)S(0.798)ES(0.101)FK	3.0825	1	155020
KHN73797.1	135	S	hypothetical protein Tcan_02021 [Toxocara canis] GN=Tcan_02021	Tcan_02021									0.987791	1.86403e-06	99.442	2	PITTSAYLT(0.012)ES(0.988)LDR	5.0313	2	168670
KHN73843.1	671	S	Golgi-specific brefeldin A-resistance guanine nucleotide exchange factor 1 [Toxocara canis] GN=GBF1	GBF1									0.953785	0.0302926	41.824	2	GYT(0.046)S(0.954)DDPQR	-1.0647	1	74512	0.861802	0.0266467	43.306	2	GY(0.001)T(0.137)S(0.862)DDPQR	-1.7007	1	78222
KHN73856.1	247	S	hypothetical protein Tcan_12337 [Toxocara canis] GN=Tcan_12337	Tcan_12337									0.879899	5.12356e-07	104	2	DAS(0.12)S(0.88)GYSSHTESR	-5.8507	2	777590
KHN73857.1	60	S	Intermediate filament protein A, partial [Toxocara canis] GN=Tcan_12338	Tcan_12338									0.908924	1.02042e-103	197.71	2	AIGS(0.016)S(0.909)IS(0.075)MTPFGSMSSGGGR	-0.6335	2	1247200	0.993489	2.9556e-47	204.42	2	AIGS(0.006)S(0.993)IS(0.001)MTPFGSMSSGGGR	-0.83798	4	3271500
KHN73857.1	102	S	Intermediate filament protein A, partial [Toxocara canis] GN=Tcan_12338	Tcan_12338									0.776734	6.23292e-18	140.32	3	TVTEIGS(0.025)S(0.025)S(0.025)IHS(0.025)S(0.025)GLS(0.071)PFGQNAAS(0.777)T(0.025)IR	-5.0696	2	422220
KHN74012.1	45	S	Intermediate filament protein ifa-1 [Toxocara canis] GN=ifa-1	ifa-1									0.894154	5.90048e-18	104.15	2	IVTEMS(0.003)S(0.046)S(0.894)S(0.104)MT(0.257)S(0.608)GMS(0.088)PFGQNAASTIR	0.39299	1	75693
KHN74012.1	487	S	Intermediate filament protein ifa-1 [Toxocara canis] GN=ifa-1	ifa-1									1	0.00100434	82.437	2	S(1)KEEPIGEWK	-1.0076	1	433170	1	0.000396038	83.474	2	S(1)KEEPIGEWK	-0.604	1	399000
KHN74156.1	124	S	Protein bicaudal D -like protein 1 [Toxocara canis] GN=Bicd1	Bicd1									0.886504	0.000911981	59.997	3	S(0.113)EIDHEES(0.887)LLEETMNR	-2.3136	1	15973	0.968137	6.60383e-05	59.997	3	S(0.032)EIDHEES(0.968)LLEETMNR	-3.8022	1	12546
KHN74256.1	126	S	hypothetical protein Tcan_17894 [Toxocara canis] GN=Tcan_17894	Tcan_17894									0.988792	0.00552577	96.78	2	S(0.011)EKS(0.989)PDGWVNWEE	0.18866	1	144880
KHN74338.1	476	S	Glutamate dehydrogenase, mitochondrial [Toxocara canis] GN=Gdh	Gdh									1	0.019515	50.297	2	IEPAAS(1)LK	-3.6658	1	72812
KHN74350.1	181	S	Tropomodulin, partial [Toxocara canis] GN=unc-94	unc-94									1	0.0119138	73.532	2	KEKDWEEPVPFS(1)PGIK	-14.774	1	777380
KHN74434.1	889	S	Calponin homology domain-containing protein [Toxocara canis] GN=Tcan_15002	Tcan_15002									0.875548	0.00176272	97.268	2	S(0.124)KS(0.876)ADYLMDSK	2.1507	2	947790
KHN74434.1	586	S	Calponin homology domain-containing protein [Toxocara canis] GN=Tcan_15002	Tcan_15002									1	0.0230325	60	3	S(1)RDKLDQLAR	-0.36603	1	21557	1	0.0199827	50.116	3	S(1)RDKLDQLAR	4.0196	1	8510.4
KHN74434.1	77	S	Calponin homology domain-containing protein [Toxocara canis] GN=Tcan_15002	Tcan_15002									0.9998	0.000267711	102.26	2	STEALS(1)APPLSR	-4.3334	1	59210	0.99925	4.13749e-05	66.485	2	STEALS(0.999)APPLS(0.001)R	-3.3252	1	63693
KHN74434.1	82	S	Calponin homology domain-containing protein [Toxocara canis] GN=Tcan_15002	Tcan_15002									0.999989	3.05505e-05	91.032	2	STEALSAPPLS(1)R	-1.7543	3	256740	0.958205	6.7277e-07	65.173	2	STEALS(0.042)APPLS(0.958)R	-1.9002	3	769750
KHN74434.1	85	S	Calponin homology domain-containing protein [Toxocara canis] GN=Tcan_15002	Tcan_15002									0.917198	3.05505e-05	62.398	2	STEALS(0.002)APPLS(0.379)RS(0.701)S(0.917)PILVER	0.21765	3	524880
KHN74617.1	44	S	Intermediate filament protein B [Toxocara canis] GN=Tcan_09686	Tcan_09686									0.999977	0.00635996	59.645	2	S(1)FLEATDK	1.0761	1	26349
KHN74618.1	8	S	Intermediate filament protein B [Toxocara canis] GN=Tcan_09687	Tcan_09687									0.889511	1.24831e-29	148.89	2	S(0.001)KQS(0.999)QES(0.89)S(0.107)EY(0.004)EIAYR	-0.68159	7	2845700	0.850111	1.35873e-11	84.309	2	S(0.034)KQS(0.973)QES(0.85)S(0.122)EY(0.02)EIAYR	2.6103	4	1608900
KHN74941.1	100	S	Yorkie -like protein [Toxocara canis] GN=Yap1	Yap1									0.88928	3.12239e-07	47.148	3	QT(0.03)LS(0.889)PS(0.03)S(0.015)VS(0.015)S(0.015)T(0.007)HFSGPYQGPVHTR	-0.17602	1	73465
KHN74941.1	175	S	Yorkie -like protein [Toxocara canis] GN=Yap1	Yap1									0.9998	0.00546315	51.454	2	S(1)CDLDSEPNR	-1.796	1	55501	0.999999	0.00873852	83.775	2	S(1)CDLDSEPNR	-2.2939	1	47789
KHN75441.1	674	S	Myosin-9, partial [Toxocara canis] GN=MYH9	MYH9									1	3.97795e-05	99.442	2	RLS(1)DAILQLEDER	0.35722	1	470830	1	0.000641365	51.128	3	RLS(1)DAILQLEDERR	-4.36	2	533560
KHN75544.1	170	S	hypothetical protein Tcan_11701 [Toxocara canis] GN=Tcan_11701	Tcan_11701									0.967584	0.000106259	81.409	2	T(0.032)PNKS(0.968)PPKS(1)PPK	-6.328	1	81802
KHN75544.1	174	S	hypothetical protein Tcan_11701 [Toxocara canis] GN=Tcan_11701	Tcan_11701									0.999998	0.000106259	81.409	2	T(0.032)PNKS(0.968)PPKS(1)PPK	-6.328	1	81802
KHN75588.1	441	S	Epidermal growth factor receptor kinase substrate 8 [Toxocara canis] GN=Eps8	Eps8									0.954282	9.99892e-06	99.909	2	DDASAS(0.005)S(0.954)DS(0.037)S(0.004)EYFER	-4.1116	1	31744	0.852281	5.66054e-08	117.8	2	DDASAS(0.02)S(0.852)DS(0.117)S(0.011)EYFER	-0.13466	1	72048
KHN75718.1	943	S	Ankyrin-2 [Toxocara canis] GN=ANK2	ANK2									0.998933	0.00178005	43.904	2	S(0.999)PEMDT(0.001)ADGDLDALIR	0.75251	1	99497	0.999999	2.03664e-09	88.203	2	S(1)PEMDTADGDLDALIR	2.396	1	162140
KHN75948.1	52	S	putative voltage-dependent anion-selective channel [Toxocara canis] GN=R05G6.7	R05G6.7									0.999792	2.92355e-05	106.47	2	TGAVHTIAS(1)GR	-1.2532	1	129150	0.997487	0.0256632	62.454	2	TGAVHT(0.003)IAS(0.997)GR	-2.2184	1	136830
KHN75960.1	2163	S	Dynein heavy chain 3, axonemal [Toxocara canis] GN=DNAH3	DNAH3									1	0.0241588	71.896	2	S(1)AQLHEEEIR	-7.5514	1	8274400
KHN75993.1	34	S	Actin-2 [Toxocara canis] GN=act-2b	act-2b									1	0.0150581	48.785	2	AVFPS(1)IVGR	-1.7605	1	14276
KHN75993.1	324	S	Actin-2 [Toxocara canis] GN=act-2b	act-2b									0.877543	0.000101538	112.95	2	EITALAPS(0.878)T(0.122)MK	-5.2122	3	1247900	0.873343	8.03077e-06	104.04	2	EITALAPS(0.873)T(0.127)MK	1.0456	3	1257900
KHN75993.1	366	S	Actin-2 [Toxocara canis] GN=act-2b	act-2b									0.975726	8.52097e-06	97.949	2	QEYDES(0.976)GPS(0.024)IVHR	1.6315	1	99409	0.99921	1.13506e-06	89.359	2	QEYDES(0.999)GPS(0.001)IVHR	1.7433	1	93135
KHN76033.1	417	S	Plastin-2 [Toxocara canis] GN=Lcp1	Lcp1									1	0.00203327	99.589	2	RLS(1)PEQILIR	1.5043	1	85300
KHN76191.1	98	S	Propionyl-CoA carboxylase alpha chain, mitochondrial [Toxocara canis] GN=pcca-1	pcca-1									0.809042	0.000648565	51.128	2	TVAVHSDVDS(0.191)AS(0.809)LHVR	-4.785	2	123410	0.827444	2.53492e-09	99.127	2	TVAVHSDVDS(0.173)AS(0.827)LHVR	-2.1904	2	118190
KHN76323.1	638	S	Vinculin [Toxocara canis] GN=Tcan_06884	Tcan_06884									0.999964	0.0176694	48.945	3	LRS(1)HVDDAIDTAEFVR	-14.988	1	96454
KHN76602.1	151	S	Mitochondrial prohibitin complex protein 2 [Toxocara canis] GN=phb-2	phb-2									0.999998	0.0157572	73.502	2	FNAS(1)QLITQR	-4.9707	1	45254	0.999985	0.0157487	63.908	2	FNAS(1)QLITQR	-0.3674	1	29477
KHN76643.1	3093	S	Plectin [Toxocara canis] GN=Plec	Plec									0.990944	1.28978e-16	86.76	2	S(0.005)T(0.005)AQVQS(0.991)VELEPHAEFVGIDK	4.7609	1	232580	0.999829	4.75292e-19	97.042	2	STAQVQS(1)VELEPHAEFVGIDK	4.5966	1	256630
KHN76643.1	115	S	Plectin [Toxocara canis] GN=Plec	Plec									0.869227	0.00754456	83.061	2	VSEVLS(0.128)S(0.869)VDGVS(0.003)AR	-3.3862	1	139270
KHN76665.1	709	S	Paramyosin [Toxocara canis] GN=Tcan_14933	Tcan_14933									1	0.00165695	59.625	3	AVEQLHEEQEHS(1)MK	-6.6566	1	18616
KHN76665.1	89	S	Paramyosin [Toxocara canis] GN=Tcan_14933	Tcan_14933									0.975996	1.64969e-105	240.17	2	LEDAEGTT(0.024)DS(0.976)QIEANR	-1.417	1	866350	0.999972	7.63918e-261	291.17	2	LEDAEGTTDS(1)QIEANR	-2.5461	1	904670
KHN76765.1	4533	S	Putative leucine-rich repeat-containing protein [Toxocara canis] GN=Tcan_08746	Tcan_08746									1	0.0135231	120.21	2	DEKEWS(1)LGEHR	1.1003	1	261660	1	0.00535855	118.26	3	IRDEKEWS(1)LGEHR	-0.24577	2	1887700
KHN76765.1	6082	S	Putative leucine-rich repeat-containing protein [Toxocara canis] GN=Tcan_08746	Tcan_08746									1	0.0119399	65.12	2	LAMWDENS(1)PDDLK	-1.0892	1	49749	1	4.50947e-07	109.47	2	LAMWDENS(1)PDDLK	3.507	1	50350
KHN76765.1	867	S	Putative leucine-rich repeat-containing protein [Toxocara canis] GN=Tcan_08746	Tcan_08746									1	0.000612494	106.35	2	QWLS(1)DANNR	-1.2433	1	60948
KHN76782.1	339	S	Adenylate kinase isoenzyme 1 [Toxocara canis] GN=F38B2.4	F38B2.4									0.773006	5.17241e-16	177.41	2	YGLTHLS(0.227)S(0.773)GDLLR	-2.2947	1	461270
KHN77145.1	508	S	hypothetical protein Tcan_07001 [Toxocara canis] GN=Tcan_07001	Tcan_07001									0.801884	0.00322029	44.584	2	IS(0.802)NDT(0.17)S(0.028)VNSTIPQQDR	-3.5935	1	199300	0.973961	3.63833e-09	104.47	2	IS(0.974)NDT(0.023)S(0.004)VNSTIPQQDR	-4.4186	1	196910
KHN77577.1	181	S	hypothetical protein Tcan_12474 [Toxocara canis] GN=Tcan_12474	Tcan_12474									1	0.0218523	86.243	2	KYDLFS(1)VR	-0.45642	1	21186
KHN77585.1	540	S	Sphingosine-1-phosphate lyase [Toxocara canis] GN=spl-1	spl-1									0.999984	0.00638195	93.467	2	TLS(1)IEGR	1.701	1	34790	0.999961	0.0294285	86.205	2	TLS(1)IEGR	-0.22136	1	36729
KHN77771.1	397	S	putative glycogen [starch] synthase [Toxocara canis] GN=gsy-1	gsy-1									1	0.00334676	85.813	2	ANS(1)FNVESLK	-2.0587	1	65926
KHN77790.1	288	S	Proteasome subunit beta type-7 [Toxocara canis] GN=PSMB7	PSMB7									0.975589	0.00128314	67.548	2	YDIIES(0.024)MDVS(0.976)H	0.74656	2	153100	0.999998	2.1683e-12	151.66	2	YDIIESMDVS(1)H	-2.2768	2	171920
KHN77810.1	212	S	32 kDa beta-galactoside-binding lectin lec-3 [Toxocara canis] GN=lec-3	lec-3									1	2.14405e-32	142.73	2	NSLIS(1)GEWGNEER	4.2811	1	227530	0.999995	0.000102081	93.576	2	NSLIS(1)GEWGNEER	3.2562	1	210440
KHN77850.1	249	S	Junctophilin-3 [Toxocara canis] GN=JPH3	JPH3									0.861187	0.0196766	48.701	2	VT(0.001)S(0.007)IT(0.131)GS(0.861)LR	-0.73143	1	37448	0.954026	0.0110727	81.799	2	VTS(0.001)IT(0.045)GS(0.954)LR	-1.9416	1	45374
KHN77903.1	387	S	hypothetical protein Tcan_11507 [Toxocara canis] GN=Tcan_11507	Tcan_11507									0.957569	0.000786328	127.93	2	FRES(0.958)VT(0.042)R	-2.1726	1	479830
KHN78052.1	431	S	PDZ and LIM domain protein Zasp [Toxocara canis] GN=Zasp52	Zasp52									0.97254	0.00588487	66.953	2	T(0.027)QS(0.973)PISPSNR	2.8223	1	450120
KHN88530.1	40	S	Ras-related protein Rab-11A [Toxocara canis] GN=RAB11A	RAB11A									0.821797	0.0269135	48.701	2	S(0.822)T(0.178)IGVEFATR	0.54774	1	47617
KHN78186.1	688	S	Adenylate cyclase type 9 [Toxocara canis] GN=ADCY9	ADCY9									1	0.0268831	54.27	2	AHFAES(1)ADR	-0.10609	1	51007
KHN78475.1	386	S	Casein kinase I isoform gamma-1 [Toxocara canis] GN=Csnk1g1	Csnk1g1									0.999581	0.0199441	40.324	2	S(1)QQPIAHTEDNSEVK	-3.8766	1	256070	1	4.53088e-10	96.26	2	S(1)QQPIAHTEDNSEVK	-0.85357	1	250420
KHN78600.1	106	S	Spindle- and centromere-associated protein [Toxocara canis] GN=PUMA1	PUMA1									0.968834	5.48839e-05	110.58	2	AHDDLS(0.969)S(0.031)FKR	0.86312	3	500100	0.913829	0.00799638	67.548	2	AHDDLS(0.914)S(0.086)FK	0.99395	2	386930
KHN78728.1	370	S	Phosphatase and actin regulator 4-B [Toxocara canis] GN=phactr4-b	phactr4-b									0.92001	0.000249676	80.128	2	LTDDS(0.04)DS(0.92)DT(0.04)DIQYR	-3.1001	1	46323
KHN78960.1	219	S	hypothetical protein Tcan_09051 [Toxocara canis] GN=Tcan_09051	Tcan_09051									1	0.0117913	53.028	2	KIS(1)LT(1)QIDR	-6.8955	1	759950
KHN79010.1	1607	S	Myosin-4 [Toxocara canis] GN=unc-54	unc-54									0.999487	1.23702e-06	118.64	2	AIESMQAS(0.999)LENET(0.001)K	7.5895	1	38107
KHN79068.1	426	S	Atrial natriuretic peptide receptor 1 [Toxocara canis] GN=Npr1	Npr1									0.999567	0.00256743	89.382	2	KLS(1)FGGLSIK	-1.9869	1	86415	0.999769	0.0289399	82.437	2	KLS(1)FGGLSIK	-0.32317	1	94851
KHN79080.1	257	S	Uncharacterized protein Tcan_11176 [Toxocara canis] GN=how	how									0.914084	3.41975e-08	122.94	2	SPTLAGAPIILS(0.914)PS(0.086)R	-1.2479	1	40857
KHN79087.1	259	S	Four and a half LIM domains protein 2 [Toxocara canis] GN=FHL2	FHL2									0.942438	0.0256375	57.003	2	VIS(0.942)T(0.057)GGVT(0.001)YK	0.75348	1	74754
KHN79330.1	37	S	Enolase [Toxocara canis] GN=enol-1	enol-1									0.963254	0.0145255	46.276	2	AAVPS(0.963)GAS(0.024)T(0.012)GVHEALELR	0.90823	1	257520
KHN79330.1	271	S	Enolase [Toxocara canis] GN=enol-1	enol-1									0.998825	0.0286638	73.891	2	NPHS(0.001)DKS(0.999)LWK	-2.2494	1	152160
KHN79463.1	69	S	Tropomyosin [Toxocara canis] GN=Tcan_04716	Tcan_04716									0.884905	1.34883e-36	180.12	2	AQEDLS(0.115)VANS(0.885)NLEEK	2.2541	1	500010
KHN79830.1	294	S	Uncharacterized protein Tcan_07585 [Toxocara canis] GN=Tcan_07585	Tcan_07585									0.945293	4.23656e-05	99.668	2	T(0.009)LS(0.945)S(0.042)S(0.004)MEEADRPR	4.1496	2	2424600	0.789591	5.60587e-06	103.23	2	T(0.007)LS(0.79)S(0.192)S(0.012)MEEADRPR	2.288	1	1320900
KHN79830.1	295	S	Uncharacterized protein Tcan_07585 [Toxocara canis] GN=Tcan_07585	Tcan_07585									0.761444	2.87505e-05	97.084	2	TLS(0.002)S(0.761)S(0.236)MEEADRPR	2.6542	1	222500
KHN79854.1	515	S	C-terminal-binding protein [Toxocara canis] GN=CtBP	CtBP									0.975474	0.00657507	70.552	2	QSPAVQIS(0.025)HS(0.975)PK	-1.1717	1	52331
KHN80009.1	387	S	Angiogenic factor with G patch and FHA domains 1 [Toxocara canis] GN=Aggf1	Aggf1									0.999997	0.00637758	66.619	2	AQYGLLGDDMS(1)K	-1.9749	1	2024200
KHN80097.1	11	S	Toll-interacting protein [Toxocara canis] GN=TOLLIP	TOLLIP									0.77307	0.00136927	126.17	1	ASIASHPS(0.06)S(0.167)S(0.773)K	-4.1758	1	38285
KHN80171.1	332	S	Uncharacterized protein T27F2.1 [Toxocara canis] GN=T27F2.1	T27F2.1									0.999978	0.00260942	59.689	2	APPS(1)PPAPVMHS(0.782)PT(0.218)R	3.0422	1	238380	0.999935	0.0150615	46.276	2	APPS(1)PPAPVMHS(0.76)PT(0.24)R	0.15832	1	234830
KHN80171.1	340	S	Uncharacterized protein T27F2.1 [Toxocara canis] GN=T27F2.1	T27F2.1									0.781955	0.00260942	59.689	2	APPS(1)PPAPVMHS(0.782)PT(0.218)R	3.0422	1	238380	0.760411	0.0150615	46.276	2	APPS(1)PPAPVMHS(0.76)PT(0.24)R	0.15832	1	234830
KHN80238.1	870	S	Protein transport protein Sec31A [Toxocara canis] GN=sec31a	sec31a									0.997522	0.0127871	58.539	2	QMS(0.998)IS(0.002)SGWNDPPVVAAK	6.5168	1	69934	0.916995	0.0135094	42.028	2	QMS(0.917)IS(0.057)S(0.026)GWNDPPVVAAK	5.6838	1	67533
KHN80459.1	85	S	Myosin-3 [Toxocara canis] GN=myo-3	myo-3									1	0.00469269	69.369	2	EEVQEMNPPKFS(1)K	2.7355	1	133270
KHN80459.1	137	S	Myosin-3 [Toxocara canis] GN=myo-3	myo-3									0.953829	0.00080272	52.863	2	LPIYS(0.046)ES(0.954)IIR	-0.98843	1	30257	0.99555	0.000368847	58.313	2	LPIYS(0.004)ES(0.996)IIR	-2.1042	1	32364
KHN80459.1	1505	S	Myosin-3 [Toxocara canis] GN=myo-3	myo-3									1	1.35706e-13	108.41	2	TAQDELLEQIES(1)LRR	1.3435	1	43340	0.999996	7.76363e-05	55.354	2	TAQDELLEQIES(1)LRR	0.57814	1	36932
KHN80522.1	34	S	Filamin-A [Toxocara canis] GN=Flna	Flna									0.872149	0.000728131	110.91	2	S(0.872)S(0.128)DQLTPEHPR	-0.68677	1	1536400
KHN81126.1	1396	S	Myosin heavy chain, striated muscle, partial [Toxocara canis] GN=Tcan_03643	Tcan_03643									0.976397	0.00517484	85.813	2	S(0.024)NS(0.976)QSQLANER	-0.061006	1	39375	0.997213	0.0113421	83.474	2	S(0.002)NS(0.997)QS(0.001)QLANER	0.65768	1	37150
KHN81129.1	63	S	hypothetical protein Tcan_03646 [Toxocara canis] GN=Tcan_03646	Tcan_03646									0.919549	0.00490995	58.313	2	S(0.92)AS(0.078)Y(0.001)T(0.002)NLTYIR	-0.098768	1	877610
KHN81214.1	471	S	hypothetical protein Tcan_15334, partial [Toxocara canis] GN=Tcan_15334	Tcan_15334									0.974966	6.03114e-07	103.17	2	GYS(0.975)S(0.025)DTGYMNDTIR	1.3118	1	172290	0.949091	0.0180774	81.908	2	GYS(0.949)S(0.051)DTGYMNDTIR	2.6604	1	146450
KHN81214.1	582	S	hypothetical protein Tcan_15334, partial [Toxocara canis] GN=Tcan_15334	Tcan_15334									0.999496	8.81599e-21	154.94	2	YSTS(0.001)MS(0.999)QVDR	-1.3498	2	557250	0.900998	0.00393507	59.731	2	KY(0.492)S(0.473)T(0.039)S(0.096)MS(0.901)QVDR	-0.58528	2	181650
KHN81214.1	370	S	hypothetical protein Tcan_15334, partial [Toxocara canis] GN=Tcan_15334	Tcan_15334									0.952397	0.0112828	45.939	2	S(0.034)LS(0.952)AS(0.014)ALAR	-2.84	1	226980	0.880106	0.0272489	64.906	2	S(0.119)LS(0.88)AS(0.001)ALAR	-1.5361	1	231000
KHN81214.1	372	S	hypothetical protein Tcan_15334, partial [Toxocara canis] GN=Tcan_15334	Tcan_15334									0.991363	0.0203956	66.664	2	SLS(0.009)AS(0.991)ALAR	-2.507	1	28198	0.982885	0.0259796	54.27	2	S(0.001)LS(0.016)AS(0.983)ALAR	-3.2093	1	33865
KHN81473.1	351	S	6-phosphofructokinase [Toxocara canis] GN=PFK	PFK									0.998398	0.0182182	50.09	2	GGS(0.998)PS(0.002)AFDR	-1.4907	1	335230
KHN81742.1	2434	S	Titin [Toxocara canis] GN=sls	sls									0.995072	0.0219799	43.168	1	Y(0.001)T(0.003)GS(0.995)PDPT(0.001)IR	-0.95912	1	113850
KHN81876.1	227	S	Copine family protein 2 [Toxocara canis] GN=cpna-2	cpna-2									0.999495	0.00571706	71.066	2	EMS(0.999)VPVS(0.001)PK	-1.4088	1	33208
KHN82042.1	28	S	hypothetical protein Tcan_10776 [Toxocara canis] GN=Tcan_10776	Tcan_10776									0.974606	0.0117272	63.212	1	DVPLSRS(0.025)S(0.975)LK	-8.6236	1	609280	0.982847	0.0224923	43.306	1	DVPLSRS(0.017)S(0.983)LK	-11.242	1	474070
KHN82135.1	640	S	Adducin-related protein 1 [Toxocara canis] GN=add-1	add-1									0.993474	0.00227516	62.705	2	PGS(0.993)AT(0.006)ETAER	-0.92799	1	106350
KHN82217.1	255	S	DNA damage-regulated autophagy modulator protein 1 [Toxocara canis] GN=dram1	dram1									1	0.000123167	56.943	3	IQVELGVQPLVAHLDQS(1)PLWR	-0.69901	1	14044	1	3.11101e-06	55.866	3	IQVELGVQPLVAHLDQS(1)PLWR	0.63111	1	11462
KHN82467.1	150	S	Transcription factor BTF3 -like protein [Toxocara canis] GN=icd-1	icd-1									0.885771	0.000289801	95.138	2	LANNVT(0.114)S(0.886)QFK	-2.3991	1	31184
KHN83011.1	558	S	EH domain-binding protein 1 [Toxocara canis] GN=EHBP1	EHBP1									1	0.0129196	68.108	2	FDAVAPGS(1)IK	-2.7135	1	24632	1	0.00495767	52.863	2	FDAVAPGS(1)IK	-2.0091	1	28108
KHN83283.1	210	S	DnaJ -like protein subfamily B member 4 [Toxocara canis] GN=Dnajb4	Dnajb4									0.995386	0.000372615	56.064	3	QDPTVQHDVLVS(0.995)LEDIY(0.004)K	1.9339	1	7410.2	0.996502	0.000924076	50.515	3	QDPTVQHDVLVS(0.997)LEDIY(0.003)K	-0.88917	1	9584.2
KHN83304.1	317	S	Transmembrane protein [Toxocara canis] GN=TMEM184B	TMEM184B									0.85226	6.0395e-05	155.28	2	PVTLQSIS(0.039)S(0.109)S(0.852)LK	1.7263	1	35796
KHN83631.1	1510	S	putative NTE family protein [Toxocara canis] GN=ZK370.4	ZK370.4									0.994994	0.0100322	53.051	2	S(0.005)GQHS(0.995)PDDLR	-7.0309	1	46370
KHN83723.1	333	S	hypothetical protein Tcan_12275 [Toxocara canis] GN=Tcan_12275	Tcan_12275									0.983375	0.000310606	102.03	2	QLS(1)PS(0.017)AS(0.983)IR	-2.4476	1	200720	0.777772	0.0214848	61.194	2	QLS(1)PS(0.222)AS(0.778)IR	-0.085938	1	179870
KHN84001.1	60	S	hypothetical protein Tcan_15059 [Toxocara canis] GN=Tcan_15059	Tcan_15059									0.999962	0.00794701	42.888	3	RT(0.453)S(0.547)VEDHLVRDS(1)K	-2.3897	1	102260	0.999981	0.00864257	44.585	3	RT(0.453)S(0.547)VEDHLVRDS(1)K	1.3419	1	328300
KHN84072.1	780	S	cAMP-dependent protein kinase catalytic subunit [Toxocara canis] GN=kin-1	kin-1									0.8116	4.97193e-05	51.399	2	GPGDASNFDDY(0.004)EEEPLRIS(0.812)GT(0.184)EK	-1.1712	1	258480
KHN84298.1	517	S	hypothetical protein Tcan_16641 [Toxocara canis] GN=Tcan_16641	Tcan_16641									0.876412	0.00290708	57.293	2	AFIES(0.124)ES(0.876)FR	-1.5535	1	25117
KHN84422.1	119	S	Heat shock protein beta-1 [Toxocara canis] GN=HSPB1	HSPB1									1	0.0159042	83.474	2	SPLIKDES(1)DGK	2.2188	1	102610
KHN84445.1	819	S	hypothetical protein Tcan_08430 [Toxocara canis] GN=Tcan_08430	Tcan_08430									0.999831	0.0110158	61.48	1	ANS(1)YSSIR	-5.1837	1	168640
KHN84458.1	887	S	Myosin heavy chain, non-muscle [Toxocara canis] GN=zip	zip									1	0.00251398	85.622	2	IQQLS(1)EER	4.4676	1	32184
KHN84458.1	208	S	Myosin heavy chain, non-muscle [Toxocara canis] GN=zip	zip									0.998688	0.00567938	108.4	2	TPS(0.001)S(0.999)PAKPR	-2.6925	1	419640
KHN84574.1	15	S	Sodium- and chloride-dependent GABA transporter ine [Toxocara canis] GN=ine	ine									0.925383	0.0090992	57.003	2	MS(0.075)S(0.925)LIVEEWR	-1.7381	1	97060	0.959914	0.00431189	63.908	2	MS(0.04)S(0.96)LIVEEWR	-2.5012	1	95270
KHN84638.1	191	S	M-phase phosphoprotein 8 [Toxocara canis] GN=MPHOSPH8	MPHOSPH8									0.999854	3.60228e-10	76.23	2	GYGS(1)EEDSWEPEENLETAR	2.7422	1	194720	0.999947	3.77683e-18	81.449	2	GYGS(1)EEDSWEPEENLETAR	1.6828	1	199820
KHN84864.1	104	S	Lamin-1 [Toxocara canis] GN=lmn-1	lmn-1									0.999923	0.0088657	58.794	2	AYQS(1)LLEGEESR	2.1133	1	37378	0.99996	4.59332e-05	69.201	2	AYQS(1)LLEGEESR	0.51761	1	37673
KHN84864.1	165	S	Lamin-1 [Toxocara canis] GN=lmn-1	lmn-1									0.843185	5.85173e-113	236.7	2	FIASDNS(0.843)S(0.157)FFR	-0.68743	2	2148300
KHN84993.1	25	S	RILP-like -like protein [Toxocara canis] GN=Tcan_07099	Tcan_07099									0.999839	0.000554752	67.199	3	HITVVDVYDLAAS(1)IGKDFER	-0.9811	1	18646	0.994046	4.33429e-05	54.877	3	HITVVDVY(0.006)DLAAS(0.994)IGKDFER	0.8111	1	17195
KHN85118.1	28	S	Profilin-3 [Toxocara canis] GN=pfn-3	pfn-3									1	0.00732924	58.508	2	AAICGFDGS(1)VWGK	1.6888	1	27466	1	7.17304e-05	53.773	2	AAICGFDGS(1)VWGK	-1.5481	1	20570
KHN85263.1	69	S	hypothetical protein Tcan_04183 [Toxocara canis] GN=Tcan_04183	Tcan_04183									0.999575	0.0093412	72.038	2	LPS(1)YPIEK	4.1864	1	237280
KHN85381.1	256	S	Calponin -like protein OV9M [Toxocara canis] GN=Tcan_16909	Tcan_16909									0.997743	0.000771891	105.78	2	GEMPHDES(0.998)VT(0.002)SR	1.7089	1	198120	0.950982	0.01505	50.641	2	GEMPHDES(0.951)VT(0.034)S(0.015)R	3.589	1	198140
KHN85659.1	135	S	ADP-ribosylation factor 1 [Toxocara canis] GN=Tcan_14556	Tcan_14556									0.991991	0.00220983	68.42	2	QDLPNAMS(0.992)AAELT(0.008)DK	4.9998	1	37362
KHN86009.1	101	S	Protein phosphatase inhibitor 2 [Toxocara canis] GN=Ppp1r2	Ppp1r2									1	0.00195398	75.969	2	RVS(1)LVGAVDPVK	0.11382	1	1649500	1	1.10475e-05	111.03	2	RVS(1)LVGAVDPVK	1.6387	1	1705900
KHN86244.1	308	S	Tyrosine-protein phosphatase non-receptor type 2 [Toxocara canis] GN=PTPN2	PTPN2									0.999194	0.020044	43.613	2	S(0.001)IES(0.999)S(1)KS(1)IDRR	-5.1294	1	760840
KHN86244.1	309	S	Tyrosine-protein phosphatase non-receptor type 2 [Toxocara canis] GN=PTPN2	PTPN2									0.999886	0.020044	43.613	2	S(0.001)IES(0.999)S(1)KS(1)IDRR	-5.1294	1	760840
KHN86244.1	311	S	Tyrosine-protein phosphatase non-receptor type 2 [Toxocara canis] GN=PTPN2	PTPN2									0.999886	0.020044	43.613	2	S(0.001)IES(0.999)S(1)KS(1)IDRR	-5.1294	1	760840
KHN86917.1	144	S	60S ribosomal protein L17 [Toxocara canis] GN=rpl-17	rpl-17									0.86333	2.32594e-10	92.15	2	INPYMS(0.137)S(0.863)PCHIEVILSEK	-2.107	1	80120
KHN87294.1	20	S	Delta-sarcoglycan [Toxocara canis] GN=SGCD	SGCD									0.996736	0.0280305	48.157	2	GS(0.997)Y(0.003)EVHR	-2.9398	1	208670
KHN87294.1	10	S	Delta-sarcoglycan [Toxocara canis] GN=SGCD	SGCD									1	0.000145639	104.39	2	S(1)LDEPVWGR	0.12148	1	130150	1	0.00128463	111.61	2	S(1)LDEPVWGR	2.5966	1	144160
KHN87302.1	71	S	E2F-associated phosphoprotein [Toxocara canis] GN=EAPP	EAPP									0.99911	0.0185678	41.261	2	T(0.001)KDEFES(0.999)DMDDELDER	2.4069	1	49401	0.999982	0.01094	66.553	2	TKDEFES(1)DMDDELDER	3.6073	1	50088
KHN87650.1	289	S	Stress-induced-phosphoprotein 1 [Toxocara canis] GN=STIP1	STIP1									1	2.21742e-06	112.68	2	LLLEQMS(1)NDPGAVR	1.4481	1	67139	1	4.69747e-05	51.07	2	LLLEQMS(1)NDPGAVR	0.67407	1	94220
KHN87676.1	1105	S	Myosin-4 [Toxocara canis] GN=unc-54	unc-54									0.99792	0.0049572	115.05	2	LEEEQS(0.998)IVS(0.002)K	1.6133	1	62931	0.998082	0.00749257	84.102	2	LEEEQS(0.998)IVS(0.002)K	6.9347	1	53493
KHN87755.1	447	S	FACT complex subunit ssrp1-B [Toxocara canis] GN=hmg-3	hmg-3									0.99998	0.02213	63.025	2	FAGS(1)DDEIDPYKETVK	2.5423	1	99402
KHN87757.1	1027	S	Kinesin heavy chain [Toxocara canis] GN=unc-116	unc-116									0.91988	0.00147616	96.183	2	TPTGTEPNEDEYLS(0.08)S(0.92)PAQK	-1.4617	1	73816	0.866383	3.59556e-20	104.3	2	TPTGTEPNEDEYLS(0.134)S(0.866)PAQK	-2.0295	1	115720
KHN87789.1	11	S	Heat shock protein Hsp-12.2 [Toxocara canis] GN=hsp-12.2	hsp-12.2									0.929848	2.23632e-20	153.25	2	VEVNLS(0.178)S(0.93)S(0.892)LK	-2.9872	7	966720	0.972507	8.57906e-08	136.06	2	VEVNLS(0.033)S(0.973)S(0.994)LK	-0.27276	9	1182200
KHN87819.1	525	S	Protein phosphatase 1 regulatory subunit 37 -like protein, partial [Toxocara canis] GN=F28C1.3	F28C1.3									0.855675	0.00814376	53.193	2	S(0.034)S(0.101)S(0.856)LT(0.009)CTELVEDINER	6.8732	1	77108
KHN87866.1	1367	S	Uncharacterized protein F54D1.6 [Toxocara canis] GN=F54D1.6	F54D1.6									0.927237	0.000323119	75.012	2	T(0.07)DS(0.927)FS(0.003)SAGNPLYR	-0.097588	1	56520
KHN88220.1	280	S	Cuticle collagen 40 [Toxocara canis] GN=col-40	col-40									1	0.00074338	57.293	2	GS(1)CDHCPPPR	-3.0643	1	256340
KHN88350.1	34	S	Small ubiquitin-related modifier [Toxocara canis] GN=smo-1	smo-1									1	0.0102363	63.947	2	VVGQDS(1)NEVHFR	2.6575	1	46731	1	0.00927172	70.598	2	VVGQDS(1)NEVHFR	2.4916	1	50232
KHN88357.1	1604	S	Spectrin alpha chain [Toxocara canis] GN=alpha-Spec	alpha-Spec									1	1.12773e-05	142.71	2	QKS(1)FMAAVK	1.8583	1	41641
KHN88616.1	96	S	ATP-dependent zinc metalloprotease YME1 -like protein, partial [Toxocara canis] GN=ymel-1	ymel-1									1	0.0287537	42.229	2	EELS(1)S(1)ILK	4.7092	1	18565
KHN88616.1	97	S	ATP-dependent zinc metalloprotease YME1 -like protein, partial [Toxocara canis] GN=ymel-1	ymel-1									1	0.0287537	42.229	2	EELS(1)S(1)ILK	4.7092	1	18565
KHN88680.1	37	S	Glucose-6-phosphate isomerase [Toxocara canis] GN=GPI	GPI									0.999795	0.0248508	41.796	2	AYFNS(1)HGK	-0.76859	1	31622
KHN88695.1	446	S	Serine/threonine-protein phosphatase 2B catalytic subunit 2 [Toxocara canis] GN=Pp2B-14D	Pp2B-14D									1	0.0232547	51.531	2	IQS(1)FDEAK	1.8543	1	27160
KHN88700.1	76	S	Disorganized muscle protein 1 [Toxocara canis] GN=dim-1	dim-1									0.998999	0.00616687	56.938	2	DLADS(0.999)DAGAY(0.001)R	-0.55469	1	29327
KHN88957.1	154	S	Cactin [Toxocara canis] GN=CACTIN	CACTIN									0.988098	0.0286971	79.795	2	GRY(0.006)S(0.988)PT(0.005)YGDEK	0.31347	1	133750
KHN88958.1	94	S	hypothetical protein Tcan_05310 [Toxocara canis] GN=Tcan_05310	Tcan_05310									0.979314	1.55037e-15	121.07	2	SALS(0.021)S(0.979)FKDQYEDVGVPMK	1.5818	1	880450	0.884355	8.11191e-10	63.947	3	S(0.002)ALS(0.11)S(0.884)FKDQY(0.003)EDVGVPMK	1.5538	1	14182
KHN89179.1	97	S	CREB-regulated transcription coactivator 1 [Toxocara canis] GN=CRTC1	CRTC1									0.999994	0.0110309	63.212	2	S(1)PGAHYHPYK	-2.3788	1	130490	0.999925	0.0287765	48.785	2	S(1)PGAHYHPYK	0.7574	1	122800
KHN73857.1	306	T	Intermediate filament protein A, partial [Toxocara canis] GN=Tcan_12338	Tcan_12338									0.911811	6.5776e-07	47.243	4	RVHDQEIAELQAMAS(0.191)RDT(0.912)T(0.898)PENR	-1.0426	2	174360	0.786235	6.0527e-27	117.64	2	VHDQEIAELQAMAS(0.955)RDT(0.786)T(0.258)PENR	-0.64594	4	1612700
KHN74012.1	443	T	Intermediate filament protein ifa-1 [Toxocara canis] GN=ifa-1	ifa-1									0.93733	0.0197683	69.369	2	TTGINEVADT(0.937)ET(0.063)MR	2.5404	1	145590	0.817607	3.34559e-09	74.643	2	TTGINEVADT(0.818)ET(0.182)MR	2.2592	1	117460
KHN74617.1	466	T	Intermediate filament protein B [Toxocara canis] GN=Tcan_09686	Tcan_09686									0.946668	0.0233505	51.531	2	FIT(0.053)LENT(0.947)HR	4.1236	1	24453
KHN74617.1	180	T	Intermediate filament protein B [Toxocara canis] GN=Tcan_09686	Tcan_09686									1	0.00680246	74.424	2	QLT(1)EEEKR	-1.2075	1	160090	1	0.0176601	87.942	2	QLT(1)EEEKR	-0.81285	1	163980
KHN74617.1	425	T	Intermediate filament protein B [Toxocara canis] GN=Tcan_09686	Tcan_09686									0.831439	7.20937e-07	89.923	3	THSLQQQEDT(0.831)DS(0.122)T(0.047)R	-2.7598	1	31558	0.753637	0.00537591	63.947	3	THSLQQQEDT(0.754)DS(0.123)T(0.123)R	-0.48585	1	31471
KHN82029.1	66	T	Ubiquitin-60S ribosomal protein L40 [Toxocara canis] GN=ubq-2	ubq-2									0.778224	0.0148529	144.47	2	ES(0.222)T(0.778)LHLVLR	-2.5402	1	315610	0.995832	0.000664616	162.8	2	ES(0.004)T(0.996)LHLVLR	-1.4975	1	336470
KHN76643.1	2523	T	Plectin [Toxocara canis] GN=Plec	Plec									0.999992	0.000422993	56.943	3	GT(1)IEVPADGYHIHEAER	-1.2831	1	25555
KHN76665.1	87	T	Paramyosin [Toxocara canis] GN=Tcan_14933	Tcan_14933									0.779158	0.0118813	78.75	2	LEDAEGT(0.095)T(0.779)DS(0.126)QIEANR	-1.0719	1	155390	0.911961	1.89867e-11	104.15	2	LEDAEGT(0.064)T(0.912)DS(0.024)QIEANR	-2.4548	1	185730
KHN77672.1	98	T	ADP,ATP carrier protein [Toxocara canis] GN=sesB	sesB									0.998931	0.0219053	46.358	2	Y(0.001)FPT(0.999)QALNFAFK	-0.97765	1	19024
KHN77810.1	19	T	32 kDa beta-galactoside-binding lectin lec-3 [Toxocara canis] GN=lec-3	lec-3									0.990609	9.19535e-15	137.56	2	S(0.009)KLT(0.991)EPFEPGQTLIIK	0.086445	1	1088600	0.993037	1.73069e-71	191.62	2	S(0.007)KLT(0.993)EPFEPGQTLIIK	2.3691	1	986350
KHN78143.1	177	T	hypothetical protein Tcan_15888 [Toxocara canis] GN=Tcan_15888	Tcan_15888									0.785848	0.000674531	50.314	3	RT(0.786)T(0.164)PGY(0.05)EMGGMDFR	-2.9282	1	179290
KHN78603.1	1951	T	Spindle- and centromere-associated protein [Toxocara canis] GN=PUMA1	PUMA1									0.859406	0.0111121	64.064	2	KT(0.859)T(0.141)VIIR	-3.346	1	63334
KHN78960.1	221	T	hypothetical protein Tcan_09051 [Toxocara canis] GN=Tcan_09051	Tcan_09051									1	0.0117913	53.028	2	KIS(1)LT(1)QIDR	-6.8955	1	759950
KHN79464.1	45	T	Tropomyosin [Toxocara canis] GN=Tcan_04719	Tcan_04719									0.998978	0.000414386	96.78	2	LEEAT(0.001)HT(0.999)ADESER	-0.60178	1	149250	0.999195	0.000105835	104.86	2	LEEAT(0.001)HT(0.999)ADESER	-2.7163	1	189370
KHN79830.1	292	T	Uncharacterized protein Tcan_07585 [Toxocara canis] GN=Tcan_07585	Tcan_07585									0.876732	0.000642215	98.167	2	T(0.877)LS(0.116)S(0.007)SMEEADRPR	4.606	1	196980
KHN80173.1	52	T	Golgi-associated plant pathogenesis-related protein 1 [Toxocara canis] GN=GLIPR2	GLIPR2									1	0.00589975	78.864	2	T(1)FDQPTAGTSR	0.96012	1	24959
KHN81192.1	295	T	Calcium/calmodulin-dependent protein kinase type II [Toxocara canis] GN=unc-43	unc-43									1	0.00306404	90.306	2	QDT(1)VDCLKK	-2.9962	1	161270
KHN81214.1	480	T	hypothetical protein Tcan_15334, partial [Toxocara canis] GN=Tcan_15334	Tcan_15334									0.957378	0.0155051	47.844	2	GYSSDT(0.001)GY(0.041)MNDT(0.957)IR	7.0217	1	107910
KHN81341.1	19	T	Putative serine/threonine-protein phosphatase C06A1.3 [Toxocara canis] GN=C06A1.3	C06A1.3									1	0.0145584	53.517	2	LT(1)ELY(1)T(1)KR	13.561	2	162020
KHN81341.1	23	T	Putative serine/threonine-protein phosphatase C06A1.3 [Toxocara canis] GN=C06A1.3	C06A1.3									1	0.0145584	53.517	2	LT(1)ELY(1)T(1)KR	13.561	2	162020
KHN81661.1	1584	T	Sodium leak channel non-selective protein, partial [Toxocara canis] GN=NALCN	NALCN									0.993552	0.00922432	83.358	2	RMRT(0.994)PS(0.006)QK	1.8442	2	10931000
KHN82579.1	524	T	LIM domain and actin-binding protein 1 [Toxocara canis] GN=LIMA1	LIMA1									1	0.000327835	105.78	2	GGLDEANMT(1)PEER	0.10407	1	140370	1	0.0200502	76.009	2	GGLDEANMT(1)PEER	-0.35332	1	152540
KHN84521.1	524	T	putative ATP-dependent RNA helicase DDX11 [Toxocara canis] GN=Ddx11	Ddx11									1	0.0180855	50.09	2	QFIEALT(1)T(1)K	19.509	1	314400
KHN84521.1	525	T	putative ATP-dependent RNA helicase DDX11 [Toxocara canis] GN=Ddx11	Ddx11									1	0.0180855	50.09	2	QFIEALT(1)T(1)K	19.509	1	314400
KHN85418.1	315	T	Polyadenylate-binding protein 1 [Toxocara canis] GN=Pabpc1	Pabpc1									1	0.00038886	87.251	2	NLDDT(1)VDDEVLR	1.1032	1	103530	1	0.00255564	70.552	2	NLDDT(1)VDDEVLR	0.65918	1	94191
KHN85418.1	200	T	Polyadenylate-binding protein 1 [Toxocara canis] GN=Pabpc1	Pabpc1									1	0.000406158	88.24	2	RFT(1)NVFIK	-0.47276	1	22444
KHN88277.1	107	T	40S ribosomal protein S2 [Toxocara canis] GN=rps-2	rps-2									0.786581	0.0182475	50.519	2	IT(0.787)S(0.213)LEEIYLNSLPIK	0.088368	1	37590
KHN88680.1	265	T	Glucose-6-phosphate isomerase [Toxocara canis] GN=GPI	GPI									0.930867	0.0157926	64.56	2	T(0.027)FT(0.931)T(0.042)QETITNAESAK	6.4535	1	80571
KHN88703.1	29	T	Major sperm protein isoform beta [Toxocara canis] GN=Tcan_09165	Tcan_09165									0.998524	2.16758e-08	93.777	3	IVFNAPYDDKHT(0.999)Y(0.001)HIK	-4.7961	1	140800
KHN72863.1	1819	Y	Unconventional myosin-XV [Toxocara canis] GN=MYO15A	MYO15A									1	0.00463374	67.464	2	EKPAVQY(1)VK	-1.241	1	54329	1	0.0234347	49.96	2	EKPAVQY(1)VK	-0.72076	1	59121
KHN74618.1	15	Y	Intermediate filament protein B [Toxocara canis] GN=Tcan_09687	Tcan_09687									0.999959	0.000157958	129.69	2	QSQESSEYEIAY(1)R	3.5075	1	138640	0.999849	2.50308e-05	135.28	2	QSQESSEYEIAY(1)R	2.8714	1	109520
KHN74813.1	263	Y	Putative syntaxin-3 [Toxocara canis] GN=syx-3	syx-3									0.801765	0.0107786	62.271	2	NVESAVDY(0.802)AT(0.198)K	-3.2348	1	80388
KHN81341.1	22	Y	Putative serine/threonine-protein phosphatase C06A1.3 [Toxocara canis] GN=C06A1.3	C06A1.3									1	0.0145584	53.517	2	LT(1)ELY(1)T(1)KR	13.561	2	162020
KHN83579.1	548	Y	hypothetical protein Tcan_18773 [Toxocara canis] GN=Tcan_18773	Tcan_18773									0.9972	0.00114547	98.009	2	EDLDFS(0.003)Y(0.997)R	-2.3926	1	121730	0.976953	8.80573e-05	121.31	2	EDLDFS(0.023)Y(0.977)R	-2.1027	1	152400
KHN83973.1	1086	Y	Contactin-associated protein-like 5 [Toxocara canis] GN=CNTNAP5	CNTNAP5									0.993132	0.000619157	77.358	2	GDPTAPVDS(0.007)PLY(0.993)R	-1.2181	1	448200	0.974088	5.36852e-07	108.2	2	GDPTAPVDS(0.026)PLY(0.974)R	1.1634	1	547000
KHN85617.1	232	Y	Putative serine/threonine-protein kinase R03D7.5 [Toxocara canis] GN=R03D7.5	R03D7.5									0.826462	0.00875233	83.438	2	SFEENT(0.003)PY(0.826)QVT(0.17)R	-4.6056	1	65250
KHN70836.1	243	S	Monocarboxylate transporter 12 [Toxocara canis] GN=slc16a12	slc16a12																	0.999944	0.0198237	51.829	2	AIS(1)LPEISTSAR	-0.23734	1	51633
KHN71449.1	24	S	hypothetical protein Tcan_02258 [Toxocara canis] GN=Tcan_02258	Tcan_02258																	1	0.00376449	53.363	3	VHAVS(1)PMHLHEGR	-0.96737	1	32119
KHN72136.1	374	S	hypothetical protein Tcan_16363 [Toxocara canis] GN=Tcan_16363	Tcan_16363																	0.920782	1.24464e-05	47.149	3	VLS(0.007)NS(0.072)S(0.921)PEPVLAQPVHSILQR	-1.3016	1	15925
KHN72603.1	333	S	1,4-alpha-glucan-branching enzyme [Toxocara canis] GN=GBE1	GBE1																	0.999659	0.0255085	58.476	2	GFHS(1)LWDSR	-0.038797	1	34640
KHN72701.1	3555	S	Spectrin beta chain, non-erythrocytic 5 [Toxocara canis] GN=SPTBN5	SPTBN5																	1	9.3524e-05	65.212	2	KVDS(1)VDDADNR	-0.61352	1	185170
KHN73671.1	75	S	hypothetical protein Tcan_00436, partial [Toxocara canis] GN=Tcan_00436	Tcan_00436																	0.997801	0.0206026	96.957	2	RS(0.002)S(0.998)FEQDNE	7.5674	1	3143800
KHN73995.1	52	S	Importin subunit alpha-3 [Toxocara canis] GN=ima-3	ima-3																	0.971072	0.0113667	54.813	2	NIPAES(0.005)LES(0.971)DDAS(0.191)T(0.416)S(0.416)AGGAVVNLVDR	-7.5486	1	381820
KHN74012.1	468	S	Intermediate filament protein ifa-1 [Toxocara canis] GN=ifa-1	ifa-1																	0.999639	5.91728e-05	67.838	2	GNVS(1)IQETSPDGK	-1.7658	1	7292.2
KHN74012.1	368	S	Intermediate filament protein ifa-1 [Toxocara canis] GN=ifa-1	ifa-1																	0.999801	0.0187565	62.271	1	S(1)YEAALNDR	-1.8013	1	268610
KHN74012.1	313	S	Intermediate filament protein ifa-1 [Toxocara canis] GN=ifa-1	ifa-1																	0.979936	0.00213712	73.891	2	VQEIQT(0.02)QS(0.98)AR	-3.37	1	118970
KHN74156.1	810	S	Protein bicaudal D -like protein 1 [Toxocara canis] GN=Bicd1	Bicd1																	0.773948	0.000148239	43.727	3	AS(0.057)GRPGS(0.774)GS(0.167)DGS(0.003)GQLHR	0.50162	1	101880
KHN74179.1	433	S	Patched domain-containing protein 3 [Toxocara canis] GN=Ptchd3	Ptchd3																	0.999743	0.0170572	46.033	3	MQKS(1)QELS(0.044)IS(0.957)LK	-0.046568	1	137340
KHN74179.1	439	S	Patched domain-containing protein 3 [Toxocara canis] GN=Ptchd3	Ptchd3																	0.956518	0.0170572	46.033	3	MQKS(1)QELS(0.044)IS(0.957)LK	-0.046568	1	137340
KHN74617.1	167	S	Intermediate filament protein B [Toxocara canis] GN=Tcan_09686	Tcan_09686																	1	0.00192463	47.844	3	INQWQHAIEDAQS(1)ELEMLR	0.27679	1	9885.7
KHN74617.1	38	S	Intermediate filament protein B [Toxocara canis] GN=Tcan_09686	Tcan_09686																	0.999994	1.20359e-27	121.07	2	MVTEMGSASIGGIS(1)PALS(1)ANAAK	3.5349	3	5431800
KHN74617.1	427	S	Intermediate filament protein B [Toxocara canis] GN=Tcan_09686	Tcan_09686																	0.82151	8.19192e-205	294.71	2	THSLQQQEDT(0.069)DS(0.822)T(0.109)R	-5.0073	2	9395500
KHN74785.1	712	S	Protein kinase C-like 3 [Toxocara canis] GN=pkc-3	pkc-3																	0.998345	0.0175382	72.627	2	S(0.998)LY(0.002)QHSTLVLETTK	2.4184	1	172960
KHN74812.1	676	S	NUAK family SNF1-like kinase 1 [Toxocara canis] GN=NUAK1	NUAK1																	1	0.0227546	80.815	2	LIQQQS(1)QELVR	-0.91582	1	19969
KHN74823.1	538	S	hypothetical protein Tcan_14158 [Toxocara canis] GN=Tcan_14158	Tcan_14158																	0.961135	0.00317184	119.94	2	RPS(0.039)S(0.961)PIEK	0.57859	1	198220
KHN75091.1	318	S	hypothetical protein Tcan_16262 [Toxocara canis] GN=Tcan_16262	Tcan_16262																	1	1.39699e-07	133.29	2	DKGS(1)QVFSESANAK	-4.3716	1	439130
KHN75806.1	35	S	Cadherin-related hmr-1, partial [Toxocara canis] GN=hmr-1	hmr-1																	1	0.0192679	75.012	2	IYDDEGDNVS(1)R	7.103	1	102020
KHN75955.1	127	S	Mortality factor 4-like protein 2 [Toxocara canis] GN=Tcan_04393	Tcan_04393																	1	0.0275984	41.796	1	KERES(1)EK	-7.1065	1	2960.4
KHN75993.1	200	S	Actin-2 [Toxocara canis] GN=act-2b	act-2b																	0.995159	0.027418	51.569	2	GY(0.004)S(0.995)FVT(0.001)TAER	-2.822	1	44386
KHN75993.1	240	S	Actin-2 [Toxocara canis] GN=act-2b	act-2b																	0.825888	4.3237e-11	59.625	2	S(0.826)Y(0.174)ELPDGQVITVGNER	-1.6426	1	119550
KHN76210.1	79	S	Ras-related protein Rab-32 [Toxocara canis] GN=Rab32	Rab32																	1	0.0239381	41.87	2	LQIWDIS(1)GQDR	-1.722	1	49370
KHN76289.1	238	S	Heat shock protein HSP 90-alpha [Toxocara canis] GN=HSP90AA1	HSP90AA1																	0.98083	0.00012355	57.62	2	S(0.019)LS(0.981)NDWEDHLAVK	4.1066	1	37599
KHN76643.1	2664	S	Plectin [Toxocara canis] GN=Plec	Plec																	0.768515	0.00195648	54.556	2	PVGTAT(0.001)IEES(0.099)EQS(0.769)WS(0.128)FDAT(0.004)R	-9.686	1	113260
KHN76665.1	10	S	Paramyosin [Toxocara canis] GN=Tcan_14933	Tcan_14933																	0.883736	1.1274e-05	135.63	2	S(0.116)PS(0.884)AALYK	1.2377	2	91921000
KHN80727.1	41	S	Serine/threonine-protein phosphatase 2A 65 kDa regulatory subunit A beta isoform [Toxocara canis] GN=PPP2R1B	PPP2R1B																	0.993808	0.000149435	102.1	2	KLS(0.994)T(0.006)IALALGVER	-4.129	1	41932
KHN76845.1	85	S	hypothetical protein Tcan_15948 [Toxocara canis] GN=Tcan_15948	Tcan_15948																	0.982233	0.0282751	61.042	2	S(0.018)MS(0.982)AQVPSTK	0.31309	1	25869
KHN77148.1	235	S	Integrin beta pat-3 [Toxocara canis] GN=pat-3	pat-3																	0.96426	0.0042903	42.941	2	NQMS(0.964)LT(0.033)MDT(0.003)AR	4.4453	1	43017
KHN77850.1	635	S	Junctophilin-3 [Toxocara canis] GN=JPH3	JPH3																	0.973277	0.0110307	48.801	3	MS(0.973)LS(0.026)DDHYDQYMMAANPSHAK	-1.0883	1	155280
KHN77850.1	620	S	Junctophilin-3 [Toxocara canis] GN=JPH3	JPH3																	0.961473	4.49179e-09	84.309	2	NT(0.039)S(0.961)PFQIINPTQSSSR	-0.83714	1	257040
KHN78052.1	421	S	PDZ and LIM domain protein Zasp [Toxocara canis] GN=Zasp52	Zasp52																	0.999919	0.00209503	69.201	2	RPLS(1)IS(0.997)PT(0.003)PWK	-1.0924	1	224720
KHN78062.1	42	S	Ras-related protein Rab-11A [Toxocara canis] GN=RAB11A	RAB11A																	0.856988	0.00953276	73.655	2	S(0.857)T(0.143)IGVEFATR	-1.3277	1	47754
KHN78143.1	718	S	hypothetical protein Tcan_15888 [Toxocara canis] GN=Tcan_15888	Tcan_15888																	1	1.42387e-46	193.94	2	ECS(1)LLKEEER	1.1623	1	320610
KHN78150.1	159	S	Inosine-5'-monophosphate dehydrogenase [Toxocara canis] GN=T22D1.3	T22D1.3																	0.959252	0.00604484	99.34	2	LLGLVT(0.041)S(0.959)R	1.3626	1	45523
KHN78533.1	163	S	Ras-related protein Rab-35 [Toxocara canis] GN=Rab35	Rab35																	1	0.00168464	90.376	2	LRS(1)PQPAAGDK	-1.7701	1	413260
KHN78603.1	1722	S	Spindle- and centromere-associated protein [Toxocara canis] GN=PUMA1	PUMA1																	0.935694	0.0220694	61.23	2	TAENVLS(0.002)ET(0.063)AS(0.936)QR	4.3868	1	280340
KHN79010.1	1037	S	Myosin-4 [Toxocara canis] GN=unc-54	unc-54																	0.999993	6.31088e-05	70.831	2	LEQS(1)LDDLEDSLER	0.91319	1	247710
KHN79214.1	8	S	Calmodulin-like protein [Toxocara canis] GN=cal-1	cal-1																	1	0.0139804	112.8	2	KVS(1)LFNR	-0.22909	1	247080
KHN79330.1	376	S	Enolase [Toxocara canis] GN=enol-1	enol-1																	0.959015	6.00678e-11	66.002	2	S(0.959)GET(0.041)EDTFIADLVVGLATGQIK	-0.61885	1	70213
KHN79374.1	235	S	WD repeat domain phosphoinositide-interacting protein 3 [Toxocara canis] GN=WDR45B	WDR45B																	0.999997	4.84428e-06	63.947	2	KLS(1)LPGEVSFSR	-2.967	1	309030
KHN79556.1	11	S	Phosphoglucomutase-1 [Toxocara canis] GN=PGM1	PGM1																	0.949976	7.92914e-06	86.135	2	VVT(0.001)VS(0.95)T(0.05)KPYEGQK	1.6087	1	80127
KHN79830.1	296	S	Uncharacterized protein Tcan_07585 [Toxocara canis] GN=Tcan_07585	Tcan_07585																	0.982503	2.80177e-06	128.46	2	TLSS(0.017)S(0.983)MEEADRPR	0.98899	1	231760
KHN80136.1	3871	S	Basement membrane proteoglycan [Toxocara canis] GN=unc-52	unc-52																	0.999971	0.0293444	50.834	1	S(1)FDRHLSR	-3.8549	1	706300
KHN80443.1	984	S	SCY1-like protein 2 [Toxocara canis] GN=SCYL2	SCYL2																	0.993982	0.0127575	65.12	2	LQQLS(0.006)AS(0.994)QEEQR	-3.2847	1	118390
KHN80572.1	317	S	60S ribosomal protein L5 [Toxocara canis] GN=rpl-5	rpl-5																	1	0.00136964	142.71	2	LKS(1)LQEAQ	0.32684	1	449070
KHN80686.1	231	S	Tubulin alpha-3 chain [Toxocara canis] GN=mec-12	mec-12																	0.999995	1.33126e-09	97.681	2	LIS(1)QVVSSITASLR	-1.9126	1	16718
KHN81192.1	288	S	Calcium/calmodulin-dependent protein kinase type II [Toxocara canis] GN=unc-43	unc-43																	1	0.0268051	93.467	2	VAS(1)VMHR	-4.2885	1	279500
KHN81578.1	84	S	Fructose-bisphosphate aldolase 2 [Toxocara canis] GN=aldo-2	aldo-2																	0.910343	1.05685e-09	104.86	2	GILAADES(0.91)T(0.086)GT(0.003)IGK	1.5186	1	276550
KHN81616.1	49	S	Protein SET [Toxocara canis] GN=SET	SET																	1	0.00130056	62.327	2	ILEQIDQVQGEIDS(1)LNEK	4.9414	1	142030
KHN81742.1	282	S	Titin [Toxocara canis] GN=sls	sls																	1	0.00370859	69.327	2	IKQLES(1)LDKFPR	-19.488	1	116210
KHN81742.1	2200	S	Titin [Toxocara canis] GN=sls	sls																	0.999882	2.21288e-14	66.002	2	S(1)PPQVTQQLKPVQAEVGR	-0.33123	1	95422
KHN82285.1	38	S	60S ribosomal protein L12 [Toxocara canis] GN=rpl-12	rpl-12																	1	0.0121327	74.524	2	VGPLGLS(1)PK	0.29199	1	51002
KHN82467.1	171	S	Transcription factor BTF3 -like protein [Toxocara canis] GN=icd-1	icd-1																	0.817113	1.8242e-06	50.521	2	TTEEDDVPDLVGDFDEAS(0.817)KNES(0.183)K	1.8179	1	158890
KHN82666.1	84	S	hypothetical protein Tcan_07504 [Toxocara canis] GN=Tcan_07504	Tcan_07504																	0.878501	0.00105271	102.26	1	S(0.879)AS(0.121)NDFYR	0.51488	2	4396400
KHN83522.1	188	S	hypothetical protein Tcan_10657 [Toxocara canis] GN=Tcan_10657	Tcan_10657																	0.805872	0.00336511	82.437	2	S(0.194)IS(0.806)LDTPLSIAHV	-1.958	1	17459
KHN83529.1	247	S	Clathrin interactor 1 [Toxocara canis] GN=CLINT1	CLINT1																	1	0.0274058	74.269	2	DS(1)PELGIR	-1.7474	1	62604
KHN83649.1	2496	S	Paternally-expressed protein [Toxocara canis] GN=PEG3	PEG3																	1	0.0224004	41.317	2	LS(1)PEPQMRNLDMK	-2.1666	1	1319600
KHN83734.1	3	S	DNA repair endonuclease XPF [Toxocara canis] GN=Ercc4	Ercc4																	1	0.0172008	44.82	2	MLS(1)PS(1)RIK	-14.024	1	10342000
KHN83734.1	5	S	DNA repair endonuclease XPF [Toxocara canis] GN=Ercc4	Ercc4																	1	0.0172008	44.82	2	MLS(1)PS(1)RIK	-14.024	1	10342000
KHN84369.1	4615	S	Latent-transforming growth factor beta-binding protein 2 [Toxocara canis] GN=Ltbp2	Ltbp2																	0.998071	0.0162092	55.235	1	RS(0.002)S(0.998)LAVK	-9.968	1	88226
KHN84458.1	1133	S	Myosin heavy chain, non-muscle [Toxocara canis] GN=zip	zip																	0.998801	0.00220159	44.585	3	ELEST(0.001)LEELKEDLENEKS(0.999)LR	1.3441	1	4163.2
KHN84864.1	162	S	Lamin-1 [Toxocara canis] GN=lmn-1	lmn-1																	0.933498	0.0212058	51.569	2	FIAS(0.933)DNS(0.047)S(0.02)FFR	-1.8603	1	53568
KHN84864.1	166	S	Lamin-1 [Toxocara canis] GN=lmn-1	lmn-1																	0.999931	4.22388e-62	238.02	2	FIASDNSS(1)FFR	-0.74325	1	2035300
KHN85055.1	2014	S	Spindle- and centromere-associated protein [Toxocara canis] GN=PUMA1	PUMA1																	0.870645	0.0291551	54.27	2	APT(0.001)S(0.128)S(0.871)VAFK	-0.66553	1	88439
KHN85381.1	83	S	Calponin -like protein OV9M [Toxocara canis] GN=Tcan_16909	Tcan_16909																	0.999999	0.00444088	65.12	2	SEGIIPIQAGS(1)NK	-2.4801	1	69744
KHN86004.1	119	S	hypothetical protein Tcan_09492 [Toxocara canis] GN=Tcan_09492	Tcan_09492																	0.956151	0.0214416	83.775	2	SLMAS(0.044)GS(0.956)AR	2.2852	1	66384
KHN86075.1	168	S	Putative potassium channel regulatory protein unc-93 [Toxocara canis] GN=unc-93	unc-93																	0.999995	0.0010539	64.983	2	GDS(1)LQEPLATVPEEVDR	2.4438	1	55441
KHN86580.1	72	S	Spectrin beta chain, non-erythrocytic 1 [Toxocara canis] GN=SPTBN1	SPTBN1																	0.959547	3.90659e-06	42.888	3	TWEDY(0.04)GS(0.96)IDMHGHLDR	-2.9097	1	23402
KHN87074.1	13	S	Ribonucleoside-diphosphate reductase large subunit [Toxocara canis] GN=rnr-1	rnr-1																	0.876548	0.0163164	71.219	2	RLPS(0.877)T(0.123)YVVK	-2.8543	1	37562
KHN87211.1	212	S	Annexin-B12 [Toxocara canis] GN=ANXB12	ANXB12																	0.999942	8.45585e-21	89.684	2	LFS(1)EHQSITGETMQEEVDK	2.8723	1	118940
KHN88146.1	32	S	hypothetical protein Tcan_18736 [Toxocara canis] GN=Tcan_18736	Tcan_18736																	0.997037	0.00294686	61.23	2	FFDS(0.997)GDY(0.003)AMNK	0.78473	2	205580
KHN88277.1	279	S	40S ribosomal protein S2 [Toxocara canis] GN=rps-2	rps-2																	0.997478	0.00250264	65.408	2	T(0.002)YS(0.997)YLTPDLWK	0.2867	1	5736.9
KHN88357.1	85	S	Spectrin alpha chain [Toxocara canis] GN=alpha-Spec	alpha-Spec																	0.875279	0.00851355	50.641	3	LQTAS(0.062)EES(0.875)FRDPT(0.062)NLQAK	-3.0965	1	15506
KHN89033.1	374	S	putative methylenetetrahydrofolate reductase [Toxocara canis] GN=C06A8.1	C06A8.1																	1	0.0271241	56.202	2	S(1)FDGNHPLR	1.7603	1	124550
KHN89153.1	83	S	Vacuolar amino acid transporter 4 [Toxocara canis] GN=AVT4	AVT4																	0.938808	0.0143349	57.042	2	RLS(0.939)T(0.061)AQIPR	-1.4493	1	354440
KHN70865.1	1812	T	Protein capicua -like protein [Toxocara canis] GN=CIC	CIC																	0.985727	0.0116738	44.045	2	QY(0.988)FPNKQT(0.986)LT(0.026)LK	3.7418	1	271180
KHN73050.1	25	T	Peroxiredoxin [Toxocara canis] GN=Tcan_08622	Tcan_08622																	0.859563	0.011705	57.032	1	T(0.86)VS(0.14)LSDYK	-0.55428	1	144400
KHN73369.1	80	T	Calmodulin [Toxocara canis] GN=cmd-1	cmd-1																	0.965604	0.00857289	85.081	2	MKDT(0.966)DS(0.034)EEEIR	-1.3909	1	111420
KHN74190.1	403	T	Paramyosin [Toxocara canis] GN=PARA	PARA																	0.928074	1.95889e-07	119.58	2	IS(0.001)DLT(0.928)S(0.071)INSNLTAIK	1.1164	1	228070
KHN74617.1	250	T	Intermediate filament protein B [Toxocara canis] GN=Tcan_09686	Tcan_09686																	1	0.000495611	46.353	2	ELQALLAQAPADT(1)REFFK	1.7657	1	15766
KHN75153.1	63	T	60S ribosomal protein L11 [Toxocara canis] GN=rpl-11.1	rpl-11.1																	0.868674	0.0257962	49.155	2	VLEQLT(0.016)GQT(0.869)PVFS(0.115)K	-0.3434	1	29259
KHN75779.1	80	T	Protein FAM73B [Toxocara canis] GN=fam73b	fam73b																	0.999131	0.0162804	94.804	2	TT(0.001)T(0.999)PSVSER	2.2288	1	118260
KHN76379.1	981	T	Muscle M-line assembly protein unc-89 [Toxocara canis] GN=unc-89	unc-89																	1	0.0255846	58.313	2	AAPPPT(1)PPKPR	1.8001	1	578310
KHN77577.1	184	T	hypothetical protein Tcan_12474 [Toxocara canis] GN=Tcan_12474	Tcan_12474																	0.999997	0.0121185	65.404	2	T(1)WAYPIHK	-2.47	1	1196100
KHN77624.1	8	T	hypothetical protein Tcan_15781 [Toxocara canis] GN=Tcan_15781	Tcan_15781																	0.999969	1.32148e-06	96.183	2	QET(1)YTTAEPDGTLVTTTTK	3.1769	1	152760
KHN77810.1	27	T	32 kDa beta-galactoside-binding lectin lec-3 [Toxocara canis] GN=lec-3	lec-3																	0.999935	0.0194835	54.261	2	LTEPFEPGQT(1)LIIK	-2.6752	1	7281.1
KHN78735.1	20	T	Muscle M-line assembly protein unc-89 [Toxocara canis] GN=unc-89	unc-89																	0.988342	0.0193624	65.467	2	KY(0.002)T(0.988)AT(0.01)EDVSYAAHTSR	-4.2149	1	80171
KHN80154.1	62	T	putative histidine ammonia-lyase [Toxocara canis] GN=F47B10.2	F47B10.2																	0.977396	0.0298771	43.306	2	FEY(0.023)DIT(0.977)PVGLEK	4.0675	1	451640
KHN80522.1	2600	T	Filamin-A [Toxocara canis] GN=Flna	Flna																	1	0.0212885	93.162	2	GAGAGQLT(1)VR	0.27299	1	117890
KHN81214.1	579	T	hypothetical protein Tcan_15334, partial [Toxocara canis] GN=Tcan_15334	Tcan_15334																	0.926891	0.0056119	112.7	2	YST(0.927)S(0.073)MSQVDR	-1.7171	1	647710
KHN82631.1	529	T	Serine/threonine-protein kinase mig-15 [Toxocara canis] GN=mig-15	mig-15																	0.999863	0.0127187	58.508	3	DALRT(1)PPHITR	-4.4156	1	50615
KHN85269.1	439	T	hypothetical protein Tcan_06650 [Toxocara canis] GN=Tcan_06650	Tcan_06650																	1	0.0130501	64.266	2	QQT(1)ARY(1)IGGGR	-1.1715	1	14384000
KHN85868.1	360	T	Plasminogen activator inhibitor 1 RNA-binding protein [Toxocara canis] GN=Serbp1	Serbp1																	1	0.00262515	54.261	2	DT(1)IQEPQDEEIVIVR	-2.1231	1	66635
KHN86026.1	91	T	Lysine-specific demethylase rbr-2 [Toxocara canis] GN=rbr-2	rbr-2																	1	0.015672	52.201	3	LIFDT(1)EIT(1)NFWHLK	-4.8917	1	2754300
KHN86026.1	94	T	Lysine-specific demethylase rbr-2 [Toxocara canis] GN=rbr-2	rbr-2																	1	0.015672	52.201	3	LIFDT(1)EIT(1)NFWHLK	-4.8917	1	2754300
KHN86943.1	115	T	Major sperm protein isoform beta [Toxocara canis] GN=Tcan_14809	Tcan_14809																	0.887644	0.0291322	43.177	2	ITIEWT(0.112)NT(0.888)PDGAAK	1.1485	1	32386
KHN70709.1	42	Y	hypothetical protein Tcan_10242 [Toxocara canis] GN=Tcan_10242	Tcan_10242																	0.99595	2.1244e-06	81.799	2	LVSQVY(0.996)QHAS(0.004)AR	1.9856	1	63457
KHN70865.1	1806	Y	Protein capicua -like protein [Toxocara canis] GN=CIC	CIC																	0.988084	0.0116738	44.045	2	QY(0.988)FPNKQT(0.986)LT(0.026)LK	3.7418	1	271180
KHN73524.1	6	Y	Fructose-1,6-bisphosphatase isozyme 2 [Toxocara canis] GN=Fbp2	Fbp2																	0.999999	0.000349657	69.276	2	EY(1)GIETDAMTLQR	-4.7417	1	23122
KHN73857.1	43	Y	Intermediate filament protein A, partial [Toxocara canis] GN=Tcan_12338	Tcan_12338																	0.999957	0.0173549	54.27	2	SSMDQVPLPEY(1)R	2.9863	1	55689
KHN75993.1	92	Y	Actin-2 [Toxocara canis] GN=act-2b	act-2b																	0.952424	0.00182253	53.517	3	IWHHT(0.048)FY(0.952)NELR	-3.5097	1	21121
KHN79149.1	1214	Y	Neuroglian [Toxocara canis] GN=Nrg	Nrg																	0.997821	0.0272159	45.183	2	FTEDGS(0.002)FIGQY(0.998)VPNK	1.4037	1	39292
KHN80598.1	33	Y	hypothetical protein Tcan_10919 [Toxocara canis] GN=Tcan_10919	Tcan_10919																	1	0.0266822	45.489	2	LEFEKEY(1)KQK	-8.3277	1	66746
KHN83792.1	2837	Y	Vacuolar protein sorting-associated protein 13C [Toxocara canis] GN=Vps13c	Vps13c																	0.967126	0.00115689	63.79	2	GVGQGFY(0.967)EGLT(0.033)GVVSK	-1.7265	1	22514
KHN85269.1	442	Y	hypothetical protein Tcan_06650 [Toxocara canis] GN=Tcan_06650	Tcan_06650																	1	0.0130501	64.266	2	QQT(1)ARY(1)IGGGR	-1.1715	1	14384000
