# Supplementary material for: Protein phosphorylation networks in Baylisascaris procyonis revealed by phosphoproteomic analysis
Source: Parasit Vectors. 2025 Jul 28;18:307. doi: 10.1186/s13071-025-06949-y (PMC12305901; doi:10.1186/s13071-025-06949-y)
Supplement: Supplementary file 8 — Additional file 8. Table S5. The motif analysis of Baylisascaris procyonis. [file 13071_2025_6949_MOESM8_ESM.xlsx]

## Sheet: ident Classification
GO Terms Level 1	GO Terms Level 2	Number of proteins	Related proteins
Biological Process	regulation of biological process	237	KHN70710.1 KHN70840.1 KHN70941.1 KHN83190.1 KHN71246.1 KHN71476.1 KHN71630.1 KHN72440.1 KHN72483.1 KHN72701.1 KHN72841.1 KHN73148.1 KHN73302.1 KHN73369.1 KHN73401.1 KHN73458.1 KHN73462.1 KHN73508.1 KHN73749.1 KHN74098.1 KHN74162.1 KHN76665.1 KHN74185.1 KHN74190.1 KHN74873.1 KHN74980.1 KHN76000.1 KHN75372.1 KHN75441.1 KHN75588.1 KHN75612.1 KHN75624.1 KHN75643.1 KHN75718.1 KHN75806.1 KHN76033.1 KHN…
Biological Process	anatomical structure development	214	KHN70710.1 KHN70840.1 KHN71903.1 KHN72377.1 KHN72483.1 KHN72701.1 KHN73148.1 KHN73369.1 KHN73401.1 KHN73458.1 KHN73462.1 KHN73508.1 KHN73749.1 KHN74098.1 KHN74162.1 KHN76665.1 KHN74185.1 KHN74190.1 KHN74434.1 KHN82029.1 KHN74873.1 KHN76000.1 KHN75372.1 KHN75441.1 KHN75588.1 KHN75612.1 KHN75624.1 KHN75643.1 KHN75718.1 KHN75806.1 KHN75993.1 KHN76033.1 KHN76283.1 KHN76323.1 KHN76326.1 KHN76498.1 KHN…
Biological Process	multicellular organism development	192	KHN70710.1 KHN70840.1 KHN71903.1 KHN72377.1 KHN72483.1 KHN72701.1 KHN73148.1 KHN73369.1 KHN73458.1 KHN73462.1 KHN73508.1 KHN74098.1 KHN74162.1 KHN74434.1 KHN82029.1 KHN74873.1 KHN76000.1 KHN75372.1 KHN75441.1 KHN75588.1 KHN75612.1 KHN75624.1 KHN75643.1 KHN75718.1 KHN75806.1 KHN75993.1 KHN76033.1 KHN76283.1 KHN76323.1 KHN76326.1 KHN76498.1 KHN76906.1 KHN76950.1 KHN77145.1 KHN77148.1 KHN77197.1 KHN…
Biological Process	cellular component organization or biogenesis	189	KHN70710.1 KHN70839.1 KHN70840.1 KHN83190.1 KHN71246.1 KHN71903.1 KHN72701.1 KHN72759.1 KHN72841.1 KHN72942.1 KHN73302.1 KHN73369.1 KHN73458.1 KHN73462.1 KHN73508.1 KHN73749.1 KHN74098.1 KHN74162.1 KHN76665.1 KHN74185.1 KHN74190.1 KHN74434.1 KHN74873.1 KHN74980.1 KHN75372.1 KHN75588.1 KHN75612.1 KHN75643.1 KHN75718.1 KHN75806.1 KHN75993.1 KHN76033.1 KHN76283.1 KHN76323.1 KHN76326.1 KHN76498.1 KHN…
Biological Process	cellular metabolic process	180	KHN70710.1 KHN70840.1 KHN70941.1 KHN71903.1 KHN72090.1 KHN72132.1 KHN72483.1 KHN72701.1 KHN73148.1 KHN73302.1 KHN73369.1 KHN73401.1 KHN73458.1 KHN73508.1 KHN73749.1 KHN74050.1 KHN74098.1 KHN74162.1 KHN85152.1 KHN74873.1 KHN74980.1 KHN76000.1 KHN75624.1 KHN76117.1 KHN76326.1 KHN76576.1 KHN76631.1 KHN76811.1 KHN76950.1 KHN77077.1 KHN77148.1 KHN77854.1 KHN77973.1 KHN77987.1 KHN78033.1 KHN78250.1 KHN…
Biological Process	primary metabolic process	166	KHN70710.1 KHN70840.1 KHN70941.1 KHN71903.1 KHN72090.1 KHN72132.1 KHN72483.1 KHN72701.1 KHN73148.1 KHN73302.1 KHN73369.1 KHN73401.1 KHN73458.1 KHN73508.1 KHN73749.1 KHN74098.1 KHN74162.1 KHN85152.1 KHN74873.1 KHN74980.1 KHN76000.1 KHN75624.1 KHN76117.1 KHN76326.1 KHN76576.1 KHN76631.1 KHN76811.1 KHN76950.1 KHN77077.1 KHN77854.1 KHN77973.1 KHN78033.1 KHN78250.1 KHN78475.1 KHN78555.1 KHN78573.1 KHN…
Biological Process	cellular developmental process	148	KHN70710.1 KHN70840.1 KHN72483.1 KHN72701.1 KHN73148.1 KHN73369.1 KHN73401.1 KHN73458.1 KHN73462.1 KHN73508.1 KHN73749.1 KHN74098.1 KHN74162.1 KHN76665.1 KHN74185.1 KHN74190.1 KHN74873.1 KHN75372.1 KHN75612.1 KHN75624.1 KHN75643.1 KHN75718.1 KHN75806.1 KHN76033.1 KHN76283.1 KHN76323.1 KHN76498.1 KHN76906.1 KHN76950.1 KHN77148.1 KHN77197.1 KHN77552.1 KHN77973.1 KHN77987.1 KHN78052.1 KHN78475.1 KHN…
Biological Process	regulation of biological quality	143	KHN70710.1 KHN70840.1 KHN71903.1 KHN71943.1 KHN72090.1 KHN72483.1 KHN72701.1 KHN72841.1 KHN73369.1 KHN73458.1 KHN73508.1 KHN74098.1 KHN74873.1 KHN76000.1 KHN75372.1 KHN75441.1 KHN75588.1 KHN75612.1 KHN75624.1 KHN75718.1 KHN75806.1 KHN76033.1 KHN76283.1 KHN76323.1 KHN76326.1 KHN76498.1 KHN76576.1 KHN76581.1 KHN76643.1 KHN76950.1 KHN77077.1 KHN77148.1 KHN77197.1 KHN77336.1 KHN77552.1 KHN77973.1 KHN…
Biological Process	establishment of localization	141	KHN70710.1 KHN70839.1 KHN71903.1 KHN71943.1 KHN72090.1 KHN72132.1 KHN72483.1 KHN72701.1 KHN72841.1 KHN73148.1 KHN73369.1 KHN73458.1 KHN73508.1 KHN74098.1 KHN76000.1 KHN75612.1 KHN75718.1 KHN75806.1 KHN76033.1 KHN76283.1 KHN76323.1 KHN76581.1 KHN76586.1 KHN76906.1 KHN76950.1 KHN77148.1 KHN77336.1 KHN77552.1 KHN77854.1 KHN77973.1 KHN77987.1 KHN78475.1 KHN78728.1 KHN78732.1 KHN79149.1 KHN79338.1 KHN…
Biological Process	macromolecule metabolic process	137	KHN70840.1 KHN71903.1 KHN72090.1 KHN72132.1 KHN72701.1 KHN73148.1 KHN73302.1 KHN73369.1 KHN73401.1 KHN73458.1 KHN73508.1 KHN73749.1 KHN74098.1 KHN74162.1 KHN74873.1 KHN74980.1 KHN76000.1 KHN75624.1 KHN76117.1 KHN76326.1 KHN76576.1 KHN76950.1 KHN77148.1 KHN77854.1 KHN77973.1 KHN78033.1 KHN78250.1 KHN78475.1 KHN78555.1 KHN78573.1 KHN78820.1 KHN79397.1 KHN79556.1 KHN79854.1 KHN80097.1 KHN80149.1 KHN…
Biological Process	cellular response to stimulus	136	KHN70710.1 KHN70840.1 KHN70941.1 KHN72701.1 KHN73369.1 KHN73401.1 KHN73458.1 KHN73508.1 KHN74050.1 KHN74098.1 KHN74873.1 KHN76000.1 KHN75108.1 KHN75588.1 KHN75718.1 KHN76033.1 KHN76117.1 KHN76283.1 KHN76326.1 KHN76906.1 KHN77148.1 KHN77197.1 KHN77552.1 KHN77973.1 KHN78475.1 KHN78573.1 KHN78732.1 KHN78820.1 KHN79010.1 KHN79149.1 KHN79338.1 KHN79556.1 KHN79854.1 KHN80097.1 KHN80274.1 KHN80556.1 KHN…
Biological Process	anatomical structure morphogenesis	123	KHN70710.1 KHN72701.1 KHN73369.1 KHN73458.1 KHN73462.1 KHN73749.1 KHN74098.1 KHN74162.1 KHN76665.1 KHN74185.1 KHN74190.1 KHN74873.1 KHN75372.1 KHN75588.1 KHN75612.1 KHN75643.1 KHN75718.1 KHN75806.1 KHN76283.1 KHN76323.1 KHN76498.1 KHN76643.1 KHN76906.1 KHN76950.1 KHN77145.1 KHN77148.1 KHN77197.1 KHN77336.1 KHN77552.1 KHN77973.1 KHN78033.1 KHN78052.1 KHN78475.1 KHN79010.1 KHN79149.1 KHN79463.1 KHN…
Biological Process	response to chemical	123	KHN70710.1 KHN70840.1 KHN70941.1 KHN72701.1 KHN73369.1 KHN73401.1 KHN73749.1 KHN74050.1 KHN74098.1 KHN74873.1 KHN76000.1 KHN75108.1 KHN75372.1 KHN75588.1 KHN75612.1 KHN75718.1 KHN75806.1 KHN76033.1 KHN76117.1 KHN76283.1 KHN76390.1 KHN76906.1 KHN76950.1 KHN77148.1 KHN77552.1 KHN77973.1 KHN78475.1 KHN78573.1 KHN78732.1 KHN78820.1 KHN79149.1 KHN79744.1 KHN79854.1 KHN80097.1 KHN80274.1 KHN80715.1 KHN…
Biological Process	cellular localization	121	KHN70710.1 KHN70839.1 KHN71903.1 KHN72090.1 KHN72701.1 KHN72841.1 KHN72942.1 KHN73148.1 KHN73369.1 KHN73458.1 KHN73508.1 KHN74098.1 KHN74162.1 KHN76000.1 KHN75612.1 KHN75718.1 KHN75806.1 KHN76283.1 KHN76323.1 KHN76498.1 KHN76581.1 KHN76586.1 KHN76906.1 KHN77148.1 KHN77336.1 KHN77552.1 KHN77854.1 KHN78475.1 KHN78732.1 KHN78820.1 KHN79149.1 KHN79338.1 KHN79463.1 KHN79464.1 KHN80097.1 KHN80274.1 KHN…
Biological Process	cell communication	117	KHN70710.1 KHN70840.1 KHN70941.1 KHN72701.1 KHN72841.1 KHN73369.1 KHN73458.1 KHN73508.1 KHN74098.1 KHN74873.1 KHN76000.1 KHN75372.1 KHN75588.1 KHN75612.1 KHN75718.1 KHN75806.1 KHN76033.1 KHN76326.1 KHN76950.1 KHN77148.1 KHN77197.1 KHN77552.1 KHN77973.1 KHN77987.1 KHN78475.1 KHN78732.1 KHN78820.1 KHN79010.1 KHN79149.1 KHN79338.1 KHN79854.1 KHN80097.1 KHN80274.1 KHN80556.1 KHN80589.1 KHN80821.1 KHN…
Biological Process	other	294	KHN85152.1 KHN81578.1 KHN85536.1 KHN75624.1 KHN87978.1 KHN86485.1 KHN77987.1 KHN75588.1 KHN86566.1 KHN73462.1 KHN83196.1 KHN74350.1 KHN86630.1 KHN78732.1 KHN77854.1 KHN75153.1 KHN83498.1 KHN77790.1 KHN71029.1 KHN81197.1 KHN80097.1 KHN84861.1 KHN73458.1 KHN76950.1 KHN76643.1 KHN89033.1 KHN80727.1 KHN77197.1 KHN74162.1 KHN88530.1 KHN72780.1 KHN82236.1 KHN72132.1 KHN88311.1 KHN79080.1 KHN83371.1 KHN…
Cellular Component	intracellular anatomical structure	296	KHN70710.1 KHN70839.1 KHN70840.1 KHN70941.1 KHN83190.1 KHN71246.1 KHN71630.1 KHN71903.1 KHN71943.1 KHN72090.1 KHN72132.1 KHN72483.1 KHN72554.1 KHN72701.1 KHN72759.1 KHN72841.1 KHN72942.1 KHN73148.1 KHN73302.1 KHN73369.1 KHN73401.1 KHN73458.1 KHN73462.1 KHN73508.1 KHN73749.1 KHN74050.1 KHN74098.1 KHN74162.1 KHN76665.1 KHN74185.1 KHN74190.1 KHN85152.1 KHN74618.1 KHN74873.1 KHN74980.1 KHN76000.1 KHN…
Cellular Component	cytoplasm	278	KHN70710.1 KHN70839.1 KHN70840.1 KHN70941.1 KHN83190.1 KHN71246.1 KHN71630.1 KHN71903.1 KHN71943.1 KHN72090.1 KHN72132.1 KHN72483.1 KHN72554.1 KHN72701.1 KHN72759.1 KHN72841.1 KHN73148.1 KHN73302.1 KHN73369.1 KHN73401.1 KHN73458.1 KHN73462.1 KHN73508.1 KHN73749.1 KHN74050.1 KHN74098.1 KHN74162.1 KHN76665.1 KHN74185.1 KHN74190.1 KHN85152.1 KHN74618.1 KHN74873.1 KHN74980.1 KHN76000.1 KHN75372.1 KHN…
Cellular Component	organelle	269	KHN70710.1 KHN70839.1 KHN70840.1 KHN70941.1 KHN83190.1 KHN71246.1 KHN71903.1 KHN71943.1 KHN72090.1 KHN72132.1 KHN72483.1 KHN72554.1 KHN72701.1 KHN72759.1 KHN72841.1 KHN72942.1 KHN73148.1 KHN73302.1 KHN73369.1 KHN73458.1 KHN73462.1 KHN73508.1 KHN73749.1 KHN74098.1 KHN74162.1 KHN76665.1 KHN74185.1 KHN74190.1 KHN85152.1 KHN74618.1 KHN74873.1 KHN76000.1 KHN75372.1 KHN75441.1 KHN75588.1 KHN75612.1 KHN…
Cellular Component	membrane	158	KHN70710.1 KHN71943.1 KHN72090.1 KHN72483.1 KHN72701.1 KHN72841.1 KHN73148.1 KHN73302.1 KHN73369.1 KHN73458.1 KHN73508.1 KHN74098.1 KHN74162.1 KHN74434.1 KHN74617.1 KHN74618.1 KHN76000.1 KHN75372.1 KHN75588.1 KHN75612.1 KHN75643.1 KHN75718.1 KHN75806.1 KHN75993.1 KHN76033.1 KHN76283.1 KHN76323.1 KHN76326.1 KHN76390.1 KHN76586.1 KHN76643.1 KHN76950.1 KHN77148.1 KHN77197.1 KHN77336.1 KHN77552.1 KHN…
Cellular Component	cytosol	148	KHN70710.1 KHN70839.1 KHN70840.1 KHN70941.1 KHN71903.1 KHN72132.1 KHN72701.1 KHN72841.1 KHN73148.1 KHN73302.1 KHN73458.1 KHN73508.1 KHN74098.1 KHN74980.1 KHN76000.1 KHN75372.1 KHN75588.1 KHN75718.1 KHN76033.1 KHN76117.1 KHN76283.1 KHN76323.1 KHN76326.1 KHN76390.1 KHN76581.1 KHN76631.1 KHN76811.1 KHN76906.1 KHN77336.1 KHN77973.1 KHN77987.1 KHN78475.1 KHN78573.1 KHN78820.1 KHN79338.1 KHN79556.1 KHN…
Cellular Component	cell periphery	120	KHN70710.1 KHN72701.1 KHN72841.1 KHN73302.1 KHN73369.1 KHN73458.1 KHN74098.1 KHN74434.1 KHN74617.1 KHN74618.1 KHN74873.1 KHN75372.1 KHN75588.1 KHN75612.1 KHN75643.1 KHN75718.1 KHN75806.1 KHN75993.1 KHN76033.1 KHN76283.1 KHN76323.1 KHN76326.1 KHN76390.1 KHN76643.1 KHN76950.1 KHN77148.1 KHN77197.1 KHN77552.1 KHN77973.1 KHN78052.1 KHN78475.1 KHN78573.1 KHN78728.1 KHN79149.1 KHN79556.1 KHN80097.1 KHN…
Cellular Component	endomembrane system	114	KHN70710.1 KHN71903.1 KHN71943.1 KHN72090.1 KHN72132.1 KHN72483.1 KHN72759.1 KHN72841.1 KHN72942.1 KHN73148.1 KHN73302.1 KHN73369.1 KHN73458.1 KHN73508.1 KHN74162.1 KHN76000.1 KHN75643.1 KHN75718.1 KHN76323.1 KHN76390.1 KHN76581.1 KHN76586.1 KHN76906.1 KHN77148.1 KHN77336.1 KHN77552.1 KHN77854.1 KHN77987.1 KHN78573.1 KHN78728.1 KHN78732.1 KHN79149.1 KHN79338.1 KHN79556.1 KHN80097.1 KHN80149.1 KHN…
Cellular Component	membrane-enclosed lumen	108	KHN70710.1 KHN70840.1 KHN70941.1 KHN72090.1 KHN72132.1 KHN72759.1 KHN72841.1 KHN73508.1 KHN74098.1 KHN85152.1 KHN76323.1 KHN76326.1 KHN76498.1 KHN76576.1 KHN77077.1 KHN77973.1 KHN77987.1 KHN78555.1 KHN78573.1 KHN78820.1 KHN79397.1 KHN79556.1 KHN79854.1 KHN79863.1 KHN80097.1 KHN80149.1 KHN80241.1 KHN80556.1 KHN80715.1 KHN80969.1 KHN81197.1 KHN81288.1 KHN81331.1 KHN81473.1 KHN81681.1 KHN83390.1 KHN…
Cellular Component	cell projection	82	KHN72701.1 KHN72841.1 KHN73302.1 KHN73369.1 KHN73458.1 KHN73508.1 KHN74098.1 KHN74980.1 KHN76000.1 KHN75372.1 KHN75588.1 KHN75612.1 KHN75624.1 KHN75718.1 KHN75806.1 KHN76033.1 KHN76283.1 KHN76906.1 KHN76950.1 KHN77148.1 KHN77552.1 KHN78555.1 KHN79149.1 KHN79367.1 KHN81099.1 KHN81197.1 KHN81288.1 KHN81316.1 KHN81473.1 KHN82146.1 KHN82454.1 KHN82474.1 KHN82510.1 KHN82747.1 KHN83144.1 KHN83264.1 KHN…
Cellular Component	supramolecular complex	79	KHN83190.1 KHN71246.1 KHN72554.1 KHN73462.1 KHN73749.1 KHN74098.1 KHN76665.1 KHN74185.1 KHN74190.1 KHN74873.1 KHN75441.1 KHN75612.1 KHN75718.1 KHN75993.1 KHN76033.1 KHN76323.1 KHN76498.1 KHN76906.1 KHN77077.1 KHN77148.1 KHN77197.1 KHN78052.1 KHN78475.1 KHN79010.1 KHN79149.1 KHN79367.1 KHN79463.1 KHN79464.1 KHN79490.1 KHN79556.1 KHN80459.1 KHN81129.1 KHN81704.1 KHN81711.1 KHN81971.1 KHN82146.1 KHN…
Cellular Component	nucleoplasm	73	KHN70710.1 KHN70840.1 KHN70941.1 KHN72841.1 KHN73508.1 KHN76326.1 KHN76498.1 KHN77973.1 KHN78555.1 KHN78573.1 KHN78820.1 KHN79397.1 KHN79854.1 KHN80097.1 KHN80241.1 KHN80556.1 KHN80969.1 KHN81197.1 KHN81288.1 KHN81331.1 KHN81681.1 KHN83511.1 KHN84563.1 KHN85052.1 KHN85583.1 KHN85929.1 KHN86366.1 KHN86388.1 KHN86405.1 KHN86550.1 KHN86630.1 KHN86849.1 KHN86896.1 KHN87116.1 KHN87762.1 KHN88755.1 KHN…
Cellular Component	other	255	KHN81578.1 KHN85536.1 KHN75624.1 KHN87978.1 KHN86485.1 KHN77987.1 KHN75588.1 KHN86566.1 KHN73462.1 KHN81711.1 KHN74350.1 KHN78732.1 KHN77854.1 KHN75153.1 KHN83498.1 KHN77790.1 KHN71029.1 KHN81197.1 KHN80097.1 KHN84861.1 KHN73458.1 KHN76950.1 KHN76643.1 KHN80727.1 KHN77197.1 KHN74162.1 KHN88530.1 KHN72780.1 KHN82236.1 KHN72132.1 KHN83390.1 KHN83371.1 KHN79080.1 KHN79068.1 KHN73047.1 KHN83441.1 KHN…
Molecular Function	protein binding	219	KHN70710.1 KHN70840.1 KHN83190.1 KHN71246.1 KHN71476.1 KHN71630.1 KHN71903.1 KHN72554.1 KHN72701.1 KHN72841.1 KHN72942.1 KHN73369.1 KHN73401.1 KHN73458.1 KHN73508.1 KHN73749.1 KHN74098.1 KHN76665.1 KHN74185.1 KHN74190.1 KHN85152.1 KHN74434.1 KHN74617.1 KHN74618.1 KHN74873.1 KHN75108.1 KHN75372.1 KHN75588.1 KHN75612.1 KHN75624.1 KHN75643.1 KHN75718.1 KHN75806.1 KHN76033.1 KHN76283.1 KHN76323.1 KHN…
Molecular Function	organic cyclic compound binding	81	KHN73148.1 KHN73458.1 KHN74873.1 KHN74980.1 KHN75624.1 KHN75993.1 KHN76811.1 KHN77973.1 KHN78250.1 KHN78475.1 KHN78820.1 KHN79687.1 KHN79854.1 KHN80274.1 KHN80556.1 KHN80715.1 KHN81288.1 KHN81473.1 KHN81681.1 KHN82454.1 KHN82510.1 KHN83008.1 KHN83144.1 KHN83390.1 KHN83441.1 KHN83473.1 KHN84861.1 KHN85052.1 KHN85251.1 KHN85583.1 KHN85929.1 KHN86366.1 KHN86388.1 KHN86405.1 KHN86849.1 KHN86896.1 KHN…
Molecular Function	protein-containing complex binding	61	KHN70710.1 KHN83190.1 KHN71246.1 KHN73458.1 KHN73749.1 KHN74098.1 KHN74980.1 KHN75588.1 KHN76033.1 KHN76643.1 KHN76906.1 KHN77148.1 KHN77197.1 KHN78573.1 KHN79010.1 KHN79149.1 KHN79463.1 KHN79464.1 KHN79854.1 KHN80149.1 KHN80241.1 KHN80715.1 KHN81473.1 KHN81704.1 KHN81711.1 KHN81971.1 KHN82236.1 KHN83008.1 KHN83811.1 KHN83928.1 KHN83929.1 KHN85536.1 KHN86366.1 KHN86849.1 KHN87140.1 KHN87676.1 KHN…
Molecular Function	transferase activity	56	KHN70840.1 KHN70941.1 KHN72132.1 KHN72483.1 KHN73302.1 KHN73401.1 KHN73508.1 KHN73749.1 KHN74050.1 KHN74873.1 KHN76117.1 KHN76326.1 KHN76576.1 KHN76631.1 KHN77973.1 KHN78250.1 KHN78475.1 KHN78555.1 KHN79854.1 KHN80556.1 KHN80821.1 KHN81197.1 KHN81288.1 KHN81331.1 KHN81473.1 KHN81681.1 KHN83144.1 KHN83441.1 KHN85251.1 KHN85583.1 KHN85929.1 KHN86670.1 KHN87305.1 KHN87508.1 KHN88613.1 KHN88997.1 KHN…
Molecular Function	hydrolase activity	50	KHN73458.1 KHN74162.1 KHN74980.1 KHN76000.1 KHN75612.1 KHN76906.1 KHN78033.1 KHN79010.1 KHN79397.1 KHN79687.1 KHN80459.1 KHN80715.1 KHN80969.1 KHN81197.1 KHN81473.1 KHN82510.1 KHN83127.1 KHN83371.1 KHN83535.1 KHN83981.1 KHN84563.1 KHN86366.1 KHN87676.1 KHN87695.1 KHN87978.1 KHN88332.1 KHN88613.1 KHN88887.1 KHN86842.1 KHN72801.1 KHN88645.1 KHN88882.1 KHN82508.1 KHN77790.1 KHN88530.1 KHN83631.1 KHN…
Molecular Function	small molecule binding	48	KHN70941.1 KHN73458.1 KHN73508.1 KHN74873.1 KHN75993.1 KHN76811.1 KHN78475.1 KHN79149.1 KHN79854.1 KHN80556.1 KHN81288.1 KHN81473.1 KHN81681.1 KHN82454.1 KHN82510.1 KHN83008.1 KHN83144.1 KHN83441.1 KHN83473.1 KHN84861.1 KHN85052.1 KHN85251.1 KHN85583.1 KHN85929.1 KHN87305.1 KHN88613.1 KHN88887.1 KHN89013.1 KHN86485.1 KHN88680.1 KHN83519.1 KHN86566.1 KHN82508.1 KHN77771.1 KHN88530.1 KHN79068.1 KHN…
Molecular Function	catalytic activity, acting on a protein	46	KHN70840.1 KHN73302.1 KHN73401.1 KHN73749.1 KHN74873.1 KHN76326.1 KHN77148.1 KHN77973.1 KHN78033.1 KHN78475.1 KHN78555.1 KHN79397.1 KHN80556.1 KHN80821.1 KHN81197.1 KHN81288.1 KHN81331.1 KHN83144.1 KHN84563.1 KHN85583.1 KHN87305.1 KHN87508.1 KHN88613.1 KHN88997.1 KHN89013.1 KHN72594.1 KHN78538.1 KHN79910.1 KHN84072.1 KHN86485.1 KHN88625.1 KHN71029.1 KHN83519.1 KHN84901.1 KHN86566.1 KHN88781.1 KHN…
Molecular Function	carbohydrate derivative binding	41	KHN73148.1 KHN73458.1 KHN74873.1 KHN75993.1 KHN78475.1 KHN79149.1 KHN80556.1 KHN81099.1 KHN81288.1 KHN81473.1 KHN81681.1 KHN82454.1 KHN82510.1 KHN83008.1 KHN83144.1 KHN83304.1 KHN83441.1 KHN85251.1 KHN85583.1 KHN87116.1 KHN87305.1 KHN88332.1 KHN88613.1 KHN88887.1 KHN89013.1 KHN86485.1 KHN83519.1 KHN86566.1 KHN82508.1 KHN88530.1 KHN79068.1 KHN85659.1 KHN74812.1 KHN74823.1 KHN76210.1 KHN76845.1 KHN…
Molecular Function	lipid binding	29	KHN73508.1 KHN74098.1 KHN77197.1 KHN77987.1 KHN82510.1 KHN83196.1 KHN83811.1 KHN83928.1 KHN83929.1 KHN83972.1 KHN85929.1 KHN87116.1 KHN87978.1 KHN88332.1 KHN88536.1 KHN88613.1 KHN88997.1 KHN89013.1 KHN89160.1 KHN79910.1 KHN86485.1 KHN76633.1 KHN82508.1 KHN73843.1 KHN77850.1 KHN76845.1 KHN78533.1 KHN79374.1 KHN87211.1
Molecular Function	enzyme regulator activity	22	KHN76643.1 KHN77197.1 KHN80556.1 KHN80589.1 KHN81288.1 KHN82454.1 KHN83929.1 KHN86366.1 KHN87140.1 KHN88710.1 KHN72594.1 KHN86485.1 KHN88238.1 KHN83283.1 KHN86009.1 KHN87650.1 KHN83579.1 KHN75955.1 KHN80727.1 KHN76845.1 KHN81616.1 KHN75153.1
Molecular Function	other	135	KHN85152.1 KHN81578.1 KHN83196.1 KHN87978.1 KHN75588.1 KHN75153.1 KHN84861.1 KHN76950.1 KHN89033.1 KHN72780.1 KHN82236.1 KHN72132.1 KHN83371.1 KHN85332.1 KHN79068.1 KHN73047.1 KHN83441.1 KHN83304.1 KHN75948.1 KHN83928.1 KHN74338.1 KHN86366.1 KHN83127.1 KHN87762.1 KHN79149.1 KHN88332.1 KHN77973.1 KHN79464.1 KHN81099.1 KHN85929.1 KHN71943.1 KHN88997.1 KHN73050.1 KHN87755.1 KHN76498.1 KHN82510.1 KHN…

## Sheet: ident list
Category	Protein accession	Position	Amino acid	Protein description	Gene name	Localization probability BP_1	PEP BP_1	Score BP_1	Charge BP_1	Modified sequence BP_1	Mass error [ppm] BP_1	MS/MS Counts BP_1	Intensity BP_1	Localization probability BP_2	PEP BP_2	Score BP_2	Charge BP_2	Modified sequence BP_2	Mass error [ppm] BP_2	MS/MS Counts BP_2	Intensity BP_2	Localization probability BP_3	PEP BP_3	Score BP_3	Charge BP_3	Modified sequence BP_3	Mass error [ppm] BP_3	MS/MS Counts BP_3	Intensity BP_3
anatomical structure development	KHN73749.1	2428	S	Twitchin [Toxocara canis] GN=unc-22	unc-22	0.869025	0.0238103	47.561	1	S(0.869)DS(0.122)GT(0.009)YTIR	-3.3671	1	137910
anatomical structure development	KHN71029.1	108	Y	Tyrosine-protein kinase Fyn [Toxocara canis] GN=fyn	fyn	1	0.000167901	81.335	2	KLMEEDIY(1)EAR	1.4593	1	41981	1	0.000890921	132.44	2	KLMEEDIY(1)EAR	2.6116	1	41428	1	0.0123952	58.889	2	KLMEEDIY(1)EAR	2.9672	1	35557
anatomical structure development	KHN82666.1	84	S	hypothetical protein Tcan_07504 [Toxocara canis] GN=Tcan_07504	Tcan_07504																	0.878501	0.00105271	102.26	1	S(0.879)AS(0.121)NDFYR	0.51488	2	4396400
anatomical structure development	KHN89013.1	595	S	Protein kinase C-like 3 [Toxocara canis] GN=pkc-3	pkc-3	1	0.00968997	50.297	1	KES(1)GLEK	-6.8403	1	727770
anatomical structure development	KHN72844.1	156	S	hypothetical protein Tcan_03900 [Toxocara canis] GN=Tcan_03900	Tcan_03900									0.975491	0.00824771	83.623	1	S(0.001)VS(0.975)T(0.024)EEK	-9.0877	1	305010	0.863789	0.0276728	51.864	1	S(0.003)VS(0.864)T(0.133)EEK	-6.8698	1	280860
anatomical structure development	KHN74190.1	612	S	Paramyosin [Toxocara canis] GN=PARA	PARA	0.993916	0.00589279	126.17	2	HRS(0.994)T(0.006)VAIGK	1.9136	1	4543800
anatomical structure development	KHN74190.1	462	S	Paramyosin [Toxocara canis] GN=PARA	PARA	1	8.08465e-15	115.29	2	AVQELHEEQEHS(1)MK	-6.3045	1	18611									1	0.0133697	47.491	2	AVQELHEEQEHS(1)MK	-7.1278	2	42821
anatomical structure development	KHN77672.1	98	T	ADP,ATP carrier protein [Toxocara canis] GN=sesB	sesB									0.998931	0.0219053	46.358	2	Y(0.001)FPT(0.999)QALNFAFK	-0.97765	1	19024
anatomical structure development	KHN74098.1	173	S	Actin-depolymerizing factor 1, isoforms a/b [Toxocara canis] GN=unc-60	unc-60	0.980339	1.92491e-17	131.48	2	ILQFQVS(0.98)DES(0.02)EIAHK	1.6961	1	248420	0.990746	1.05617e-10	111.75	2	ILQFQVS(0.991)DES(0.009)EIAHK	3.6704	2	273390	0.999509	9.85642e-13	149.14	2	ILQFQVS(1)DESEIAHK	2.3082	1	228220
anatomical structure development	KHN82666.1	86	S	hypothetical protein Tcan_07504 [Toxocara canis] GN=Tcan_07504	Tcan_07504	0.993405	2.49582e-35	153.26	2	S(0.007)AS(0.993)NDFYRPITK	-1.7479	1	3322700	0.980641	4.27386e-30	166.48	1	S(0.019)AS(0.981)NDFYR	-0.22706	2	3592200
anatomical structure development	KHN76498.1	17	S	Muscle LIM protein Mlp84B [Toxocara canis] GN=Mlp84B	Mlp84B	0.997513	4.80046e-05	74.733	2	S(0.998)VY(0.002)AAEEMVAGGYK	-3.7597	1	106210	0.999994	1.11224e-06	95.345	2	S(1)VYAAEEMVAGGYK	0.22059	1	95365	0.999999	1.60086e-07	124.24	2	S(1)VYAAEEMVAGGYK	-0.28746	1	113890
anatomical structure development	KHN81099.1	10	S	hypothetical protein Tcan_05298 [Toxocara canis] GN=Tcan_05298	Tcan_05298	0.999579	0.012773	69.201	2	INDGS(1)VHLTAR	-1.1869	1	42272	0.999978	0.0174874	73.305	2	INDGS(1)VHLTAR	3.5151	1	50634
anatomical structure development	KHN74162.1	84	S	Vacuolar protein sorting-associated protein 4B [Toxocara canis] GN=Vps4b	Vps4b	0.989221	0.000157163	63.355	2	SDPSVIVHDLLT(0.011)PCS(0.989)PGDR	1.4668	1	23520	0.868757	0.00222539	40.83	3	SDPSVIVHDLLT(0.131)PCS(0.869)PGDR	1.8152	1	9034.4
anatomical structure development	KHN72603.1	333	S	1,4-alpha-glucan-branching enzyme [Toxocara canis] GN=GBE1	GBE1																	0.999659	0.0255085	58.476	2	GFHS(1)LWDSR	-0.038797	1	34640
anatomical structure development	KHN82666.1	44	S	hypothetical protein Tcan_07504 [Toxocara canis] GN=Tcan_07504	Tcan_07504	0.912546	0.0071136	133.76	2	RS(0.003)S(0.913)FS(0.084)YR	-0.67235	1	3143100
anatomical structure development	KHN75993.1	53	S	Actin-2 [Toxocara canis] GN=act-2b	act-2b	0.775019	1.71091e-07	44.019	3	HQGVMVGMGQKDS(0.775)Y(0.223)VGDEAQS(0.002)K	-1.9882	1	411760	0.995648	2.45037e-12	73.891	2	DS(0.996)Y(0.004)VGDEAQSK	1.4155	2	613080	0.986111	4.45084e-27	120.31	3	HQGVMVGMGQKDS(0.986)Y(0.014)VGDEAQSK	-0.42042	1	415950
anatomical structure development	KHN88238.1	71	T	14-3-3-like protein 2 [Toxocara canis] GN=ftt-2	ftt-2	0.969841	0.0247984	63.025	2	VISS(0.001)IEQKT(0.97)EGS(0.029)EK	-2.6314	1	106940	0.977984	3.66354e-06	117.03	2	VISSIEQKT(0.978)EGS(0.022)EK	-4.3202	1	110710	0.997434	4.76044e-09	149.14	2	VISSIEQKT(0.997)EGS(0.003)EK	-0.089438	1	98100
anatomical structure development	KHN83522.1	188	S	hypothetical protein Tcan_10657 [Toxocara canis] GN=Tcan_10657	Tcan_10657																	0.805872	0.00336511	82.437	2	S(0.194)IS(0.806)LDTPLSIAHV	-1.958	1	17459
anatomical structure development	KHN82492.1	148	T	AP-1 complex subunit mu-1-I [Toxocara canis] GN=unc-101	unc-101	0.996494	0.00479956	56.542	3	LEVAPRPPMAVT(0.996)NAVS(0.004)WR	-3.2931	1	108830	0.998192	2.39032e-12	101.57	3	LEVAPRPPMAVT(0.998)NAVS(0.002)WR	-1.1705	2	175910	0.989368	1.16759e-11	47.965	3	LEVAPRPPMAVT(0.989)NAVS(0.011)WR	-2.6511	2	195320
anatomical structure development	KHN76950.1	1123	S	Sodium-driven chloride bicarbonate exchanger [Toxocara canis] GN=Slc4a10	Slc4a10	0.985863	1.23415e-60	174.02	2	HIASESHT(0.014)S(0.986)LQK	-3.2519	3	927490									0.987246	3.64679e-66	198.1	2	HIASESHT(0.013)S(0.987)LQK	-2.7797	2	678220
anatomical structure development	KHN76950.1	1163	S	Sodium-driven chloride bicarbonate exchanger [Toxocara canis] GN=Slc4a10	Slc4a10	0.992347	4.0105e-55	120.55	3	VIKPS(0.992)PHGS(0.005)S(0.002)T(0.001)QLNNEETPLLDK	-2.4563	1	1622600									0.994799	3.22369e-67	149.95	3	VIKPS(0.995)PHGS(0.004)S(0.001)TQLNNEETPLLDK	-1.2077	1	1515900
anatomical structure development	KHN83144.1	235	S	Dual specificity mitogen-activated protein kinase kinase hemipterous [Toxocara canis] GN=hep	hep	1	2.15799e-41	177.64	2	LCDFGIAGQLIDS(1)RR	4.2324	2	257840	1	2.18272e-73	175.48	2	LCDFGIAGQLIDS(1)RR	2.7827	3	311930	1	4.00848e-08	107.84	2	LCDFGIAGQLIDS(1)RR	3.1075	3	337520
anatomical structure development	KHN75779.1	80	T	Protein FAM73B [Toxocara canis] GN=fam73b	fam73b																	0.999131	0.0162804	94.804	2	TT(0.001)T(0.999)PSVSER	2.2288	1	118260
anatomical structure development	KHN80238.1	870	S	Protein transport protein Sec31A [Toxocara canis] GN=sec31a	sec31a									0.997522	0.0127871	58.539	2	QMS(0.998)IS(0.002)SGWNDPPVVAAK	6.5168	1	69934	0.916995	0.0135094	42.028	2	QMS(0.917)IS(0.057)S(0.026)GWNDPPVVAAK	5.6838	1	67533
anatomical structure development	KHN75993.1	61	S	Actin-2 [Toxocara canis] GN=act-2b	act-2b	1	3.27406e-07	111.98	2	DSYVGDEAQS(1)KR	-1.0723	1	238760	1	2.39909e-05	153.18	2	DSYVGDEAQS(1)KR	-1.5339	1	278320	1	0.000338603	139.7	2	DSYVGDEAQS(1)KR	-3.5684	1	295710
anatomical structure development	KHN75091.1	318	S	hypothetical protein Tcan_16262 [Toxocara canis] GN=Tcan_16262	Tcan_16262																	1	1.39699e-07	133.29	2	DKGS(1)QVFSESANAK	-4.3716	1	439130
anatomical structure development	KHN85536.1	100	S	Dynactin subunit 1 [Toxocara canis] GN=DCTN1	DCTN1	0.99994	0.0224323	85.813	2	GRFS(1)PAASPR	-1.5684	1	1821700
anatomical structure development	KHN74190.1	404	S	Paramyosin [Toxocara canis] GN=PARA	PARA	0.993296	5.23078e-05	93.772	2	ISDLT(0.004)S(0.993)INS(0.003)NLTAIK	0.59362	1	268070
anatomical structure development	KHN74190.1	421	S	Paramyosin [Toxocara canis] GN=PARA	PARA	0.890995	1.45208e-07	81.449	2	LETELS(0.891)T(0.109)AQADLDEVTK	-0.81287	1	281430
anatomical structure development	KHN77771.1	397	S	putative glycogen [starch] synthase [Toxocara canis] GN=gsy-1	gsy-1									1	0.00334676	85.813	2	ANS(1)FNVESLK	-2.0587	1	65926
anatomical structure development	KHN84901.1	149	Y	Mitogen-activated protein kinase 9 [Toxocara canis] GN=Mapk9	Mapk9	0.999852	0.000773456	77.072	2	MSIY(1)VVTR	-1.3991	3	390010	0.999816	0.00254316	84.368	2	MSIY(1)VVTR	-0.57385	4	435100	0.994474	0.0049632	56.378	2	MS(0.005)IY(0.994)VVT(0.001)R	-0.94988	3	411520
anatomical structure development	KHN84864.1	104	S	Lamin-1 [Toxocara canis] GN=lmn-1	lmn-1									0.999923	0.0088657	58.794	2	AYQS(1)LLEGEESR	2.1133	1	37378	0.99996	4.59332e-05	69.201	2	AYQS(1)LLEGEESR	0.51761	1	37673
anatomical structure development	KHN84864.1	165	S	Lamin-1 [Toxocara canis] GN=lmn-1	lmn-1									0.843185	5.85173e-113	236.7	2	FIASDNS(0.843)S(0.157)FFR	-0.68743	2	2148300
anatomical structure development	KHN84864.1	162	S	Lamin-1 [Toxocara canis] GN=lmn-1	lmn-1																	0.933498	0.0212058	51.569	2	FIAS(0.933)DNS(0.047)S(0.02)FFR	-1.8603	1	53568
anatomical structure development	KHN84864.1	166	S	Lamin-1 [Toxocara canis] GN=lmn-1	lmn-1																	0.999931	4.22388e-62	238.02	2	FIASDNSS(1)FFR	-0.74325	1	2035300
anatomical structure development	KHN73047.1	25	T	Peroxiredoxin [Toxocara canis] GN=Tcan_08625	Tcan_08625	0.928043	0.00735573	49.16	1	T(0.928)VS(0.065)LS(0.007)DYK	-2.9751	1	146130
anatomical structure development	KHN82712.1	17	S	Myosin regulatory light chain 1 [Toxocara canis] GN=mlc-1	mlc-1	1	2.59513e-201	261.63	2	S(1)GS(1)EAAQFDQK	-0.98013	58	234450000	1	1.01319e-95	224.75	2	S(1)GS(1)EAAQFDQK	4.0204	68	105520000	1	5.41581e-127	238.93	2	S(1)GS(1)EAAQFDQK	2.9271	79	163720000
anatomical structure development	KHN82712.1	15	S	Myosin regulatory light chain 1 [Toxocara canis] GN=mlc-1	mlc-1	1	3.75136e-35	195.09	2	S(1)GS(1)EAAQFDQK	-0.98013	40	78699000	1	5.76815e-68	174	2	S(1)GS(1)EAAQFDQK	4.0204	44	61624000	1	9.90431e-08	163.09	2	S(1)GS(1)EAAQFDQK	2.9271	59	43768000
anatomical structure development	KHN82712.1	62	S	Myosin regulatory light chain 1 [Toxocara canis] GN=mlc-1	mlc-1	0.937392	0.00170963	46.276	2	DLY(0.003)AS(0.06)MGQIAS(0.937)DAQIDAMIK	0.14664	1	233210	0.999977	4.60987e-21	101.55	2	DLYASMGQIAS(1)DAQIDAMIK	-1.3206	1	235200	0.999881	3.71991e-07	80.677	2	DLYASMGQIAS(1)DAQIDAMIK	1.0309	2	378060
anatomical structure development	KHN79742.1	7	T	IST1 -like protein [Toxocara canis] GN=IST1	IST1	0.998633	0.00178926	71.219	2	SIS(0.001)WGT(0.999)QYAK	-2.3292	1	41913	0.999931	0.000138384	84.999	2	SISWGT(1)QYAK	-1.9157	1	37004	0.959557	0.00372128	47.361	2	SIS(0.002)WGT(0.96)QY(0.039)AK	-1.2405	1	31582
anatomical structure development	KHN74190.1	407	S	Paramyosin [Toxocara canis] GN=PARA	PARA	0.97961	7.19499e-10	94.865	2	ISDLT(0.002)S(0.013)INS(0.98)NLT(0.005)AIK	-1.4239	1	81594	0.936807	0.00536688	72.075	2	ISDLTS(0.001)INS(0.937)NLT(0.063)AIK	-2.0422	1	85902	0.774291	7.85215e-08	91.1	2	ISDLTSINS(0.774)NLT(0.225)AIK	-1.2074	1	87292
anatomical structure development	KHN87650.1	289	S	Stress-induced-phosphoprotein 1 [Toxocara canis] GN=STIP1	STIP1									1	2.21742e-06	112.68	2	LLLEQMS(1)NDPGAVR	1.4481	1	67139	1	4.69747e-05	51.07	2	LLLEQMS(1)NDPGAVR	0.67407	1	94220
anatomical structure development	KHN72594.1	256	T	Glyceraldehyde-3-phosphate dehydrogenase [Toxocara canis] GN=G3PD	G3PD	0.989584	3.01388e-116	251.42	3	FGIVEGLMTTVHAT(0.003)T(0.008)AT(0.99)QK	-1.7488	8	13648000	0.998927	1.30424e-137	274.58	2	FGIVEGLMTTVHATT(0.001)AT(0.999)QK	-3.0262	11	26863000	0.994823	2.48435e-153	288.61	2	FGIVEGLMTTVHAT(0.001)T(0.005)AT(0.995)QK	-3.2453	8	12427000
anatomical structure development	KHN72594.1	225	T	Glyceraldehyde-3-phosphate dehydrogenase [Toxocara canis] GN=G3PD	G3PD	0.985114	5.91809e-168	249.72	3	YDAANNHVISNASCT(0.985)T(0.015)NCLAPLAK	-3.8262	1	1504200	0.87632	3.71292e-114	200.89	3	YDAANNHVISNAS(0.001)CT(0.876)T(0.122)NCLAPLAK	-1.1708	2	1824100
anatomical structure development	KHN76906.1	167	S	Cytoplasmic dynein 1 intermediate chain 1 [Toxocara canis] GN=DYNC1I1	DYNC1I1	0.998674	2.67092e-61	209.84	2	HLDINFDES(0.999)PT(0.001)R	-1.4741	3	5212100	0.999909	7.01124e-114	257.55	2	HLDINFDES(1)PTR	0.43522	3	4601800	0.999687	1.00856e-111	239.37	2	HLDINFDES(1)PTR	-0.16892	1	5171500
anatomical structure development	KHN79463.1	65	S	Tropomyosin [Toxocara canis] GN=Tcan_04716	Tcan_04716	0.999877	2.59042e-17	149.57	2	AQEDLS(1)VANSNLEEK	1.1013	1	582470									0.812981	9.5456e-08	122.16	2	AQEDLS(0.813)VANS(0.187)NLEEK	-0.20259	1	558910
anatomical structure development	KHN83519.1	231	Y	Glycogen synthase kinase-3 beta [Toxocara canis] GN=GSK3B	GSK3B	0.93651	7.63472e-05	134.2	2	GEPNVS(0.063)Y(0.937)ICSR	-0.041266	1	6240700	0.931689	0.00320464	115.04	2	GEPNVS(0.068)Y(0.932)ICSR	1.1369	1	6002000	0.94165	3.60357e-06	160.98	2	GEPNVS(0.058)Y(0.942)ICSR	-1.4557	2	5935700
anatomical structure development	KHN75718.1	1658	S	Ankyrin-2 [Toxocara canis] GN=ANK2	ANK2	1	6.41016e-05	64.21	2	HVHDS(1)ENGPIVEER	-1.8048	2	512340	1	0.00202145	84.266	2	HVHDS(1)ENGPIVEER	-1.3491	2	477210	1	2.46997e-07	82.747	2	HVHDS(1)ENGPIVEER	0.901	2	499120
anatomical structure development	KHN75718.1	943	S	Ankyrin-2 [Toxocara canis] GN=ANK2	ANK2									0.998933	0.00178005	43.904	2	S(0.999)PEMDT(0.001)ADGDLDALIR	0.75251	1	99497	0.999999	2.03664e-09	88.203	2	S(1)PEMDTADGDLDALIR	2.396	1	162140
anatomical structure development	KHN74434.1	586	S	Calponin homology domain-containing protein [Toxocara canis] GN=Tcan_15002	Tcan_15002									1	0.0230325	60	3	S(1)RDKLDQLAR	-0.36603	1	21557	1	0.0199827	50.116	3	S(1)RDKLDQLAR	4.0196	1	8510.4
anatomical structure development	KHN74434.1	889	S	Calponin homology domain-containing protein [Toxocara canis] GN=Tcan_15002	Tcan_15002									0.875548	0.00176272	97.268	2	S(0.124)KS(0.876)ADYLMDSK	2.1507	2	947790
anatomical structure development	KHN81192.1	288	S	Calcium/calmodulin-dependent protein kinase type II [Toxocara canis] GN=unc-43	unc-43																	1	0.0268051	93.467	2	VAS(1)VMHR	-4.2885	1	279500
anatomical structure development	KHN74190.1	403	T	Paramyosin [Toxocara canis] GN=PARA	PARA																	0.928074	1.95889e-07	119.58	2	IS(0.001)DLT(0.928)S(0.071)INSNLTAIK	1.1164	1	228070
anatomical structure development	KHN83498.1	112	Y	Cadherin-related hmr-1 [Toxocara canis] GN=hmr-1	hmr-1	1	0.00515328	57.032	2	FNNLADIY(1)GK	-1.8861	1	103480	1	0.00517238	103.8	2	FNNLADIY(1)GK	-2.9578	1	84250	1	0.00753458	90.761	2	FNNLADIY(1)GK	-0.84371	1	87625
anatomical structure development	KHN81288.1	676	S	5'-AMP-activated protein kinase catalytic subunit alpha-2 [Toxocara canis] GN=aak-2	aak-2	0.959693	2.82614e-05	44.654	2	AQS(0.96)LPMPMEVDQT(0.039)PPPS(0.001)PTVT(0.001)K	1.0114	1	275700									0.893369	7.21707e-05	44.019	2	AQS(0.893)LPMPMEVDQT(0.105)PPPS(0.001)PT(0.001)VT(0.001)K	-0.53298	1	277960
anatomical structure development	KHN79463.1	69	S	Tropomyosin [Toxocara canis] GN=Tcan_04716	Tcan_04716									0.884905	1.34883e-36	180.12	2	AQEDLS(0.115)VANS(0.885)NLEEK	2.2541	1	500010
anatomical structure development	KHN86244.1	311	S	Tyrosine-protein phosphatase non-receptor type 2 [Toxocara canis] GN=PTPN2	PTPN2									0.999886	0.020044	43.613	2	S(0.001)IES(0.999)S(1)KS(1)IDRR	-5.1294	1	760840
anatomical structure development	KHN81316.1	70	S	Synaptobrevin-1 [Toxocara canis] GN=snb-1	snb-1	1	5.73459e-134	177.62	2	ADALQEGAS(1)QFEK	-0.012287	1	1273600	1	8.42218e-69	186.56	2	ADALQEGAS(1)QFEK	0.76692	1	1184000	1	6.8272e-40	173.26	2	ADALQEGAS(1)QFEK	0.94758	1	1230200
anatomical structure development	KHN81316.1	56	S	Synaptobrevin-1 [Toxocara canis] GN=snb-1	snb-1	1	7.17605e-24	186.39	2	DQKLS(1)QLDDR	-1.3471	1	652950	1	0.000832795	117.77	2	DQKLS(1)QLDDR	-0.88009	1	893030
anatomical structure development	KHN76643.1	3093	S	Plectin [Toxocara canis] GN=Plec	Plec									0.990944	1.28978e-16	86.76	2	S(0.005)T(0.005)AQVQS(0.991)VELEPHAEFVGIDK	4.7609	1	232580	0.999829	4.75292e-19	97.042	2	STAQVQS(1)VELEPHAEFVGIDK	4.5966	1	256630
anatomical structure development	KHN86026.1	94	T	Lysine-specific demethylase rbr-2 [Toxocara canis] GN=rbr-2	rbr-2																	1	0.015672	52.201	3	LIFDT(1)EIT(1)NFWHLK	-4.8917	1	2754300
anatomical structure development	KHN79744.1	648	S	CTP synthase 2 [Toxocara canis] GN=CTPS2	CTPS2	0.991146	0.00512949	69.276	2	IPS(0.991)PMT(0.009)VLK	2.1397	1	50320	0.996189	0.014263	63.212	2	IPS(0.996)PMT(0.004)VLK	1.7721	1	40548	0.995243	0.0263045	55.754	2	IPS(0.995)PMT(0.005)VLK	2.6044	1	40472
anatomical structure development	KHN76643.1	208	T	Plectin [Toxocara canis] GN=Plec	Plec	1	1.73068e-06	89.489	2	LLDAEDVDVET(1)PDEK	-3.5519	1	197220	1	1.0446e-07	84.071	2	LLDAEDVDVET(1)PDEK	1.0513	1	171560	1	3.9874e-08	81.449	2	LLDAEDVDVET(1)PDEK	1.3557	1	206940
anatomical structure development	KHN75993.1	240	S	Actin-2 [Toxocara canis] GN=act-2b	act-2b																	0.825888	4.3237e-11	59.625	2	S(0.826)Y(0.174)ELPDGQVITVGNER	-1.6426	1	119550
anatomical structure development	KHN83840.1	497	S	Late embryogenesis abundant protein 76 [Toxocara canis] GN=Tcan_09539	Tcan_09539	0.998632	1.18883e-175	277.22	2	GS(0.001)S(0.999)PDEHTFDR	0.92178	3	51308000	0.999265	1.17782e-79	233	2	GS(0.001)S(0.999)PDEHTFDR	0.54723	6	48759000	0.989176	2.14971e-108	273.23	2	GS(0.011)S(0.989)PDEHTFDR	3.5643	9	51709000
anatomical structure development	KHN76643.1	114	S	Plectin [Toxocara canis] GN=Plec	Plec	0.948243	1.25443e-06	98.328	2	VSEVLS(0.948)S(0.05)VDGVS(0.002)AR	-1.2375	1	56928	0.8806	1.73275e-06	64.21	2	VSEVLS(0.881)S(0.115)VDGVS(0.005)AR	-2.0648	1	53331	0.903618	2.73346e-05	85.742	2	VSEVLS(0.904)S(0.096)VDGVSAR	-2.7182	1	49422
anatomical structure development	KHN76643.1	3772	S	Plectin [Toxocara canis] GN=Plec	Plec	0.882443	0.0190365	62.271	2	T(0.118)S(0.882)DVPLWAR	-1.0074	1	102940									0.882443	0.02576	62.271	2	T(0.118)S(0.882)DVPLWAR	1.5813	1	73004
anatomical structure development	KHN72701.1	3555	S	Spectrin beta chain, non-erythrocytic 5 [Toxocara canis] GN=SPTBN5	SPTBN5																	1	9.3524e-05	65.212	2	KVDS(1)VDDADNR	-0.61352	1	185170
anatomical structure development	KHN78475.1	397	S	Casein kinase I isoform gamma-1 [Toxocara canis] GN=Csnk1g1	Csnk1g1	0.999956	1.16479e-07	104.3	2	SQQPIAHTEDNS(1)EVK	-7.0404	1	405130	0.999973	1.4552e-07	104.3	2	SQQPIAHTEDNS(1)EVK	-5.3393	1	389850	0.999906	1.66359e-10	128.39	2	SQQPIAHTEDNS(1)EVK	-4.8214	1	424540
anatomical structure development	KHN88357.1	85	S	Spectrin alpha chain [Toxocara canis] GN=alpha-Spec	alpha-Spec																	0.875279	0.00851355	50.641	3	LQTAS(0.062)EES(0.875)FRDPT(0.062)NLQAK	-3.0965	1	15506
anatomical structure development	KHN82146.1	491	S	FH1/FH2 domain-containing protein 3 [Toxocara canis] GN=Fhod3	Fhod3	1	0.0214293	72.042	2	HQES(1)LAR	1.918	1	29350									1	0.0141184	95.311	2	HQES(1)LAR	-0.19589	1	27415
anatomical structure development	KHN88357.1	1604	S	Spectrin alpha chain [Toxocara canis] GN=alpha-Spec	alpha-Spec									1	1.12773e-05	142.71	2	QKS(1)FMAAVK	1.8583	1	41641
anatomical structure development	KHN86580.1	72	S	Spectrin beta chain, non-erythrocytic 1 [Toxocara canis] GN=SPTBN1	SPTBN1																	0.959547	3.90659e-06	42.888	3	TWEDY(0.04)GS(0.96)IDMHGHLDR	-2.9097	1	23402
anatomical structure development	KHN88357.1	2083	S	Spectrin alpha chain [Toxocara canis] GN=alpha-Spec	alpha-Spec	0.96686	0.00354911	74.524	2	S(0.009)LS(0.967)T(0.024)AEEDFK	-2.5015	1	43198									0.752139	0.0118559	47.57	2	S(0.017)LS(0.752)T(0.231)AEEDFK	-3.9186	1	30810
anatomical structure development	KHN88357.1	1793	S	Spectrin alpha chain [Toxocara canis] GN=alpha-Spec	alpha-Spec	1	0.00793291	76.563	2	MAALEES(1)WDQIR	1.1356	1	53384	1	9.39203e-05	86.729	2	MAALEES(1)WDQIR	1.6428	1	44999	1	0.00018025	100.69	2	MAALEES(1)WDQIR	1.9987	2	90648
anatomical structure development	KHN72701.1	1474	S	Spectrin beta chain, non-erythrocytic 5 [Toxocara canis] GN=SPTBN5	SPTBN5									1	0.0182058	72.042	2	S(1)LDDAHLK	-0.32735	1	649500
anatomical structure development	KHN75993.1	92	Y	Actin-2 [Toxocara canis] GN=act-2b	act-2b																	0.952424	0.00182253	53.517	3	IWHHT(0.048)FY(0.952)NELR	-3.5097	1	21121
anatomical structure development	KHN86580.1	66	T	Spectrin beta chain, non-erythrocytic 1 [Toxocara canis] GN=SPTBN1	SPTBN1	0.999998	5.78813e-15	139.61	3	MKT(1)WEDYGSIDMHGHLDR	-2.2208	10	2632200	1	2.74148e-66	172.73	3	MKT(1)WEDYGSIDMHGHLDR	0.47079	7	2219200	1	2.62694e-24	168.43	3	MKT(1)WEDYGSIDMHGHLDR	-1.0324	8	2565600
anatomical structure development	KHN88357.1	1492	S	Spectrin alpha chain [Toxocara canis] GN=alpha-Spec	alpha-Spec	0.992791	0.0136592	72.031	2	LGES(0.993)QT(0.007)LQQFSR	-2.5652	1	72643	0.984489	0.011278	53.363	2	LGES(0.984)QT(0.015)LQQFSR	0.05607	1	85880	0.999309	0.000187154	111.98	2	LGES(0.999)QT(0.001)LQQFSR	0.49411	1	82748
anatomical structure development	KHN79087.1	259	S	Four and a half LIM domains protein 2 [Toxocara canis] GN=FHL2	FHL2									0.942438	0.0256375	57.003	2	VIS(0.942)T(0.057)GGVT(0.001)YK	0.75348	1	74754
anatomical structure development	KHN79010.1	1607	S	Myosin-4 [Toxocara canis] GN=unc-54	unc-54									0.999487	1.23702e-06	118.64	2	AIESMQAS(0.999)LENET(0.001)K	7.5895	1	38107
anatomical structure development	KHN88887.1	67	S	Ras-related protein Rab-2 [Toxocara canis] GN=RAB2	RAB2	0.998742	6.08063e-05	94.119	2	LQIWDT(0.001)AGQES(0.999)FR	2.1302	1	296930									0.999996	0.000146522	97.933	2	LQIWDTAGQES(1)FR	3.3891	1	344720
anatomical structure development	KHN83144.1	256	S	Dual specificity mitogen-activated protein kinase kinase hemipterous [Toxocara canis] GN=hep	hep	0.962132	0.0111801	54.309	2	VGS(0.962)S(0.038)ESEYGIR	-2.5129	1	84552
anatomical structure development	KHN75993.1	200	S	Actin-2 [Toxocara canis] GN=act-2b	act-2b																	0.995159	0.027418	51.569	2	GY(0.004)S(0.995)FVT(0.001)TAER	-2.822	1	44386
anatomical structure development	KHN78533.1	163	S	Ras-related protein Rab-35 [Toxocara canis] GN=Rab35	Rab35																	1	0.00168464	90.376	2	LRS(1)PQPAAGDK	-1.7701	1	413260
anatomical structure development	KHN75993.1	250	T	Actin-2 [Toxocara canis] GN=act-2b	act-2b	0.999984	0.00943689	52.481	2	SYELPDGQVIT(1)VGNER	2.8349	1	60490									0.999836	0.0206683	44.584	2	SYELPDGQVIT(1)VGNER	2.5908	1	59445
anatomical structure development	KHN76643.1	2664	S	Plectin [Toxocara canis] GN=Plec	Plec																	0.768515	0.00195648	54.556	2	PVGTAT(0.001)IEES(0.099)EQS(0.769)WS(0.128)FDAT(0.004)R	-9.686	1	113260
anatomical structure development	KHN75993.1	199	Y	Actin-2 [Toxocara canis] GN=act-2b	act-2b	0.999528	0.000283192	65.404	2	GY(1)SFVTTAER	-2.9369	1	56528	0.987792	0.00928478	69.915	2	GY(0.988)S(0.012)FVTTAER	-4.9386	1	41954
anatomical structure development	KHN75993.1	34	S	Actin-2 [Toxocara canis] GN=act-2b	act-2b									1	0.0150581	48.785	2	AVFPS(1)IVGR	-1.7605	1	14276
anatomical structure development	KHN79010.1	1037	S	Myosin-4 [Toxocara canis] GN=unc-54	unc-54																	0.999993	6.31088e-05	70.831	2	LEQS(1)LDDLEDSLER	0.91319	1	247710
anatomical structure development	KHN77197.1	332	S	Krev interaction trapped protein 1 [Toxocara canis] GN=KRIT1	KRIT1	0.867156	0.00106269	51.454	3	KVS(0.867)GES(0.133)WPILYPLHK	-1.4148	1	15013
anatomical structure development	KHN86026.1	91	T	Lysine-specific demethylase rbr-2 [Toxocara canis] GN=rbr-2	rbr-2																	1	0.015672	52.201	3	LIFDT(1)EIT(1)NFWHLK	-4.8917	1	2754300
anatomical structure development	KHN88645.1	200	Y	Lipid phosphate phosphatase-related protein type 5 [Toxocara canis] GN=LPPR5	LPPR5	0.816626	3.93052e-05	81.335	2	T(0.183)Y(0.817)EVTTTTESFHR	0.64878	1	49019									0.943808	1.65688e-94	241.63	2	T(0.056)Y(0.944)EVTTTTESFHR	2.3621	1	44775
anatomical structure development	KHN76643.1	2523	T	Plectin [Toxocara canis] GN=Plec	Plec									0.999992	0.000422993	56.943	3	GT(1)IEVPADGYHIHEAER	-1.2831	1	25555
anatomical structure development	KHN76643.1	115	S	Plectin [Toxocara canis] GN=Plec	Plec									0.869227	0.00754456	83.061	2	VSEVLS(0.128)S(0.869)VDGVS(0.003)AR	-3.3862	1	139270
anatomical structure development	KHN86244.1	309	S	Tyrosine-protein phosphatase non-receptor type 2 [Toxocara canis] GN=PTPN2	PTPN2									0.999886	0.020044	43.613	2	S(0.001)IES(0.999)S(1)KS(1)IDRR	-5.1294	1	760840
anatomical structure development	KHN75993.1	366	S	Actin-2 [Toxocara canis] GN=act-2b	act-2b									0.975726	8.52097e-06	97.949	2	QEYDES(0.976)GPS(0.024)IVHR	1.6315	1	99409	0.99921	1.13506e-06	89.359	2	QEYDES(0.999)GPS(0.001)IVHR	1.7433	1	93135
anatomical structure development	KHN77987.1	116	S	MANF/CDNF-like protein [Toxocara canis] GN=Y54G2A.23	Y54G2A.23	1	0.000902379	131.54	2	YDKS(1)IDWK	1.1816	1	163330	1	8.18119e-13	141.44	2	YDKS(1)IDWK	-1.0899	1	87363	1	0.0240025	94.791	2	YDKS(1)IDWK	2.4309	1	94877
anatomical structure development	KHN82029.1	65	S	Ubiquitin-60S ribosomal protein L40 [Toxocara canis] GN=ubq-2	ubq-2	0.872845	6.00121e-15	113.13	2	TLSDYNIQKES(0.873)T(0.127)LHLVLR	-0.31255	1	105510	0.886331	9.55973e-96	237.83	3	TLSDYNIQKES(0.886)T(0.114)LHLVLR	2.0151	3	381190
anatomical structure development	KHN86244.1	308	S	Tyrosine-protein phosphatase non-receptor type 2 [Toxocara canis] GN=PTPN2	PTPN2									0.999194	0.020044	43.613	2	S(0.001)IES(0.999)S(1)KS(1)IDRR	-5.1294	1	760840
anatomical structure development	KHN76326.1	176	S	5'-AMP-activated protein kinase subunit beta-2 [Toxocara canis] GN=PRKAB2	PRKAB2	0.999999	2.6742e-08	88.714	2	KVS(1)VAGAQPPSHDTPNDR	-8.1622	1	545920	0.999999	0.00015498	66.002	3	KVS(1)VAGAQPPSHDTPNDR	-1.892	2	1199000	0.999994	8.04545e-10	73.455	2	KVS(1)VAGAQPPSHDTPNDR	-6.3445	2	864170
anatomical structure development	KHN80821.1	268	S	cGMP-dependent protein kinase egl-4, partial [Toxocara canis] GN=egl-4	egl-4	1	0.000790652	110.91	2	VS(1)IFENLSEDR	-2.4957	1	362320	0.999999	7.55649e-05	76.563	2	VS(1)IFENLSEDR	-0.012137	1	380890	1	4.03207e-05	108.5	2	VS(1)IFENLSEDR	-2.2001	1	369960
anatomical structure development	KHN80821.1	575	T	cGMP-dependent protein kinase egl-4, partial [Toxocara canis] GN=egl-4	egl-4	0.992326	3.30939e-21	113.63	2	T(0.006)WT(0.992)FCGT(0.001)PEYVSPEIILNK	-1.2962	1	157980	0.945365	1.26557e-09	96.453	2	T(0.055)WT(0.945)FCGTPEYVSPEIILNK	-0.18683	2	164700	0.996473	6.01944e-21	119.55	2	T(0.003)WT(0.996)FCGTPEYVSPEIILNK	-0.81924	2	151680
anatomical structure development	KHN75993.1	324	S	Actin-2 [Toxocara canis] GN=act-2b	act-2b									0.877543	0.000101538	112.95	2	EITALAPS(0.878)T(0.122)MK	-5.2122	3	1247900	0.873343	8.03077e-06	104.04	2	EITALAPS(0.873)T(0.127)MK	1.0456	3	1257900
anatomical structure development	KHN74812.1	676	S	NUAK family SNF1-like kinase 1 [Toxocara canis] GN=NUAK1	NUAK1																	1	0.0227546	80.815	2	LIQQQS(1)QELVR	-0.91582	1	19969
anatomical structure development	KHN82729.1	574	Y	putative Na(+)/H(+) antiporter nhx-9 [Toxocara canis] GN=nhx-9	nhx-9	0.991168	0.000299869	76.255	2	EY(0.991)GS(0.009)FAGLPTVQSR	-4.9685	1	48438
anatomical structure development	KHN82029.1	57	S	Ubiquitin-60S ribosomal protein L40 [Toxocara canis] GN=ubq-2	ubq-2	0.999508	0.000986422	106	2	TLS(1)DYNIQK	-2.0732	1	238360									0.82633	0.00272936	78.816	1	T(0.174)LS(0.826)DYNIQK	-1.6191	1	30770
anatomical structure development	KHN77336.1	653	S	putative coatomer subunit gamma [Toxocara canis] GN=T14G10.5	T14G10.5	0.864876	0.0253196	67.838	2	KKPALS(0.865)VEAT(0.135)VSK	1.7013	1	1452100	0.96976	0.00630814	81.578	2	KKPALS(0.97)VEAT(0.03)VSK	-0.85186	1	1446300
anatomical structure development	KHN83579.1	548	Y	hypothetical protein Tcan_18773 [Toxocara canis] GN=Tcan_18773	Tcan_18773									0.9972	0.00114547	98.009	2	EDLDFS(0.003)Y(0.997)R	-2.3926	1	121730	0.976953	8.80573e-05	121.31	2	EDLDFS(0.023)Y(0.977)R	-2.1027	1	152400
anatomical structure development	KHN73843.1	671	S	Golgi-specific brefeldin A-resistance guanine nucleotide exchange factor 1 [Toxocara canis] GN=GBF1	GBF1									0.953785	0.0302926	41.824	2	GYT(0.046)S(0.954)DDPQR	-1.0647	1	74512	0.861802	0.0266467	43.306	2	GY(0.001)T(0.137)S(0.862)DDPQR	-1.7007	1	78222
anatomical structure development	KHN81288.1	660	S	5'-AMP-activated protein kinase catalytic subunit alpha-2 [Toxocara canis] GN=aak-2	aak-2	0.997083	0.000168645	98.865	2	HAS(0.997)VS(0.003)MPVKPSLR	-7.7321	2	242880									0.846776	0.00713533	82.437	3	HAS(0.847)VS(0.153)MPVKPSLR	-1.5511	1	24438
anatomical structure development	KHN80149.1	60	S	Basement membrane proteoglycan [Toxocara canis] GN=unc-52	unc-52	1	0.000369192	135.89	2	DRS(1)DEQNCPSLR	-1.2453	1	2328700	1	4.91155e-06	116.06	2	DRS(1)DEQNCPSLR	0.86493	2	3806100	1	0.00177935	153.26	2	DRS(1)DEQNCPSLR	1.9849	1	2199900
anatomical structure development	KHN87145.1	537	T	Tensin-3 [Toxocara canis] GN=TNS3	TNS3	0.999899	0.00648685	118.91	2	APT(1)PSFPVR	-3.6162	1	372290	0.999949	0.0153494	94.804	2	APT(1)PSFPVR	-3.3302	1	362080	0.999293	0.00017519	106.35	2	APT(0.999)PS(0.001)FPVR	-1.7038	1	375200
anatomical structure development	KHN82467.1	75	S	Transcription factor BTF3 -like protein [Toxocara canis] GN=icd-1	icd-1	0.999746	1.74487e-37	148.7	2	KLS(1)VTNIPGIEEVNMIK	0.30912	4	248040	0.998858	1.23925e-24	178.12	2	KLS(0.999)VT(0.001)NIPGIEEVNMIK	-1.1062	2	276710	0.999851	1.50363e-50	194.01	2	KLS(1)VTNIPGIEEVNMIK	-0.6463	3	258540
anatomical structure development	KHN82467.1	150	S	Transcription factor BTF3 -like protein [Toxocara canis] GN=icd-1	icd-1									0.885771	0.000289801	95.138	2	LANNVT(0.114)S(0.886)QFK	-2.3991	1	31184
anatomical structure development	KHN88530.1	40	S	Ras-related protein Rab-11A [Toxocara canis] GN=RAB11A	RAB11A									0.821797	0.0269135	48.701	2	S(0.822)T(0.178)IGVEFATR	0.54774	1	47617
anatomical structure development	KHN83529.1	247	S	Clathrin interactor 1 [Toxocara canis] GN=CLINT1	CLINT1																	1	0.0274058	74.269	2	DS(1)PELGIR	-1.7474	1	62604
anatomical structure development	KHN74873.1	128	S	Mitogen-activated protein kinase kinase kinase, partial [Toxocara canis] GN=slpr	slpr	0.999453	0.013899	42.495	2	S(0.999)ILVESNYDYTPR	-0.60154	1	35635
anatomical structure development	KHN83972.1	95	S	Sorting nexin-12 [Toxocara canis] GN=SNX12	SNX12	1	8.92454e-10	145.08	2	RYS(1)DFEWLR	-2.6112	1	1850400	0.999995	0.0238595	108.5	2	RYS(1)DFEWLR	-2.2712	1	1856700	1	0.000321302	142.51	2	RYS(1)DFEWLR	-1.8171	1	1823700
anatomical structure development	KHN79854.1	513	S	C-terminal-binding protein [Toxocara canis] GN=CtBP	CtBP	0.830255	0.00790493	74.733	2	QSPAVQIS(0.83)HS(0.17)PK	-3.0928	1	52569
anatomical structure development	KHN82467.1	171	S	Transcription factor BTF3 -like protein [Toxocara canis] GN=icd-1	icd-1																	0.817113	1.8242e-06	50.521	2	TTEEDDVPDLVGDFDEAS(0.817)KNES(0.183)K	1.8179	1	158890
anatomical structure development	KHN72377.1	2253	S	hypothetical protein Tcan_12964 [Toxocara canis] GN=Tcan_12964	Tcan_12964	0.999861	0.0194359	59.67	3	VHS(1)GHHFYEPK	-1.749	1	47324
anatomical structure development	KHN82631.1	529	T	Serine/threonine-protein kinase mig-15 [Toxocara canis] GN=mig-15	mig-15																	0.999863	0.0127187	58.508	3	DALRT(1)PPHITR	-4.4156	1	50615
anatomical structure development	KHN79854.1	515	S	C-terminal-binding protein [Toxocara canis] GN=CtBP	CtBP									0.975474	0.00657507	70.552	2	QSPAVQIS(0.025)HS(0.975)PK	-1.1717	1	52331
anatomical structure development	KHN75955.1	127	S	Mortality factor 4-like protein 2 [Toxocara canis] GN=Tcan_04393	Tcan_04393																	1	0.0275984	41.796	1	KERES(1)EK	-7.1065	1	2960.4
anatomical structure development	KHN76665.1	70	S	Paramyosin [Toxocara canis] GN=Tcan_14933	Tcan_14933	0.999997	6.48885e-05	59.171	2	ADLS(1)VQLIALTDR	-0.63401	1	134560	1	0.000117189	95.001	2	ADLS(1)VQLIALTDR	-1.7289	1	101980
anatomical structure development	KHN75612.1	1067	S	Dynamin [Toxocara canis] GN=dyn-1	dyn-1	0.982943	0.0204215	47.361	2	S(0.017)NGPS(0.983)PVPR	-1.6251	1	40881	0.994217	0.0249937	40.861	2	S(0.006)NGPS(0.994)PVPR	-1.6631	1	42819	0.999901	0.0261651	65.879	2	SNGPS(1)PVPR	0.24328	1	43716
anatomical structure development	KHN83535.1	1269	S	Plasma membrane calcium-transporting ATPase 3 [Toxocara canis] GN=ATP2B3	ATP2B3	0.948989	9.48187e-05	95.138	2	S(0.051)IS(0.949)LDTPLSIAHV	-2.2549	1	24030	0.922005	0.00599901	58.313	2	S(0.078)IS(0.922)LDTPLSIAHV	-0.95627	1	18501
anatomical structure development	KHN71903.1	30	S	40S ribosomal protein S29 [Toxocara canis] GN=RpS29	RpS29	1	0.00501222	41.824	3	VCS(1)NHHGLIR	-2.1334	1	264590	1	0.0250712	59.731	2	VCS(1)NHHGLIR	0.058646	1	262790
anatomical structure development	KHN83535.1	215	S	Plasma membrane calcium-transporting ATPase 3 [Toxocara canis] GN=ATP2B3	ATP2B3	0.930433	0.00350659	44.16	2	IDES(0.065)S(0.93)LT(0.004)GES(0.001)DLIR	-0.68639	1	27231
anatomical structure development	KHN81331.1	303	S	E3 ubiquitin-protein ligase hrd-1 [Toxocara canis] GN=sel-11	sel-11	0.999999	2.27764e-12	78.75	2	MQQQIS(1)LIDEQDAYVQAR	5.2226	2	488500	0.999741	0.000348624	48.037	2	MQQQIS(1)LIDEQDAYVQAR	0.16316	2	331540	0.999904	0.00100098	56.938	2	MQQQIS(1)LIDEQDAYVQAR	5.3503	1	131680
anatomical structure development	KHN72377.1	695	S	hypothetical protein Tcan_12964 [Toxocara canis] GN=Tcan_12964	Tcan_12964	1	0.00140513	108.93	2	QGS(1)ADIWK	0.34747	1	258620	1	0.00860489	81.335	2	QGS(1)ADIWK	-0.72596	1	240400	1	0.021474	90.142	1	QGS(1)ADIWK	-5.2107	2	385050
anatomical structure development	KHN81331.1	352	S	E3 ubiquitin-protein ligase hrd-1 [Toxocara canis] GN=sel-11	sel-11	1	3.20617e-21	125.69	2	IDS(1)NVEETSMNVEAAHTELVK	-1.4878	2	529000	0.999993	0.000102527	72.891	2	IDS(1)NVEETSMNVEAAHTELVK	0.35081	3	582540	0.997294	0.00185233	42.536	3	IDS(0.997)NVEET(0.001)S(0.001)MNVEAAHTELVK	-0.12365	2	79672
anatomical structure development	KHN79149.1	1209	S	Neuroglian [Toxocara canis] GN=Nrg	Nrg	1	7.84724e-241	289.22	2	FTEDGS(1)FIGQYVPNK	2.5833	3	6680100	1	5.79119e-298	318.82	2	FTEDGS(1)FIGQYVPNK	2.0294	3	6707700	1	2.56397e-205	296.91	2	FTEDGS(1)FIGQYVPNK	-0.063273	3	6627200
anatomical structure development	KHN79149.1	1232	S	Neuroglian [Toxocara canis] GN=Nrg	Nrg	0.824314	0.000296485	61.319	2	TLVS(0.002)S(0.018)S(0.007)GDKPDKDS(0.824)AS(0.127)T(0.021)FV	-1.7084	1	2379400	0.998725	9.1533e-120	233.37	2	TLVSSSGDKPDKDS(0.999)AS(0.001)TFV	-1.4705	1	2681200	0.999919	3.23367e-152	249.72	2	TLVSSSGDKPDKDS(1)ASTFV	-0.45477	1	2824300
anatomical structure development	KHN86405.1	4	S	Serrate RNA effector molecule -like protein [Toxocara canis] GN=Tcan_13618	Tcan_13618	1	0.00399269	74.849	2	GDS(1)DDEYHR	-0.18612	1	318950	1	0.000424568	99.34	2	GDS(1)DDEYHR	-0.1654	2	394120	1	0.00206026	85.821	2	GDS(1)DDEYHR	-2.6062	1	347480
anatomical structure development	KHN79149.1	1214	Y	Neuroglian [Toxocara canis] GN=Nrg	Nrg																	0.997821	0.0272159	45.183	2	FTEDGS(0.002)FIGQY(0.998)VPNK	1.4037	1	39292
anatomical structure development	KHN85659.1	135	S	ADP-ribosylation factor 1 [Toxocara canis] GN=Tcan_14556	Tcan_14556									0.991991	0.00220983	68.42	2	QDLPNAMS(0.992)AAELT(0.008)DK	4.9998	1	37362
anatomical structure development	KHN73369.1	82	S	Calmodulin [Toxocara canis] GN=cmd-1	cmd-1	0.999356	0.000757885	125.75	2	MKDT(0.001)DS(0.999)EEEIR	-1.3514	2	984910	0.999783	2.85735e-40	183	2	MKDTDS(1)EEEIR	-1.3439	2	900770	0.998316	1.70315e-11	178.03	2	MKDT(0.002)DS(0.998)EEEIR	-3.9056	2	948780
anatomical structure development	KHN87755.1	447	S	FACT complex subunit ssrp1-B [Toxocara canis] GN=hmg-3	hmg-3									0.99998	0.02213	63.025	2	FAGS(1)DDEIDPYKETVK	2.5423	1	99402
anatomical structure development	KHN83811.1	199	S	Sorting nexin-2 [Toxocara canis] GN=Snx2	Snx2	0.855513	0.00460804	58.794	2	ANS(0.856)T(0.144)AALSGAGVK	1.4013	1	86754	0.902221	0.0248416	56.473	2	ANS(0.902)T(0.098)AALSGAGVK	-1.5645	1	99832
anatomical structure development	KHN75372.1	97	S	SH3 domain-containing kinase-binding protein 1 [Toxocara canis] GN=SH3KBP1	SH3KBP1	0.919314	0.0128805	43.177	3	IVNRLS(0.919)KDLS(0.081)FGR	-2.7146	1	27942	0.999447	0.0214235	51.577	3	IVNRLS(0.999)KDLS(0.001)FGR	-1.2451	1	24544
anatomical structure development	KHN75372.1	252	S	SH3 domain-containing kinase-binding protein 1 [Toxocara canis] GN=SH3KBP1	SH3KBP1	0.997888	7.32944e-213	242.35	3	VLFT(0.002)Y(0.001)S(0.998)PAHEDELALR	-1.0857	2	2681800	0.999255	1.24516e-142	223.26	2	VLFT(0.001)YS(0.999)PAHEDELALR	3.7025	2	2964600	0.993939	1.10182e-118	220.49	3	VLFT(0.003)Y(0.003)S(0.994)PAHEDELALR	-1.406	2	2984500
anatomical structure development	KHN83840.1	584	S	Late embryogenesis abundant protein 76 [Toxocara canis] GN=Tcan_09539	Tcan_09539	1	0.00356607	71.912	2	HS(1)GQGPWFDFK	-3.9373	1	385590	1	0.0119391	67.927	2	HS(1)GQGPWFDFK	-1.9782	1	392660
anatomical structure development	KHN85251.1	36	S	Glycogen phosphorylase, muscle form [Toxocara canis] GN=PYGM	PYGM	1	0.00352409	97.277	2	HLHFS(1)LIK	-3.9564	1	36759	1	0.0123293	70.389	2	HLHFS(1)LIK	-0.97384	1	34350
anatomical structure development	KHN78150.1	159	S	Inosine-5'-monophosphate dehydrogenase [Toxocara canis] GN=T22D1.3	T22D1.3																	0.959252	0.00604484	99.34	2	LLGLVT(0.041)S(0.959)R	1.3626	1	45523
anatomical structure development	KHN72377.1	1633	Y	hypothetical protein Tcan_12964 [Toxocara canis] GN=Tcan_12964	Tcan_12964	1	0.00302408	92.319	2	Y(1)EVVRPK	0.4335	1	45881	1	0.00246221	69.093	2	Y(1)EVVRPK	-2.5301	1	34752	1	0.00319922	76.833	2	Y(1)EVVRPK	-1.7908	1	39820
anatomical structure development	KHN72483.1	100	S	Glycerol-3-phosphate acyltransferase 3 [Toxocara canis] GN=agpat9	agpat9	0.999963	0.00189171	133.07	2	EKTES(1)IESK	0.41545	1	450020	0.999833	0.000708306	157.74	2	EKTES(1)IESK	-5.2645	1	482270	0.998482	0.00467376	143.22	2	EKT(0.002)ES(0.998)IESK	-1.7684	1	447600
anatomical structure development	KHN77148.1	812	S	Integrin beta pat-3 [Toxocara canis] GN=pat-3	pat-3	0.999874	0.00502325	61.042	2	NPVYAGNS(1)AK	-0.97532	1	62317
anatomical structure development	KHN88957.1	154	S	Cactin [Toxocara canis] GN=CACTIN	CACTIN									0.988098	0.0286971	79.795	2	GRY(0.006)S(0.988)PT(0.005)YGDEK	0.31347	1	133750
anatomical structure development	KHN77148.1	235	S	Integrin beta pat-3 [Toxocara canis] GN=pat-3	pat-3																	0.96426	0.0042903	42.941	2	NQMS(0.964)LT(0.033)MDT(0.003)AR	4.4453	1	43017
anatomical structure development	KHN87757.1	1027	S	Kinesin heavy chain [Toxocara canis] GN=unc-116	unc-116									0.91988	0.00147616	96.183	2	TPTGTEPNEDEYLS(0.08)S(0.92)PAQK	-1.4617	1	73816	0.866383	3.59556e-20	104.3	2	TPTGTEPNEDEYLS(0.134)S(0.866)PAQK	-2.0295	1	115720
anatomical structure development	KHN88613.1	154	S	Nucleoside diphosphate kinase [Toxocara canis] GN=NDK	NDK	0.951923	3.27268e-06	82.87	2	LMLGATNPLAS(0.952)NPGT(0.048)IR	0.40812	2	113560									0.989776	0.000870957	60.14	2	LMLGAT(0.003)NPLAS(0.99)NPGT(0.007)IR	-1.1391	1	117300
anatomical structure development	KHN73050.1	25	T	Peroxiredoxin [Toxocara canis] GN=Tcan_08622	Tcan_08622																	0.859563	0.011705	57.032	1	T(0.86)VS(0.14)LSDYK	-0.55428	1	144400
anatomical structure development	KHN85418.1	200	T	Polyadenylate-binding protein 1 [Toxocara canis] GN=Pabpc1	Pabpc1									1	0.000406158	88.24	2	RFT(1)NVFIK	-0.47276	1	22444
anatomical structure development	KHN85583.1	290	S	Serine/threonine-protein kinase 25 [Toxocara canis] GN=STK25	STK25	0.999808	0.0059509	69.915	2	EPS(1)PDGTIVNR	-3.0674	1	943760	0.999996	0.00595742	74.424	2	EPS(1)PDGTIVNR	-0.023954	1	599680	0.999996	0.00920559	80.623	2	EPS(1)PDGTIVNR	0.22851	1	531780
anatomical structure development	KHN82454.1	66	S	cAMP-dependent protein kinase regulatory subunit [Toxocara canis] GN=kin-2	kin-2	1	2.12876e-19	94.838	2	LGVS(1)AEVPDENEAANYDK	-2.7699	2	963780	0.99944	0.000497031	43.271	2	RLGVS(0.999)AEVPDENEAANY(0.001)DK	1.1513	1	369110	0.999905	0.000129799	40.638	2	RLGVS(1)AEVPDENEAANYDK	-1.7348	1	425270
anatomical structure development	KHN76602.1	151	S	Mitochondrial prohibitin complex protein 2 [Toxocara canis] GN=phb-2	phb-2									0.999998	0.0157572	73.502	2	FNAS(1)QLITQR	-4.9707	1	45254	0.999985	0.0157487	63.908	2	FNAS(1)QLITQR	-0.3674	1	29477
anatomical structure development	KHN80715.1	520	S	Elongation factor 2 [Toxocara canis] GN=eef-2	eef-2	0.999855	0.000887773	99.855	2	FSVS(1)PVVR	-1.5877	1	164940	0.998648	0.00386195	85.716	2	FS(0.001)VS(0.999)PVVR	-2.0503	1	146430	0.987274	2.38983e-05	107.08	2	FS(0.013)VS(0.987)PVVR	0.29236	1	153390
anatomical structure development	KHN88613.1	163	Y	Nucleoside diphosphate kinase [Toxocara canis] GN=NDK	NDK	0.996603	0.00321333	60.892	2	GDY(0.997)S(0.003)IQTGR	-1.4217	1	64746	0.998335	0.00458319	86.205	2	GDY(0.998)S(0.002)IQTGR	-1.7541	1	71479
anatomical structure development	KHN88613.1	149	T	Nucleoside diphosphate kinase [Toxocara canis] GN=NDK	NDK	1	3.58865e-73	193.26	2	LMLGAT(1)NPLASNPGTIR	2.372	2	916020	1	4.76433e-66	173.63	2	LMLGAT(1)NPLASNPGTIR	0.027347	2	1040700	1	6.78596e-106	209.08	2	LMLGAT(1)NPLASNPGTIR	0.18543	2	1086000
anatomical structure development	KHN88613.1	180	S	Nucleoside diphosphate kinase [Toxocara canis] GN=NDK	NDK	1	2.21439e-14	171.03	3	NIVHGSDSLES(1)AKR	-2.2941	3	588920	0.999999	1.28655e-18	151.18	3	NIVHGSDSLES(1)AKR	-3.2509	4	685500	0.999996	1.94436e-12	151.18	3	NIVHGSDSLES(1)AKR	-1.252	3	574590
anatomical structure development	KHN73995.1	52	S	Importin subunit alpha-3 [Toxocara canis] GN=ima-3	ima-3																	0.971072	0.0113667	54.813	2	NIPAES(0.005)LES(0.971)DDAS(0.191)T(0.416)S(0.416)AGGAVVNLVDR	-7.5486	1	381820
anatomical structure development	KHN88613.1	177	S	Nucleoside diphosphate kinase [Toxocara canis] GN=NDK	NDK	0.992737	9.64266e-14	142.73	2	NIVHGS(0.006)DS(0.993)LES(0.001)AK	-1.8773	1	822990	0.869531	2.27372e-05	91.1	2	NIVHGS(0.129)DS(0.87)LES(0.001)AK	-0.51022	1	778730	0.9822	0.000151902	144.72	2	NIVHGS(0.017)DS(0.982)LES(0.001)AK	0.27012	1	809020
anatomical structure development	KHN88613.1	175	S	Nucleoside diphosphate kinase [Toxocara canis] GN=NDK	NDK	0.982277	6.94249e-20	141.36	2	NIVHGS(0.982)DS(0.018)LESAK	-3.1649	1	764370	0.979823	0.000197358	106.79	2	NIVHGS(0.98)DS(0.02)LESAK	-4.3152	1	791110	0.982619	0.000153128	136.39	2	NIVHGS(0.983)DS(0.017)LESAK	-2.9489	1	780120
anatomical structure development	KHN85418.1	315	T	Polyadenylate-binding protein 1 [Toxocara canis] GN=Pabpc1	Pabpc1									1	0.00038886	87.251	2	NLDDT(1)VDDEVLR	1.1032	1	103530	1	0.00255564	70.552	2	NLDDT(1)VDDEVLR	0.65918	1	94191
anatomical structure development	KHN73369.1	80	T	Calmodulin [Toxocara canis] GN=cmd-1	cmd-1																	0.965604	0.00857289	85.081	2	MKDT(0.966)DS(0.034)EEEIR	-1.3909	1	111420
anatomical structure development	KHN84458.1	994	S	Myosin heavy chain, non-muscle [Toxocara canis] GN=zip	zip	0.999326	0.0173253	63.908	2	HAELYDS(0.999)Y(0.001)EK	0.95875	1	142110	0.998674	0.00344231	88.42	2	HAELYDS(0.999)Y(0.001)EK	5.0588	1	146920
anatomical structure development	KHN77552.1	238	S	Stromal interaction molecule -like protein [Toxocara canis] GN=Stim	Stim	0.999986	1.292e-18	135.5	2	S(1)MESDFEDVQQK	1.7604	1	57698	0.991446	0.000576549	85.813	2	S(0.991)MES(0.009)DFEDVQQK	1.3003	1	54088	0.999997	3.19265e-06	119.43	2	S(1)MESDFEDVQQK	2.3465	1	64396
anatomical structure development	KHN81971.1	152	S	Alpha-actinin-2 [Toxocara canis] GN=ACTN2	ACTN2	1	0.000289183	82.747	2	FAIQDINVEELS(1)AR	3.4479	1	20135	1	0.000192032	69.613	2	FAIQDINVEELS(1)AR	2.0917	1	18321	1	1.94724e-07	68.127	2	FAIQDINVEELS(1)AR	3.6178	1	21555
anatomical structure development	KHN76283.1	415	S	Ena/VASP-like protein [Toxocara canis] GN=EVL	EVL	0.952751	0.00496521	69.224	2	APS(0.953)GS(0.046)S(0.001)ISSQEEPR	0.29785	1	87742
anatomical structure development	KHN86670.1	66	S	MAGUK p55 subfamily member 5 [Toxocara canis] GN=MPP5	MPP5	0.995662	0.00828691	63.766	2	LQS(0.996)LENT(0.985)NHS(0.019)K	-4.5351	2	994010	0.999846	0.00377713	63.766	2	LQS(1)LENT(0.985)NHS(0.015)K	-5.1043	1	807020	0.999599	0.00964794	59.67	2	LQS(1)LENT(0.999)NHS(0.001)K	-4.6784	2	975620
anatomical structure development	KHN82747.1	1038	S	KN motif and ankyrin repeat domain-containing protein 1 [Toxocara canis] GN=KANK1	KANK1	1	2.5527e-14	87.232	2	YNPGEAQAQS(1)PDEEAEVADR	-4.5885	1	277150	1	6.9091e-11	72.891	2	YNPGEAQAQS(1)PDEEAEVADR	-4.857	1	481390	1	3.23455e-21	126.04	2	YNPGEAQAQS(1)PDEEAEVADR	-5.9644	2	567040
anatomical structure development	KHN78727.1	54	T	Multiple epidermal growth factor-like domains protein 10 [Toxocara canis] GN=MEGF10	MEGF10	0.9667	3.1023e-05	94.865	2	YVQSVPFRT(0.967)T(0.033)VWCADITK	2.8927	1	338910
anatomical structure development	KHN86670.1	70	T	MAGUK p55 subfamily member 5 [Toxocara canis] GN=MPP5	MPP5	0.998073	0.00828691	63.766	3	LQS(0.981)LENT(0.998)NHS(0.02)K	0.27221	2	994010	0.984793	0.00377713	63.766	2	LQS(1)LENT(0.985)NHS(0.015)K	-5.1043	1	807020	0.999399	0.00964794	59.67	2	LQS(1)LENT(0.999)NHS(0.001)K	-4.6784	2	975620
anatomical structure development	KHN78062.1	42	S	Ras-related protein Rab-11A [Toxocara canis] GN=RAB11A	RAB11A																	0.856988	0.00953276	73.655	2	S(0.857)T(0.143)IGVEFATR	-1.3277	1	47754
anatomical structure development	KHN81192.1	295	T	Calcium/calmodulin-dependent protein kinase type II [Toxocara canis] GN=unc-43	unc-43									1	0.00306404	90.306	2	QDT(1)VDCLKK	-2.9962	1	161270
anatomical structure development	KHN75588.1	682	S	Epidermal growth factor receptor kinase substrate 8 [Toxocara canis] GN=Eps8	Eps8	1	1.03244e-12	135.89	2	DRS(1)VDNLNVDLDR	-2.4209	1	1133800									1	0.000763737	140.22	2	DRS(1)VDNLNVDLDR	-4.2261	1	856970
anatomical structure development	KHN75588.1	1033	T	Epidermal growth factor receptor kinase substrate 8 [Toxocara canis] GN=Eps8	Eps8	1	0.00292949	92.428	2	EILET(1)VGKR	-1.3961	1	39687
anatomical structure development	KHN75588.1	1126	T	Epidermal growth factor receptor kinase substrate 8 [Toxocara canis] GN=Eps8	Eps8	0.997883	0.024865	94.63	2	SGYDT(0.998)PT(0.002)AVELK	-1.2973	1	479600	0.999549	2.32415e-06	133.13	2	SGYDT(1)PTAVELK	-1.903	1	629520	0.999857	1.68921e-06	126.32	2	SGYDT(1)PTAVELK	-1.7634	1	689130
anatomical structure development	KHN77790.1	288	S	Proteasome subunit beta type-7 [Toxocara canis] GN=PSMB7	PSMB7									0.975589	0.00128314	67.548	2	YDIIES(0.024)MDVS(0.976)H	0.74656	2	153100	0.999998	2.1683e-12	151.66	2	YDIIESMDVS(1)H	-2.2768	2	171920
anatomical structure development	KHN75588.1	441	S	Epidermal growth factor receptor kinase substrate 8 [Toxocara canis] GN=Eps8	Eps8									0.954282	9.99892e-06	99.909	2	DDASAS(0.005)S(0.954)DS(0.037)S(0.004)EYFER	-4.1116	1	31744	0.852281	5.66054e-08	117.8	2	DDASAS(0.02)S(0.852)DS(0.117)S(0.011)EYFER	-0.13466	1	72048
anatomical structure development	KHN80241.1	64	S	CD2 antigen cytoplasmic tail-binding protein 2 [Toxocara canis] GN=Cd2bp2	Cd2bp2	0.999927	1.00798e-26	176.58	2	HTLDS(1)DEEDEVK	1.0223	1	1647700	0.999995	1.01798e-30	186.39	2	HTLDS(1)DEEDEVK	2.3709	2	1780800	0.999948	7.27052e-14	160.07	2	HTLDS(1)DEEDEVK	1.8479	1	1747800
anatomical structure development	KHN80097.1	11	S	Toll-interacting protein [Toxocara canis] GN=TOLLIP	TOLLIP									0.77307	0.00136927	126.17	1	ASIASHPS(0.06)S(0.167)S(0.773)K	-4.1758	1	38285
anatomical structure development	KHN74156.1	810	S	Protein bicaudal D -like protein 1 [Toxocara canis] GN=Bicd1	Bicd1																	0.773948	0.000148239	43.727	3	AS(0.057)GRPGS(0.774)GS(0.167)DGS(0.003)GQLHR	0.50162	1	101880
anatomical structure development	KHN89179.1	142	S	CREB-regulated transcription coactivator 1 [Toxocara canis] GN=CRTC1	CRTC1	0.99997	0.000604984	46.768	3	ARS(1)DPAIHMNVYQQQR	-1.0939	1	189080	0.999998	2.54822e-06	63.883	3	ARS(1)DPAIHMNVYQQQR	-2.4599	1	171860
anatomical structure development	KHN89179.1	97	S	CREB-regulated transcription coactivator 1 [Toxocara canis] GN=CRTC1	CRTC1									0.999994	0.0110309	63.212	2	S(1)PGAHYHPYK	-2.3788	1	130490	0.999925	0.0287765	48.785	2	S(1)PGAHYHPYK	0.7574	1	122800
anatomical structure development	KHN74434.1	85	S	Calponin homology domain-containing protein [Toxocara canis] GN=Tcan_15002	Tcan_15002									0.917198	3.05505e-05	62.398	2	STEALS(0.002)APPLS(0.379)RS(0.701)S(0.917)PILVER	0.21765	3	524880
anatomical structure development	KHN74156.1	124	S	Protein bicaudal D -like protein 1 [Toxocara canis] GN=Bicd1	Bicd1									0.886504	0.000911981	59.997	3	S(0.113)EIDHEES(0.887)LLEETMNR	-2.3136	1	15973	0.968137	6.60383e-05	59.997	3	S(0.032)EIDHEES(0.968)LLEETMNR	-3.8022	1	12546
anatomical structure development	KHN74434.1	82	S	Calponin homology domain-containing protein [Toxocara canis] GN=Tcan_15002	Tcan_15002									0.999989	3.05505e-05	91.032	2	STEALSAPPLS(1)R	-1.7543	3	256740	0.958205	6.7277e-07	65.173	2	STEALS(0.042)APPLS(0.958)R	-1.9002	3	769750
anatomical structure development	KHN74434.1	77	S	Calponin homology domain-containing protein [Toxocara canis] GN=Tcan_15002	Tcan_15002									0.9998	0.000267711	102.26	2	STEALS(1)APPLSR	-4.3334	1	59210	0.99925	4.13749e-05	66.485	2	STEALS(0.999)APPLS(0.001)R	-3.3252	1	63693
anatomical structure development	KHN80097.1	9	S	Toll-interacting protein [Toxocara canis] GN=TOLLIP	TOLLIP	0.990072	1.51723e-92	241.56	2	ASIASHPS(0.99)S(0.01)SK	0.36712	2	2397100	0.92799	6.35646e-30	190.37	2	ASIASHPS(0.928)S(0.061)S(0.011)K	2.367	1	2389800	0.98753	3.21852e-19	200.82	2	ASIASHPS(0.988)S(0.011)S(0.001)K	4.0248	3	2578800
anatomical structure development	KHN81288.1	652	S	5'-AMP-activated protein kinase catalytic subunit alpha-2 [Toxocara canis] GN=aak-2	aak-2	0.995466	1.87596e-06	118.64	2	SLVDEDNGS(0.995)AS(0.004)S(0.001)S(0.001)R	-4.6486	1	217760	0.917098	5.81991e-07	86.952	2	SLVDEDNGS(0.917)AS(0.054)S(0.021)S(0.008)R	-3.829	1	236030	0.872522	2.17004e-07	92.319	2	SLVDEDNGS(0.873)AS(0.051)S(0.038)S(0.038)R	-4.4374	1	229130
anatomical structure development	KHN88395.1	18	S	putative myosin regulatory light chain [Toxocara canis] GN=mlc-4	mlc-4	0.940872	3.12674e-23	145.31	2	AT(0.059)S(0.941)NVFAMFDQAQIQEFK	1.4519	3	566360	0.913601	1.01643e-15	153.23	2	AT(0.086)S(0.914)NVFAMFDQAQIQEFK	-2.3842	3	538710	0.937051	1.4616e-12	142.74	2	AT(0.063)S(0.937)NVFAMFDQAQIQEFK	-2.1429	2	503920
anatomical structure development	KHN76845.1	85	S	hypothetical protein Tcan_15948 [Toxocara canis] GN=Tcan_15948	Tcan_15948																	0.982233	0.0282751	61.042	2	S(0.018)MS(0.982)AQVPSTK	0.31309	1	25869
anatomical structure development	KHN75948.1	52	S	putative voltage-dependent anion-selective channel [Toxocara canis] GN=R05G6.7	R05G6.7									0.999792	2.92355e-05	106.47	2	TGAVHTIAS(1)GR	-1.2532	1	129150	0.997487	0.0256632	62.454	2	TGAVHT(0.003)IAS(0.997)GR	-2.2184	1	136830
anatomical structure development	KHN89160.1	889	S	Spectrin beta chain [Toxocara canis] GN=beta-Spec	beta-Spec	0.997283	1.34749e-13	138.33	2	IDCQET(0.003)VS(0.997)WIEDK	0.092014	1	286760	0.988901	2.7761e-05	94.119	2	IDCQET(0.011)VS(0.989)WIEDK	-0.2709	1	296920	0.99865	5.44588e-05	111.75	2	IDCQET(0.001)VS(0.999)WIEDK	1.0198	1	324620
anatomical structure development	KHN82135.1	640	S	Adducin-related protein 1 [Toxocara canis] GN=add-1	add-1									0.993474	0.00227516	62.705	2	PGS(0.993)AT(0.006)ETAER	-0.92799	1	106350
anatomical structure development	KHN76033.1	134	S	Plastin-2 [Toxocara canis] GN=Lcp1	Lcp1	0.999997	6.60415e-18	137.68	3	GMS(1)EHSNEEIVHTIR	-2.1201	2	1161500	1	7.72994e-28	120.52	2	GMS(1)EHS(1)NEEIVHTIR	0.88368	6	2016100	1	1.12572e-18	164.79	2	GMS(1)EHS(1)NEEIVHTIR	0.32801	4	2195300
anatomical structure development	KHN76033.1	137	S	Plastin-2 [Toxocara canis] GN=Lcp1	Lcp1	1	3.38255e-68	232.34	3	GMSEHS(1)NEEIVHTIR	-2.4635	3	2216200	1	6.78845e-62	236.82	3	GMSEHS(1)NEEIVHTIR	-1.6748	7	3165800	1	1.49262e-18	175.48	3	GMSEHS(1)NEEIVHTIR	-2.3498	5	3578500
anatomical structure development	KHN76033.1	417	S	Plastin-2 [Toxocara canis] GN=Lcp1	Lcp1									1	0.00203327	99.589	2	RLS(1)PEQILIR	1.5043	1	85300
anatomical structure development	KHN76665.1	274	S	Paramyosin [Toxocara canis] GN=Tcan_14933	Tcan_14933	0.999992	6.48519e-05	57.464	2	SQMQAQLHQVQLELDS(1)VR	-4.4707	2	75955
anatomical structure development	KHN76665.1	355	S	Paramyosin [Toxocara canis] GN=Tcan_14933	Tcan_14933	1	1.25392e-06	100.6	2	LQS(1)EVEVLIVDLEK	-3.5819	2	88441	1	2.75785e-06	96.453	2	LQS(1)EVEVLIVDLEK	-3.3165	2	99150	1	5.0887e-10	85.421	2	LQS(1)EVEVLIVDLEK	-3.2717	2	75758
anatomical structure development	KHN80727.1	41	S	Serine/threonine-protein phosphatase 2A 65 kDa regulatory subunit A beta isoform [Toxocara canis] GN=PPP2R1B	PPP2R1B																	0.993808	0.000149435	102.1	2	KLS(0.994)T(0.006)IALALGVER	-4.129	1	41932
anatomical structure development	KHN76665.1	848	S	Paramyosin [Toxocara canis] GN=Tcan_14933	Tcan_14933	0.923938	0.00739803	67.887	2	ADQAES(0.924)S(0.076)LHLIR	0.88587	1	148330	0.939976	0.000417213	106.58	2	ADQAES(0.94)S(0.06)LHLIR	3.1128	1	152100
anatomical structure development	KHN84458.1	887	S	Myosin heavy chain, non-muscle [Toxocara canis] GN=zip	zip									1	0.00251398	85.622	2	IQQLS(1)EER	4.4676	1	32184
anatomical structure development	KHN80171.1	340	S	Uncharacterized protein T27F2.1 [Toxocara canis] GN=T27F2.1	T27F2.1									0.781955	0.00260942	59.689	2	APPS(1)PPAPVMHS(0.782)PT(0.218)R	3.0422	1	238380	0.760411	0.0150615	46.276	2	APPS(1)PPAPVMHS(0.76)PT(0.24)R	0.15832	1	234830
anatomical structure development	KHN80171.1	332	S	Uncharacterized protein T27F2.1 [Toxocara canis] GN=T27F2.1	T27F2.1									0.999978	0.00260942	59.689	2	APPS(1)PPAPVMHS(0.782)PT(0.218)R	3.0422	1	238380	0.999935	0.0150615	46.276	2	APPS(1)PPAPVMHS(0.76)PT(0.24)R	0.15832	1	234830
anatomical structure development	KHN79080.1	257	S	Uncharacterized protein Tcan_11176 [Toxocara canis] GN=how	how									0.914084	3.41975e-08	122.94	2	SPTLAGAPIILS(0.914)PS(0.086)R	-1.2479	1	40857
anatomical structure development	KHN84458.1	208	S	Myosin heavy chain, non-muscle [Toxocara canis] GN=zip	zip									0.998688	0.00567938	108.4	2	TPS(0.001)S(0.999)PAKPR	-2.6925	1	419640
anatomical structure development	KHN84458.1	1133	S	Myosin heavy chain, non-muscle [Toxocara canis] GN=zip	zip																	0.998801	0.00220159	44.585	3	ELEST(0.001)LEELKEDLENEKS(0.999)LR	1.3441	1	4163.2
anatomical structure development	KHN80969.1	314	S	Phosphatidate phosphatase LPIN3 [Toxocara canis] GN=LPIN3	LPIN3	0.99963	2.3965e-54	173.19	2	DVIADGALS(1)DSEVDR	-0.14306	2	401360	0.998798	1.40025e-60	195.66	2	DVIADGALS(0.999)DS(0.001)EVDR	1.6551	2	619690	0.969184	1.91512e-25	143.25	2	DVIADGALS(0.969)DS(0.031)EVDR	2.4057	2	663200
anatomical structure development	KHN84861.1	207	S	putative electron transfer flavoprotein subunit alpha, mitochondrial [Toxocara canis] GN=F27D4.1	F27D4.1	1	0.00535098	50.314	2	VEFLGQELS(1)K	-16.607	1	96963	1	0.0111159	40.224	2	VEFLGQELS(1)K	-14.59	1	93854
anatomical structure development	KHN74941.1	175	S	Yorkie -like protein [Toxocara canis] GN=Yap1	Yap1									0.9998	0.00546315	51.454	2	S(1)CDLDSEPNR	-1.796	1	55501	0.999999	0.00873852	83.775	2	S(1)CDLDSEPNR	-2.2939	1	47789
anatomical structure development	KHN74941.1	100	S	Yorkie -like protein [Toxocara canis] GN=Yap1	Yap1									0.88928	3.12239e-07	47.148	3	QT(0.03)LS(0.889)PS(0.03)S(0.015)VS(0.015)S(0.015)T(0.007)HFSGPYQGPVHTR	-0.17602	1	73465
anatomical structure development	KHN73749.1	4528	S	Twitchin [Toxocara canis] GN=unc-22	unc-22	1	0.0110267	64.064	2	IQLS(1)MLGR	-0.54867	1	34312	1	0.00379257	102.55	2	IQLS(1)MLGR	-1.3409	2	39547
anatomical structure development	KHN73749.1	4584	S	Twitchin [Toxocara canis] GN=unc-22	unc-22	0.99892	2.06508e-06	102.1	2	LESNDYLT(0.001)QLS(0.999)YDKCER	0.89057	2	714880	0.999981	4.17312e-45	171.26	2	LESNDYLTQLS(1)YDK	2.1298	2	770740	0.999715	7.1288e-25	175.38	2	LESNDYLTQLS(1)YDK	1.5673	1	357390
anatomical structure development	KHN83441.1	12	S	putative S-adenosylmethionine synthase 4 [Toxocara canis] GN=sams-4	sams-4	0.99958	0.024744	74.269	2	TQS(1)ELFR	-1.9729	1	83667	0.996608	0.0146116	60.892	2	T(0.003)QS(0.997)ELFR	-3.3664	1	75385
anatomical structure development	KHN89160.1	2280	S	Spectrin beta chain [Toxocara canis] GN=beta-Spec	beta-Spec	0.942587	0.00422389	84.999	2	S(0.943)QT(0.057)LPVEGAK	-2.0464	1	132770
anatomical structure development	KHN89160.1	919	S	Spectrin beta chain [Toxocara canis] GN=beta-Spec	beta-Spec	1	0.00897439	64.906	2	RLS(1)MMER	-0.75153	1	469140	1	0.0104244	113.46	2	RLS(1)MMER	0.40346	2	1979200
anatomical structure development	KHN81616.1	49	S	Protein SET [Toxocara canis] GN=SET	SET																	1	0.00130056	62.327	2	ILEQIDQVQGEIDS(1)LNEK	4.9414	1	142030
anatomical structure development	KHN73401.1	438	S	Ubiquitin-conjugating enzyme E2 J1 [Toxocara canis] GN=UBE2J1	UBE2J1	0.999995	0.00779188	81.099	2	LASQIS(1)FK	-2.0247	1	20061
anatomical structure development	KHN82510.1	203	S	Sodium/potassium-transporting ATPase subunit alpha [Toxocara canis] GN=Atpalpha	Atpalpha	0.94469	0.0021134	85.443	2	VDNS(0.035)S(0.945)LT(0.02)GESEPQSR	-3.17	1	53098
anatomical structure development	KHN81197.1	134	S	Calcium/calmodulin-dependent protein kinase type II [Toxocara canis] GN=unc-43	unc-43	0.955381	1.48651e-33	168.69	2	ES(0.045)S(0.955)ESSQTIDEQDGDK	-0.56541	1	214970	0.956884	3.28442e-105	188.85	2	ES(0.043)S(0.957)ESSQTIDEQDGDK	-1.8411	1	304290
anatomical structure development	KHN78475.1	386	S	Casein kinase I isoform gamma-1 [Toxocara canis] GN=Csnk1g1	Csnk1g1									0.999581	0.0199441	40.324	2	S(1)QQPIAHTEDNSEVK	-3.8766	1	256070	1	4.53088e-10	96.26	2	S(1)QQPIAHTEDNSEVK	-0.85357	1	250420
anatomical structure development	KHN72701.1	1556	S	Spectrin beta chain, non-erythrocytic 5 [Toxocara canis] GN=SPTBN5	SPTBN5									1	0.00515618	61.194	2	FES(1)LKEPAR	-1.274	1	95666
anatomical structure development	KHN87294.1	20	S	Delta-sarcoglycan [Toxocara canis] GN=SGCD	SGCD									0.996736	0.0280305	48.157	2	GS(0.997)Y(0.003)EVHR	-2.9398	1	208670
anatomical structure development	KHN87294.1	10	S	Delta-sarcoglycan [Toxocara canis] GN=SGCD	SGCD									1	0.000145639	104.39	2	S(1)LDEPVWGR	0.12148	1	130150	1	0.00128463	111.61	2	S(1)LDEPVWGR	2.5966	1	144160
anatomical structure development	KHN75643.1	206	S	Rab11 family-interacting protein 4A [Toxocara canis] GN=rab11fip4a	rab11fip4a	0.965215	8.25964e-58	132.33	3	FREEAQQDIDS(0.965)S(0.034)S(0.001)ELVEELSR	-2.8963	2	611950	0.837171	2.21839e-26	89.247	3	FREEAQQDIDS(0.837)S(0.154)S(0.008)ELVEELSR	-1.3832	1	177570
anatomical structure development	KHN83929.1	27	S	Ras GTPase-activating-like protein IQGAP2 [Toxocara canis] GN=IQGAP2	IQGAP2	0.999945	7.21756e-11	166.71	2	CLDNIS(1)ITSK	-1.6857	1	712460	0.999976	0.00190656	152.23	2	CLDNIS(1)ITSK	-4.1487	1	724170	0.998856	0.00162288	110.58	2	CLDNIS(0.999)IT(0.001)SK	-2.8569	1	740280
anatomical structure development	KHN76643.1	1839	S	Plectin [Toxocara canis] GN=Plec	Plec	1	2.85668e-22	116.64	3	HGLQQTIAPEGMVLEEFEEIRDS(1)PAR	-2.0524	1	87799	1	2.64386e-203	296.96	3	HGLQQTIAPEGMVLEEFEEIRDS(1)PAR	-3.3954	1	116850	1	1.44003e-36	102.71	3	HGLQQTIAPEGMVLEEFEEIRDS(1)PAR	-3.5231	1	109160
anatomical structure development	KHN77585.1	540	S	Sphingosine-1-phosphate lyase [Toxocara canis] GN=spl-1	spl-1									0.999984	0.00638195	93.467	2	TLS(1)IEGR	1.701	1	34790	0.999961	0.0294285	86.205	2	TLS(1)IEGR	-0.22136	1	36729
anatomical structure development	KHN78052.1	423	S	PDZ and LIM domain protein Zasp [Toxocara canis] GN=Zasp52	Zasp52	0.99845	8.50164e-12	155.34	2	RPLS(0.001)IS(0.998)PT(0.001)PWK	1.7098	2	5015200	0.982086	0.00560933	137.4	2	RPLS(0.001)IS(0.982)PT(0.017)PWK	1.3536	2	5006300	0.999018	0.000359118	155.57	2	RPLS(0.001)IS(0.999)PTPWK	1.5129	2	4572900
anatomical structure development	KHN76643.1	2711	S	Plectin [Toxocara canis] GN=Plec	Plec	1	0.00399171	62.271	1	EMS(1)FEEAEK	-1.3664	2	83901	1	0.00885343	68.49	1	EMS(1)FEEAEK	0.70187	2	78278	1	0.00751598	70.389	1	EMS(1)FEEAEK	-2.9905	1	18710
anatomical structure development	KHN78052.1	151	S	PDZ and LIM domain protein Zasp [Toxocara canis] GN=Zasp52	Zasp52	0.999839	7.0956e-14	96.78	2	IWKPS(1)ITENTEYNR	-0.011015	1	746780									0.973509	3.85417e-24	97.268	2	IWKPS(0.974)IT(0.026)ENTEYNR	1.0425	2	796670
anatomical structure development	KHN85052.1	94	S	Carbonyl reductase [NADPH] 3 [Toxocara canis] GN=Cbr3	Cbr3	1	0.0230281	55.235	1	VIS(1)ELGEK	-5.5605	1	469880									1	0.0127127	47.561	1	VIS(1)ELGEK	-2.0787	1	253510
anatomical structure development	KHN75441.1	674	S	Myosin-9, partial [Toxocara canis] GN=MYH9	MYH9									1	3.97795e-05	99.442	2	RLS(1)DAILQLEDER	0.35722	1	470830	1	0.000641365	51.128	3	RLS(1)DAILQLEDERR	-4.36	2	533560
anatomical structure development	KHN88695.1	446	S	Serine/threonine-protein phosphatase 2B catalytic subunit 2 [Toxocara canis] GN=Pp2B-14D	Pp2B-14D									1	0.0232547	51.531	2	IQS(1)FDEAK	1.8543	1	27160
anatomical structure development	KHN79010.1	1577	S	Myosin-4 [Toxocara canis] GN=unc-54	unc-54	0.989445	0.000196117	85.443	2	AQVEVS(0.011)QIRS(0.989)EIEK	0.59908	1	31291	0.995237	0.00110171	74.778	2	AQVEVS(0.005)QIRS(0.995)EIEK	-0.45772	1	30349	0.999975	4.04357e-07	143.25	2	AQVEVSQIRS(1)EIEK	2.6602	1	36164
anatomical structure development	KHN86388.1	209	S	Heterogeneous nuclear ribonucleoprotein F [Toxocara canis] GN=HNRNPF	HNRNPF	0.999796	0.0152604	66.664	2	GLS(1)PASDPR	-1.2205	1	4765500	0.999999	0.000170422	115.41	2	GLS(1)PASDPR	-0.95483	1	4874300	0.999997	0.0011903	106	2	GLS(1)PASDPR	1.1287	1	4940300
anatomical structure development	KHN86896.1	104	S	Far upstream element-binding protein 1, partial [Toxocara canis] GN=Fubp1	Fubp1	0.995311	0.0233684	49.967	2	VQMS(0.995)PES(0.005)DGNNMR	-0.54368	1	53527	0.995705	0.00410348	62.494	2	VQMS(0.996)PES(0.004)DGNNMR	3.0462	1	48214
anatomical structure development	KHN86566.1	185	Y	Mitogen-activated protein kinase pmk-1 [Toxocara canis] GN=pmk-1	pmk-1	0.897156	0.00315038	66.953	2	QTDNEMT(0.035)GY(0.897)VAT(0.068)R	-2.8809	1	427590	0.9054	2.57191e-05	108.24	2	QTDNEMT(0.071)GY(0.905)VAT(0.024)R	0.020858	1	396520	0.99874	2.16209e-29	201.66	2	QTDNEMTGY(0.999)VAT(0.001)R	3.692	2	1253900
anatomical structure development	KHN77973.1	615	S	Signal transducer and activator of transcription 1 [Toxocara canis] GN=sta-1	sta-1	1	0.00112716	70.806	2	LDWS(1)PGEVIPR	0.69215	1	17646	1	0.00619054	62.454	2	LDWS(1)PGEVIPR	0.3462	1	13868
anatomical structure development	KHN85118.1	28	S	Profilin-3 [Toxocara canis] GN=pfn-3	pfn-3									1	0.00732924	58.508	2	AAICGFDGS(1)VWGK	1.6888	1	27466	1	7.17304e-05	53.773	2	AAICGFDGS(1)VWGK	-1.5481	1	20570
anatomical structure development	KHN71449.1	24	S	hypothetical protein Tcan_02258 [Toxocara canis] GN=Tcan_02258	Tcan_02258																	1	0.00376449	53.363	3	VHAVS(1)PMHLHEGR	-0.96737	1	32119
anatomical structure development	KHN87695.1	1109	S	Myosin-4 [Toxocara canis] GN=unc-54	unc-54	1	0.00846461	79.795	2	LDEEQS(1)LVNK	0.10405	1	197000	1	0.0150579	45.183	2	LDEEQS(1)LVNK	-1.6676	1	215540
anatomical structure development	KHN84283.1	108	S	Phosphoacetylglucosamine mutase [Toxocara canis] GN=PGM3	PGM3	0.972315	0.000130764	64.401	2	AIGVMIT(0.028)AS(0.972)HNPENDNGVK	-1.1315	1	386510	0.993312	8.60223e-20	98.868	2	AIGVMIT(0.007)AS(0.993)HNPENDNGVK	-7.207	2	520450	0.997697	4.02274e-11	105.94	2	AIGVMIT(0.002)AS(0.998)HNPENDNGVK	-7.3926	3	660250
anatomical structure development	KHN88536.1	202	S	Talin-1 [Toxocara canis] GN=TLN1	TLN1	0.996599	0.00404747	57.279	2	EQS(0.997)VGDDET(0.003)LILR	-2.0217	1	136120									0.99981	0.0235156	51.07	2	EQS(1)VGDDETLILR	-1.0523	1	142690
anatomical structure development	KHN88781.1	188	Y	Mitogen-activated protein kinase mpk-1 [Toxocara canis] GN=mpk-1	mpk-1	0.984144	1.25558e-56	199.04	3	VTDPGHDHTGFLTEY(0.984)VAT(0.016)R	-5.2122	1	399580	0.943901	4.24238e-27	97.268	3	VTDPGHDHTGFLT(0.051)EY(0.944)VAT(0.005)R	-5.0845	1	410130	0.921261	7.56478e-19	100.56	3	VTDPGHDHTGFLT(0.009)EY(0.921)VAT(0.07)R	-2.0332	1	429040
anatomical structure development	KHN88536.1	1469	S	Talin-1 [Toxocara canis] GN=TLN1	TLN1	0.946988	8.88075e-18	130.78	2	S(0.947)LT(0.053)ESVNAIVESVVR	-0.62449	1	26680									0.806082	2.79476e-09	118.87	2	S(0.806)LT(0.194)ESVNAIVESVVR	-0.82412	1	52864
anatomical structure development	KHN76643.1	3416	S	Plectin [Toxocara canis] GN=Plec	Plec	1	4.21991e-05	110.48	2	QMS(1)INQAIEEGYIDTGK	4.3439	1	300140									0.999942	0.0162593	48.037	2	QMS(1)INQAIEEGYIDTGK	5.3279	1	256710
anatomical structure development	KHN80459.1	1924	S	Myosin-3 [Toxocara canis] GN=myo-3	myo-3	1	0.0269733	58.313	2	ADIAENS(1)LAK	0.1821	1	106800	1	0.0285343	43.613	2	ADIAENS(1)LAK	0.97291	1	116830
anatomical structure development	KHN77077.1	48	S	Fructose-bisphosphate aldolase 1 [Toxocara canis] GN=aldo-1	aldo-1	0.821409	2.67289e-21	133.47	2	GILAADES(0.821)T(0.155)GS(0.023)MDKK	-0.18544	2	1904700									0.833996	1.6844e-09	104.86	2	GILAADES(0.834)T(0.145)GS(0.021)MDK	2.9567	2	1380800
anatomical structure development	KHN77077.1	51	S	Fructose-bisphosphate aldolase 1 [Toxocara canis] GN=aldo-1	aldo-1	0.986842	1.65206e-32	159.83	2	GILAADES(0.002)T(0.011)GS(0.987)MDKK	-3.5852	2	10361000	0.999949	7.08454e-61	222.25	2	GILAADESTGS(1)MDKK	-4.0651	3	1974800	0.98215	3.01209e-13	179.9	2	GILAADES(0.005)T(0.013)GS(0.982)MDK	2.6974	4	10133000
anatomical structure development	KHN77077.1	49	T	Fructose-bisphosphate aldolase 1 [Toxocara canis] GN=aldo-1	aldo-1	0.843472	4.55307e-12	148.62	2	GILAADES(0.111)T(0.843)GS(0.046)MDKK	1.7088	4	1064800
anatomical structure development	KHN89102.1	191	S	Putative 40S ribosomal protein S10-like [Toxocara canis] GN=RPS10P5	RPS10P5	0.977929	1.12229e-09	74.778	2	ATEAGPGAAPVS(0.978)GY(0.022)R	-4.8244	1	96872
anatomical structure development	KHN78820.1	270	S	Nucleolysin TIAR [Toxocara canis] GN=TIAL1	TIAL1	1	5.1315e-18	128.28	2	HFHVFIGDLS(1)PEVDNK	1.9904	3	549580	1	1.84835e-09	122.94	2	HFHVFIGDLS(1)PEVDNK	3.6753	2	462140	1	1.10571e-27	204.94	2	HFHVFIGDLS(1)PEVDNK	1.4798	2	562570
anatomical structure development	KHN79010.1	1044	S	Myosin-4 [Toxocara canis] GN=unc-54	unc-54	1	8.47507e-24	107.43	2	LEQSLDDLEDS(1)LEREK	0.6259	2	148300	1	1.89401e-27	118.42	2	LEQSLDDLEDS(1)LEREK	3.9014	2	174980	1	1.16192e-10	123.83	2	LEQSLDDLEDS(1)LER	2.9355	2	204370
anatomical structure development	KHN75441.1	770	S	Myosin-9, partial [Toxocara canis] GN=MYH9	MYH9	0.992235	7.31876e-167	258.17	3	NS(0.008)S(0.992)PHDDLDSIGTEGSDLTDDLKR	-0.50341	2	4958500	0.983071	1.18599e-297	299.97	2	NS(0.017)S(0.983)PHDDLDSIGTEGSDLTDDLK	2.097	3	6550400	0.971756	9.96335e-262	313.31	3	NS(0.028)S(0.972)PHDDLDSIGTEGSDLTDDLKR	1.0825	3	7299200
anatomical structure development	KHN77077.1	104	T	Fructose-bisphosphate aldolase 1 [Toxocara canis] GN=aldo-1	aldo-1	0.999974	0.0010271	80.379	2	TDDGT(1)PFVEVLK	-1.9566	1	216440	0.996247	0.0243601	70.598	2	T(0.004)DDGT(0.996)PFVEVLK	0.3014	1	234350
anatomical structure development	KHN80009.1	387	S	Angiogenic factor with G patch and FHA domains 1 [Toxocara canis] GN=Aggf1	Aggf1									0.999997	0.00637758	66.619	2	AQYGLLGDDMS(1)K	-1.9749	1	2024200
anatomical structure development	KHN78186.1	688	S	Adenylate cyclase type 9 [Toxocara canis] GN=ADCY9	ADCY9									1	0.0268831	54.27	2	AHFAES(1)ADR	-0.10609	1	51007
anatomical structure development	KHN79010.1	1325	S	Myosin-4 [Toxocara canis] GN=unc-54	unc-54	0.993268	0.000112762	42.959	3	GQLT(0.001)S(0.006)QLEEARQS(0.993)LDEEAR	-1.1996	1	88040	0.999802	2.69271e-15	86.036	3	GQLTSQLEEARQS(1)LDEEAR	-5.0515	1	85634	0.999984	2.41593e-11	81.867	3	GQLTSQLEEARQS(1)LDEEAR	-1.2182	1	108260
anatomical structure development	KHN86366.1	63	S	ATP-dependent RNA helicase DDX3Y [Toxocara canis] GN=Ddx3y	Ddx3y	0.999846	0.0186081	67.881	2	SWS(1)QQGPR	-2.6271	1	49793	0.998615	0.0270836	60.709	2	S(0.001)WS(0.999)QQGPR	0.18931	1	48044	0.999981	0.00312473	99.855	2	SWS(1)QQGPR	-0.58951	1	48185
anatomical structure development	KHN79010.1	1362	S	Myosin-4 [Toxocara canis] GN=unc-54	unc-54	1	4.26926e-31	131.57	2	ESMEEEIEAKS(1)EILK	-5.6907	1	556290	1	4.88719e-60	158.86	2	ESMEEEIEAKS(1)EILK	-1.9544	1	477750	1	1.44673e-18	161.33	2	ESMEEEIEAKS(1)EILK	1.8191	2	537570
anatomical structure development	KHN79068.1	426	S	Atrial natriuretic peptide receptor 1 [Toxocara canis] GN=Npr1	Npr1									0.999567	0.00256743	89.382	2	KLS(1)FGGLSIK	-1.9869	1	86415	0.999769	0.0289399	82.437	2	KLS(1)FGGLSIK	-0.32317	1	94851
anatomical structure development	KHN86849.1	131	S	Ribosome maturation protein SBDS [Toxocara canis] GN=sbds-1	sbds-1	0.999999	0.0177844	100.69	2	RPYS(1)LAVIEK	-4.2685	1	208870	0.999947	0.0135726	91.939	2	RPYS(1)LAVIEK	-4.0017	1	208700	0.999942	0.0221385	88.42	2	RPYS(1)LAVIEK	-0.98102	1	204600
anatomical structure development	KHN78052.1	421	S	PDZ and LIM domain protein Zasp [Toxocara canis] GN=Zasp52	Zasp52																	0.999919	0.00209503	69.201	2	RPLS(1)IS(0.997)PT(0.003)PWK	-1.0924	1	224720
anatomical structure development	KHN83981.1	199	S	Ras-related protein Rab-1A [Toxocara canis] GN=RAB1A	RAB1A	0.999296	8.99331e-05	77.347	2	MGPVQQAGT(0.001)GPS(0.999)VR	-7.5135	1	153590	0.877275	1.0661e-06	103.17	2	MGPVQQAGT(0.123)GPS(0.877)VR	-4.2501	1	168880
anatomical structure development	KHN78052.1	431	S	PDZ and LIM domain protein Zasp [Toxocara canis] GN=Zasp52	Zasp52									0.97254	0.00588487	66.953	2	T(0.027)QS(0.973)PISPSNR	2.8223	1	450120
anatomical structure development	KHN83631.1	1510	S	putative NTE family protein [Toxocara canis] GN=ZK370.4	ZK370.4									0.994994	0.0100322	53.051	2	S(0.005)GQHS(0.995)PDDLR	-7.0309	1	46370
anatomical structure development	KHN88536.1	208	T	Talin-1 [Toxocara canis] GN=TLN1	TLN1	1	5.04127e-05	99.909	2	EQSVGDDET(1)LILR	15.261	1	91994									0.999482	0.0174864	60.324	2	EQS(0.001)VGDDET(0.999)LILR	2.2695	1	162100
anatomical structure development	KHN88536.1	1364	S	Talin-1 [Toxocara canis] GN=TLN1	TLN1	0.996194	0.0101028	56.938	2	VS(0.996)ET(0.004)AAPVDLR	0.37423	1	54273
anatomical structure development	KHN88332.1	100	S	Chaperonin -like protein Hsp-60, mitochondrial [Toxocara canis] GN=hsp-60	hsp-60	1	2.01781e-18	122.66	2	NVVIEQAWGS(1)PK	-2.3437	1	91835	1	0.000255628	114.5	2	NVVIEQAWGS(1)PK	1.6485	1	104990	1	0.0180271	61.503	2	NVVIEQAWGS(1)PK	0.1901	1	128190
anatomical structure development	KHN82474.1	51	S	Charged multivesicular body protein 4b [Toxocara canis] GN=chmp4b	chmp4b	1	0.00794943	113.86	2	KIEAEVAS(1)AR	2.2132	2	279120	1	0.0262548	88.42	2	KIEAEVAS(1)AR	0.90552	1	300400	1	1.10253e-35	187.47	2	KIEAEVAS(1)AR	3.0179	1	303800
anatomical structure development	KHN80686.1	231	S	Tubulin alpha-3 chain [Toxocara canis] GN=mec-12	mec-12																	0.999995	1.33126e-09	97.681	2	LIS(1)QVVSSITASLR	-1.9126	1	16718
anatomical structure development	KHN76323.1	825	T	Vinculin [Toxocara canis] GN=Tcan_06884	Tcan_06884	0.900106	1.09635e-17	58.711	4	EEIPAPPRPPPPVEIS(0.044)PPPRPPPPPET(0.9)DDEEET(0.056)R	0.46623	1	348380									0.910238	6.68904e-36	59.19	4	EEIPAPPRPPPPVEIS(0.058)PPPRPPPPPET(0.91)DDEEET(0.032)R	2.7723	1	394380
anatomical structure development	KHN76633.1	565	Y	Moesin/ezrin/radixin -like protein 1 [Toxocara canis] GN=Moe	Moe	0.97867	0.00555776	55.782	2	DAQQVT(0.021)EY(0.979)DLLHMENK	2.5793	1	124640	0.992805	0.00563261	47.915	2	DAQQVT(0.007)EY(0.993)DLLHMENK	3.9173	1	110970	0.831175	2.01439e-05	76.563	2	DAQQVT(0.169)EY(0.831)DLLHMENK	2.8652	1	123850
anatomical structure development	KHN87305.1	1267	S	Ubiquitin conjugation factor E4 B [Toxocara canis] GN=Ube4b	Ube4b	0.99991	2.79281e-181	275.23	2	YGGHS(1)MSDPGT(0.03)S(0.97)YR	0.74863	10	17941000	0.999922	2.68572e-262	314.16	2	YGGHS(1)MSDPGT(0.045)S(0.955)YR	-0.71453	8	21282000	1	1.40036e-99	261.94	2	YGGHS(1)MSDPGT(0.025)S(0.975)YR	-0.75682	7	22350000
anatomical structure development	KHN81578.1	84	S	Fructose-bisphosphate aldolase 2 [Toxocara canis] GN=aldo-2	aldo-2																	0.910343	1.05685e-09	104.86	2	GILAADES(0.91)T(0.086)GT(0.003)IGK	1.5186	1	276550
anatomical structure development	KHN76323.1	531	T	Vinculin [Toxocara canis] GN=Tcan_06884	Tcan_06884	0.87487	0.00332475	93.026	2	VVEDFADIT(0.125)T(0.875)PLK	-1.7659	1	58825
anatomical structure development	KHN87305.1	1274	S	Ubiquitin conjugation factor E4 B [Toxocara canis] GN=Ube4b	Ube4b	0.988491	2.06985e-157	255.71	2	YGGHSMSDPGT(0.012)S(0.988)YR	-0.12818	9	9479800	0.984333	6.17391e-182	288.22	2	YGGHSMSDPGT(0.016)S(0.984)YR	3.1142	7	12330000	0.988569	8.86368e-137	272.05	2	YGGHSMSDPGT(0.011)S(0.989)YR	1.6792	5	9957000
anatomical structure development	KHN87676.1	1105	S	Myosin-4 [Toxocara canis] GN=unc-54	unc-54									0.99792	0.0049572	115.05	2	LEEEQS(0.998)IVS(0.002)K	1.6133	1	62931	0.998082	0.00749257	84.102	2	LEEEQS(0.998)IVS(0.002)K	6.9347	1	53493
anatomical structure development	KHN87676.1	1576	S	Myosin-4 [Toxocara canis] GN=unc-54	unc-54	1	1.30955e-05	92.319	2	AQVEVAQIRS(1)EVEK	0.98398	1	51965
anatomical structure development	KHN87676.1	1606	S	Myosin-4 [Toxocara canis] GN=unc-54	unc-54	0.998896	2.31383e-07	130.12	2	ALESMQAS(0.999)LEAES(0.001)K	3.8818	2	246850	0.999927	2.45009e-09	142.73	2	ALESMQAS(1)LEAESK	3.2075	3	252170	0.999324	2.38878e-07	103.63	2	ALESMQAS(0.999)LEAES(0.001)K	2.7862	1	192240
anatomical structure development	KHN70840.1	205	S	Dual specificity mitogen-activated protein kinase kinase 6 [Toxocara canis] GN=Map2k6	Map2k6	0.7759	0.000208735	84.144	2	ICDFGISGHLT(0.224)NS(0.776)VAK	-0.3848	1	142740	0.962535	0.0021666	62.304	2	ICDFGISGHLT(0.037)NS(0.963)VAK	0.66964	1	173320
anatomical structure development	KHN76000.1	307	S	60S acidic ribosomal protein P0 [Toxocara canis] GN=rpa-0	rpa-0	1	1.87146e-230	275.19	2	KEEPKEES(1)DDEDMGFGLFD	3.0519	7	10133000	1	3.01611e-205	275.19	2	KEEPKEES(1)DDEDMGFGLFD	4.3419	8	12718000	1	1.02151e-115	224.45	2	KEEPKEES(1)DDEDMGFGLFD	2.1286	11	15997000
anatomical structure development	KHN76323.1	638	S	Vinculin [Toxocara canis] GN=Tcan_06884	Tcan_06884									0.999964	0.0176694	48.945	3	LRS(1)HVDDAIDTAEFVR	-14.988	1	96454
anatomical structure development	KHN74185.1	50	S	Paramyosin [Toxocara canis] GN=PARA	PARA	1	1.13107e-24	151.52	2	LLQDDFES(1)ERELR	0.86658	2	2663400	1	2.68928e-29	151.52	2	LLQDDFES(1)ERELR	2.8509	2	2862600	1	4.17596e-39	160.04	2	LLQDDFES(1)ERELR	3.6608	2	3094600
anatomical structure development	KHN86505.1	521	S	Nuclear anchorage protein 1 [Toxocara canis] GN=anc-1	anc-1	0.999975	0.00209976	78.932	2	FQS(1)VYLSR	-2.5166	1	28273	0.999994	0.00512414	83.775	2	FQS(1)VYLSR	-1.0988	1	28230
anatomical structure development	KHN78033.1	164	S	Desumoylating isopeptidase 2 [Toxocara canis] GN=desi2	desi2	0.999935	2.04008e-12	103.09	3	S(1)GDYTSAVVEHAQEAIEEGHSNR	0.26502	1	244190	0.997521	3.31512e-09	85.227	3	S(0.998)GDY(0.001)T(0.001)SAVVEHAQEAIEEGHSNR	1.5828	1	220280	0.999643	2.06857e-28	75.533	3	S(1)GDYTSAVVEHAQEAIEEGHSNR	0.32346	1	236200
anatomical structure development	KHN77145.1	629	S	hypothetical protein Tcan_07001 [Toxocara canis] GN=Tcan_07001	Tcan_07001	0.999996	1.67078e-13	157.67	2	YAS(1)LPTLDASDAR	-1.2968	1	2493800	0.99994	1.69508e-07	141.87	2	YAS(1)LPTLDASDAR	3.1354	1	2427700	0.999999	2.82413e-15	160.07	2	YAS(1)LPTLDASDAR	0.11775	1	2281400
anatomical structure development	KHN87116.1	14	S	Proteasome subunit alpha type-1 [Toxocara canis] GN=pas-6	pas-6	0.997844	0.00330103	62.804	2	NQYDSDVT(0.002)VWS(0.998)PQGR	-2.5629	1	92558
anatomical structure development	KHN77145.1	627	Y	hypothetical protein Tcan_07001 [Toxocara canis] GN=Tcan_07001	Tcan_07001	0.999835	0.00050348	83.775	2	Y(1)ASLPTLDASDAR	0.34316	1	57365	0.999365	0.0066401	68.49	2	Y(0.999)AS(0.001)LPTLDASDAR	1.5736	1	57757	0.999422	0.000172219	72.922	2	Y(0.999)AS(0.001)LPTLDASDAR	0.46054	1	62161
anatomical structure development	KHN77145.1	508	S	hypothetical protein Tcan_07001 [Toxocara canis] GN=Tcan_07001	Tcan_07001									0.801884	0.00322029	44.584	2	IS(0.802)NDT(0.17)S(0.028)VNSTIPQQDR	-3.5935	1	199300	0.973961	3.63833e-09	104.47	2	IS(0.974)NDT(0.023)S(0.004)VNSTIPQQDR	-4.4186	1	196910
anatomical structure development	KHN86921.1	199	S	Nascent polypeptide-associated complex subunit alpha [Toxocara canis] GN=Y65B4BR.5	Y65B4BR.5	1	0	269.54	2	ANVTQAEQEDES(1)DQEGEIDATGIEEK	-2.3047	6	20563000	1	4.79799e-161	218.03	2	ANVTQAEQEDES(1)DQEGEIDATGIEEK	-0.018577	8	16248000	1	0	295.61	2	ANVTQAEQEDES(1)DQEGEIDATGIEEK	-1.1483	8	13415000
anatomical structure development	KHN76289.1	238	S	Heat shock protein HSP 90-alpha [Toxocara canis] GN=HSP90AA1	HSP90AA1																	0.98083	0.00012355	57.62	2	S(0.019)LS(0.981)NDWEDHLAVK	4.1066	1	37599
anatomical structure development	KHN76323.1	788	S	Vinculin [Toxocara canis] GN=Tcan_06884	Tcan_06884	0.995404	5.41174e-46	208.63	2	APT(0.005)S(0.995)PIMHDR	-1.2745	2	3013900	0.999682	0.00208836	143.22	2	APTS(1)PIMHDR	-2.2316	1	1265800	0.881786	0.00337993	110.44	2	APT(0.118)S(0.882)PIMHDR	-3.1556	2	2871300
anatomical structure development	KHN83473.1	103	S	Superoxide dismutase [Mn] 1, mitochondrial [Toxocara canis] GN=sod-2	sod-2	1	8.55174e-60	167.01	2	DFGS(1)LQSMQEK	-2.5071	1	150090	0.999992	0.00331995	121.86	2	DFGS(1)LQSMQEK	0.27618	1	96111	0.999998	2.42107e-05	123.99	2	DFGS(1)LQSMQEK	2.0968	3	551310
anatomical structure development	KHN81473.1	43	S	6-phosphofructokinase [Toxocara canis] GN=PFK	PFK	0.99971	1.31234e-34	200.76	2	SDS(1)IVPTAGK	-0.51483	2	12287000	0.991702	0.00106895	145.95	2	S(0.008)DS(0.992)IVPTAGK	-0.93868	4	13713000	0.999208	0.00535364	151.66	2	S(0.001)DS(0.999)IVPTAGK	-0.88159	2	13203000
anatomical structure development	KHN74185.1	211	S	Paramyosin [Toxocara canis] GN=PARA	PARA	1	0.00241215	67.661	2	LQAENS(1)DLLAEIHDQK	-4.5739	1	69544	1	0.00114289	75.006	2	LQAENS(1)DLLAEIHDQK	-1.9563	1	54644	1	0.0146159	48.945	2	LQAENS(1)DLLAEIHDQK	0.52721	1	61374
anatomical structure development	KHN75806.1	10	S	Cadherin-related hmr-1, partial [Toxocara canis] GN=hmr-1	hmr-1	0.999998	5.49338e-17	106.93	2	IKS(1)LEADPDATAPYDELR	-3.5108	1	815470	0.999999	1.05477e-11	75.024	2	IKS(1)LEADPDATAPYDELR	-0.82602	1	803340	0.999994	0.00158415	71.299	2	IKS(1)LEADPDATAPYDELR	0.43818	1	835280
anatomical structure development	KHN75806.1	21	Y	Cadherin-related hmr-1, partial [Toxocara canis] GN=hmr-1	hmr-1	0.994829	0.0021342	55.604	2	SLEADPDAT(0.005)APY(0.995)DELR	4.4846	1	205660	0.998978	0.00527985	84.102	2	SLEADPDAT(0.001)APY(0.999)DELR	5.8332	1	146280
anatomical structure development	KHN75806.1	35	S	Cadherin-related hmr-1, partial [Toxocara canis] GN=hmr-1	hmr-1																	1	0.0192679	75.012	2	IYDDEGDNVS(1)R	7.103	1	102020
anatomical structure development	KHN80274.1	772	T	La-related protein 1 [Toxocara canis] GN=Larp1	Larp1	0.999999	2.34068e-94	205.37	2	LIIVTQT(1)PPPPTK	-1.9635	2	4602200	0.999984	3.15002e-68	211.15	2	LIIVTQT(1)PPPPTK	0.807	2	3394500	0.999998	1.18407e-94	220.06	2	LIIVTQT(1)PPPPTK	0.80098	2	3785400
anatomical structure development	KHN80274.1	888	S	La-related protein 1 [Toxocara canis] GN=Larp1	Larp1	0.999133	4.67096e-31	173.35	2	AAAAAAMT(0.001)PKS(0.999)PLAK	1.5119	2	662030	0.995798	1.09192e-13	152.02	2	AAAAAAMT(0.004)PKS(0.996)PLAK	-1.0438	2	670930	0.999987	2.65341e-17	191.18	2	AAAAAAMTPKS(1)PLAK	1.7296	2	714600
anatomical structure development	KHN75624.1	282	S	Myeloid leukemia factor [Toxocara canis] GN=Mlf	Mlf	1	2.28463e-262	293.43	2	EIS(1)EEEAEMSVPK	0.41297	3	4889800	1	0	326.64	2	EIS(1)EEEAEMSVPK	-2.5598	3	5019600	1	1.12697e-252	314.39	2	EIS(1)EEEAEMSVPK	-4.6278	2	5176700
anatomical structure development	KHN70710.1	395	S	Voltage-dependent L-type calcium channel subunit beta-2 [Toxocara canis] GN=CACNB2	CACNB2	1	0.0200555	93.772	2	ATHPPVKS(1)PPR	-2.7563	1	475140									1	0.000208337	93.649	2	ATHPPVKS(1)PPR	-3.7656	1	318310
anatomical structure development	KHN79464.1	206	S	Tropomyosin [Toxocara canis] GN=Tcan_04719	Tcan_04719	1	0.000170558	140.3	2	ALQREDS(1)YEEQIR	2.6285	1	890140	0.999942	0.000109304	117.8	2	EDS(1)YEEQIR	2.3976	2	1801100	1	3.96838e-07	155.61	2	EDS(1)YEEQIR	4.3817	3	2252900
anatomical structure development	KHN73508.1	230	S	Endophilin-B1 [Toxocara canis] GN=SH3GLB1	SH3GLB1	1	3.76136e-23	122.16	2	AKS(1)LEAQSNAEADLR	-1.6783	1	115830	1	7.49226e-10	120.52	2	AKS(1)LEAQSNAEADLR	-2.7377	1	127730	1	1.85671e-07	94.865	2	AKS(1)LEAQSNAEADLR	-2.422	1	128360
anatomical structure development	KHN81578.1	87	T	Fructose-bisphosphate aldolase 2 [Toxocara canis] GN=aldo-2	aldo-2	0.937649	1.35548e-53	199.04	2	GILAADES(0.011)T(0.052)GT(0.938)IGK	-1.7772	2	587860	0.8514	8.12472e-15	159.75	2	GILAADES(0.11)T(0.039)GT(0.851)IGKR	0.60498	1	284980	0.977734	5.6589e-18	168.78	2	GILAADES(0.006)T(0.016)GT(0.978)IGK	-0.062479	2	594540
anatomical structure development	KHN81473.1	351	S	6-phosphofructokinase [Toxocara canis] GN=PFK	PFK									0.998398	0.0182182	50.09	2	GGS(0.998)PS(0.002)AFDR	-1.4907	1	335230
anatomical structure development	KHN81473.1	719	S	6-phosphofructokinase [Toxocara canis] GN=PFK	PFK	0.994959	2.09115e-12	95.052	3	TNVLGHAQQGGS(0.995)PT(0.005)PFDR	-2.3287	2	268120	0.976725	8.30791e-12	89.684	2	TNVLGHAQQGGS(0.977)PT(0.023)PFDR	-0.16709	1	224260	0.930583	9.89727e-13	130.54	2	TNVLGHAQQGGS(0.931)PT(0.069)PFDR	-2.2645	2	299630
anatomical structure development	KHN70710.1	152	T	Voltage-dependent L-type calcium channel subunit beta-2 [Toxocara canis] GN=CACNB2	CACNB2	0.767464	0.00129985	51.542	2	GS(0.225)T(0.767)PPT(0.008)PGGELDEEEYGHGR	-3.5033	1	59755
anatomical structure development	KHN74350.1	181	S	Tropomodulin, partial [Toxocara canis] GN=unc-94	unc-94									1	0.0119138	73.532	2	KEKDWEEPVPFS(1)PGIK	-14.774	1	777380
anatomical structure development	KHN73148.1	133	S	60S ribosomal protein L22 [Toxocara canis] GN=rpl-22	rpl-22	1	2.30135e-240	271.97	2	YFQISQDDEDAS(1)DNES	-0.65138	4	6441200	0.999999	6.95657e-143	251.81	2	YFQISQDDEDAS(1)DNES	2.1409	5	7494900	0.994678	2.08763e-57	200.46	2	YFQISQDDEDAS(0.995)DNES(0.005)	2.3067	5	5867100
anatomical structure development	KHN79464.1	192	S	Tropomyosin [Toxocara canis] GN=Tcan_04719	Tcan_04719	0.987634	0.0211437	43.767	2	VVGNNLKS(0.988)LEVS(0.012)EEK	-0.62967	1	154870									0.999964	8.79433e-09	97.681	2	VVGNNLKS(1)LEVSEEK	0.8748	1	164570
anatomical structure development	KHN79464.1	19	T	Tropomyosin [Toxocara canis] GN=Tcan_04719	Tcan_04719	1	0.00136153	106.58	2	RMT(1)LLEEELER	4.0897	1	3185700	1	0.00684779	65.212	2	RMT(1)LLEEELER	1.7718	2	1057600	1	0.00144862	84.105	2	RMT(1)LLEEELER	1.1755	3	3900300
anatomical structure development	KHN74185.1	83	T	Paramyosin [Toxocara canis] GN=PARA	PARA	0.986859	1.46111e-06	127.38	2	LQDAECAT(0.987)DS(0.013)QIESNR	-10.259	1	675380									0.851752	1.30544e-19	172.03	2	LQDAECAT(0.852)DS(0.128)QIES(0.02)NR	-2.6924	1	858830
anatomical structure development	KHN74185.1	10	S	Paramyosin [Toxocara canis] GN=PARA	PARA	0.957618	0.024744	65.404	2	S(0.042)PS(0.958)MALR	-1.4334	1	38162
anatomical structure development	KHN74185.1	85	S	Paramyosin [Toxocara canis] GN=PARA	PARA	0.845834	7.25841e-14	131.63	2	LQDAECAT(0.154)DS(0.846)QIESNR	-4.2833	1	764770	0.998364	2.2149e-21	165.13	2	LQDAECAT(0.001)DS(0.998)QIESNR	-5.3555	2	1529000
anatomical structure development	KHN79464.1	45	T	Tropomyosin [Toxocara canis] GN=Tcan_04719	Tcan_04719									0.998978	0.000414386	96.78	2	LEEAT(0.001)HT(0.999)ADESER	-0.60178	1	149250	0.999195	0.000105835	104.86	2	LEEAT(0.001)HT(0.999)ADESER	-2.7163	1	189370
anatomical structure development	KHN73148.1	137	S	60S ribosomal protein L22 [Toxocara canis] GN=rpl-22	rpl-22	0.937654	1.66997e-18	140.78	2	YFQISQDDEDAS(0.062)DNES(0.938)	-4.479	1	362960									0.912569	0.0165992	66.66	2	YFQISQDDEDAS(0.087)DNES(0.913)	1.5951	1	194470
anatomical structure development	KHN77850.1	620	S	Junctophilin-3 [Toxocara canis] GN=JPH3	JPH3																	0.961473	4.49179e-09	84.309	2	NT(0.039)S(0.961)PFQIINPTQSSSR	-0.83714	1	257040
anatomical structure development	KHN78052.1	434	S	PDZ and LIM domain protein Zasp [Toxocara canis] GN=Zasp52	Zasp52	0.993608	0.00233448	99.276	2	TQSPIS(0.994)PS(0.006)NR	0.5651	1	465320	0.953571	0.00453267	89.382	2	TQSPIS(0.954)PS(0.046)NR	3.8605	1	966080	0.998669	0.00109657	103.76	2	TQSPIS(0.999)PS(0.001)NR	2.065	1	1134400
anatomical structure development	KHN83840.1	496	S	Late embryogenesis abundant protein 76 [Toxocara canis] GN=Tcan_09539	Tcan_09539	0.777013	1.35551e-74	212.93	2	GS(0.777)S(0.223)PDEHTFDR	2.4411	2	2721800
anatomical structure development	KHN86485.1	667	T	Serine/threonine-protein kinase akt-1 [Toxocara canis] GN=akt-1	akt-1	1	2.03391e-99	240.17	2	EFTNAPVQLT(1)PPPAR	-1.1317	1	2069300	1	1.79084e-211	276.47	2	EFTNAPVQLT(1)PPPAR	1.663	3	2451700	1	1.94605e-117	269.09	2	EFTNAPVQLT(1)PPPAR	1.8752	1	1334200
anatomical structure development	KHN72780.1	643	S	Putative RNA-binding protein EEED8.10 [Toxocara canis] GN=EEED8.10	EEED8.10									0.94183	0.0303132	46.358	2	T(0.006)WS(0.942)HS(0.052)AIEFMK	4.42	1	76058
anatomical structure development	KHN74434.1	626	S	Calponin homology domain-containing protein [Toxocara canis] GN=Tcan_15002	Tcan_15002	0.965531	0.00459008	99.668	2	EMLT(0.034)S(0.966)RET(0.001)LEK	-1.1221	2	1184500	0.760319	0.00641135	58.338	2	EMLT(0.12)S(0.76)RET(0.12)LEK	0.66349	1	311470
anatomical structure development	KHN73458.1	77	S	Ras-related protein Rab-7a [Toxocara canis] GN=RAB7A	RAB7A	1	1.02146e-10	101.64	2	FQS(1)LGVAFYR	-1.4015	1	44672	1	0.00586366	72.846	2	FQS(1)LGVAFYR	-2.1881	1	43151	1	9.09337e-06	124.06	2	FQS(1)LGVAFYR	-2.3055	1	38988
anatomical structure development	KHN74823.1	538	S	hypothetical protein Tcan_14158 [Toxocara canis] GN=Tcan_14158	Tcan_14158																	0.961135	0.00317184	119.94	2	RPS(0.039)S(0.961)PIEK	0.57859	1	198220
anatomical structure development	KHN74434.1	920	S	Calponin homology domain-containing protein [Toxocara canis] GN=Tcan_15002	Tcan_15002	0.999997	0.0014146	92.747	2	TPNIS(1)EHELR	2.2575	1	800350	0.999905	0.000807198	58.338	2	TPNIS(1)EHELR	0.99144	1	862460	0.999965	0.00888238	58.338	2	TPNIS(1)EHELR	-0.34476	1	892640
anatomical structure development	KHN83928.1	1797	S	Microtubule-associated protein futsch [Toxocara canis] GN=futsch	futsch	0.959836	1.68836e-06	105.78	2	LS(0.96)S(0.04)GDSDDVCAAFK	-1.2128	1	499940									0.947631	0.0221653	77.696	2	LS(0.948)S(0.052)GDSDDVCAAFK	1.7064	1	409270
anatomical structure development	KHN76665.1	301	T	Paramyosin [Toxocara canis] GN=Tcan_14933	Tcan_14933	0.951312	0.00383947	95.345	2	LALANT(0.049)EIT(0.951)QWK	-0.78863	1	58968	0.945118	0.0260884	72.031	2	LALANT(0.055)EIT(0.945)QWK	0.86474	1	33855	0.996589	4.0536e-06	99.668	2	LALANT(0.003)EIT(0.997)QWK	0.66295	1	32250
anatomical structure development	KHN76665.1	238	Y	Paramyosin [Toxocara canis] GN=Tcan_14933	Tcan_14933	1	0.00133283	57.888	2	Y(1)QLAQQLEEAR	-2.2814	1	122060	1	2.12973e-40	178.94	2	Y(1)QLAQQLEEAR	-3.8974	1	104790	1	0.00207143	111.61	2	Y(1)QLAQQLEEAR	-3.595	1	119640
anatomical structure development	KHN76665.1	709	S	Paramyosin [Toxocara canis] GN=Tcan_14933	Tcan_14933									1	0.00165695	59.625	3	AVEQLHEEQEHS(1)MK	-6.6566	1	18616
anatomical structure development	KHN76665.1	89	S	Paramyosin [Toxocara canis] GN=Tcan_14933	Tcan_14933									0.975996	1.64969e-105	240.17	2	LEDAEGTT(0.024)DS(0.976)QIEANR	-1.417	1	866350	0.999972	7.63918e-261	291.17	2	LEDAEGTTDS(1)QIEANR	-2.5461	1	904670
anatomical structure development	KHN88997.1	341	S	SHC-transforming protein 1 [Toxocara canis] GN=SHC1	SHC1	0.999705	0.000549222	76.494	4	KQS(1)QVFETIVQLIEHHR	5.0874	1	34847	0.999978	0.00149907	84.144	4	KQS(1)QVFETIVQLIEHHR	4.6269	1	37866	0.999987	3.52893e-12	85.443	4	KQS(1)QVFETIVQLIEHHR	1.9323	1	42571
anatomical structure development	KHN76665.1	87	T	Paramyosin [Toxocara canis] GN=Tcan_14933	Tcan_14933									0.779158	0.0118813	78.75	2	LEDAEGT(0.095)T(0.779)DS(0.126)QIEANR	-1.0719	1	155390	0.911961	1.89867e-11	104.15	2	LEDAEGT(0.064)T(0.912)DS(0.024)QIEANR	-2.4548	1	185730
anatomical structure development	KHN76665.1	10	S	Paramyosin [Toxocara canis] GN=Tcan_14933	Tcan_14933																	0.883736	1.1274e-05	135.63	2	S(0.116)PS(0.884)AALYK	1.2377	2	91921000
anatomical structure development	KHN82029.1	66	T	Ubiquitin-60S ribosomal protein L40 [Toxocara canis] GN=ubq-2	ubq-2									0.778224	0.0148529	144.47	2	ES(0.222)T(0.778)LHLVLR	-2.5402	1	315610	0.995832	0.000664616	162.8	2	ES(0.004)T(0.996)LHLVLR	-1.4975	1	336470
anatomical structure development	KHN88350.1	34	S	Small ubiquitin-related modifier [Toxocara canis] GN=smo-1	smo-1									1	0.0102363	63.947	2	VVGQDS(1)NEVHFR	2.6575	1	46731	1	0.00927172	70.598	2	VVGQDS(1)NEVHFR	2.4916	1	50232
anatomical structure development	KHN84563.1	144	S	Histone deacetylase 4 [Toxocara canis] GN=hda-4	hda-4	0.973977	0.00819623	58.045	2	S(0.005)YS(0.974)GS(0.021)GQTISQLTR	-5.9088	1	53669
anatomical structure development	KHN78538.1	157	T	S-phase kinase-associated protein 1 [Toxocara canis] GN=Skp1	Skp1	1	8.70471e-47	194.55	2	NDFT(1)PEEEEQIRK	1.3961	3	882500	1	2.10013e-21	176	2	NDFT(1)PEEEEQIRK	-3.0559	2	786910	1	0.000370095	144.38	2	NDFT(1)PEEEEQIR	0.84762	1	633630
anatomical structure development	KHN73462.1	279	S	Troponin T [Toxocara canis] GN=mup-2	mup-2	1	2.03493e-13	132.63	2	GLDPDEAAAS(1)PHPPK	2.017	1	1086400	1	1.26058e-20	143.25	2	GLDPDEAAAS(1)PHPPK	2.0125	2	2506400
anatomical structure development	KHN87978.1	1393	S	Kinesin-like protein [Toxocara canis] GN=unc-104	unc-104	1	0.00502286	54.912	2	GDS(1)LIFEHQWELEK	4.814	1	53430	1	0.00500012	53.193	2	GDS(1)LIFEHQWELEK	1.9206	1	77580	1	7.41581e-05	75.969	2	GDS(1)LIFEHQWELEK	2.4444	1	102060
anatomical structure development	KHN76643.1	3612	S	Plectin [Toxocara canis] GN=Plec	Plec	1	6.86023e-09	67.199	3	S(1)LIDDPQALADLQHEFLDNLAK	-1.2705	1	60756
anatomical structure development	KHN84563.1	259	S	Histone deacetylase 4 [Toxocara canis] GN=hda-4	hda-4	1	0.0264082	86.838	2	KVNS(1)EPNLK	-1.527	1	220500
anatomical structure development	KHN84072.1	589	T	cAMP-dependent protein kinase catalytic subunit [Toxocara canis] GN=kin-1	kin-1	0.99994	8.26201e-134	163.8	2	TWT(1)LCGTPEYLAPEIILSK	-1.2052	2	2219600	0.999735	3.05403e-88	213.56	2	TWT(1)LCGTPEYLAPEIILSK	-0.20049	2	1767700	0.999658	1.03777e-132	166.29	2	TWT(1)LCGTPEYLAPEIILSK	-2.6203	2	1379400
anatomical structure development	KHN84072.1	780	S	cAMP-dependent protein kinase catalytic subunit [Toxocara canis] GN=kin-1	kin-1									0.8116	4.97193e-05	51.399	2	GPGDASNFDDY(0.004)EEEPLRIS(0.812)GT(0.184)EK	-1.1712	1	258480
anatomical structure development	KHN88680.1	265	T	Glucose-6-phosphate isomerase [Toxocara canis] GN=GPI	GPI									0.930867	0.0157926	64.56	2	T(0.027)FT(0.931)T(0.042)QETITNAESAK	6.4535	1	80571
anatomical structure development	KHN76665.1	820	S	Paramyosin [Toxocara canis] GN=Tcan_14933	Tcan_14933	0.996043	2.88856e-06	117.03	2	QLGEAES(0.996)LT(0.004)MANIQR	-2.5142	1	139660	0.87098	0.00203186	88.421	2	QLGEAES(0.871)LT(0.129)MANIQR	3.1609	2	423660	0.992864	1.03943e-07	140.3	2	QLGEAES(0.993)LT(0.007)MANIQR	2.6727	2	475390
anatomical structure development	KHN88882.1	29	Y	Elongation factor 1-alpha [Toxocara canis] GN=Tcan_02609	Tcan_02609	0.998649	0.00117402	44.82	2	STT(0.001)T(0.001)GHLIY(0.999)K	0.18183	1	15398
anatomical structure development	KHN83304.1	315	S	Transmembrane protein [Toxocara canis] GN=TMEM184B	TMEM184B	0.751788	7.40947e-05	115.35	2	PVTLQS(0.039)IS(0.752)S(0.105)S(0.105)LK	-4.7246	1	29279
anatomical structure development	KHN76665.1	54	S	Paramyosin [Toxocara canis] GN=Tcan_14933	Tcan_14933	1	1.06986e-24	128.41	2	LLQEDLDS(1)ERELR	3.8463	3	1027200	1	1.98621e-32	159.75	2	LLQEDLDS(1)ERELR	1.9394	2	1146800	1	1.14252e-11	161.23	2	LLQEDLDS(1)ERELR	2.6345	2	1416700
anatomical structure development	KHN83304.1	317	S	Transmembrane protein [Toxocara canis] GN=TMEM184B	TMEM184B									0.85226	6.0395e-05	155.28	2	PVTLQSIS(0.039)S(0.109)S(0.852)LK	1.7263	1	35796
anatomical structure development	KHN76665.1	612	S	Paramyosin [Toxocara canis] GN=Tcan_14933	Tcan_14933	0.999949	0.000367626	116.28	2	KVS(1)ALSAELEECK	1.6391	1	478830									0.999881	0.000116362	110.09	2	KVS(1)ALSAELEECK	1.127	1	406560
anatomical structure development	KHN76665.1	849	S	Paramyosin [Toxocara canis] GN=Tcan_14933	Tcan_14933	0.998381	1.90651e-75	199.04	2	ADQAES(0.002)S(0.998)LHLIR	0.75243	1	1647100	0.887326	5.38438e-15	173.26	2	ADQAES(0.113)S(0.887)LHLIR	2.2075	1	1584700
anatomical structure development	KHN88680.1	37	S	Glucose-6-phosphate isomerase [Toxocara canis] GN=GPI	GPI									0.999795	0.0248508	41.796	2	AYFNS(1)HGK	-0.76859	1	31622
anatomical structure development	KHN77850.1	635	S	Junctophilin-3 [Toxocara canis] GN=JPH3	JPH3																	0.973277	0.0110307	48.801	3	MS(0.973)LS(0.026)DDHYDQYMMAANPSHAK	-1.0883	1	155280
anatomical structure development	KHN80136.1	3871	S	Basement membrane proteoglycan [Toxocara canis] GN=unc-52	unc-52																	0.999971	0.0293444	50.834	1	S(1)FDRHLSR	-3.8549	1	706300
anatomical structure development	KHN88680.1	269	T	Glucose-6-phosphate isomerase [Toxocara canis] GN=GPI	GPI	0.999713	1.13469e-12	111.75	2	TFTTQET(1)ITNAESAK	-2.4858	1	48341	0.754499	0.0191904	60.734	2	TFT(0.009)T(0.17)QET(0.754)IT(0.065)NAES(0.001)AK	-5.7966	1	41351
anatomical structure development	KHN76665.1	8	S	Paramyosin [Toxocara canis] GN=Tcan_14933	Tcan_14933	0.995662	3.7648e-17	179.36	2	S(0.996)PS(0.004)AALYK	-4.8546	4	6704600	0.982606	4.28833e-07	136.39	2	SGSLYRS(0.983)PS(0.017)AALYK	-1.0019	3	1734500
anatomical structure development	KHN88680.1	266	T	Glucose-6-phosphate isomerase [Toxocara canis] GN=GPI	GPI	0.98114	0.00118963	78.71	2	TFT(0.019)T(0.981)QETITNAESAK	1.2972	1	169540	0.969625	0.00209092	69.369	2	TFT(0.03)T(0.97)QETITNAESAK	1.8803	1	164060	0.988173	1.81811e-08	109.16	2	TFT(0.012)T(0.988)QETITNAESAK	4.2364	2	208580
anatomical structure development	KHN76643.1	3601	S	Plectin [Toxocara canis] GN=Plec	Plec	0.845683	0.00268281	84.999	2	S(0.041)S(0.113)S(0.846)EAMSGGDR	1.9699	1	118600	0.764127	0.0195428	56.938	2	S(0.118)S(0.118)S(0.764)EAMSGGDR	-0.63911	1	130660	0.880568	8.18892e-06	104.04	2	S(0.006)S(0.113)S(0.881)EAMSGGDR	0.34979	1	121730
anatomical structure development	KHN79910.1	131	T	Serine/threonine-protein kinase sgk-1 [Toxocara canis] GN=sgk-1	sgk-1	1	0.0100384	94.119	2	PSDFDFLKT(1)IGK	2.2986	1	31370	0.999999	0.00218446	83.061	2	PSDFDFLKT(1)IGK	2.1549	1	30219	1	1.24089e-06	96.27	2	PSDFDFLKT(1)IGK	-1.8117	1	32880
anatomical structure development	KHN72701.1	1289	S	Spectrin beta chain, non-erythrocytic 5 [Toxocara canis] GN=SPTBN5	SPTBN5	0.984412	8.3262e-66	133.29	3	GHEAFLEINTLGDS(0.016)VES(0.984)VENLLK	-1.387	1	30898	0.996286	3.25804e-27	103.04	3	GHEAFLEINTLGDS(0.004)VES(0.996)VENLLK	-0.33125	1	24932	0.99562	8.54722e-28	90.828	3	GHEAFLEINTLGDS(0.004)VES(0.996)VENLLK	-1.2932	1	20561
anatomical structure development	KHN80459.1	137	S	Myosin-3 [Toxocara canis] GN=myo-3	myo-3									0.953829	0.00080272	52.863	2	LPIYS(0.046)ES(0.954)IIR	-0.98843	1	30257	0.99555	0.000368847	58.313	2	LPIYS(0.004)ES(0.996)IIR	-2.1042	1	32364
anatomical structure development	KHN82508.1	194	S	Sodium/potassium-transporting ATPase subunit alpha [Toxocara canis] GN=Atpalpha	Atpalpha									0.942359	0.00455995	52.773	2	VDNS(0.054)S(0.942)LT(0.003)GESEPQS(0.001)R	-1.8309	1	56682	0.871174	6.64533e-10	95.263	2	VDNS(0.129)S(0.871)LTGESEPQSR	-3.5082	1	85492
anatomical structure development	KHN81197.1	157	T	Calcium/calmodulin-dependent protein kinase type II [Toxocara canis] GN=unc-43	unc-43	1	0.0226181	111.98	2	TLNHENT(1)VVR	0.83638	1	140910									1	0.0298686	79.235	2	TLNHENT(1)VVR	0.77516	1	191470
anatomical structure development	KHN80459.1	1505	S	Myosin-3 [Toxocara canis] GN=myo-3	myo-3									1	1.35706e-13	108.41	2	TAQDELLEQIES(1)LRR	1.3435	1	43340	0.999996	7.76363e-05	55.354	2	TAQDELLEQIES(1)LRR	0.57814	1	36932
anatomical structure development	KHN72701.1	1912	S	Spectrin beta chain, non-erythrocytic 5 [Toxocara canis] GN=SPTBN5	SPTBN5	0.99763	0.00263995	86.243	2	HAS(0.998)IPS(0.002)ELGK	1.9362	2	32132	0.999934	1.5392e-08	143.22	2	HAS(1)IPSELGK	3.4152	1	36055	0.999999	0.0086614	156.14	2	HAS(1)IPSELGK	3.9086	1	29341
anatomical structure development	KHN79010.1	1430	S	Myosin-4 [Toxocara canis] GN=unc-54	unc-54	1	1.60829e-07	136.39	2	LVS(1)DLDDAQVDVER	1.3812	1	466840	1	0.000265207	80.049	2	LVS(1)DLDDAQVDVER	1.3042	1	207860
anatomical structure development	KHN87074.1	13	S	Ribonucleoside-diphosphate reductase large subunit [Toxocara canis] GN=rnr-1	rnr-1																	0.876548	0.0163164	71.219	2	RLPS(0.877)T(0.123)YVVK	-2.8543	1	37562
anatomical structure development	KHN81197.1	139	T	Calcium/calmodulin-dependent protein kinase type II [Toxocara canis] GN=unc-43	unc-43	0.990095	1.21194e-07	108.6	2	ESSES(0.001)S(0.009)QT(0.99)IDEQDGDK	-2.1095	1	102420	0.991562	1.97953e-15	145.18	2	ESSES(0.001)S(0.007)QT(0.992)IDEQDGDK	-3.1278	1	87685
anatomical structure development	KHN74434.1	916	T	Calponin homology domain-containing protein [Toxocara canis] GN=Tcan_15002	Tcan_15002	0.999909	0.0249417	72.311	3	FGEKT(1)PNISEHELR	-1.0138	1	80089	0.999412	0.0209522	60.734	3	FGEKT(0.999)PNIS(0.001)EHELR	-2.6931	1	77441
anatomical structure development	KHN79636.1	197	T	putative U3 small nucleolar RNA-associated protein 11 [Toxocara canis] GN=C16C10.2	C16C10.2	0.995343	0.0220665	41.188	2	KFDPIQY(0.005)FDT(0.995)PQQLIDRR	3.272	1	20188000
anatomical structure development	KHN83127.1	4	S	Myosin-2 essential light chain [Toxocara canis] GN=Mlc-c	Mlc-c	0.933286	0.000188437	135.21	2	VS(0.042)S(0.933)T(0.025)EEQLSECR	0.95687	3	496890	0.838584	4.03252e-05	97.084	2	VS(0.02)S(0.839)T(0.142)EEQLSECR	-0.37692	1	401730	0.909297	0.000328123	117.41	2	VS(0.06)S(0.909)T(0.03)EEQLSECR	4.0961	2	523260
anatomical structure development	KHN88357.1	2329	S	Spectrin alpha chain [Toxocara canis] GN=alpha-Spec	alpha-Spec	0.976022	0.00229283	59.625	2	ETENIQS(0.007)S(0.017)EEIES(0.976)AFR	3.2588	1	28463
anatomical structure development	KHN88710.1	389	S	hypothetical protein Tcan_11568, partial [Toxocara canis] GN=Tcan_11568	Tcan_11568	0.962434	0.0241634	57.042	2	NQQNS(0.962)PT(0.037)LFESR	-0.083826	1	65478	0.988895	0.00616887	58.508	2	NQQNS(0.989)PT(0.011)LFESR	-0.60832	1	85240	0.992687	0.00029197	77.431	2	NQQNS(0.993)PT(0.007)LFESR	-1.4647	1	88975
anatomical structure development	KHN80459.1	85	S	Myosin-3 [Toxocara canis] GN=myo-3	myo-3									1	0.00469269	69.369	2	EEVQEMNPPKFS(1)K	2.7355	1	133270
anatomical structure development	KHN84993.1	25	S	RILP-like -like protein [Toxocara canis] GN=Tcan_07099	Tcan_07099									0.999839	0.000554752	67.199	3	HITVVDVYDLAAS(1)IGKDFER	-0.9811	1	18646	0.994046	4.33429e-05	54.877	3	HITVVDVY(0.006)DLAAS(0.994)IGKDFER	0.8111	1	17195
anatomical structure development	KHN80459.1	1308	S	Myosin-3 [Toxocara canis] GN=myo-3	myo-3	1	5.61014e-65	208.01	2	QVEDLENQVNS(1)LHR	-5.1354	1	77842	1	9.03009e-13	144.16	2	QVEDLENQVNS(1)LHR	-4.4171	1	97137	1	1.42563e-17	173.26	2	QVEDLENQVNS(1)LHR	-5.2706	1	101530
anatomical structure development	KHN83264.1	231	S	Tubulin alpha chain [Toxocara canis] GN=Tcan_18435	Tcan_18435	0.999974	6.49307e-05	74.778	2	LIS(1)QVVSSITASLR	-2.9092	1	19763	0.999996	0.00514194	84.071	2	LIS(1)QVVSSITASLR	-1.807	1	18282
anatomical structure development	KHN72701.1	2772	S	Spectrin beta chain, non-erythrocytic 5 [Toxocara canis] GN=SPTBN5	SPTBN5	0.999991	0.0116727	85.813	2	HS(1)LLTENR	-0.39272	2	1136000	0.999994	0.000306461	97.594	2	HS(1)LLTENR	-1.2153	2	904290	0.999945	0.00191231	108.5	2	RHS(1)LLTENR	-3.3094	1	666200
anatomical structure development	KHN72701.1	937	S	Spectrin beta chain, non-erythrocytic 5 [Toxocara canis] GN=SPTBN5	SPTBN5	1	0.00897299	110.88	2	RLLS(1)DMIK	-3.955	1	326640	1	0.00117476	94.66	2	RLLS(1)DMIK	-2.7171	1	349990	1	0.0101195	96.946	2	RLLS(1)DMIK	-2.4348	1	345680
anatomical structure development	KHN80459.1	1155	S	Myosin-3 [Toxocara canis] GN=myo-3	myo-3	1	0.00853937	76.85	2	ELEELS(1)ER	3.317	1	35363	1	0.00106479	86.205	1	ELEELS(1)ER	-3.0661	2	122590	1	0.000757583	92.732	1	ELEELS(1)ER	-3.1222	2	123830
anatomical structure development	KHN77850.1	249	S	Junctophilin-3 [Toxocara canis] GN=JPH3	JPH3									0.861187	0.0196766	48.701	2	VT(0.001)S(0.007)IT(0.131)GS(0.861)LR	-0.73143	1	37448	0.954026	0.0110727	81.799	2	VTS(0.001)IT(0.045)GS(0.954)LR	-1.9416	1	45374
anatomical structure development	KHN88835.1	231	S	U1 small nuclear ribonucleoprotein 70 kDa [Toxocara canis] GN=RNU1	RNU1	0.888811	0.0121571	134.2	2	S(0.111)YS(0.889)HDRDSR	-2.3333	1	270240	0.99997	4.00082e-07	156.14	2	SYS(1)HDRDSR	-3.142	1	297440	0.99986	5.65126e-05	110.44	2	SYS(1)HDRDSR	-2.7372	1	284600
anatomical structure development	KHN88835.1	236	S	U1 small nuclear ribonucleoprotein 70 kDa [Toxocara canis] GN=RNU1	RNU1	0.999941	0.0202385	65.408	2	SYSHDRDS(1)RDR	-2.8638	1	74037
anatomical structure development	KHN88357.1	1176	S	Spectrin alpha chain [Toxocara canis] GN=alpha-Spec	alpha-Spec	1	3.45113e-12	144.38	2	EQQLGS(1)AHEVQR	-3.4888	1	268970	1	0.000450131	105.78	2	EQQLGS(1)AHEVQR	-1.3632	1	219540	1	0.000198309	128.28	2	EQQLGS(1)AHEVQR	-3.222	1	232260
anatomical structure morphogenesis	KHN78150.1	159	S	Inosine-5'-monophosphate dehydrogenase [Toxocara canis] GN=T22D1.3	T22D1.3																	0.959252	0.00604484	99.34	2	LLGLVT(0.041)S(0.959)R	1.3626	1	45523
anatomical structure morphogenesis	KHN86670.1	70	T	MAGUK p55 subfamily member 5 [Toxocara canis] GN=MPP5	MPP5	0.998073	0.00828691	63.766	3	LQS(0.981)LENT(0.998)NHS(0.02)K	0.27221	2	994010	0.984793	0.00377713	63.766	2	LQS(1)LENT(0.985)NHS(0.015)K	-5.1043	1	807020	0.999399	0.00964794	59.67	2	LQS(1)LENT(0.999)NHS(0.001)K	-4.6784	2	975620
anatomical structure morphogenesis	KHN79010.1	1325	S	Myosin-4 [Toxocara canis] GN=unc-54	unc-54	0.993268	0.000112762	42.959	3	GQLT(0.001)S(0.006)QLEEARQS(0.993)LDEEAR	-1.1996	1	88040	0.999802	2.69271e-15	86.036	3	GQLTSQLEEARQS(1)LDEEAR	-5.0515	1	85634	0.999984	2.41593e-11	81.867	3	GQLTSQLEEARQS(1)LDEEAR	-1.2182	1	108260
anatomical structure morphogenesis	KHN86921.1	199	S	Nascent polypeptide-associated complex subunit alpha [Toxocara canis] GN=Y65B4BR.5	Y65B4BR.5	1	0	269.54	2	ANVTQAEQEDES(1)DQEGEIDATGIEEK	-2.3047	6	20563000	1	4.79799e-161	218.03	2	ANVTQAEQEDES(1)DQEGEIDATGIEEK	-0.018577	8	16248000	1	0	295.61	2	ANVTQAEQEDES(1)DQEGEIDATGIEEK	-1.1483	8	13415000
anatomical structure morphogenesis	KHN78052.1	434	S	PDZ and LIM domain protein Zasp [Toxocara canis] GN=Zasp52	Zasp52	0.993608	0.00233448	99.276	2	TQSPIS(0.994)PS(0.006)NR	0.5651	1	465320	0.953571	0.00453267	89.382	2	TQSPIS(0.954)PS(0.046)NR	3.8605	1	966080	0.998669	0.00109657	103.76	2	TQSPIS(0.999)PS(0.001)NR	2.065	1	1134400
anatomical structure morphogenesis	KHN86580.1	66	T	Spectrin beta chain, non-erythrocytic 1 [Toxocara canis] GN=SPTBN1	SPTBN1	0.999998	5.78813e-15	139.61	3	MKT(1)WEDYGSIDMHGHLDR	-2.2208	10	2632200	1	2.74148e-66	172.73	3	MKT(1)WEDYGSIDMHGHLDR	0.47079	7	2219200	1	2.62694e-24	168.43	3	MKT(1)WEDYGSIDMHGHLDR	-1.0324	8	2565600
anatomical structure morphogenesis	KHN79010.1	1430	S	Myosin-4 [Toxocara canis] GN=unc-54	unc-54	1	1.60829e-07	136.39	2	LVS(1)DLDDAQVDVER	1.3812	1	466840	1	0.000265207	80.049	2	LVS(1)DLDDAQVDVER	1.3042	1	207860
anatomical structure morphogenesis	KHN79010.1	1044	S	Myosin-4 [Toxocara canis] GN=unc-54	unc-54	1	8.47507e-24	107.43	2	LEQSLDDLEDS(1)LEREK	0.6259	2	148300	1	1.89401e-27	118.42	2	LEQSLDDLEDS(1)LEREK	3.9014	2	174980	1	1.16192e-10	123.83	2	LEQSLDDLEDS(1)LER	2.9355	2	204370
anatomical structure morphogenesis	KHN88680.1	265	T	Glucose-6-phosphate isomerase [Toxocara canis] GN=GPI	GPI									0.930867	0.0157926	64.56	2	T(0.027)FT(0.931)T(0.042)QETITNAESAK	6.4535	1	80571
anatomical structure morphogenesis	KHN87116.1	14	S	Proteasome subunit alpha type-1 [Toxocara canis] GN=pas-6	pas-6	0.997844	0.00330103	62.804	2	NQYDSDVT(0.002)VWS(0.998)PQGR	-2.5629	1	92558
anatomical structure morphogenesis	KHN88680.1	269	T	Glucose-6-phosphate isomerase [Toxocara canis] GN=GPI	GPI	0.999713	1.13469e-12	111.75	2	TFTTQET(1)ITNAESAK	-2.4858	1	48341	0.754499	0.0191904	60.734	2	TFT(0.009)T(0.17)QET(0.754)IT(0.065)NAES(0.001)AK	-5.7966	1	41351
anatomical structure morphogenesis	KHN75612.1	1067	S	Dynamin [Toxocara canis] GN=dyn-1	dyn-1	0.982943	0.0204215	47.361	2	S(0.017)NGPS(0.983)PVPR	-1.6251	1	40881	0.994217	0.0249937	40.861	2	S(0.006)NGPS(0.994)PVPR	-1.6631	1	42819	0.999901	0.0261651	65.879	2	SNGPS(1)PVPR	0.24328	1	43716
anatomical structure morphogenesis	KHN86670.1	66	S	MAGUK p55 subfamily member 5 [Toxocara canis] GN=MPP5	MPP5	0.995662	0.00828691	63.766	2	LQS(0.996)LENT(0.985)NHS(0.019)K	-4.5351	2	994010	0.999846	0.00377713	63.766	2	LQS(1)LENT(0.985)NHS(0.015)K	-5.1043	1	807020	0.999599	0.00964794	59.67	2	LQS(1)LENT(0.999)NHS(0.001)K	-4.6784	2	975620
anatomical structure morphogenesis	KHN83811.1	199	S	Sorting nexin-2 [Toxocara canis] GN=Snx2	Snx2	0.855513	0.00460804	58.794	2	ANS(0.856)T(0.144)AALSGAGVK	1.4013	1	86754	0.902221	0.0248416	56.473	2	ANS(0.902)T(0.098)AALSGAGVK	-1.5645	1	99832
anatomical structure morphogenesis	KHN73843.1	671	S	Golgi-specific brefeldin A-resistance guanine nucleotide exchange factor 1 [Toxocara canis] GN=GBF1	GBF1									0.953785	0.0302926	41.824	2	GYT(0.046)S(0.954)DDPQR	-1.0647	1	74512	0.861802	0.0266467	43.306	2	GY(0.001)T(0.137)S(0.862)DDPQR	-1.7007	1	78222
anatomical structure morphogenesis	KHN83579.1	548	Y	hypothetical protein Tcan_18773 [Toxocara canis] GN=Tcan_18773	Tcan_18773									0.9972	0.00114547	98.009	2	EDLDFS(0.003)Y(0.997)R	-2.3926	1	121730	0.976953	8.80573e-05	121.31	2	EDLDFS(0.023)Y(0.977)R	-2.1027	1	152400
anatomical structure morphogenesis	KHN88680.1	266	T	Glucose-6-phosphate isomerase [Toxocara canis] GN=GPI	GPI	0.98114	0.00118963	78.71	2	TFT(0.019)T(0.981)QETITNAESAK	1.2972	1	169540	0.969625	0.00209092	69.369	2	TFT(0.03)T(0.97)QETITNAESAK	1.8803	1	164060	0.988173	1.81811e-08	109.16	2	TFT(0.012)T(0.988)QETITNAESAK	4.2364	2	208580
anatomical structure morphogenesis	KHN87676.1	1105	S	Myosin-4 [Toxocara canis] GN=unc-54	unc-54									0.99792	0.0049572	115.05	2	LEEEQS(0.998)IVS(0.002)K	1.6133	1	62931	0.998082	0.00749257	84.102	2	LEEEQS(0.998)IVS(0.002)K	6.9347	1	53493
anatomical structure morphogenesis	KHN77145.1	629	S	hypothetical protein Tcan_07001 [Toxocara canis] GN=Tcan_07001	Tcan_07001	0.999996	1.67078e-13	157.67	2	YAS(1)LPTLDASDAR	-1.2968	1	2493800	0.99994	1.69508e-07	141.87	2	YAS(1)LPTLDASDAR	3.1354	1	2427700	0.999999	2.82413e-15	160.07	2	YAS(1)LPTLDASDAR	0.11775	1	2281400
anatomical structure morphogenesis	KHN88680.1	37	S	Glucose-6-phosphate isomerase [Toxocara canis] GN=GPI	GPI									0.999795	0.0248508	41.796	2	AYFNS(1)HGK	-0.76859	1	31622
anatomical structure morphogenesis	KHN87676.1	1576	S	Myosin-4 [Toxocara canis] GN=unc-54	unc-54	1	1.30955e-05	92.319	2	AQVEVAQIRS(1)EVEK	0.98398	1	51965
anatomical structure morphogenesis	KHN74823.1	538	S	hypothetical protein Tcan_14158 [Toxocara canis] GN=Tcan_14158	Tcan_14158																	0.961135	0.00317184	119.94	2	RPS(0.039)S(0.961)PIEK	0.57859	1	198220
anatomical structure morphogenesis	KHN87676.1	1606	S	Myosin-4 [Toxocara canis] GN=unc-54	unc-54	0.998896	2.31383e-07	130.12	2	ALESMQAS(0.999)LEAES(0.001)K	3.8818	2	246850	0.999927	2.45009e-09	142.73	2	ALESMQAS(1)LEAESK	3.2075	3	252170	0.999324	2.38878e-07	103.63	2	ALESMQAS(0.999)LEAES(0.001)K	2.7862	1	192240
anatomical structure morphogenesis	KHN87757.1	1027	S	Kinesin heavy chain [Toxocara canis] GN=unc-116	unc-116									0.91988	0.00147616	96.183	2	TPTGTEPNEDEYLS(0.08)S(0.92)PAQK	-1.4617	1	73816	0.866383	3.59556e-20	104.3	2	TPTGTEPNEDEYLS(0.134)S(0.866)PAQK	-2.0295	1	115720
anatomical structure morphogenesis	KHN76633.1	565	Y	Moesin/ezrin/radixin -like protein 1 [Toxocara canis] GN=Moe	Moe	0.97867	0.00555776	55.782	2	DAQQVT(0.021)EY(0.979)DLLHMENK	2.5793	1	124640	0.992805	0.00563261	47.915	2	DAQQVT(0.007)EY(0.993)DLLHMENK	3.9173	1	110970	0.831175	2.01439e-05	76.563	2	DAQQVT(0.169)EY(0.831)DLLHMENK	2.8652	1	123850
anatomical structure morphogenesis	KHN85583.1	290	S	Serine/threonine-protein kinase 25 [Toxocara canis] GN=STK25	STK25	0.999808	0.0059509	69.915	2	EPS(1)PDGTIVNR	-3.0674	1	943760	0.999996	0.00595742	74.424	2	EPS(1)PDGTIVNR	-0.023954	1	599680	0.999996	0.00920559	80.623	2	EPS(1)PDGTIVNR	0.22851	1	531780
anatomical structure morphogenesis	KHN77145.1	508	S	hypothetical protein Tcan_07001 [Toxocara canis] GN=Tcan_07001	Tcan_07001									0.801884	0.00322029	44.584	2	IS(0.802)NDT(0.17)S(0.028)VNSTIPQQDR	-3.5935	1	199300	0.973961	3.63833e-09	104.47	2	IS(0.974)NDT(0.023)S(0.004)VNSTIPQQDR	-4.4186	1	196910
anatomical structure morphogenesis	KHN73458.1	77	S	Ras-related protein Rab-7a [Toxocara canis] GN=RAB7A	RAB7A	1	1.02146e-10	101.64	2	FQS(1)LGVAFYR	-1.4015	1	44672	1	0.00586366	72.846	2	FQS(1)LGVAFYR	-2.1881	1	43151	1	9.09337e-06	124.06	2	FQS(1)LGVAFYR	-2.3055	1	38988
anatomical structure morphogenesis	KHN78052.1	151	S	PDZ and LIM domain protein Zasp [Toxocara canis] GN=Zasp52	Zasp52	0.999839	7.0956e-14	96.78	2	IWKPS(1)ITENTEYNR	-0.011015	1	746780									0.973509	3.85417e-24	97.268	2	IWKPS(0.974)IT(0.026)ENTEYNR	1.0425	2	796670
anatomical structure morphogenesis	KHN78052.1	423	S	PDZ and LIM domain protein Zasp [Toxocara canis] GN=Zasp52	Zasp52	0.99845	8.50164e-12	155.34	2	RPLS(0.001)IS(0.998)PT(0.001)PWK	1.7098	2	5015200	0.982086	0.00560933	137.4	2	RPLS(0.001)IS(0.982)PT(0.017)PWK	1.3536	2	5006300	0.999018	0.000359118	155.57	2	RPLS(0.001)IS(0.999)PTPWK	1.5129	2	4572900
anatomical structure morphogenesis	KHN78033.1	164	S	Desumoylating isopeptidase 2 [Toxocara canis] GN=desi2	desi2	0.999935	2.04008e-12	103.09	3	S(1)GDYTSAVVEHAQEAIEEGHSNR	0.26502	1	244190	0.997521	3.31512e-09	85.227	3	S(0.998)GDY(0.001)T(0.001)SAVVEHAQEAIEEGHSNR	1.5828	1	220280	0.999643	2.06857e-28	75.533	3	S(1)GDYTSAVVEHAQEAIEEGHSNR	0.32346	1	236200
anatomical structure morphogenesis	KHN77145.1	627	Y	hypothetical protein Tcan_07001 [Toxocara canis] GN=Tcan_07001	Tcan_07001	0.999835	0.00050348	83.775	2	Y(1)ASLPTLDASDAR	0.34316	1	57365	0.999365	0.0066401	68.49	2	Y(0.999)AS(0.001)LPTLDASDAR	1.5736	1	57757	0.999422	0.000172219	72.922	2	Y(0.999)AS(0.001)LPTLDASDAR	0.46054	1	62161
anatomical structure morphogenesis	KHN82135.1	640	S	Adducin-related protein 1 [Toxocara canis] GN=add-1	add-1									0.993474	0.00227516	62.705	2	PGS(0.993)AT(0.006)ETAER	-0.92799	1	106350
anatomical structure morphogenesis	KHN83144.1	235	S	Dual specificity mitogen-activated protein kinase kinase hemipterous [Toxocara canis] GN=hep	hep	1	2.15799e-41	177.64	2	LCDFGIAGQLIDS(1)RR	4.2324	2	257840	1	2.18272e-73	175.48	2	LCDFGIAGQLIDS(1)RR	2.7827	3	311930	1	4.00848e-08	107.84	2	LCDFGIAGQLIDS(1)RR	3.1075	3	337520
anatomical structure morphogenesis	KHN74812.1	676	S	NUAK family SNF1-like kinase 1 [Toxocara canis] GN=NUAK1	NUAK1																	1	0.0227546	80.815	2	LIQQQS(1)QELVR	-0.91582	1	19969
anatomical structure morphogenesis	KHN75643.1	206	S	Rab11 family-interacting protein 4A [Toxocara canis] GN=rab11fip4a	rab11fip4a	0.965215	8.25964e-58	132.33	3	FREEAQQDIDS(0.965)S(0.034)S(0.001)ELVEELSR	-2.8963	2	611950	0.837171	2.21839e-26	89.247	3	FREEAQQDIDS(0.837)S(0.154)S(0.008)ELVEELSR	-1.3832	1	177570
anatomical structure morphogenesis	KHN76665.1	849	S	Paramyosin [Toxocara canis] GN=Tcan_14933	Tcan_14933	0.998381	1.90651e-75	199.04	2	ADQAES(0.002)S(0.998)LHLIR	0.75243	1	1647100	0.887326	5.38438e-15	173.26	2	ADQAES(0.113)S(0.887)LHLIR	2.2075	1	1584700
anatomical structure morphogenesis	KHN82666.1	44	S	hypothetical protein Tcan_07504 [Toxocara canis] GN=Tcan_07504	Tcan_07504	0.912546	0.0071136	133.76	2	RS(0.003)S(0.913)FS(0.084)YR	-0.67235	1	3143100
anatomical structure morphogenesis	KHN82666.1	86	S	hypothetical protein Tcan_07504 [Toxocara canis] GN=Tcan_07504	Tcan_07504	0.993405	2.49582e-35	153.26	2	S(0.007)AS(0.993)NDFYRPITK	-1.7479	1	3322700	0.980641	4.27386e-30	166.48	1	S(0.019)AS(0.981)NDFYR	-0.22706	2	3592200
anatomical structure morphogenesis	KHN76665.1	612	S	Paramyosin [Toxocara canis] GN=Tcan_14933	Tcan_14933	0.999949	0.000367626	116.28	2	KVS(1)ALSAELEECK	1.6391	1	478830									0.999881	0.000116362	110.09	2	KVS(1)ALSAELEECK	1.127	1	406560
anatomical structure morphogenesis	KHN82666.1	84	S	hypothetical protein Tcan_07504 [Toxocara canis] GN=Tcan_07504	Tcan_07504																	0.878501	0.00105271	102.26	1	S(0.879)AS(0.121)NDFYR	0.51488	2	4396400
anatomical structure morphogenesis	KHN74156.1	810	S	Protein bicaudal D -like protein 1 [Toxocara canis] GN=Bicd1	Bicd1																	0.773948	0.000148239	43.727	3	AS(0.057)GRPGS(0.774)GS(0.167)DGS(0.003)GQLHR	0.50162	1	101880
anatomical structure morphogenesis	KHN76665.1	54	S	Paramyosin [Toxocara canis] GN=Tcan_14933	Tcan_14933	1	1.06986e-24	128.41	2	LLQEDLDS(1)ERELR	3.8463	3	1027200	1	1.98621e-32	159.75	2	LLQEDLDS(1)ERELR	1.9394	2	1146800	1	1.14252e-11	161.23	2	LLQEDLDS(1)ERELR	2.6345	2	1416700
anatomical structure morphogenesis	KHN86580.1	72	S	Spectrin beta chain, non-erythrocytic 1 [Toxocara canis] GN=SPTBN1	SPTBN1																	0.959547	3.90659e-06	42.888	3	TWEDY(0.04)GS(0.96)IDMHGHLDR	-2.9097	1	23402
anatomical structure morphogenesis	KHN85118.1	28	S	Profilin-3 [Toxocara canis] GN=pfn-3	pfn-3									1	0.00732924	58.508	2	AAICGFDGS(1)VWGK	1.6888	1	27466	1	7.17304e-05	53.773	2	AAICGFDGS(1)VWGK	-1.5481	1	20570
anatomical structure morphogenesis	KHN76665.1	820	S	Paramyosin [Toxocara canis] GN=Tcan_14933	Tcan_14933	0.996043	2.88856e-06	117.03	2	QLGEAES(0.996)LT(0.004)MANIQR	-2.5142	1	139660	0.87098	0.00203186	88.421	2	QLGEAES(0.871)LT(0.129)MANIQR	3.1609	2	423660	0.992864	1.03943e-07	140.3	2	QLGEAES(0.993)LT(0.007)MANIQR	2.6727	2	475390
anatomical structure morphogenesis	KHN74156.1	124	S	Protein bicaudal D -like protein 1 [Toxocara canis] GN=Bicd1	Bicd1									0.886504	0.000911981	59.997	3	S(0.113)EIDHEES(0.887)LLEETMNR	-2.3136	1	15973	0.968137	6.60383e-05	59.997	3	S(0.032)EIDHEES(0.968)LLEETMNR	-3.8022	1	12546
anatomical structure morphogenesis	KHN71029.1	108	Y	Tyrosine-protein kinase Fyn [Toxocara canis] GN=fyn	fyn	1	0.000167901	81.335	2	KLMEEDIY(1)EAR	1.4593	1	41981	1	0.000890921	132.44	2	KLMEEDIY(1)EAR	2.6116	1	41428	1	0.0123952	58.889	2	KLMEEDIY(1)EAR	2.9672	1	35557
anatomical structure morphogenesis	KHN76665.1	8	S	Paramyosin [Toxocara canis] GN=Tcan_14933	Tcan_14933	0.995662	3.7648e-17	179.36	2	S(0.996)PS(0.004)AALYK	-4.8546	4	6704600	0.982606	4.28833e-07	136.39	2	SGSLYRS(0.983)PS(0.017)AALYK	-1.0019	3	1734500
anatomical structure morphogenesis	KHN76665.1	10	S	Paramyosin [Toxocara canis] GN=Tcan_14933	Tcan_14933																	0.883736	1.1274e-05	135.63	2	S(0.116)PS(0.884)AALYK	1.2377	2	91921000
anatomical structure morphogenesis	KHN76665.1	301	T	Paramyosin [Toxocara canis] GN=Tcan_14933	Tcan_14933	0.951312	0.00383947	95.345	2	LALANT(0.049)EIT(0.951)QWK	-0.78863	1	58968	0.945118	0.0260884	72.031	2	LALANT(0.055)EIT(0.945)QWK	0.86474	1	33855	0.996589	4.0536e-06	99.668	2	LALANT(0.003)EIT(0.997)QWK	0.66295	1	32250
anatomical structure morphogenesis	KHN76665.1	87	T	Paramyosin [Toxocara canis] GN=Tcan_14933	Tcan_14933									0.779158	0.0118813	78.75	2	LEDAEGT(0.095)T(0.779)DS(0.126)QIEANR	-1.0719	1	155390	0.911961	1.89867e-11	104.15	2	LEDAEGT(0.064)T(0.912)DS(0.024)QIEANR	-2.4548	1	185730
anatomical structure morphogenesis	KHN76665.1	238	Y	Paramyosin [Toxocara canis] GN=Tcan_14933	Tcan_14933	1	0.00133283	57.888	2	Y(1)QLAQQLEEAR	-2.2814	1	122060	1	2.12973e-40	178.94	2	Y(1)QLAQQLEEAR	-3.8974	1	104790	1	0.00207143	111.61	2	Y(1)QLAQQLEEAR	-3.595	1	119640
anatomical structure morphogenesis	KHN84993.1	25	S	RILP-like -like protein [Toxocara canis] GN=Tcan_07099	Tcan_07099									0.999839	0.000554752	67.199	3	HITVVDVYDLAAS(1)IGKDFER	-0.9811	1	18646	0.994046	4.33429e-05	54.877	3	HITVVDVY(0.006)DLAAS(0.994)IGKDFER	0.8111	1	17195
anatomical structure morphogenesis	KHN77790.1	288	S	Proteasome subunit beta type-7 [Toxocara canis] GN=PSMB7	PSMB7									0.975589	0.00128314	67.548	2	YDIIES(0.024)MDVS(0.976)H	0.74656	2	153100	0.999998	2.1683e-12	151.66	2	YDIIESMDVS(1)H	-2.2768	2	171920
anatomical structure morphogenesis	KHN80009.1	387	S	Angiogenic factor with G patch and FHA domains 1 [Toxocara canis] GN=Aggf1	Aggf1									0.999997	0.00637758	66.619	2	AQYGLLGDDMS(1)K	-1.9749	1	2024200
anatomical structure morphogenesis	KHN77148.1	235	S	Integrin beta pat-3 [Toxocara canis] GN=pat-3	pat-3																	0.96426	0.0042903	42.941	2	NQMS(0.964)LT(0.033)MDT(0.003)AR	4.4453	1	43017
anatomical structure morphogenesis	KHN77148.1	812	S	Integrin beta pat-3 [Toxocara canis] GN=pat-3	pat-3	0.999874	0.00502325	61.042	2	NPVYAGNS(1)AK	-0.97532	1	62317
anatomical structure morphogenesis	KHN76665.1	709	S	Paramyosin [Toxocara canis] GN=Tcan_14933	Tcan_14933									1	0.00165695	59.625	3	AVEQLHEEQEHS(1)MK	-6.6566	1	18616
anatomical structure morphogenesis	KHN76906.1	167	S	Cytoplasmic dynein 1 intermediate chain 1 [Toxocara canis] GN=DYNC1I1	DYNC1I1	0.998674	2.67092e-61	209.84	2	HLDINFDES(0.999)PT(0.001)R	-1.4741	3	5212100	0.999909	7.01124e-114	257.55	2	HLDINFDES(1)PTR	0.43522	3	4601800	0.999687	1.00856e-111	239.37	2	HLDINFDES(1)PTR	-0.16892	1	5171500
anatomical structure morphogenesis	KHN76665.1	89	S	Paramyosin [Toxocara canis] GN=Tcan_14933	Tcan_14933									0.975996	1.64969e-105	240.17	2	LEDAEGTT(0.024)DS(0.976)QIEANR	-1.417	1	866350	0.999972	7.63918e-261	291.17	2	LEDAEGTTDS(1)QIEANR	-2.5461	1	904670
anatomical structure morphogenesis	KHN83519.1	231	Y	Glycogen synthase kinase-3 beta [Toxocara canis] GN=GSK3B	GSK3B	0.93651	7.63472e-05	134.2	2	GEPNVS(0.063)Y(0.937)ICSR	-0.041266	1	6240700	0.931689	0.00320464	115.04	2	GEPNVS(0.068)Y(0.932)ICSR	1.1369	1	6002000	0.94165	3.60357e-06	160.98	2	GEPNVS(0.058)Y(0.942)ICSR	-1.4557	2	5935700
anatomical structure morphogenesis	KHN83498.1	112	Y	Cadherin-related hmr-1 [Toxocara canis] GN=hmr-1	hmr-1	1	0.00515328	57.032	2	FNNLADIY(1)GK	-1.8861	1	103480	1	0.00517238	103.8	2	FNNLADIY(1)GK	-2.9578	1	84250	1	0.00753458	90.761	2	FNNLADIY(1)GK	-0.84371	1	87625
anatomical structure morphogenesis	KHN83144.1	256	S	Dual specificity mitogen-activated protein kinase kinase hemipterous [Toxocara canis] GN=hep	hep	0.962132	0.0111801	54.309	2	VGS(0.962)S(0.038)ESEYGIR	-2.5129	1	84552
anatomical structure morphogenesis	KHN88536.1	208	T	Talin-1 [Toxocara canis] GN=TLN1	TLN1	1	5.04127e-05	99.909	2	EQSVGDDET(1)LILR	15.261	1	91994									0.999482	0.0174864	60.324	2	EQS(0.001)VGDDET(0.999)LILR	2.2695	1	162100
anatomical structure morphogenesis	KHN88536.1	1364	S	Talin-1 [Toxocara canis] GN=TLN1	TLN1	0.996194	0.0101028	56.938	2	VS(0.996)ET(0.004)AAPVDLR	0.37423	1	54273
anatomical structure morphogenesis	KHN88536.1	1469	S	Talin-1 [Toxocara canis] GN=TLN1	TLN1	0.946988	8.88075e-18	130.78	2	S(0.947)LT(0.053)ESVNAIVESVVR	-0.62449	1	26680									0.806082	2.79476e-09	118.87	2	S(0.806)LT(0.194)ESVNAIVESVVR	-0.82412	1	52864
anatomical structure morphogenesis	KHN88536.1	202	S	Talin-1 [Toxocara canis] GN=TLN1	TLN1	0.996599	0.00404747	57.279	2	EQS(0.997)VGDDET(0.003)LILR	-2.0217	1	136120									0.99981	0.0235156	51.07	2	EQS(1)VGDDETLILR	-1.0523	1	142690
anatomical structure morphogenesis	KHN78052.1	421	S	PDZ and LIM domain protein Zasp [Toxocara canis] GN=Zasp52	Zasp52																	0.999919	0.00209503	69.201	2	RPLS(1)IS(0.997)PT(0.003)PWK	-1.0924	1	224720
anatomical structure morphogenesis	KHN77552.1	238	S	Stromal interaction molecule -like protein [Toxocara canis] GN=Stim	Stim	0.999986	1.292e-18	135.5	2	S(1)MESDFEDVQQK	1.7604	1	57698	0.991446	0.000576549	85.813	2	S(0.991)MES(0.009)DFEDVQQK	1.3003	1	54088	0.999997	3.19265e-06	119.43	2	S(1)MESDFEDVQQK	2.3465	1	64396
anatomical structure morphogenesis	KHN84072.1	780	S	cAMP-dependent protein kinase catalytic subunit [Toxocara canis] GN=kin-1	kin-1									0.8116	4.97193e-05	51.399	2	GPGDASNFDDY(0.004)EEEPLRIS(0.812)GT(0.184)EK	-1.1712	1	258480
anatomical structure morphogenesis	KHN84072.1	589	T	cAMP-dependent protein kinase catalytic subunit [Toxocara canis] GN=kin-1	kin-1	0.99994	8.26201e-134	163.8	2	TWT(1)LCGTPEYLAPEIILSK	-1.2052	2	2219600	0.999735	3.05403e-88	213.56	2	TWT(1)LCGTPEYLAPEIILSK	-0.20049	2	1767700	0.999658	1.03777e-132	166.29	2	TWT(1)LCGTPEYLAPEIILSK	-2.6203	2	1379400
anatomical structure morphogenesis	KHN81971.1	152	S	Alpha-actinin-2 [Toxocara canis] GN=ACTN2	ACTN2	1	0.000289183	82.747	2	FAIQDINVEELS(1)AR	3.4479	1	20135	1	0.000192032	69.613	2	FAIQDINVEELS(1)AR	2.0917	1	18321	1	1.94724e-07	68.127	2	FAIQDINVEELS(1)AR	3.6178	1	21555
anatomical structure morphogenesis	KHN79010.1	1607	S	Myosin-4 [Toxocara canis] GN=unc-54	unc-54									0.999487	1.23702e-06	118.64	2	AIESMQAS(0.999)LENET(0.001)K	7.5895	1	38107
anatomical structure morphogenesis	KHN78475.1	386	S	Casein kinase I isoform gamma-1 [Toxocara canis] GN=Csnk1g1	Csnk1g1									0.999581	0.0199441	40.324	2	S(1)QQPIAHTEDNSEVK	-3.8766	1	256070	1	4.53088e-10	96.26	2	S(1)QQPIAHTEDNSEVK	-0.85357	1	250420
anatomical structure morphogenesis	KHN75806.1	35	S	Cadherin-related hmr-1, partial [Toxocara canis] GN=hmr-1	hmr-1																	1	0.0192679	75.012	2	IYDDEGDNVS(1)R	7.103	1	102020
anatomical structure morphogenesis	KHN78475.1	397	S	Casein kinase I isoform gamma-1 [Toxocara canis] GN=Csnk1g1	Csnk1g1	0.999956	1.16479e-07	104.3	2	SQQPIAHTEDNS(1)EVK	-7.0404	1	405130	0.999973	1.4552e-07	104.3	2	SQQPIAHTEDNS(1)EVK	-5.3393	1	389850	0.999906	1.66359e-10	128.39	2	SQQPIAHTEDNS(1)EVK	-4.8214	1	424540
anatomical structure morphogenesis	KHN75806.1	21	Y	Cadherin-related hmr-1, partial [Toxocara canis] GN=hmr-1	hmr-1	0.994829	0.0021342	55.604	2	SLEADPDAT(0.005)APY(0.995)DELR	4.4846	1	205660	0.998978	0.00527985	84.102	2	SLEADPDAT(0.001)APY(0.999)DELR	5.8332	1	146280
anatomical structure morphogenesis	KHN75806.1	10	S	Cadherin-related hmr-1, partial [Toxocara canis] GN=hmr-1	hmr-1	0.999998	5.49338e-17	106.93	2	IKS(1)LEADPDATAPYDELR	-3.5108	1	815470	0.999999	1.05477e-11	75.024	2	IKS(1)LEADPDATAPYDELR	-0.82602	1	803340	0.999994	0.00158415	71.299	2	IKS(1)LEADPDATAPYDELR	0.43818	1	835280
anatomical structure morphogenesis	KHN76665.1	70	S	Paramyosin [Toxocara canis] GN=Tcan_14933	Tcan_14933	0.999997	6.48885e-05	59.171	2	ADLS(1)VQLIALTDR	-0.63401	1	134560	1	0.000117189	95.001	2	ADLS(1)VQLIALTDR	-1.7289	1	101980
anatomical structure morphogenesis	KHN86566.1	185	Y	Mitogen-activated protein kinase pmk-1 [Toxocara canis] GN=pmk-1	pmk-1	0.897156	0.00315038	66.953	2	QTDNEMT(0.035)GY(0.897)VAT(0.068)R	-2.8809	1	427590	0.9054	2.57191e-05	108.24	2	QTDNEMT(0.071)GY(0.905)VAT(0.024)R	0.020858	1	396520	0.99874	2.16209e-29	201.66	2	QTDNEMTGY(0.999)VAT(0.001)R	3.692	2	1253900
anatomical structure morphogenesis	KHN87695.1	1109	S	Myosin-4 [Toxocara canis] GN=unc-54	unc-54	1	0.00846461	79.795	2	LDEEQS(1)LVNK	0.10405	1	197000	1	0.0150579	45.183	2	LDEEQS(1)LVNK	-1.6676	1	215540
anatomical structure morphogenesis	KHN78052.1	431	S	PDZ and LIM domain protein Zasp [Toxocara canis] GN=Zasp52	Zasp52									0.97254	0.00588487	66.953	2	T(0.027)QS(0.973)PISPSNR	2.8223	1	450120
anatomical structure morphogenesis	KHN76665.1	274	S	Paramyosin [Toxocara canis] GN=Tcan_14933	Tcan_14933	0.999992	6.48519e-05	57.464	2	SQMQAQLHQVQLELDS(1)VR	-4.4707	2	75955
anatomical structure morphogenesis	KHN74162.1	84	S	Vacuolar protein sorting-associated protein 4B [Toxocara canis] GN=Vps4b	Vps4b	0.989221	0.000157163	63.355	2	SDPSVIVHDLLT(0.011)PCS(0.989)PGDR	1.4668	1	23520	0.868757	0.00222539	40.83	3	SDPSVIVHDLLT(0.131)PCS(0.869)PGDR	1.8152	1	9034.4
anatomical structure morphogenesis	KHN88238.1	71	T	14-3-3-like protein 2 [Toxocara canis] GN=ftt-2	ftt-2	0.969841	0.0247984	63.025	2	VISS(0.001)IEQKT(0.97)EGS(0.029)EK	-2.6314	1	106940	0.977984	3.66354e-06	117.03	2	VISSIEQKT(0.978)EGS(0.022)EK	-4.3202	1	110710	0.997434	4.76044e-09	149.14	2	VISSIEQKT(0.997)EGS(0.003)EK	-0.089438	1	98100
anatomical structure morphogenesis	KHN76665.1	355	S	Paramyosin [Toxocara canis] GN=Tcan_14933	Tcan_14933	1	1.25392e-06	100.6	2	LQS(1)EVEVLIVDLEK	-3.5819	2	88441	1	2.75785e-06	96.453	2	LQS(1)EVEVLIVDLEK	-3.3165	2	99150	1	5.0887e-10	85.421	2	LQS(1)EVEVLIVDLEK	-3.2717	2	75758
anatomical structure morphogenesis	KHN84864.1	104	S	Lamin-1 [Toxocara canis] GN=lmn-1	lmn-1									0.999923	0.0088657	58.794	2	AYQS(1)LLEGEESR	2.1133	1	37378	0.99996	4.59332e-05	69.201	2	AYQS(1)LLEGEESR	0.51761	1	37673
anatomical structure morphogenesis	KHN84864.1	165	S	Lamin-1 [Toxocara canis] GN=lmn-1	lmn-1									0.843185	5.85173e-113	236.7	2	FIASDNS(0.843)S(0.157)FFR	-0.68743	2	2148300
anatomical structure morphogenesis	KHN84864.1	162	S	Lamin-1 [Toxocara canis] GN=lmn-1	lmn-1																	0.933498	0.0212058	51.569	2	FIAS(0.933)DNS(0.047)S(0.02)FFR	-1.8603	1	53568
anatomical structure morphogenesis	KHN84864.1	166	S	Lamin-1 [Toxocara canis] GN=lmn-1	lmn-1																	0.999931	4.22388e-62	238.02	2	FIASDNSS(1)FFR	-0.74325	1	2035300
anatomical structure morphogenesis	KHN75948.1	52	S	putative voltage-dependent anion-selective channel [Toxocara canis] GN=R05G6.7	R05G6.7									0.999792	2.92355e-05	106.47	2	TGAVHTIAS(1)GR	-1.2532	1	129150	0.997487	0.0256632	62.454	2	TGAVHT(0.003)IAS(0.997)GR	-2.2184	1	136830
anatomical structure morphogenesis	KHN79010.1	1037	S	Myosin-4 [Toxocara canis] GN=unc-54	unc-54																	0.999993	6.31088e-05	70.831	2	LEQS(1)LDDLEDSLER	0.91319	1	247710
anatomical structure morphogenesis	KHN81192.1	288	S	Calcium/calmodulin-dependent protein kinase type II [Toxocara canis] GN=unc-43	unc-43																	1	0.0268051	93.467	2	VAS(1)VMHR	-4.2885	1	279500
anatomical structure morphogenesis	KHN76283.1	415	S	Ena/VASP-like protein [Toxocara canis] GN=EVL	EVL	0.952751	0.00496521	69.224	2	APS(0.953)GS(0.046)S(0.001)ISSQEEPR	0.29785	1	87742
anatomical structure morphogenesis	KHN82747.1	1038	S	KN motif and ankyrin repeat domain-containing protein 1 [Toxocara canis] GN=KANK1	KANK1	1	2.5527e-14	87.232	2	YNPGEAQAQS(1)PDEEAEVADR	-4.5885	1	277150	1	6.9091e-11	72.891	2	YNPGEAQAQS(1)PDEEAEVADR	-4.857	1	481390	1	3.23455e-21	126.04	2	YNPGEAQAQS(1)PDEEAEVADR	-5.9644	2	567040
anatomical structure morphogenesis	KHN78062.1	42	S	Ras-related protein Rab-11A [Toxocara canis] GN=RAB11A	RAB11A																	0.856988	0.00953276	73.655	2	S(0.857)T(0.143)IGVEFATR	-1.3277	1	47754
anatomical structure morphogenesis	KHN76665.1	848	S	Paramyosin [Toxocara canis] GN=Tcan_14933	Tcan_14933	0.923938	0.00739803	67.887	2	ADQAES(0.924)S(0.076)LHLIR	0.88587	1	148330	0.939976	0.000417213	106.58	2	ADQAES(0.94)S(0.06)LHLIR	3.1128	1	152100
anatomical structure morphogenesis	KHN81192.1	295	T	Calcium/calmodulin-dependent protein kinase type II [Toxocara canis] GN=unc-43	unc-43									1	0.00306404	90.306	2	QDT(1)VDCLKK	-2.9962	1	161270
anatomical structure morphogenesis	KHN79080.1	257	S	Uncharacterized protein Tcan_11176 [Toxocara canis] GN=how	how									0.914084	3.41975e-08	122.94	2	SPTLAGAPIILS(0.914)PS(0.086)R	-1.2479	1	40857
anatomical structure morphogenesis	KHN79010.1	1362	S	Myosin-4 [Toxocara canis] GN=unc-54	unc-54	1	4.26926e-31	131.57	2	ESMEEEIEAKS(1)EILK	-5.6907	1	556290	1	4.88719e-60	158.86	2	ESMEEEIEAKS(1)EILK	-1.9544	1	477750	1	1.44673e-18	161.33	2	ESMEEEIEAKS(1)EILK	1.8191	2	537570
anatomical structure morphogenesis	KHN79854.1	513	S	C-terminal-binding protein [Toxocara canis] GN=CtBP	CtBP	0.830255	0.00790493	74.733	2	QSPAVQIS(0.83)HS(0.17)PK	-3.0928	1	52569
anatomical structure morphogenesis	KHN77336.1	653	S	putative coatomer subunit gamma [Toxocara canis] GN=T14G10.5	T14G10.5	0.864876	0.0253196	67.838	2	KKPALS(0.865)VEAT(0.135)VSK	1.7013	1	1452100	0.96976	0.00630814	81.578	2	KKPALS(0.97)VEAT(0.03)VSK	-0.85186	1	1446300
anatomical structure morphogenesis	KHN82146.1	491	S	FH1/FH2 domain-containing protein 3 [Toxocara canis] GN=Fhod3	Fhod3	1	0.0214293	72.042	2	HQES(1)LAR	1.918	1	29350									1	0.0141184	95.311	2	HQES(1)LAR	-0.19589	1	27415
anatomical structure morphogenesis	KHN82510.1	203	S	Sodium/potassium-transporting ATPase subunit alpha [Toxocara canis] GN=Atpalpha	Atpalpha	0.94469	0.0021134	85.443	2	VDNS(0.035)S(0.945)LT(0.02)GESEPQSR	-3.17	1	53098
anatomical structure morphogenesis	KHN79087.1	259	S	Four and a half LIM domains protein 2 [Toxocara canis] GN=FHL2	FHL2									0.942438	0.0256375	57.003	2	VIS(0.942)T(0.057)GGVT(0.001)YK	0.75348	1	74754
anatomical structure morphogenesis	KHN83928.1	1797	S	Microtubule-associated protein futsch [Toxocara canis] GN=futsch	futsch	0.959836	1.68836e-06	105.78	2	LS(0.96)S(0.04)GDSDDVCAAFK	-1.2128	1	499940									0.947631	0.0221653	77.696	2	LS(0.948)S(0.052)GDSDDVCAAFK	1.7064	1	409270
anatomical structure morphogenesis	KHN88357.1	85	S	Spectrin alpha chain [Toxocara canis] GN=alpha-Spec	alpha-Spec																	0.875279	0.00851355	50.641	3	LQTAS(0.062)EES(0.875)FRDPT(0.062)NLQAK	-3.0965	1	15506
anatomical structure morphogenesis	KHN88357.1	1604	S	Spectrin alpha chain [Toxocara canis] GN=alpha-Spec	alpha-Spec									1	1.12773e-05	142.71	2	QKS(1)FMAAVK	1.8583	1	41641
anatomical structure morphogenesis	KHN84563.1	259	S	Histone deacetylase 4 [Toxocara canis] GN=hda-4	hda-4	1	0.0264082	86.838	2	KVNS(1)EPNLK	-1.527	1	220500
anatomical structure morphogenesis	KHN84563.1	144	S	Histone deacetylase 4 [Toxocara canis] GN=hda-4	hda-4	0.973977	0.00819623	58.045	2	S(0.005)YS(0.974)GS(0.021)GQTISQLTR	-5.9088	1	53669
anatomical structure morphogenesis	KHN88357.1	2083	S	Spectrin alpha chain [Toxocara canis] GN=alpha-Spec	alpha-Spec	0.96686	0.00354911	74.524	2	S(0.009)LS(0.967)T(0.024)AEEDFK	-2.5015	1	43198									0.752139	0.0118559	47.57	2	S(0.017)LS(0.752)T(0.231)AEEDFK	-3.9186	1	30810
anatomical structure morphogenesis	KHN88357.1	1793	S	Spectrin alpha chain [Toxocara canis] GN=alpha-Spec	alpha-Spec	1	0.00793291	76.563	2	MAALEES(1)WDQIR	1.1356	1	53384	1	9.39203e-05	86.729	2	MAALEES(1)WDQIR	1.6428	1	44999	1	0.00018025	100.69	2	MAALEES(1)WDQIR	1.9987	2	90648
anatomical structure morphogenesis	KHN88357.1	1492	S	Spectrin alpha chain [Toxocara canis] GN=alpha-Spec	alpha-Spec	0.992791	0.0136592	72.031	2	LGES(0.993)QT(0.007)LQQFSR	-2.5652	1	72643	0.984489	0.011278	53.363	2	LGES(0.984)QT(0.015)LQQFSR	0.05607	1	85880	0.999309	0.000187154	111.98	2	LGES(0.999)QT(0.001)LQQFSR	0.49411	1	82748
anatomical structure morphogenesis	KHN88357.1	2329	S	Spectrin alpha chain [Toxocara canis] GN=alpha-Spec	alpha-Spec	0.976022	0.00229283	59.625	2	ETENIQS(0.007)S(0.017)EEIES(0.976)AFR	3.2588	1	28463
anatomical structure morphogenesis	KHN87978.1	1393	S	Kinesin-like protein [Toxocara canis] GN=unc-104	unc-104	1	0.00502286	54.912	2	GDS(1)LIFEHQWELEK	4.814	1	53430	1	0.00500012	53.193	2	GDS(1)LIFEHQWELEK	1.9206	1	77580	1	7.41581e-05	75.969	2	GDS(1)LIFEHQWELEK	2.4444	1	102060
anatomical structure morphogenesis	KHN88357.1	1176	S	Spectrin alpha chain [Toxocara canis] GN=alpha-Spec	alpha-Spec	1	3.45113e-12	144.38	2	EQQLGS(1)AHEVQR	-3.4888	1	268970	1	0.000450131	105.78	2	EQQLGS(1)AHEVQR	-1.3632	1	219540	1	0.000198309	128.28	2	EQQLGS(1)AHEVQR	-3.222	1	232260
anatomical structure morphogenesis	KHN79910.1	131	T	Serine/threonine-protein kinase sgk-1 [Toxocara canis] GN=sgk-1	sgk-1	1	0.0100384	94.119	2	PSDFDFLKT(1)IGK	2.2986	1	31370	0.999999	0.00218446	83.061	2	PSDFDFLKT(1)IGK	2.1549	1	30219	1	1.24089e-06	96.27	2	PSDFDFLKT(1)IGK	-1.8117	1	32880
anatomical structure morphogenesis	KHN79149.1	1214	Y	Neuroglian [Toxocara canis] GN=Nrg	Nrg																	0.997821	0.0272159	45.183	2	FTEDGS(0.002)FIGQY(0.998)VPNK	1.4037	1	39292
anatomical structure morphogenesis	KHN86244.1	311	S	Tyrosine-protein phosphatase non-receptor type 2 [Toxocara canis] GN=PTPN2	PTPN2									0.999886	0.020044	43.613	2	S(0.001)IES(0.999)S(1)KS(1)IDRR	-5.1294	1	760840
anatomical structure morphogenesis	KHN72701.1	3555	S	Spectrin beta chain, non-erythrocytic 5 [Toxocara canis] GN=SPTBN5	SPTBN5																	1	9.3524e-05	65.212	2	KVDS(1)VDDADNR	-0.61352	1	185170
anatomical structure morphogenesis	KHN72701.1	1474	S	Spectrin beta chain, non-erythrocytic 5 [Toxocara canis] GN=SPTBN5	SPTBN5									1	0.0182058	72.042	2	S(1)LDDAHLK	-0.32735	1	649500
anatomical structure morphogenesis	KHN86485.1	667	T	Serine/threonine-protein kinase akt-1 [Toxocara canis] GN=akt-1	akt-1	1	2.03391e-99	240.17	2	EFTNAPVQLT(1)PPPAR	-1.1317	1	2069300	1	1.79084e-211	276.47	2	EFTNAPVQLT(1)PPPAR	1.663	3	2451700	1	1.94605e-117	269.09	2	EFTNAPVQLT(1)PPPAR	1.8752	1	1334200
anatomical structure morphogenesis	KHN82508.1	194	S	Sodium/potassium-transporting ATPase subunit alpha [Toxocara canis] GN=Atpalpha	Atpalpha									0.942359	0.00455995	52.773	2	VDNS(0.054)S(0.942)LT(0.003)GESEPQS(0.001)R	-1.8309	1	56682	0.871174	6.64533e-10	95.263	2	VDNS(0.129)S(0.871)LTGESEPQSR	-3.5082	1	85492
anatomical structure morphogenesis	KHN72701.1	1556	S	Spectrin beta chain, non-erythrocytic 5 [Toxocara canis] GN=SPTBN5	SPTBN5									1	0.00515618	61.194	2	FES(1)LKEPAR	-1.274	1	95666
anatomical structure morphogenesis	KHN82729.1	574	Y	putative Na(+)/H(+) antiporter nhx-9 [Toxocara canis] GN=nhx-9	nhx-9	0.991168	0.000299869	76.255	2	EY(0.991)GS(0.009)FAGLPTVQSR	-4.9685	1	48438
anatomical structure morphogenesis	KHN72701.1	937	S	Spectrin beta chain, non-erythrocytic 5 [Toxocara canis] GN=SPTBN5	SPTBN5	1	0.00897299	110.88	2	RLLS(1)DMIK	-3.955	1	326640	1	0.00117476	94.66	2	RLLS(1)DMIK	-2.7171	1	349990	1	0.0101195	96.946	2	RLLS(1)DMIK	-2.4348	1	345680
anatomical structure morphogenesis	KHN74190.1	462	S	Paramyosin [Toxocara canis] GN=PARA	PARA	1	8.08465e-15	115.29	2	AVQELHEEQEHS(1)MK	-6.3045	1	18611									1	0.0133697	47.491	2	AVQELHEEQEHS(1)MK	-7.1278	2	42821
anatomical structure morphogenesis	KHN74190.1	404	S	Paramyosin [Toxocara canis] GN=PARA	PARA	0.993296	5.23078e-05	93.772	2	ISDLT(0.004)S(0.993)INS(0.003)NLTAIK	0.59362	1	268070
anatomical structure morphogenesis	KHN74185.1	85	S	Paramyosin [Toxocara canis] GN=PARA	PARA	0.845834	7.25841e-14	131.63	2	LQDAECAT(0.154)DS(0.846)QIESNR	-4.2833	1	764770	0.998364	2.2149e-21	165.13	2	LQDAECAT(0.001)DS(0.998)QIESNR	-5.3555	2	1529000
anatomical structure morphogenesis	KHN74185.1	10	S	Paramyosin [Toxocara canis] GN=PARA	PARA	0.957618	0.024744	65.404	2	S(0.042)PS(0.958)MALR	-1.4334	1	38162
anatomical structure morphogenesis	KHN79463.1	69	S	Tropomyosin [Toxocara canis] GN=Tcan_04716	Tcan_04716									0.884905	1.34883e-36	180.12	2	AQEDLS(0.115)VANS(0.885)NLEEK	2.2541	1	500010
anatomical structure morphogenesis	KHN75718.1	1658	S	Ankyrin-2 [Toxocara canis] GN=ANK2	ANK2	1	6.41016e-05	64.21	2	HVHDS(1)ENGPIVEER	-1.8048	2	512340	1	0.00202145	84.266	2	HVHDS(1)ENGPIVEER	-1.3491	2	477210	1	2.46997e-07	82.747	2	HVHDS(1)ENGPIVEER	0.901	2	499120
anatomical structure morphogenesis	KHN75718.1	943	S	Ankyrin-2 [Toxocara canis] GN=ANK2	ANK2									0.998933	0.00178005	43.904	2	S(0.999)PEMDT(0.001)ADGDLDALIR	0.75251	1	99497	0.999999	2.03664e-09	88.203	2	S(1)PEMDTADGDLDALIR	2.396	1	162140
anatomical structure morphogenesis	KHN81197.1	134	S	Calcium/calmodulin-dependent protein kinase type II [Toxocara canis] GN=unc-43	unc-43	0.955381	1.48651e-33	168.69	2	ES(0.045)S(0.955)ESSQTIDEQDGDK	-0.56541	1	214970	0.956884	3.28442e-105	188.85	2	ES(0.043)S(0.957)ESSQTIDEQDGDK	-1.8411	1	304290
anatomical structure morphogenesis	KHN81197.1	139	T	Calcium/calmodulin-dependent protein kinase type II [Toxocara canis] GN=unc-43	unc-43	0.990095	1.21194e-07	108.6	2	ESSES(0.001)S(0.009)QT(0.99)IDEQDGDK	-2.1095	1	102420	0.991562	1.97953e-15	145.18	2	ESSES(0.001)S(0.007)QT(0.992)IDEQDGDK	-3.1278	1	87685
anatomical structure morphogenesis	KHN81197.1	157	T	Calcium/calmodulin-dependent protein kinase type II [Toxocara canis] GN=unc-43	unc-43	1	0.0226181	111.98	2	TLNHENT(1)VVR	0.83638	1	140910									1	0.0298686	79.235	2	TLNHENT(1)VVR	0.77516	1	191470
anatomical structure morphogenesis	KHN74185.1	83	T	Paramyosin [Toxocara canis] GN=PARA	PARA	0.986859	1.46111e-06	127.38	2	LQDAECAT(0.987)DS(0.013)QIESNR	-10.259	1	675380									0.851752	1.30544e-19	172.03	2	LQDAECAT(0.852)DS(0.128)QIES(0.02)NR	-2.6924	1	858830
anatomical structure morphogenesis	KHN72844.1	156	S	hypothetical protein Tcan_03900 [Toxocara canis] GN=Tcan_03900	Tcan_03900									0.975491	0.00824771	83.623	1	S(0.001)VS(0.975)T(0.024)EEK	-9.0877	1	305010	0.863789	0.0276728	51.864	1	S(0.003)VS(0.864)T(0.133)EEK	-6.8698	1	280860
anatomical structure morphogenesis	KHN76498.1	17	S	Muscle LIM protein Mlp84B [Toxocara canis] GN=Mlp84B	Mlp84B	0.997513	4.80046e-05	74.733	2	S(0.998)VY(0.002)AAEEMVAGGYK	-3.7597	1	106210	0.999994	1.11224e-06	95.345	2	S(1)VYAAEEMVAGGYK	0.22059	1	95365	0.999999	1.60086e-07	124.24	2	S(1)VYAAEEMVAGGYK	-0.28746	1	113890
anatomical structure morphogenesis	KHN74098.1	173	S	Actin-depolymerizing factor 1, isoforms a/b [Toxocara canis] GN=unc-60	unc-60	0.980339	1.92491e-17	131.48	2	ILQFQVS(0.98)DES(0.02)EIAHK	1.6961	1	248420	0.990746	1.05617e-10	111.75	2	ILQFQVS(0.991)DES(0.009)EIAHK	3.6704	2	273390	0.999509	9.85642e-13	149.14	2	ILQFQVS(1)DESEIAHK	2.3082	1	228220
anatomical structure morphogenesis	KHN81099.1	10	S	hypothetical protein Tcan_05298 [Toxocara canis] GN=Tcan_05298	Tcan_05298	0.999579	0.012773	69.201	2	INDGS(1)VHLTAR	-1.1869	1	42272	0.999978	0.0174874	73.305	2	INDGS(1)VHLTAR	3.5151	1	50634
anatomical structure morphogenesis	KHN76950.1	1123	S	Sodium-driven chloride bicarbonate exchanger [Toxocara canis] GN=Slc4a10	Slc4a10	0.985863	1.23415e-60	174.02	2	HIASESHT(0.014)S(0.986)LQK	-3.2519	3	927490									0.987246	3.64679e-66	198.1	2	HIASESHT(0.013)S(0.987)LQK	-2.7797	2	678220
anatomical structure morphogenesis	KHN76950.1	1163	S	Sodium-driven chloride bicarbonate exchanger [Toxocara canis] GN=Slc4a10	Slc4a10	0.992347	4.0105e-55	120.55	3	VIKPS(0.992)PHGS(0.005)S(0.002)T(0.001)QLNNEETPLLDK	-2.4563	1	1622600									0.994799	3.22369e-67	149.95	3	VIKPS(0.995)PHGS(0.004)S(0.001)TQLNNEETPLLDK	-1.2077	1	1515900
anatomical structure morphogenesis	KHN85536.1	100	S	Dynactin subunit 1 [Toxocara canis] GN=DCTN1	DCTN1	0.99994	0.0224323	85.813	2	GRFS(1)PAASPR	-1.5684	1	1821700
anatomical structure morphogenesis	KHN89013.1	595	S	Protein kinase C-like 3 [Toxocara canis] GN=pkc-3	pkc-3	1	0.00968997	50.297	1	KES(1)GLEK	-6.8403	1	727770
anatomical structure morphogenesis	KHN75779.1	80	T	Protein FAM73B [Toxocara canis] GN=fam73b	fam73b																	0.999131	0.0162804	94.804	2	TT(0.001)T(0.999)PSVSER	2.2288	1	118260
anatomical structure morphogenesis	KHN73462.1	279	S	Troponin T [Toxocara canis] GN=mup-2	mup-2	1	2.03493e-13	132.63	2	GLDPDEAAAS(1)PHPPK	2.017	1	1086400	1	1.26058e-20	143.25	2	GLDPDEAAAS(1)PHPPK	2.0125	2	2506400
anatomical structure morphogenesis	KHN77197.1	332	S	Krev interaction trapped protein 1 [Toxocara canis] GN=KRIT1	KRIT1	0.867156	0.00106269	51.454	3	KVS(0.867)GES(0.133)WPILYPLHK	-1.4148	1	15013
anatomical structure morphogenesis	KHN74190.1	403	T	Paramyosin [Toxocara canis] GN=PARA	PARA																	0.928074	1.95889e-07	119.58	2	IS(0.001)DLT(0.928)S(0.071)INSNLTAIK	1.1164	1	228070
anatomical structure morphogenesis	KHN74190.1	421	S	Paramyosin [Toxocara canis] GN=PARA	PARA	0.890995	1.45208e-07	81.449	2	LETELS(0.891)T(0.109)AQADLDEVTK	-0.81287	1	281430
anatomical structure morphogenesis	KHN74190.1	407	S	Paramyosin [Toxocara canis] GN=PARA	PARA	0.97961	7.19499e-10	94.865	2	ISDLT(0.002)S(0.013)INS(0.98)NLT(0.005)AIK	-1.4239	1	81594	0.936807	0.00536688	72.075	2	ISDLTS(0.001)INS(0.937)NLT(0.063)AIK	-2.0422	1	85902	0.774291	7.85215e-08	91.1	2	ISDLTSINS(0.774)NLT(0.225)AIK	-1.2074	1	87292
anatomical structure morphogenesis	KHN74190.1	612	S	Paramyosin [Toxocara canis] GN=PARA	PARA	0.993916	0.00589279	126.17	2	HRS(0.994)T(0.006)VAIGK	1.9136	1	4543800
anatomical structure morphogenesis	KHN74185.1	211	S	Paramyosin [Toxocara canis] GN=PARA	PARA	1	0.00241215	67.661	2	LQAENS(1)DLLAEIHDQK	-4.5739	1	69544	1	0.00114289	75.006	2	LQAENS(1)DLLAEIHDQK	-1.9563	1	54644	1	0.0146159	48.945	2	LQAENS(1)DLLAEIHDQK	0.52721	1	61374
anatomical structure morphogenesis	KHN72701.1	2772	S	Spectrin beta chain, non-erythrocytic 5 [Toxocara canis] GN=SPTBN5	SPTBN5	0.999991	0.0116727	85.813	2	HS(1)LLTENR	-0.39272	2	1136000	0.999994	0.000306461	97.594	2	HS(1)LLTENR	-1.2153	2	904290	0.999945	0.00191231	108.5	2	RHS(1)LLTENR	-3.3094	1	666200
anatomical structure morphogenesis	KHN72701.1	1912	S	Spectrin beta chain, non-erythrocytic 5 [Toxocara canis] GN=SPTBN5	SPTBN5	0.99763	0.00263995	86.243	2	HAS(0.998)IPS(0.002)ELGK	1.9362	2	32132	0.999934	1.5392e-08	143.22	2	HAS(1)IPSELGK	3.4152	1	36055	0.999999	0.0086614	156.14	2	HAS(1)IPSELGK	3.9086	1	29341
anatomical structure morphogenesis	KHN70710.1	152	T	Voltage-dependent L-type calcium channel subunit beta-2 [Toxocara canis] GN=CACNB2	CACNB2	0.767464	0.00129985	51.542	2	GS(0.225)T(0.767)PPT(0.008)PGGELDEEEYGHGR	-3.5033	1	59755
anatomical structure morphogenesis	KHN79464.1	45	T	Tropomyosin [Toxocara canis] GN=Tcan_04719	Tcan_04719									0.998978	0.000414386	96.78	2	LEEAT(0.001)HT(0.999)ADESER	-0.60178	1	149250	0.999195	0.000105835	104.86	2	LEEAT(0.001)HT(0.999)ADESER	-2.7163	1	189370
anatomical structure morphogenesis	KHN82474.1	51	S	Charged multivesicular body protein 4b [Toxocara canis] GN=chmp4b	chmp4b	1	0.00794943	113.86	2	KIEAEVAS(1)AR	2.2132	2	279120	1	0.0262548	88.42	2	KIEAEVAS(1)AR	0.90552	1	300400	1	1.10253e-35	187.47	2	KIEAEVAS(1)AR	3.0179	1	303800
anatomical structure morphogenesis	KHN74350.1	181	S	Tropomodulin, partial [Toxocara canis] GN=unc-94	unc-94									1	0.0119138	73.532	2	KEKDWEEPVPFS(1)PGIK	-14.774	1	777380
anatomical structure morphogenesis	KHN86244.1	309	S	Tyrosine-protein phosphatase non-receptor type 2 [Toxocara canis] GN=PTPN2	PTPN2									0.999886	0.020044	43.613	2	S(0.001)IES(0.999)S(1)KS(1)IDRR	-5.1294	1	760840
anatomical structure morphogenesis	KHN86244.1	308	S	Tyrosine-protein phosphatase non-receptor type 2 [Toxocara canis] GN=PTPN2	PTPN2									0.999194	0.020044	43.613	2	S(0.001)IES(0.999)S(1)KS(1)IDRR	-5.1294	1	760840
anatomical structure morphogenesis	KHN87305.1	1267	S	Ubiquitin conjugation factor E4 B [Toxocara canis] GN=Ube4b	Ube4b	0.99991	2.79281e-181	275.23	2	YGGHS(1)MSDPGT(0.03)S(0.97)YR	0.74863	10	17941000	0.999922	2.68572e-262	314.16	2	YGGHS(1)MSDPGT(0.045)S(0.955)YR	-0.71453	8	21282000	1	1.40036e-99	261.94	2	YGGHS(1)MSDPGT(0.025)S(0.975)YR	-0.75682	7	22350000
anatomical structure morphogenesis	KHN87305.1	1274	S	Ubiquitin conjugation factor E4 B [Toxocara canis] GN=Ube4b	Ube4b	0.988491	2.06985e-157	255.71	2	YGGHSMSDPGT(0.012)S(0.988)YR	-0.12818	9	9479800	0.984333	6.17391e-182	288.22	2	YGGHSMSDPGT(0.016)S(0.984)YR	3.1142	7	12330000	0.988569	8.86368e-137	272.05	2	YGGHSMSDPGT(0.011)S(0.989)YR	1.6792	5	9957000
anatomical structure morphogenesis	KHN81473.1	351	S	6-phosphofructokinase [Toxocara canis] GN=PFK	PFK									0.998398	0.0182182	50.09	2	GGS(0.998)PS(0.002)AFDR	-1.4907	1	335230
anatomical structure morphogenesis	KHN81473.1	719	S	6-phosphofructokinase [Toxocara canis] GN=PFK	PFK	0.994959	2.09115e-12	95.052	3	TNVLGHAQQGGS(0.995)PT(0.005)PFDR	-2.3287	2	268120	0.976725	8.30791e-12	89.684	2	TNVLGHAQQGGS(0.977)PT(0.023)PFDR	-0.16709	1	224260	0.930583	9.89727e-13	130.54	2	TNVLGHAQQGGS(0.931)PT(0.069)PFDR	-2.2645	2	299630
anatomical structure morphogenesis	KHN81473.1	43	S	6-phosphofructokinase [Toxocara canis] GN=PFK	PFK	0.99971	1.31234e-34	200.76	2	SDS(1)IVPTAGK	-0.51483	2	12287000	0.991702	0.00106895	145.95	2	S(0.008)DS(0.992)IVPTAGK	-0.93868	4	13713000	0.999208	0.00535364	151.66	2	S(0.001)DS(0.999)IVPTAGK	-0.88159	2	13203000
anatomical structure morphogenesis	KHN76643.1	2711	S	Plectin [Toxocara canis] GN=Plec	Plec	1	0.00399171	62.271	1	EMS(1)FEEAEK	-1.3664	2	83901	1	0.00885343	68.49	1	EMS(1)FEEAEK	0.70187	2	78278	1	0.00751598	70.389	1	EMS(1)FEEAEK	-2.9905	1	18710
anatomical structure morphogenesis	KHN76643.1	1839	S	Plectin [Toxocara canis] GN=Plec	Plec	1	2.85668e-22	116.64	3	HGLQQTIAPEGMVLEEFEEIRDS(1)PAR	-2.0524	1	87799	1	2.64386e-203	296.96	3	HGLQQTIAPEGMVLEEFEEIRDS(1)PAR	-3.3954	1	116850	1	1.44003e-36	102.71	3	HGLQQTIAPEGMVLEEFEEIRDS(1)PAR	-3.5231	1	109160
anatomical structure morphogenesis	KHN76643.1	3416	S	Plectin [Toxocara canis] GN=Plec	Plec	1	4.21991e-05	110.48	2	QMS(1)INQAIEEGYIDTGK	4.3439	1	300140									0.999942	0.0162593	48.037	2	QMS(1)INQAIEEGYIDTGK	5.3279	1	256710
anatomical structure morphogenesis	KHN76643.1	3612	S	Plectin [Toxocara canis] GN=Plec	Plec	1	6.86023e-09	67.199	3	S(1)LIDDPQALADLQHEFLDNLAK	-1.2705	1	60756
anatomical structure morphogenesis	KHN76643.1	3601	S	Plectin [Toxocara canis] GN=Plec	Plec	0.845683	0.00268281	84.999	2	S(0.041)S(0.113)S(0.846)EAMSGGDR	1.9699	1	118600	0.764127	0.0195428	56.938	2	S(0.118)S(0.118)S(0.764)EAMSGGDR	-0.63911	1	130660	0.880568	8.18892e-06	104.04	2	S(0.006)S(0.113)S(0.881)EAMSGGDR	0.34979	1	121730
anatomical structure morphogenesis	KHN76643.1	3772	S	Plectin [Toxocara canis] GN=Plec	Plec	0.882443	0.0190365	62.271	2	T(0.118)S(0.882)DVPLWAR	-1.0074	1	102940									0.882443	0.02576	62.271	2	T(0.118)S(0.882)DVPLWAR	1.5813	1	73004
anatomical structure morphogenesis	KHN76643.1	114	S	Plectin [Toxocara canis] GN=Plec	Plec	0.948243	1.25443e-06	98.328	2	VSEVLS(0.948)S(0.05)VDGVS(0.002)AR	-1.2375	1	56928	0.8806	1.73275e-06	64.21	2	VSEVLS(0.881)S(0.115)VDGVS(0.005)AR	-2.0648	1	53331	0.903618	2.73346e-05	85.742	2	VSEVLS(0.904)S(0.096)VDGVSAR	-2.7182	1	49422
anatomical structure morphogenesis	KHN76643.1	208	T	Plectin [Toxocara canis] GN=Plec	Plec	1	1.73068e-06	89.489	2	LLDAEDVDVET(1)PDEK	-3.5519	1	197220	1	1.0446e-07	84.071	2	LLDAEDVDVET(1)PDEK	1.0513	1	171560	1	3.9874e-08	81.449	2	LLDAEDVDVET(1)PDEK	1.3557	1	206940
anatomical structure morphogenesis	KHN76643.1	3093	S	Plectin [Toxocara canis] GN=Plec	Plec									0.990944	1.28978e-16	86.76	2	S(0.005)T(0.005)AQVQS(0.991)VELEPHAEFVGIDK	4.7609	1	232580	0.999829	4.75292e-19	97.042	2	STAQVQS(1)VELEPHAEFVGIDK	4.5966	1	256630
anatomical structure morphogenesis	KHN76643.1	115	S	Plectin [Toxocara canis] GN=Plec	Plec									0.869227	0.00754456	83.061	2	VSEVLS(0.128)S(0.869)VDGVS(0.003)AR	-3.3862	1	139270
anatomical structure morphogenesis	KHN76643.1	2523	T	Plectin [Toxocara canis] GN=Plec	Plec									0.999992	0.000422993	56.943	3	GT(1)IEVPADGYHIHEAER	-1.2831	1	25555
anatomical structure morphogenesis	KHN76643.1	2664	S	Plectin [Toxocara canis] GN=Plec	Plec																	0.768515	0.00195648	54.556	2	PVGTAT(0.001)IEES(0.099)EQS(0.769)WS(0.128)FDAT(0.004)R	-9.686	1	113260
anatomical structure morphogenesis	KHN70710.1	395	S	Voltage-dependent L-type calcium channel subunit beta-2 [Toxocara canis] GN=CACNB2	CACNB2	1	0.0200555	93.772	2	ATHPPVKS(1)PPR	-2.7563	1	475140									1	0.000208337	93.649	2	ATHPPVKS(1)PPR	-3.7656	1	318310
anatomical structure morphogenesis	KHN77973.1	615	S	Signal transducer and activator of transcription 1 [Toxocara canis] GN=sta-1	sta-1	1	0.00112716	70.806	2	LDWS(1)PGEVIPR	0.69215	1	17646	1	0.00619054	62.454	2	LDWS(1)PGEVIPR	0.3462	1	13868
anatomical structure morphogenesis	KHN79464.1	19	T	Tropomyosin [Toxocara canis] GN=Tcan_04719	Tcan_04719	1	0.00136153	106.58	2	RMT(1)LLEEELER	4.0897	1	3185700	1	0.00684779	65.212	2	RMT(1)LLEEELER	1.7718	2	1057600	1	0.00144862	84.105	2	RMT(1)LLEEELER	1.1755	3	3900300
anatomical structure morphogenesis	KHN79464.1	206	S	Tropomyosin [Toxocara canis] GN=Tcan_04719	Tcan_04719	1	0.000170558	140.3	2	ALQREDS(1)YEEQIR	2.6285	1	890140	0.999942	0.000109304	117.8	2	EDS(1)YEEQIR	2.3976	2	1801100	1	3.96838e-07	155.61	2	EDS(1)YEEQIR	4.3817	3	2252900
anatomical structure morphogenesis	KHN72701.1	1289	S	Spectrin beta chain, non-erythrocytic 5 [Toxocara canis] GN=SPTBN5	SPTBN5	0.984412	8.3262e-66	133.29	3	GHEAFLEINTLGDS(0.016)VES(0.984)VENLLK	-1.387	1	30898	0.996286	3.25804e-27	103.04	3	GHEAFLEINTLGDS(0.004)VES(0.996)VENLLK	-0.33125	1	24932	0.99562	8.54722e-28	90.828	3	GHEAFLEINTLGDS(0.004)VES(0.996)VENLLK	-1.2932	1	20561
anatomical structure morphogenesis	KHN79149.1	1232	S	Neuroglian [Toxocara canis] GN=Nrg	Nrg	0.824314	0.000296485	61.319	2	TLVS(0.002)S(0.018)S(0.007)GDKPDKDS(0.824)AS(0.127)T(0.021)FV	-1.7084	1	2379400	0.998725	9.1533e-120	233.37	2	TLVSSSGDKPDKDS(0.999)AS(0.001)TFV	-1.4705	1	2681200	0.999919	3.23367e-152	249.72	2	TLVSSSGDKPDKDS(1)ASTFV	-0.45477	1	2824300
anatomical structure morphogenesis	KHN80459.1	1505	S	Myosin-3 [Toxocara canis] GN=myo-3	myo-3									1	1.35706e-13	108.41	2	TAQDELLEQIES(1)LRR	1.3435	1	43340	0.999996	7.76363e-05	55.354	2	TAQDELLEQIES(1)LRR	0.57814	1	36932
anatomical structure morphogenesis	KHN79149.1	1209	S	Neuroglian [Toxocara canis] GN=Nrg	Nrg	1	7.84724e-241	289.22	2	FTEDGS(1)FIGQYVPNK	2.5833	3	6680100	1	5.79119e-298	318.82	2	FTEDGS(1)FIGQYVPNK	2.0294	3	6707700	1	2.56397e-205	296.91	2	FTEDGS(1)FIGQYVPNK	-0.063273	3	6627200
anatomical structure morphogenesis	KHN80459.1	137	S	Myosin-3 [Toxocara canis] GN=myo-3	myo-3									0.953829	0.00080272	52.863	2	LPIYS(0.046)ES(0.954)IIR	-0.98843	1	30257	0.99555	0.000368847	58.313	2	LPIYS(0.004)ES(0.996)IIR	-2.1042	1	32364
anatomical structure morphogenesis	KHN80459.1	85	S	Myosin-3 [Toxocara canis] GN=myo-3	myo-3									1	0.00469269	69.369	2	EEVQEMNPPKFS(1)K	2.7355	1	133270
anatomical structure morphogenesis	KHN80459.1	1308	S	Myosin-3 [Toxocara canis] GN=myo-3	myo-3	1	5.61014e-65	208.01	2	QVEDLENQVNS(1)LHR	-5.1354	1	77842	1	9.03009e-13	144.16	2	QVEDLENQVNS(1)LHR	-4.4171	1	97137	1	1.42563e-17	173.26	2	QVEDLENQVNS(1)LHR	-5.2706	1	101530
anatomical structure morphogenesis	KHN86366.1	63	S	ATP-dependent RNA helicase DDX3Y [Toxocara canis] GN=Ddx3y	Ddx3y	0.999846	0.0186081	67.881	2	SWS(1)QQGPR	-2.6271	1	49793	0.998615	0.0270836	60.709	2	S(0.001)WS(0.999)QQGPR	0.18931	1	48044	0.999981	0.00312473	99.855	2	SWS(1)QQGPR	-0.58951	1	48185
anatomical structure morphogenesis	KHN80459.1	1155	S	Myosin-3 [Toxocara canis] GN=myo-3	myo-3	1	0.00853937	76.85	2	ELEELS(1)ER	3.317	1	35363	1	0.00106479	86.205	1	ELEELS(1)ER	-3.0661	2	122590	1	0.000757583	92.732	1	ELEELS(1)ER	-3.1222	2	123830
anatomical structure morphogenesis	KHN76323.1	788	S	Vinculin [Toxocara canis] GN=Tcan_06884	Tcan_06884	0.995404	5.41174e-46	208.63	2	APT(0.005)S(0.995)PIMHDR	-1.2745	2	3013900	0.999682	0.00208836	143.22	2	APTS(1)PIMHDR	-2.2316	1	1265800	0.881786	0.00337993	110.44	2	APT(0.118)S(0.882)PIMHDR	-3.1556	2	2871300
anatomical structure morphogenesis	KHN76323.1	825	T	Vinculin [Toxocara canis] GN=Tcan_06884	Tcan_06884	0.900106	1.09635e-17	58.711	4	EEIPAPPRPPPPVEIS(0.044)PPPRPPPPPET(0.9)DDEEET(0.056)R	0.46623	1	348380									0.910238	6.68904e-36	59.19	4	EEIPAPPRPPPPVEIS(0.058)PPPRPPPPPET(0.91)DDEEET(0.032)R	2.7723	1	394380
anatomical structure morphogenesis	KHN83631.1	1510	S	putative NTE family protein [Toxocara canis] GN=ZK370.4	ZK370.4									0.994994	0.0100322	53.051	2	S(0.005)GQHS(0.995)PDDLR	-7.0309	1	46370
anatomical structure morphogenesis	KHN76323.1	531	T	Vinculin [Toxocara canis] GN=Tcan_06884	Tcan_06884	0.87487	0.00332475	93.026	2	VVEDFADIT(0.125)T(0.875)PLK	-1.7659	1	58825
anatomical structure morphogenesis	KHN76323.1	638	S	Vinculin [Toxocara canis] GN=Tcan_06884	Tcan_06884									0.999964	0.0176694	48.945	3	LRS(1)HVDDAIDTAEFVR	-14.988	1	96454
anatomical structure morphogenesis	KHN87294.1	20	S	Delta-sarcoglycan [Toxocara canis] GN=SGCD	SGCD									0.996736	0.0280305	48.157	2	GS(0.997)Y(0.003)EVHR	-2.9398	1	208670
anatomical structure morphogenesis	KHN87294.1	10	S	Delta-sarcoglycan [Toxocara canis] GN=SGCD	SGCD									1	0.000145639	104.39	2	S(1)LDEPVWGR	0.12148	1	130150	1	0.00128463	111.61	2	S(1)LDEPVWGR	2.5966	1	144160
anatomical structure morphogenesis	KHN80459.1	1924	S	Myosin-3 [Toxocara canis] GN=myo-3	myo-3	1	0.0269733	58.313	2	ADIAENS(1)LAK	0.1821	1	106800	1	0.0285343	43.613	2	ADIAENS(1)LAK	0.97291	1	116830
anatomical structure morphogenesis	KHN83929.1	27	S	Ras GTPase-activating-like protein IQGAP2 [Toxocara canis] GN=IQGAP2	IQGAP2	0.999945	7.21756e-11	166.71	2	CLDNIS(1)ITSK	-1.6857	1	712460	0.999976	0.00190656	152.23	2	CLDNIS(1)ITSK	-4.1487	1	724170	0.998856	0.00162288	110.58	2	CLDNIS(0.999)IT(0.001)SK	-2.8569	1	740280
anatomical structure morphogenesis	KHN77585.1	540	S	Sphingosine-1-phosphate lyase [Toxocara canis] GN=spl-1	spl-1									0.999984	0.00638195	93.467	2	TLS(1)IEGR	1.701	1	34790	0.999961	0.0294285	86.205	2	TLS(1)IEGR	-0.22136	1	36729
anatomical structure morphogenesis	KHN71449.1	24	S	hypothetical protein Tcan_02258 [Toxocara canis] GN=Tcan_02258	Tcan_02258																	1	0.00376449	53.363	3	VHAVS(1)PMHLHEGR	-0.96737	1	32119
anatomical structure morphogenesis	KHN88781.1	188	Y	Mitogen-activated protein kinase mpk-1 [Toxocara canis] GN=mpk-1	mpk-1	0.984144	1.25558e-56	199.04	3	VTDPGHDHTGFLTEY(0.984)VAT(0.016)R	-5.2122	1	399580	0.943901	4.24238e-27	97.268	3	VTDPGHDHTGFLT(0.051)EY(0.944)VAT(0.005)R	-5.0845	1	410130	0.921261	7.56478e-19	100.56	3	VTDPGHDHTGFLT(0.009)EY(0.921)VAT(0.07)R	-2.0332	1	429040
anatomical structure morphogenesis	KHN84283.1	108	S	Phosphoacetylglucosamine mutase [Toxocara canis] GN=PGM3	PGM3	0.972315	0.000130764	64.401	2	AIGVMIT(0.028)AS(0.972)HNPENDNGVK	-1.1315	1	386510	0.993312	8.60223e-20	98.868	2	AIGVMIT(0.007)AS(0.993)HNPENDNGVK	-7.207	2	520450	0.997697	4.02274e-11	105.94	2	AIGVMIT(0.002)AS(0.998)HNPENDNGVK	-7.3926	3	660250
anatomical structure morphogenesis	KHN83473.1	103	S	Superoxide dismutase [Mn] 1, mitochondrial [Toxocara canis] GN=sod-2	sod-2	1	8.55174e-60	167.01	2	DFGS(1)LQSMQEK	-2.5071	1	150090	0.999992	0.00331995	121.86	2	DFGS(1)LQSMQEK	0.27618	1	96111	0.999998	2.42107e-05	123.99	2	DFGS(1)LQSMQEK	2.0968	3	551310
anatomical structure morphogenesis	KHN79464.1	192	S	Tropomyosin [Toxocara canis] GN=Tcan_04719	Tcan_04719	0.987634	0.0211437	43.767	2	VVGNNLKS(0.988)LEVS(0.012)EEK	-0.62967	1	154870									0.999964	8.79433e-09	97.681	2	VVGNNLKS(1)LEVSEEK	0.8748	1	164570
anatomical structure morphogenesis	KHN74185.1	50	S	Paramyosin [Toxocara canis] GN=PARA	PARA	1	1.13107e-24	151.52	2	LLQDDFES(1)ERELR	0.86658	2	2663400	1	2.68928e-29	151.52	2	LLQDDFES(1)ERELR	2.8509	2	2862600	1	4.17596e-39	160.04	2	LLQDDFES(1)ERELR	3.6608	2	3094600
anatomical structure morphogenesis	KHN88997.1	341	S	SHC-transforming protein 1 [Toxocara canis] GN=SHC1	SHC1	0.999705	0.000549222	76.494	4	KQS(1)QVFETIVQLIEHHR	5.0874	1	34847	0.999978	0.00149907	84.144	4	KQS(1)QVFETIVQLIEHHR	4.6269	1	37866	0.999987	3.52893e-12	85.443	4	KQS(1)QVFETIVQLIEHHR	1.9323	1	42571
anatomical structure morphogenesis	KHN74873.1	128	S	Mitogen-activated protein kinase kinase kinase, partial [Toxocara canis] GN=slpr	slpr	0.999453	0.013899	42.495	2	S(0.999)ILVESNYDYTPR	-0.60154	1	35635
anatomical structure morphogenesis	KHN79010.1	1577	S	Myosin-4 [Toxocara canis] GN=unc-54	unc-54	0.989445	0.000196117	85.443	2	AQVEVS(0.011)QIRS(0.989)EIEK	0.59908	1	31291	0.995237	0.00110171	74.778	2	AQVEVS(0.005)QIRS(0.995)EIEK	-0.45772	1	30349	0.999975	4.04357e-07	143.25	2	AQVEVSQIRS(1)EIEK	2.6602	1	36164
anatomical structure morphogenesis	KHN73369.1	82	S	Calmodulin [Toxocara canis] GN=cmd-1	cmd-1	0.999356	0.000757885	125.75	2	MKDT(0.001)DS(0.999)EEEIR	-1.3514	2	984910	0.999783	2.85735e-40	183	2	MKDTDS(1)EEEIR	-1.3439	2	900770	0.998316	1.70315e-11	178.03	2	MKDT(0.002)DS(0.998)EEEIR	-3.9056	2	948780
anatomical structure morphogenesis	KHN89160.1	919	S	Spectrin beta chain [Toxocara canis] GN=beta-Spec	beta-Spec	1	0.00897439	64.906	2	RLS(1)MMER	-0.75153	1	469140	1	0.0104244	113.46	2	RLS(1)MMER	0.40346	2	1979200
anatomical structure morphogenesis	KHN81288.1	652	S	5'-AMP-activated protein kinase catalytic subunit alpha-2 [Toxocara canis] GN=aak-2	aak-2	0.995466	1.87596e-06	118.64	2	SLVDEDNGS(0.995)AS(0.004)S(0.001)S(0.001)R	-4.6486	1	217760	0.917098	5.81991e-07	86.952	2	SLVDEDNGS(0.917)AS(0.054)S(0.021)S(0.008)R	-3.829	1	236030	0.872522	2.17004e-07	92.319	2	SLVDEDNGS(0.873)AS(0.051)S(0.038)S(0.038)R	-4.4374	1	229130
anatomical structure morphogenesis	KHN88613.1	149	T	Nucleoside diphosphate kinase [Toxocara canis] GN=NDK	NDK	1	3.58865e-73	193.26	2	LMLGAT(1)NPLASNPGTIR	2.372	2	916020	1	4.76433e-66	173.63	2	LMLGAT(1)NPLASNPGTIR	0.027347	2	1040700	1	6.78596e-106	209.08	2	LMLGAT(1)NPLASNPGTIR	0.18543	2	1086000
anatomical structure morphogenesis	KHN80969.1	314	S	Phosphatidate phosphatase LPIN3 [Toxocara canis] GN=LPIN3	LPIN3	0.99963	2.3965e-54	173.19	2	DVIADGALS(1)DSEVDR	-0.14306	2	401360	0.998798	1.40025e-60	195.66	2	DVIADGALS(0.999)DS(0.001)EVDR	1.6551	2	619690	0.969184	1.91512e-25	143.25	2	DVIADGALS(0.969)DS(0.031)EVDR	2.4057	2	663200
anatomical structure morphogenesis	KHN79463.1	65	S	Tropomyosin [Toxocara canis] GN=Tcan_04716	Tcan_04716	0.999877	2.59042e-17	149.57	2	AQEDLS(1)VANSNLEEK	1.1013	1	582470									0.812981	9.5456e-08	122.16	2	AQEDLS(0.813)VANS(0.187)NLEEK	-0.20259	1	558910
anatomical structure morphogenesis	KHN72594.1	225	T	Glyceraldehyde-3-phosphate dehydrogenase [Toxocara canis] GN=G3PD	G3PD	0.985114	5.91809e-168	249.72	3	YDAANNHVISNASCT(0.985)T(0.015)NCLAPLAK	-3.8262	1	1504200	0.87632	3.71292e-114	200.89	3	YDAANNHVISNAS(0.001)CT(0.876)T(0.122)NCLAPLAK	-1.1708	2	1824100
anatomical structure morphogenesis	KHN89160.1	2280	S	Spectrin beta chain [Toxocara canis] GN=beta-Spec	beta-Spec	0.942587	0.00422389	84.999	2	S(0.943)QT(0.057)LPVEGAK	-2.0464	1	132770
anatomical structure morphogenesis	KHN82631.1	529	T	Serine/threonine-protein kinase mig-15 [Toxocara canis] GN=mig-15	mig-15																	0.999863	0.0127187	58.508	3	DALRT(1)PPHITR	-4.4156	1	50615
anatomical structure morphogenesis	KHN88613.1	163	Y	Nucleoside diphosphate kinase [Toxocara canis] GN=NDK	NDK	0.996603	0.00321333	60.892	2	GDY(0.997)S(0.003)IQTGR	-1.4217	1	64746	0.998335	0.00458319	86.205	2	GDY(0.998)S(0.002)IQTGR	-1.7541	1	71479
anatomical structure morphogenesis	KHN87145.1	537	T	Tensin-3 [Toxocara canis] GN=TNS3	TNS3	0.999899	0.00648685	118.91	2	APT(1)PSFPVR	-3.6162	1	372290	0.999949	0.0153494	94.804	2	APT(1)PSFPVR	-3.3302	1	362080	0.999293	0.00017519	106.35	2	APT(0.999)PS(0.001)FPVR	-1.7038	1	375200
anatomical structure morphogenesis	KHN75588.1	1126	T	Epidermal growth factor receptor kinase substrate 8 [Toxocara canis] GN=Eps8	Eps8	0.997883	0.024865	94.63	2	SGYDT(0.998)PT(0.002)AVELK	-1.2973	1	479600	0.999549	2.32415e-06	133.13	2	SGYDT(1)PTAVELK	-1.903	1	629520	0.999857	1.68921e-06	126.32	2	SGYDT(1)PTAVELK	-1.7634	1	689130
anatomical structure morphogenesis	KHN88613.1	154	S	Nucleoside diphosphate kinase [Toxocara canis] GN=NDK	NDK	0.951923	3.27268e-06	82.87	2	LMLGATNPLAS(0.952)NPGT(0.048)IR	0.40812	2	113560									0.989776	0.000870957	60.14	2	LMLGAT(0.003)NPLAS(0.99)NPGT(0.007)IR	-1.1391	1	117300
anatomical structure morphogenesis	KHN88395.1	18	S	putative myosin regulatory light chain [Toxocara canis] GN=mlc-4	mlc-4	0.940872	3.12674e-23	145.31	2	AT(0.059)S(0.941)NVFAMFDQAQIQEFK	1.4519	3	566360	0.913601	1.01643e-15	153.23	2	AT(0.086)S(0.914)NVFAMFDQAQIQEFK	-2.3842	3	538710	0.937051	1.4616e-12	142.74	2	AT(0.063)S(0.937)NVFAMFDQAQIQEFK	-2.1429	2	503920
anatomical structure morphogenesis	KHN74941.1	100	S	Yorkie -like protein [Toxocara canis] GN=Yap1	Yap1									0.88928	3.12239e-07	47.148	3	QT(0.03)LS(0.889)PS(0.03)S(0.015)VS(0.015)S(0.015)T(0.007)HFSGPYQGPVHTR	-0.17602	1	73465
anatomical structure morphogenesis	KHN75588.1	441	S	Epidermal growth factor receptor kinase substrate 8 [Toxocara canis] GN=Eps8	Eps8									0.954282	9.99892e-06	99.909	2	DDASAS(0.005)S(0.954)DS(0.037)S(0.004)EYFER	-4.1116	1	31744	0.852281	5.66054e-08	117.8	2	DDASAS(0.02)S(0.852)DS(0.117)S(0.011)EYFER	-0.13466	1	72048
anatomical structure morphogenesis	KHN73369.1	80	T	Calmodulin [Toxocara canis] GN=cmd-1	cmd-1																	0.965604	0.00857289	85.081	2	MKDT(0.966)DS(0.034)EEEIR	-1.3909	1	111420
anatomical structure morphogenesis	KHN72594.1	256	T	Glyceraldehyde-3-phosphate dehydrogenase [Toxocara canis] GN=G3PD	G3PD	0.989584	3.01388e-116	251.42	3	FGIVEGLMTTVHAT(0.003)T(0.008)AT(0.99)QK	-1.7488	8	13648000	0.998927	1.30424e-137	274.58	2	FGIVEGLMTTVHATT(0.001)AT(0.999)QK	-3.0262	11	26863000	0.994823	2.48435e-153	288.61	2	FGIVEGLMTTVHAT(0.001)T(0.005)AT(0.995)QK	-3.2453	8	12427000
anatomical structure morphogenesis	KHN76602.1	151	S	Mitochondrial prohibitin complex protein 2 [Toxocara canis] GN=phb-2	phb-2									0.999998	0.0157572	73.502	2	FNAS(1)QLITQR	-4.9707	1	45254	0.999985	0.0157487	63.908	2	FNAS(1)QLITQR	-0.3674	1	29477
anatomical structure morphogenesis	KHN84861.1	207	S	putative electron transfer flavoprotein subunit alpha, mitochondrial [Toxocara canis] GN=F27D4.1	F27D4.1	1	0.00535098	50.314	2	VEFLGQELS(1)K	-16.607	1	96963	1	0.0111159	40.224	2	VEFLGQELS(1)K	-14.59	1	93854
anatomical structure morphogenesis	KHN82454.1	66	S	cAMP-dependent protein kinase regulatory subunit [Toxocara canis] GN=kin-2	kin-2	1	2.12876e-19	94.838	2	LGVS(1)AEVPDENEAANYDK	-2.7699	2	963780	0.99944	0.000497031	43.271	2	RLGVS(0.999)AEVPDENEAANY(0.001)DK	1.1513	1	369110	0.999905	0.000129799	40.638	2	RLGVS(1)AEVPDENEAANYDK	-1.7348	1	425270
anatomical structure morphogenesis	KHN80727.1	41	S	Serine/threonine-protein phosphatase 2A 65 kDa regulatory subunit A beta isoform [Toxocara canis] GN=PPP2R1B	PPP2R1B																	0.993808	0.000149435	102.1	2	KLS(0.994)T(0.006)IALALGVER	-4.129	1	41932
anatomical structure morphogenesis	KHN88613.1	177	S	Nucleoside diphosphate kinase [Toxocara canis] GN=NDK	NDK	0.992737	9.64266e-14	142.73	2	NIVHGS(0.006)DS(0.993)LES(0.001)AK	-1.8773	1	822990	0.869531	2.27372e-05	91.1	2	NIVHGS(0.129)DS(0.87)LES(0.001)AK	-0.51022	1	778730	0.9822	0.000151902	144.72	2	NIVHGS(0.017)DS(0.982)LES(0.001)AK	0.27012	1	809020
anatomical structure morphogenesis	KHN75588.1	1033	T	Epidermal growth factor receptor kinase substrate 8 [Toxocara canis] GN=Eps8	Eps8	1	0.00292949	92.428	2	EILET(1)VGKR	-1.3961	1	39687
anatomical structure morphogenesis	KHN73749.1	4528	S	Twitchin [Toxocara canis] GN=unc-22	unc-22	1	0.0110267	64.064	2	IQLS(1)MLGR	-0.54867	1	34312	1	0.00379257	102.55	2	IQLS(1)MLGR	-1.3409	2	39547
anatomical structure morphogenesis	KHN75372.1	252	S	SH3 domain-containing kinase-binding protein 1 [Toxocara canis] GN=SH3KBP1	SH3KBP1	0.997888	7.32944e-213	242.35	3	VLFT(0.002)Y(0.001)S(0.998)PAHEDELALR	-1.0857	2	2681800	0.999255	1.24516e-142	223.26	2	VLFT(0.001)YS(0.999)PAHEDELALR	3.7025	2	2964600	0.993939	1.10182e-118	220.49	3	VLFT(0.003)Y(0.003)S(0.994)PAHEDELALR	-1.406	2	2984500
anatomical structure morphogenesis	KHN81288.1	676	S	5'-AMP-activated protein kinase catalytic subunit alpha-2 [Toxocara canis] GN=aak-2	aak-2	0.959693	2.82614e-05	44.654	2	AQS(0.96)LPMPMEVDQT(0.039)PPPS(0.001)PTVT(0.001)K	1.0114	1	275700									0.893369	7.21707e-05	44.019	2	AQS(0.893)LPMPMEVDQT(0.105)PPPS(0.001)PT(0.001)VT(0.001)K	-0.53298	1	277960
anatomical structure morphogenesis	KHN75372.1	97	S	SH3 domain-containing kinase-binding protein 1 [Toxocara canis] GN=SH3KBP1	SH3KBP1	0.919314	0.0128805	43.177	3	IVNRLS(0.919)KDLS(0.081)FGR	-2.7146	1	27942	0.999447	0.0214235	51.577	3	IVNRLS(0.999)KDLS(0.001)FGR	-1.2451	1	24544
anatomical structure morphogenesis	KHN88613.1	175	S	Nucleoside diphosphate kinase [Toxocara canis] GN=NDK	NDK	0.982277	6.94249e-20	141.36	2	NIVHGS(0.982)DS(0.018)LESAK	-3.1649	1	764370	0.979823	0.000197358	106.79	2	NIVHGS(0.98)DS(0.02)LESAK	-4.3152	1	791110	0.982619	0.000153128	136.39	2	NIVHGS(0.983)DS(0.017)LESAK	-2.9489	1	780120
anatomical structure morphogenesis	KHN88530.1	40	S	Ras-related protein Rab-11A [Toxocara canis] GN=RAB11A	RAB11A									0.821797	0.0269135	48.701	2	S(0.822)T(0.178)IGVEFATR	0.54774	1	47617
anatomical structure morphogenesis	KHN73749.1	4584	S	Twitchin [Toxocara canis] GN=unc-22	unc-22	0.99892	2.06508e-06	102.1	2	LESNDYLT(0.001)QLS(0.999)YDKCER	0.89057	2	714880	0.999981	4.17312e-45	171.26	2	LESNDYLTQLS(1)YDK	2.1298	2	770740	0.999715	7.1288e-25	175.38	2	LESNDYLTQLS(1)YDK	1.5673	1	357390
anatomical structure morphogenesis	KHN74941.1	175	S	Yorkie -like protein [Toxocara canis] GN=Yap1	Yap1									0.9998	0.00546315	51.454	2	S(1)CDLDSEPNR	-1.796	1	55501	0.999999	0.00873852	83.775	2	S(1)CDLDSEPNR	-2.2939	1	47789
anatomical structure morphogenesis	KHN79854.1	515	S	C-terminal-binding protein [Toxocara canis] GN=CtBP	CtBP									0.975474	0.00657507	70.552	2	QSPAVQIS(0.025)HS(0.975)PK	-1.1717	1	52331
anatomical structure morphogenesis	KHN75588.1	682	S	Epidermal growth factor receptor kinase substrate 8 [Toxocara canis] GN=Eps8	Eps8	1	1.03244e-12	135.89	2	DRS(1)VDNLNVDLDR	-2.4209	1	1133800									1	0.000763737	140.22	2	DRS(1)VDNLNVDLDR	-4.2261	1	856970
anatomical structure morphogenesis	KHN81288.1	660	S	5'-AMP-activated protein kinase catalytic subunit alpha-2 [Toxocara canis] GN=aak-2	aak-2	0.997083	0.000168645	98.865	2	HAS(0.997)VS(0.003)MPVKPSLR	-7.7321	2	242880									0.846776	0.00713533	82.437	3	HAS(0.847)VS(0.153)MPVKPSLR	-1.5511	1	24438
anatomical structure morphogenesis	KHN73749.1	2428	S	Twitchin [Toxocara canis] GN=unc-22	unc-22	0.869025	0.0238103	47.561	1	S(0.869)DS(0.122)GT(0.009)YTIR	-3.3671	1	137910
anatomical structure morphogenesis	KHN88613.1	180	S	Nucleoside diphosphate kinase [Toxocara canis] GN=NDK	NDK	1	2.21439e-14	171.03	3	NIVHGSDSLES(1)AKR	-2.2941	3	588920	0.999999	1.28655e-18	151.18	3	NIVHGSDSLES(1)AKR	-3.2509	4	685500	0.999996	1.94436e-12	151.18	3	NIVHGSDSLES(1)AKR	-1.252	3	574590
anatomical structure morphogenesis	KHN89160.1	889	S	Spectrin beta chain [Toxocara canis] GN=beta-Spec	beta-Spec	0.997283	1.34749e-13	138.33	2	IDCQET(0.003)VS(0.997)WIEDK	0.092014	1	286760	0.988901	2.7761e-05	94.119	2	IDCQET(0.011)VS(0.989)WIEDK	-0.2709	1	296920	0.99865	5.44588e-05	111.75	2	IDCQET(0.001)VS(0.999)WIEDK	1.0198	1	324620
carbohydrate derivative binding	KHN81473.1	351	S	6-phosphofructokinase [Toxocara canis] GN=PFK	PFK									0.998398	0.0182182	50.09	2	GGS(0.998)PS(0.002)AFDR	-1.4907	1	335230
carbohydrate derivative binding	KHN75993.1	199	Y	Actin-2 [Toxocara canis] GN=act-2b	act-2b	0.999528	0.000283192	65.404	2	GY(1)SFVTTAER	-2.9369	1	56528	0.987792	0.00928478	69.915	2	GY(0.988)S(0.012)FVTTAER	-4.9386	1	41954
carbohydrate derivative binding	KHN88613.1	154	S	Nucleoside diphosphate kinase [Toxocara canis] GN=NDK	NDK	0.951923	3.27268e-06	82.87	2	LMLGATNPLAS(0.952)NPGT(0.048)IR	0.40812	2	113560									0.989776	0.000870957	60.14	2	LMLGAT(0.003)NPLAS(0.99)NPGT(0.007)IR	-1.1391	1	117300
carbohydrate derivative binding	KHN75993.1	61	S	Actin-2 [Toxocara canis] GN=act-2b	act-2b	1	3.27406e-07	111.98	2	DSYVGDEAQS(1)KR	-1.0723	1	238760	1	2.39909e-05	153.18	2	DSYVGDEAQS(1)KR	-1.5339	1	278320	1	0.000338603	139.7	2	DSYVGDEAQS(1)KR	-3.5684	1	295710
carbohydrate derivative binding	KHN74823.1	538	S	hypothetical protein Tcan_14158 [Toxocara canis] GN=Tcan_14158	Tcan_14158																	0.961135	0.00317184	119.94	2	RPS(0.039)S(0.961)PIEK	0.57859	1	198220
carbohydrate derivative binding	KHN75993.1	53	S	Actin-2 [Toxocara canis] GN=act-2b	act-2b	0.775019	1.71091e-07	44.019	3	HQGVMVGMGQKDS(0.775)Y(0.223)VGDEAQS(0.002)K	-1.9882	1	411760	0.995648	2.45037e-12	73.891	2	DS(0.996)Y(0.004)VGDEAQSK	1.4155	2	613080	0.986111	4.45084e-27	120.31	3	HQGVMVGMGQKDS(0.986)Y(0.014)VGDEAQSK	-0.42042	1	415950
carbohydrate derivative binding	KHN83144.1	256	S	Dual specificity mitogen-activated protein kinase kinase hemipterous [Toxocara canis] GN=hep	hep	0.962132	0.0111801	54.309	2	VGS(0.962)S(0.038)ESEYGIR	-2.5129	1	84552
carbohydrate derivative binding	KHN75993.1	250	T	Actin-2 [Toxocara canis] GN=act-2b	act-2b	0.999984	0.00943689	52.481	2	SYELPDGQVIT(1)VGNER	2.8349	1	60490									0.999836	0.0206683	44.584	2	SYELPDGQVIT(1)VGNER	2.5908	1	59445
carbohydrate derivative binding	KHN85868.1	360	T	Plasminogen activator inhibitor 1 RNA-binding protein [Toxocara canis] GN=Serbp1	Serbp1																	1	0.00262515	54.261	2	DT(1)IQEPQDEEIVIVR	-2.1231	1	66635
carbohydrate derivative binding	KHN75993.1	92	Y	Actin-2 [Toxocara canis] GN=act-2b	act-2b																	0.952424	0.00182253	53.517	3	IWHHT(0.048)FY(0.952)NELR	-3.5097	1	21121
carbohydrate derivative binding	KHN81681.1	505	S	putative ATP-citrate synthase [Toxocara canis] GN=Tcan_18139	Tcan_18139	0.998677	4.5515e-05	81.44	2	PLPDS(0.999)PHAPQT(0.001)T(0.001)GQFLLQPER	-0.68252	1	4919800	0.999607	1.08476e-27	147.64	3	PLPDS(1)PHAPQTTGQFLLQPER	-4.5839	2	6405700	0.999997	3.15533e-21	131.02	2	PLPDS(1)PHAPQTTGQFLLQPER	1.1408	2	5873900
carbohydrate derivative binding	KHN81288.1	676	S	5'-AMP-activated protein kinase catalytic subunit alpha-2 [Toxocara canis] GN=aak-2	aak-2	0.959693	2.82614e-05	44.654	2	AQS(0.96)LPMPMEVDQT(0.039)PPPS(0.001)PTVT(0.001)K	1.0114	1	275700									0.893369	7.21707e-05	44.019	2	AQS(0.893)LPMPMEVDQT(0.105)PPPS(0.001)PT(0.001)VT(0.001)K	-0.53298	1	277960
carbohydrate derivative binding	KHN87211.1	212	S	Annexin-B12 [Toxocara canis] GN=ANXB12	ANXB12																	0.999942	8.45585e-21	89.684	2	LFS(1)EHQSITGETMQEEVDK	2.8723	1	118940
carbohydrate derivative binding	KHN79068.1	426	S	Atrial natriuretic peptide receptor 1 [Toxocara canis] GN=Npr1	Npr1									0.999567	0.00256743	89.382	2	KLS(1)FGGLSIK	-1.9869	1	86415	0.999769	0.0289399	82.437	2	KLS(1)FGGLSIK	-0.32317	1	94851
carbohydrate derivative binding	KHN83304.1	317	S	Transmembrane protein [Toxocara canis] GN=TMEM184B	TMEM184B									0.85226	6.0395e-05	155.28	2	PVTLQSIS(0.039)S(0.109)S(0.852)LK	1.7263	1	35796
carbohydrate derivative binding	KHN83441.1	12	S	putative S-adenosylmethionine synthase 4 [Toxocara canis] GN=sams-4	sams-4	0.99958	0.024744	74.269	2	TQS(1)ELFR	-1.9729	1	83667	0.996608	0.0146116	60.892	2	T(0.003)QS(0.997)ELFR	-3.3664	1	75385
carbohydrate derivative binding	KHN81288.1	652	S	5'-AMP-activated protein kinase catalytic subunit alpha-2 [Toxocara canis] GN=aak-2	aak-2	0.995466	1.87596e-06	118.64	2	SLVDEDNGS(0.995)AS(0.004)S(0.001)S(0.001)R	-4.6486	1	217760	0.917098	5.81991e-07	86.952	2	SLVDEDNGS(0.917)AS(0.054)S(0.021)S(0.008)R	-3.829	1	236030	0.872522	2.17004e-07	92.319	2	SLVDEDNGS(0.873)AS(0.051)S(0.038)S(0.038)R	-4.4374	1	229130
carbohydrate derivative binding	KHN82508.1	194	S	Sodium/potassium-transporting ATPase subunit alpha [Toxocara canis] GN=Atpalpha	Atpalpha									0.942359	0.00455995	52.773	2	VDNS(0.054)S(0.942)LT(0.003)GESEPQS(0.001)R	-1.8309	1	56682	0.871174	6.64533e-10	95.263	2	VDNS(0.129)S(0.871)LTGESEPQSR	-3.5082	1	85492
carbohydrate derivative binding	KHN86566.1	185	Y	Mitogen-activated protein kinase pmk-1 [Toxocara canis] GN=pmk-1	pmk-1	0.897156	0.00315038	66.953	2	QTDNEMT(0.035)GY(0.897)VAT(0.068)R	-2.8809	1	427590	0.9054	2.57191e-05	108.24	2	QTDNEMT(0.071)GY(0.905)VAT(0.024)R	0.020858	1	396520	0.99874	2.16209e-29	201.66	2	QTDNEMTGY(0.999)VAT(0.001)R	3.692	2	1253900
carbohydrate derivative binding	KHN75993.1	34	S	Actin-2 [Toxocara canis] GN=act-2b	act-2b									1	0.0150581	48.785	2	AVFPS(1)IVGR	-1.7605	1	14276
carbohydrate derivative binding	KHN78475.1	386	S	Casein kinase I isoform gamma-1 [Toxocara canis] GN=Csnk1g1	Csnk1g1									0.999581	0.0199441	40.324	2	S(1)QQPIAHTEDNSEVK	-3.8766	1	256070	1	4.53088e-10	96.26	2	S(1)QQPIAHTEDNSEVK	-0.85357	1	250420
carbohydrate derivative binding	KHN88332.1	100	S	Chaperonin -like protein Hsp-60, mitochondrial [Toxocara canis] GN=hsp-60	hsp-60	1	2.01781e-18	122.66	2	NVVIEQAWGS(1)PK	-2.3437	1	91835	1	0.000255628	114.5	2	NVVIEQAWGS(1)PK	1.6485	1	104990	1	0.0180271	61.503	2	NVVIEQAWGS(1)PK	0.1901	1	128190
carbohydrate derivative binding	KHN76845.1	85	S	hypothetical protein Tcan_15948 [Toxocara canis] GN=Tcan_15948	Tcan_15948																	0.982233	0.0282751	61.042	2	S(0.018)MS(0.982)AQVPSTK	0.31309	1	25869
carbohydrate derivative binding	KHN75993.1	240	S	Actin-2 [Toxocara canis] GN=act-2b	act-2b																	0.825888	4.3237e-11	59.625	2	S(0.826)Y(0.174)ELPDGQVITVGNER	-1.6426	1	119550
carbohydrate derivative binding	KHN80556.1	118	S	hypothetical protein Tcan_07507 [Toxocara canis] GN=Tcan_07507	Tcan_07507	0.994372	0.0166351	55.578	2	SDAT(0.006)PIS(0.994)PHK	1.9845	1	329630	0.9995	0.0222104	48.822	2	SDATPIS(1)PHK	2.723	1	310360
carbohydrate derivative binding	KHN75993.1	200	S	Actin-2 [Toxocara canis] GN=act-2b	act-2b																	0.995159	0.027418	51.569	2	GY(0.004)S(0.995)FVT(0.001)TAER	-2.822	1	44386
carbohydrate derivative binding	KHN85583.1	290	S	Serine/threonine-protein kinase 25 [Toxocara canis] GN=STK25	STK25	0.999808	0.0059509	69.915	2	EPS(1)PDGTIVNR	-3.0674	1	943760	0.999996	0.00595742	74.424	2	EPS(1)PDGTIVNR	-0.023954	1	599680	0.999996	0.00920559	80.623	2	EPS(1)PDGTIVNR	0.22851	1	531780
carbohydrate derivative binding	KHN75993.1	366	S	Actin-2 [Toxocara canis] GN=act-2b	act-2b									0.975726	8.52097e-06	97.949	2	QEYDES(0.976)GPS(0.024)IVHR	1.6315	1	99409	0.99921	1.13506e-06	89.359	2	QEYDES(0.999)GPS(0.001)IVHR	1.7433	1	93135
carbohydrate derivative binding	KHN75993.1	324	S	Actin-2 [Toxocara canis] GN=act-2b	act-2b									0.877543	0.000101538	112.95	2	EITALAPS(0.878)T(0.122)MK	-5.2122	3	1247900	0.873343	8.03077e-06	104.04	2	EITALAPS(0.873)T(0.127)MK	1.0456	3	1257900
carbohydrate derivative binding	KHN78475.1	397	S	Casein kinase I isoform gamma-1 [Toxocara canis] GN=Csnk1g1	Csnk1g1	0.999956	1.16479e-07	104.3	2	SQQPIAHTEDNS(1)EVK	-7.0404	1	405130	0.999973	1.4552e-07	104.3	2	SQQPIAHTEDNS(1)EVK	-5.3393	1	389850	0.999906	1.66359e-10	128.39	2	SQQPIAHTEDNS(1)EVK	-4.8214	1	424540
carbohydrate derivative binding	KHN79149.1	1209	S	Neuroglian [Toxocara canis] GN=Nrg	Nrg	1	7.84724e-241	289.22	2	FTEDGS(1)FIGQYVPNK	2.5833	3	6680100	1	5.79119e-298	318.82	2	FTEDGS(1)FIGQYVPNK	2.0294	3	6707700	1	2.56397e-205	296.91	2	FTEDGS(1)FIGQYVPNK	-0.063273	3	6627200
carbohydrate derivative binding	KHN83304.1	315	S	Transmembrane protein [Toxocara canis] GN=TMEM184B	TMEM184B	0.751788	7.40947e-05	115.35	2	PVTLQS(0.039)IS(0.752)S(0.105)S(0.105)LK	-4.7246	1	29279
carbohydrate derivative binding	KHN79149.1	1232	S	Neuroglian [Toxocara canis] GN=Nrg	Nrg	0.824314	0.000296485	61.319	2	TLVS(0.002)S(0.018)S(0.007)GDKPDKDS(0.824)AS(0.127)T(0.021)FV	-1.7084	1	2379400	0.998725	9.1533e-120	233.37	2	TLVSSSGDKPDKDS(0.999)AS(0.001)TFV	-1.4705	1	2681200	0.999919	3.23367e-152	249.72	2	TLVSSSGDKPDKDS(1)ASTFV	-0.45477	1	2824300
carbohydrate derivative binding	KHN73524.1	6	Y	Fructose-1,6-bisphosphatase isozyme 2 [Toxocara canis] GN=Fbp2	Fbp2																	0.999999	0.000349657	69.276	2	EY(1)GIETDAMTLQR	-4.7417	1	23122
carbohydrate derivative binding	KHN83144.1	235	S	Dual specificity mitogen-activated protein kinase kinase hemipterous [Toxocara canis] GN=hep	hep	1	2.15799e-41	177.64	2	LCDFGIAGQLIDS(1)RR	4.2324	2	257840	1	2.18272e-73	175.48	2	LCDFGIAGQLIDS(1)RR	2.7827	3	311930	1	4.00848e-08	107.84	2	LCDFGIAGQLIDS(1)RR	3.1075	3	337520
carbohydrate derivative binding	KHN76210.1	79	S	Ras-related protein Rab-32 [Toxocara canis] GN=Rab32	Rab32																	1	0.0239381	41.87	2	LQIWDIS(1)GQDR	-1.722	1	49370
carbohydrate derivative binding	KHN88613.1	163	Y	Nucleoside diphosphate kinase [Toxocara canis] GN=NDK	NDK	0.996603	0.00321333	60.892	2	GDY(0.997)S(0.003)IQTGR	-1.4217	1	64746	0.998335	0.00458319	86.205	2	GDY(0.998)S(0.002)IQTGR	-1.7541	1	71479
carbohydrate derivative binding	KHN85659.1	135	S	ADP-ribosylation factor 1 [Toxocara canis] GN=Tcan_14556	Tcan_14556									0.991991	0.00220983	68.42	2	QDLPNAMS(0.992)AAELT(0.008)DK	4.9998	1	37362
carbohydrate derivative binding	KHN78062.1	42	S	Ras-related protein Rab-11A [Toxocara canis] GN=RAB11A	RAB11A																	0.856988	0.00953276	73.655	2	S(0.857)T(0.143)IGVEFATR	-1.3277	1	47754
carbohydrate derivative binding	KHN78533.1	163	S	Ras-related protein Rab-35 [Toxocara canis] GN=Rab35	Rab35																	1	0.00168464	90.376	2	LRS(1)PQPAAGDK	-1.7701	1	413260
carbohydrate derivative binding	KHN87305.1	1267	S	Ubiquitin conjugation factor E4 B [Toxocara canis] GN=Ube4b	Ube4b	0.99991	2.79281e-181	275.23	2	YGGHS(1)MSDPGT(0.03)S(0.97)YR	0.74863	10	17941000	0.999922	2.68572e-262	314.16	2	YGGHS(1)MSDPGT(0.045)S(0.955)YR	-0.71453	8	21282000	1	1.40036e-99	261.94	2	YGGHS(1)MSDPGT(0.025)S(0.975)YR	-0.75682	7	22350000
carbohydrate derivative binding	KHN87305.1	1274	S	Ubiquitin conjugation factor E4 B [Toxocara canis] GN=Ube4b	Ube4b	0.988491	2.06985e-157	255.71	2	YGGHSMSDPGT(0.012)S(0.988)YR	-0.12818	9	9479800	0.984333	6.17391e-182	288.22	2	YGGHSMSDPGT(0.016)S(0.984)YR	3.1142	7	12330000	0.988569	8.86368e-137	272.05	2	YGGHSMSDPGT(0.011)S(0.989)YR	1.6792	5	9957000
carbohydrate derivative binding	KHN87116.1	14	S	Proteasome subunit alpha type-1 [Toxocara canis] GN=pas-6	pas-6	0.997844	0.00330103	62.804	2	NQYDSDVT(0.002)VWS(0.998)PQGR	-2.5629	1	92558
carbohydrate derivative binding	KHN89013.1	595	S	Protein kinase C-like 3 [Toxocara canis] GN=pkc-3	pkc-3	1	0.00968997	50.297	1	KES(1)GLEK	-6.8403	1	727770
carbohydrate derivative binding	KHN74873.1	128	S	Mitogen-activated protein kinase kinase kinase, partial [Toxocara canis] GN=slpr	slpr	0.999453	0.013899	42.495	2	S(0.999)ILVESNYDYTPR	-0.60154	1	35635
carbohydrate derivative binding	KHN81099.1	10	S	hypothetical protein Tcan_05298 [Toxocara canis] GN=Tcan_05298	Tcan_05298	0.999579	0.012773	69.201	2	INDGS(1)VHLTAR	-1.1869	1	42272	0.999978	0.0174874	73.305	2	INDGS(1)VHLTAR	3.5151	1	50634
carbohydrate derivative binding	KHN85251.1	36	S	Glycogen phosphorylase, muscle form [Toxocara canis] GN=PYGM	PYGM	1	0.00352409	97.277	2	HLHFS(1)LIK	-3.9564	1	36759	1	0.0123293	70.389	2	HLHFS(1)LIK	-0.97384	1	34350
carbohydrate derivative binding	KHN73148.1	133	S	60S ribosomal protein L22 [Toxocara canis] GN=rpl-22	rpl-22	1	2.30135e-240	271.97	2	YFQISQDDEDAS(1)DNES	-0.65138	4	6441200	0.999999	6.95657e-143	251.81	2	YFQISQDDEDAS(1)DNES	2.1409	5	7494900	0.994678	2.08763e-57	200.46	2	YFQISQDDEDAS(0.995)DNES(0.005)	2.3067	5	5867100
carbohydrate derivative binding	KHN83519.1	231	Y	Glycogen synthase kinase-3 beta [Toxocara canis] GN=GSK3B	GSK3B	0.93651	7.63472e-05	134.2	2	GEPNVS(0.063)Y(0.937)ICSR	-0.041266	1	6240700	0.931689	0.00320464	115.04	2	GEPNVS(0.068)Y(0.932)ICSR	1.1369	1	6002000	0.94165	3.60357e-06	160.98	2	GEPNVS(0.058)Y(0.942)ICSR	-1.4557	2	5935700
carbohydrate derivative binding	KHN73148.1	137	S	60S ribosomal protein L22 [Toxocara canis] GN=rpl-22	rpl-22	0.937654	1.66997e-18	140.78	2	YFQISQDDEDAS(0.062)DNES(0.938)	-4.479	1	362960									0.912569	0.0165992	66.66	2	YFQISQDDEDAS(0.087)DNES(0.913)	1.5951	1	194470
carbohydrate derivative binding	KHN88613.1	149	T	Nucleoside diphosphate kinase [Toxocara canis] GN=NDK	NDK	1	3.58865e-73	193.26	2	LMLGAT(1)NPLASNPGTIR	2.372	2	916020	1	4.76433e-66	173.63	2	LMLGAT(1)NPLASNPGTIR	0.027347	2	1040700	1	6.78596e-106	209.08	2	LMLGAT(1)NPLASNPGTIR	0.18543	2	1086000
carbohydrate derivative binding	KHN88613.1	180	S	Nucleoside diphosphate kinase [Toxocara canis] GN=NDK	NDK	1	2.21439e-14	171.03	3	NIVHGSDSLES(1)AKR	-2.2941	3	588920	0.999999	1.28655e-18	151.18	3	NIVHGSDSLES(1)AKR	-3.2509	4	685500	0.999996	1.94436e-12	151.18	3	NIVHGSDSLES(1)AKR	-1.252	3	574590
carbohydrate derivative binding	KHN82454.1	66	S	cAMP-dependent protein kinase regulatory subunit [Toxocara canis] GN=kin-2	kin-2	1	2.12876e-19	94.838	2	LGVS(1)AEVPDENEAANYDK	-2.7699	2	963780	0.99944	0.000497031	43.271	2	RLGVS(0.999)AEVPDENEAANY(0.001)DK	1.1513	1	369110	0.999905	0.000129799	40.638	2	RLGVS(1)AEVPDENEAANYDK	-1.7348	1	425270
carbohydrate derivative binding	KHN88530.1	40	S	Ras-related protein Rab-11A [Toxocara canis] GN=RAB11A	RAB11A									0.821797	0.0269135	48.701	2	S(0.822)T(0.178)IGVEFATR	0.54774	1	47617
carbohydrate derivative binding	KHN81473.1	719	S	6-phosphofructokinase [Toxocara canis] GN=PFK	PFK	0.994959	2.09115e-12	95.052	3	TNVLGHAQQGGS(0.995)PT(0.005)PFDR	-2.3287	2	268120	0.976725	8.30791e-12	89.684	2	TNVLGHAQQGGS(0.977)PT(0.023)PFDR	-0.16709	1	224260	0.930583	9.89727e-13	130.54	2	TNVLGHAQQGGS(0.931)PT(0.069)PFDR	-2.2645	2	299630
carbohydrate derivative binding	KHN81473.1	43	S	6-phosphofructokinase [Toxocara canis] GN=PFK	PFK	0.99971	1.31234e-34	200.76	2	SDS(1)IVPTAGK	-0.51483	2	12287000	0.991702	0.00106895	145.95	2	S(0.008)DS(0.992)IVPTAGK	-0.93868	4	13713000	0.999208	0.00535364	151.66	2	S(0.001)DS(0.999)IVPTAGK	-0.88159	2	13203000
carbohydrate derivative binding	KHN73458.1	77	S	Ras-related protein Rab-7a [Toxocara canis] GN=RAB7A	RAB7A	1	1.02146e-10	101.64	2	FQS(1)LGVAFYR	-1.4015	1	44672	1	0.00586366	72.846	2	FQS(1)LGVAFYR	-2.1881	1	43151	1	9.09337e-06	124.06	2	FQS(1)LGVAFYR	-2.3055	1	38988
carbohydrate derivative binding	KHN79149.1	1214	Y	Neuroglian [Toxocara canis] GN=Nrg	Nrg																	0.997821	0.0272159	45.183	2	FTEDGS(0.002)FIGQY(0.998)VPNK	1.4037	1	39292
carbohydrate derivative binding	KHN86485.1	667	T	Serine/threonine-protein kinase akt-1 [Toxocara canis] GN=akt-1	akt-1	1	2.03391e-99	240.17	2	EFTNAPVQLT(1)PPPAR	-1.1317	1	2069300	1	1.79084e-211	276.47	2	EFTNAPVQLT(1)PPPAR	1.663	3	2451700	1	1.94605e-117	269.09	2	EFTNAPVQLT(1)PPPAR	1.8752	1	1334200
carbohydrate derivative binding	KHN81288.1	660	S	5'-AMP-activated protein kinase catalytic subunit alpha-2 [Toxocara canis] GN=aak-2	aak-2	0.997083	0.000168645	98.865	2	HAS(0.997)VS(0.003)MPVKPSLR	-7.7321	2	242880									0.846776	0.00713533	82.437	3	HAS(0.847)VS(0.153)MPVKPSLR	-1.5511	1	24438
carbohydrate derivative binding	KHN88613.1	177	S	Nucleoside diphosphate kinase [Toxocara canis] GN=NDK	NDK	0.992737	9.64266e-14	142.73	2	NIVHGS(0.006)DS(0.993)LES(0.001)AK	-1.8773	1	822990	0.869531	2.27372e-05	91.1	2	NIVHGS(0.129)DS(0.87)LES(0.001)AK	-0.51022	1	778730	0.9822	0.000151902	144.72	2	NIVHGS(0.017)DS(0.982)LES(0.001)AK	0.27012	1	809020
carbohydrate derivative binding	KHN83008.1	850	S	Putative GTP-binding protein 6 [Toxocara canis] GN=GTPBP6	GTPBP6	1	0.0127086	53.028	2	VNS(1)LDIIK	-1.5927	1	22987
carbohydrate derivative binding	KHN82510.1	203	S	Sodium/potassium-transporting ATPase subunit alpha [Toxocara canis] GN=Atpalpha	Atpalpha	0.94469	0.0021134	85.443	2	VDNS(0.035)S(0.945)LT(0.02)GESEPQSR	-3.17	1	53098
carbohydrate derivative binding	KHN88887.1	67	S	Ras-related protein Rab-2 [Toxocara canis] GN=RAB2	RAB2	0.998742	6.08063e-05	94.119	2	LQIWDT(0.001)AGQES(0.999)FR	2.1302	1	296930									0.999996	0.000146522	97.933	2	LQIWDTAGQES(1)FR	3.3891	1	344720
carbohydrate derivative binding	KHN74812.1	676	S	NUAK family SNF1-like kinase 1 [Toxocara canis] GN=NUAK1	NUAK1																	1	0.0227546	80.815	2	LIQQQS(1)QELVR	-0.91582	1	19969
carbohydrate derivative binding	KHN88613.1	175	S	Nucleoside diphosphate kinase [Toxocara canis] GN=NDK	NDK	0.982277	6.94249e-20	141.36	2	NIVHGS(0.982)DS(0.018)LESAK	-3.1649	1	764370	0.979823	0.000197358	106.79	2	NIVHGS(0.98)DS(0.02)LESAK	-4.3152	1	791110	0.982619	0.000153128	136.39	2	NIVHGS(0.983)DS(0.017)LESAK	-2.9489	1	780120
catalytic activity, acting on a protein	KHN78033.1	164	S	Desumoylating isopeptidase 2 [Toxocara canis] GN=desi2	desi2	0.999935	2.04008e-12	103.09	3	S(1)GDYTSAVVEHAQEAIEEGHSNR	0.26502	1	244190	0.997521	3.31512e-09	85.227	3	S(0.998)GDY(0.001)T(0.001)SAVVEHAQEAIEEGHSNR	1.5828	1	220280	0.999643	2.06857e-28	75.533	3	S(1)GDYTSAVVEHAQEAIEEGHSNR	0.32346	1	236200
catalytic activity, acting on a protein	KHN77790.1	288	S	Proteasome subunit beta type-7 [Toxocara canis] GN=PSMB7	PSMB7									0.975589	0.00128314	67.548	2	YDIIES(0.024)MDVS(0.976)H	0.74656	2	153100	0.999998	2.1683e-12	151.66	2	YDIIESMDVS(1)H	-2.2768	2	171920
catalytic activity, acting on a protein	KHN88781.1	188	Y	Mitogen-activated protein kinase mpk-1 [Toxocara canis] GN=mpk-1	mpk-1	0.984144	1.25558e-56	199.04	3	VTDPGHDHTGFLTEY(0.984)VAT(0.016)R	-5.2122	1	399580	0.943901	4.24238e-27	97.268	3	VTDPGHDHTGFLT(0.051)EY(0.944)VAT(0.005)R	-5.0845	1	410130	0.921261	7.56478e-19	100.56	3	VTDPGHDHTGFLT(0.009)EY(0.921)VAT(0.07)R	-2.0332	1	429040
catalytic activity, acting on a protein	KHN74873.1	128	S	Mitogen-activated protein kinase kinase kinase, partial [Toxocara canis] GN=slpr	slpr	0.999453	0.013899	42.495	2	S(0.999)ILVESNYDYTPR	-0.60154	1	35635
catalytic activity, acting on a protein	KHN82631.1	529	T	Serine/threonine-protein kinase mig-15 [Toxocara canis] GN=mig-15	mig-15																	0.999863	0.0127187	58.508	3	DALRT(1)PPHITR	-4.4156	1	50615
catalytic activity, acting on a protein	KHN87305.1	1274	S	Ubiquitin conjugation factor E4 B [Toxocara canis] GN=Ube4b	Ube4b	0.988491	2.06985e-157	255.71	2	YGGHSMSDPGT(0.012)S(0.988)YR	-0.12818	9	9479800	0.984333	6.17391e-182	288.22	2	YGGHSMSDPGT(0.016)S(0.984)YR	3.1142	7	12330000	0.988569	8.86368e-137	272.05	2	YGGHSMSDPGT(0.011)S(0.989)YR	1.6792	5	9957000
catalytic activity, acting on a protein	KHN88695.1	446	S	Serine/threonine-protein phosphatase 2B catalytic subunit 2 [Toxocara canis] GN=Pp2B-14D	Pp2B-14D									1	0.0232547	51.531	2	IQS(1)FDEAK	1.8543	1	27160
catalytic activity, acting on a protein	KHN81197.1	157	T	Calcium/calmodulin-dependent protein kinase type II [Toxocara canis] GN=unc-43	unc-43	1	0.0226181	111.98	2	TLNHENT(1)VVR	0.83638	1	140910									1	0.0298686	79.235	2	TLNHENT(1)VVR	0.77516	1	191470
catalytic activity, acting on a protein	KHN88997.1	341	S	SHC-transforming protein 1 [Toxocara canis] GN=SHC1	SHC1	0.999705	0.000549222	76.494	4	KQS(1)QVFETIVQLIEHHR	5.0874	1	34847	0.999978	0.00149907	84.144	4	KQS(1)QVFETIVQLIEHHR	4.6269	1	37866	0.999987	3.52893e-12	85.443	4	KQS(1)QVFETIVQLIEHHR	1.9323	1	42571
catalytic activity, acting on a protein	KHN81331.1	303	S	E3 ubiquitin-protein ligase hrd-1 [Toxocara canis] GN=sel-11	sel-11	0.999999	2.27764e-12	78.75	2	MQQQIS(1)LIDEQDAYVQAR	5.2226	2	488500	0.999741	0.000348624	48.037	2	MQQQIS(1)LIDEQDAYVQAR	0.16316	2	331540	0.999904	0.00100098	56.938	2	MQQQIS(1)LIDEQDAYVQAR	5.3503	1	131680
catalytic activity, acting on a protein	KHN81288.1	676	S	5'-AMP-activated protein kinase catalytic subunit alpha-2 [Toxocara canis] GN=aak-2	aak-2	0.959693	2.82614e-05	44.654	2	AQS(0.96)LPMPMEVDQT(0.039)PPPS(0.001)PTVT(0.001)K	1.0114	1	275700									0.893369	7.21707e-05	44.019	2	AQS(0.893)LPMPMEVDQT(0.105)PPPS(0.001)PT(0.001)VT(0.001)K	-0.53298	1	277960
catalytic activity, acting on a protein	KHN81288.1	660	S	5'-AMP-activated protein kinase catalytic subunit alpha-2 [Toxocara canis] GN=aak-2	aak-2	0.997083	0.000168645	98.865	2	HAS(0.997)VS(0.003)MPVKPSLR	-7.7321	2	242880									0.846776	0.00713533	82.437	3	HAS(0.847)VS(0.153)MPVKPSLR	-1.5511	1	24438
catalytic activity, acting on a protein	KHN81331.1	352	S	E3 ubiquitin-protein ligase hrd-1 [Toxocara canis] GN=sel-11	sel-11	1	3.20617e-21	125.69	2	IDS(1)NVEETSMNVEAAHTELVK	-1.4878	2	529000	0.999993	0.000102527	72.891	2	IDS(1)NVEETSMNVEAAHTELVK	0.35081	3	582540	0.997294	0.00185233	42.536	3	IDS(0.997)NVEET(0.001)S(0.001)MNVEAAHTELVK	-0.12365	2	79672
catalytic activity, acting on a protein	KHN86244.1	309	S	Tyrosine-protein phosphatase non-receptor type 2 [Toxocara canis] GN=PTPN2	PTPN2									0.999886	0.020044	43.613	2	S(0.001)IES(0.999)S(1)KS(1)IDRR	-5.1294	1	760840
catalytic activity, acting on a protein	KHN86244.1	311	S	Tyrosine-protein phosphatase non-receptor type 2 [Toxocara canis] GN=PTPN2	PTPN2									0.999886	0.020044	43.613	2	S(0.001)IES(0.999)S(1)KS(1)IDRR	-5.1294	1	760840
catalytic activity, acting on a protein	KHN70840.1	205	S	Dual specificity mitogen-activated protein kinase kinase 6 [Toxocara canis] GN=Map2k6	Map2k6	0.7759	0.000208735	84.144	2	ICDFGISGHLT(0.224)NS(0.776)VAK	-0.3848	1	142740	0.962535	0.0021666	62.304	2	ICDFGISGHLT(0.037)NS(0.963)VAK	0.66964	1	173320
catalytic activity, acting on a protein	KHN81288.1	652	S	5'-AMP-activated protein kinase catalytic subunit alpha-2 [Toxocara canis] GN=aak-2	aak-2	0.995466	1.87596e-06	118.64	2	SLVDEDNGS(0.995)AS(0.004)S(0.001)S(0.001)R	-4.6486	1	217760	0.917098	5.81991e-07	86.952	2	SLVDEDNGS(0.917)AS(0.054)S(0.021)S(0.008)R	-3.829	1	236030	0.872522	2.17004e-07	92.319	2	SLVDEDNGS(0.873)AS(0.051)S(0.038)S(0.038)R	-4.4374	1	229130
catalytic activity, acting on a protein	KHN85583.1	290	S	Serine/threonine-protein kinase 25 [Toxocara canis] GN=STK25	STK25	0.999808	0.0059509	69.915	2	EPS(1)PDGTIVNR	-3.0674	1	943760	0.999996	0.00595742	74.424	2	EPS(1)PDGTIVNR	-0.023954	1	599680	0.999996	0.00920559	80.623	2	EPS(1)PDGTIVNR	0.22851	1	531780
catalytic activity, acting on a protein	KHN77973.1	615	S	Signal transducer and activator of transcription 1 [Toxocara canis] GN=sta-1	sta-1	1	0.00112716	70.806	2	LDWS(1)PGEVIPR	0.69215	1	17646	1	0.00619054	62.454	2	LDWS(1)PGEVIPR	0.3462	1	13868
catalytic activity, acting on a protein	KHN87305.1	1267	S	Ubiquitin conjugation factor E4 B [Toxocara canis] GN=Ube4b	Ube4b	0.99991	2.79281e-181	275.23	2	YGGHS(1)MSDPGT(0.03)S(0.97)YR	0.74863	10	17941000	0.999922	2.68572e-262	314.16	2	YGGHS(1)MSDPGT(0.045)S(0.955)YR	-0.71453	8	21282000	1	1.40036e-99	261.94	2	YGGHS(1)MSDPGT(0.025)S(0.975)YR	-0.75682	7	22350000
catalytic activity, acting on a protein	KHN79910.1	131	T	Serine/threonine-protein kinase sgk-1 [Toxocara canis] GN=sgk-1	sgk-1	1	0.0100384	94.119	2	PSDFDFLKT(1)IGK	2.2986	1	31370	0.999999	0.00218446	83.061	2	PSDFDFLKT(1)IGK	2.1549	1	30219	1	1.24089e-06	96.27	2	PSDFDFLKT(1)IGK	-1.8117	1	32880
catalytic activity, acting on a protein	KHN81197.1	134	S	Calcium/calmodulin-dependent protein kinase type II [Toxocara canis] GN=unc-43	unc-43	0.955381	1.48651e-33	168.69	2	ES(0.045)S(0.955)ESSQTIDEQDGDK	-0.56541	1	214970	0.956884	3.28442e-105	188.85	2	ES(0.043)S(0.957)ESSQTIDEQDGDK	-1.8411	1	304290
catalytic activity, acting on a protein	KHN86244.1	308	S	Tyrosine-protein phosphatase non-receptor type 2 [Toxocara canis] GN=PTPN2	PTPN2									0.999194	0.020044	43.613	2	S(0.001)IES(0.999)S(1)KS(1)IDRR	-5.1294	1	760840
catalytic activity, acting on a protein	KHN71029.1	108	Y	Tyrosine-protein kinase Fyn [Toxocara canis] GN=fyn	fyn	1	0.000167901	81.335	2	KLMEEDIY(1)EAR	1.4593	1	41981	1	0.000890921	132.44	2	KLMEEDIY(1)EAR	2.6116	1	41428	1	0.0123952	58.889	2	KLMEEDIY(1)EAR	2.9672	1	35557
catalytic activity, acting on a protein	KHN84072.1	780	S	cAMP-dependent protein kinase catalytic subunit [Toxocara canis] GN=kin-1	kin-1									0.8116	4.97193e-05	51.399	2	GPGDASNFDDY(0.004)EEEPLRIS(0.812)GT(0.184)EK	-1.1712	1	258480
catalytic activity, acting on a protein	KHN77148.1	812	S	Integrin beta pat-3 [Toxocara canis] GN=pat-3	pat-3	0.999874	0.00502325	61.042	2	NPVYAGNS(1)AK	-0.97532	1	62317
catalytic activity, acting on a protein	KHN86485.1	667	T	Serine/threonine-protein kinase akt-1 [Toxocara canis] GN=akt-1	akt-1	1	2.03391e-99	240.17	2	EFTNAPVQLT(1)PPPAR	-1.1317	1	2069300	1	1.79084e-211	276.47	2	EFTNAPVQLT(1)PPPAR	1.663	3	2451700	1	1.94605e-117	269.09	2	EFTNAPVQLT(1)PPPAR	1.8752	1	1334200
catalytic activity, acting on a protein	KHN74812.1	676	S	NUAK family SNF1-like kinase 1 [Toxocara canis] GN=NUAK1	NUAK1																	1	0.0227546	80.815	2	LIQQQS(1)QELVR	-0.91582	1	19969
catalytic activity, acting on a protein	KHN88613.1	149	T	Nucleoside diphosphate kinase [Toxocara canis] GN=NDK	NDK	1	3.58865e-73	193.26	2	LMLGAT(1)NPLASNPGTIR	2.372	2	916020	1	4.76433e-66	173.63	2	LMLGAT(1)NPLASNPGTIR	0.027347	2	1040700	1	6.78596e-106	209.08	2	LMLGAT(1)NPLASNPGTIR	0.18543	2	1086000
catalytic activity, acting on a protein	KHN86026.1	94	T	Lysine-specific demethylase rbr-2 [Toxocara canis] GN=rbr-2	rbr-2																	1	0.015672	52.201	3	LIFDT(1)EIT(1)NFWHLK	-4.8917	1	2754300
catalytic activity, acting on a protein	KHN73401.1	438	S	Ubiquitin-conjugating enzyme E2 J1 [Toxocara canis] GN=UBE2J1	UBE2J1	0.999995	0.00779188	81.099	2	LASQIS(1)FK	-2.0247	1	20061
catalytic activity, acting on a protein	KHN86026.1	91	T	Lysine-specific demethylase rbr-2 [Toxocara canis] GN=rbr-2	rbr-2																	1	0.015672	52.201	3	LIFDT(1)EIT(1)NFWHLK	-4.8917	1	2754300
catalytic activity, acting on a protein	KHN80821.1	575	T	cGMP-dependent protein kinase egl-4, partial [Toxocara canis] GN=egl-4	egl-4	0.992326	3.30939e-21	113.63	2	T(0.006)WT(0.992)FCGT(0.001)PEYVSPEIILNK	-1.2962	1	157980	0.945365	1.26557e-09	96.453	2	T(0.055)WT(0.945)FCGTPEYVSPEIILNK	-0.18683	2	164700	0.996473	6.01944e-21	119.55	2	T(0.003)WT(0.996)FCGTPEYVSPEIILNK	-0.81924	2	151680
catalytic activity, acting on a protein	KHN80821.1	268	S	cGMP-dependent protein kinase egl-4, partial [Toxocara canis] GN=egl-4	egl-4	1	0.000790652	110.91	2	VS(1)IFENLSEDR	-2.4957	1	362320	0.999999	7.55649e-05	76.563	2	VS(1)IFENLSEDR	-0.012137	1	380890	1	4.03207e-05	108.5	2	VS(1)IFENLSEDR	-2.2001	1	369960
catalytic activity, acting on a protein	KHN79397.1	223	S	putative protein phosphatase 2C F42G9.1 [Toxocara canis] GN=F42G9.1	F42G9.1	1	0.0138891	65.408	2	VCES(1)PIGEAAK	6.7529	1	23625	1	0.00102919	66.953	2	VCES(1)PIGEAAK	3.3927	1	9629.7
catalytic activity, acting on a protein	KHN76326.1	176	S	5'-AMP-activated protein kinase subunit beta-2 [Toxocara canis] GN=PRKAB2	PRKAB2	0.999999	2.6742e-08	88.714	2	KVS(1)VAGAQPPSHDTPNDR	-8.1622	1	545920	0.999999	0.00015498	66.002	3	KVS(1)VAGAQPPSHDTPNDR	-1.892	2	1199000	0.999994	8.04545e-10	73.455	2	KVS(1)VAGAQPPSHDTPNDR	-6.3445	2	864170
catalytic activity, acting on a protein	KHN88613.1	154	S	Nucleoside diphosphate kinase [Toxocara canis] GN=NDK	NDK	0.951923	3.27268e-06	82.87	2	LMLGATNPLAS(0.952)NPGT(0.048)IR	0.40812	2	113560									0.989776	0.000870957	60.14	2	LMLGAT(0.003)NPLAS(0.99)NPGT(0.007)IR	-1.1391	1	117300
catalytic activity, acting on a protein	KHN88613.1	175	S	Nucleoside diphosphate kinase [Toxocara canis] GN=NDK	NDK	0.982277	6.94249e-20	141.36	2	NIVHGS(0.982)DS(0.018)LESAK	-3.1649	1	764370	0.979823	0.000197358	106.79	2	NIVHGS(0.98)DS(0.02)LESAK	-4.3152	1	791110	0.982619	0.000153128	136.39	2	NIVHGS(0.983)DS(0.017)LESAK	-2.9489	1	780120
catalytic activity, acting on a protein	KHN84901.1	149	Y	Mitogen-activated protein kinase 9 [Toxocara canis] GN=Mapk9	Mapk9	0.999852	0.000773456	77.072	2	MSIY(1)VVTR	-1.3991	3	390010	0.999816	0.00254316	84.368	2	MSIY(1)VVTR	-0.57385	4	435100	0.994474	0.0049632	56.378	2	MS(0.005)IY(0.994)VVT(0.001)R	-0.94988	3	411520
catalytic activity, acting on a protein	KHN88625.1	46	Y	Serine/threonine-protein kinase 32A [Toxocara canis] GN=Stk32a	Stk32a	1	0.0224728	48.785	2	AT(1)KKHY(1)ALK	-3.3957	1	56808
catalytic activity, acting on a protein	KHN88613.1	177	S	Nucleoside diphosphate kinase [Toxocara canis] GN=NDK	NDK	0.992737	9.64266e-14	142.73	2	NIVHGS(0.006)DS(0.993)LES(0.001)AK	-1.8773	1	822990	0.869531	2.27372e-05	91.1	2	NIVHGS(0.129)DS(0.87)LES(0.001)AK	-0.51022	1	778730	0.9822	0.000151902	144.72	2	NIVHGS(0.017)DS(0.982)LES(0.001)AK	0.27012	1	809020
catalytic activity, acting on a protein	KHN88613.1	180	S	Nucleoside diphosphate kinase [Toxocara canis] GN=NDK	NDK	1	2.21439e-14	171.03	3	NIVHGSDSLES(1)AKR	-2.2941	3	588920	0.999999	1.28655e-18	151.18	3	NIVHGSDSLES(1)AKR	-3.2509	4	685500	0.999996	1.94436e-12	151.18	3	NIVHGSDSLES(1)AKR	-1.252	3	574590
catalytic activity, acting on a protein	KHN89013.1	595	S	Protein kinase C-like 3 [Toxocara canis] GN=pkc-3	pkc-3	1	0.00968997	50.297	1	KES(1)GLEK	-6.8403	1	727770
catalytic activity, acting on a protein	KHN78555.1	358	S	Importin subunit alpha-2 [Toxocara canis] GN=ima-2	ima-2	1	0.00235925	101.82	2	TECS(1)VELR	1.0772	1	286300	1	0.00100277	99.34	2	TECS(1)VELR	0.43943	1	300620	1	0.00416244	85.622	2	TECS(1)VELR	0.52825	1	291670
catalytic activity, acting on a protein	KHN72594.1	225	T	Glyceraldehyde-3-phosphate dehydrogenase [Toxocara canis] GN=G3PD	G3PD	0.985114	5.91809e-168	249.72	3	YDAANNHVISNASCT(0.985)T(0.015)NCLAPLAK	-3.8262	1	1504200	0.87632	3.71292e-114	200.89	3	YDAANNHVISNAS(0.001)CT(0.876)T(0.122)NCLAPLAK	-1.1708	2	1824100
catalytic activity, acting on a protein	KHN72594.1	256	T	Glyceraldehyde-3-phosphate dehydrogenase [Toxocara canis] GN=G3PD	G3PD	0.989584	3.01388e-116	251.42	3	FGIVEGLMTTVHAT(0.003)T(0.008)AT(0.99)QK	-1.7488	8	13648000	0.998927	1.30424e-137	274.58	2	FGIVEGLMTTVHATT(0.001)AT(0.999)QK	-3.0262	11	26863000	0.994823	2.48435e-153	288.61	2	FGIVEGLMTTVHAT(0.001)T(0.005)AT(0.995)QK	-3.2453	8	12427000
catalytic activity, acting on a protein	KHN77148.1	235	S	Integrin beta pat-3 [Toxocara canis] GN=pat-3	pat-3																	0.96426	0.0042903	42.941	2	NQMS(0.964)LT(0.033)MDT(0.003)AR	4.4453	1	43017
catalytic activity, acting on a protein	KHN73302.1	453	S	Palmitoyltransferase ZDHHC5 [Toxocara canis] GN=ZDHHC5	ZDHHC5	0.976442	0.0163061	54.556	2	IHES(0.001)LS(0.022)AHNVS(0.976)V	3.223	1	164320	0.983586	0.0285335	59.77	2	IHESLS(0.016)AHNVS(0.984)V	2.8148	1	159720
catalytic activity, acting on a protein	KHN84072.1	589	T	cAMP-dependent protein kinase catalytic subunit [Toxocara canis] GN=kin-1	kin-1	0.99994	8.26201e-134	163.8	2	TWT(1)LCGTPEYLAPEIILSK	-1.2052	2	2219600	0.999735	3.05403e-88	213.56	2	TWT(1)LCGTPEYLAPEIILSK	-0.20049	2	1767700	0.999658	1.03777e-132	166.29	2	TWT(1)LCGTPEYLAPEIILSK	-2.6203	2	1379400
catalytic activity, acting on a protein	KHN81192.1	295	T	Calcium/calmodulin-dependent protein kinase type II [Toxocara canis] GN=unc-43	unc-43									1	0.00306404	90.306	2	QDT(1)VDCLKK	-2.9962	1	161270
catalytic activity, acting on a protein	KHN83519.1	231	Y	Glycogen synthase kinase-3 beta [Toxocara canis] GN=GSK3B	GSK3B	0.93651	7.63472e-05	134.2	2	GEPNVS(0.063)Y(0.937)ICSR	-0.041266	1	6240700	0.931689	0.00320464	115.04	2	GEPNVS(0.068)Y(0.932)ICSR	1.1369	1	6002000	0.94165	3.60357e-06	160.98	2	GEPNVS(0.058)Y(0.942)ICSR	-1.4557	2	5935700
catalytic activity, acting on a protein	KHN87508.1	404	S	CCR4-NOT transcription complex subunit 4 [Toxocara canis] GN=CNOT4	CNOT4	0.995736	0.000823186	129.69	2	LVQWT(0.004)S(0.996)PER	-0.78751	1	343880	0.999373	0.00463169	128.97	2	LVQWT(0.001)S(0.999)PER	-2.9153	1	262180	0.994178	0.00371332	99.174	2	LVQWT(0.006)S(0.994)PER	-4.3058	1	269610
catalytic activity, acting on a protein	KHN78475.1	386	S	Casein kinase I isoform gamma-1 [Toxocara canis] GN=Csnk1g1	Csnk1g1									0.999581	0.0199441	40.324	2	S(1)QQPIAHTEDNSEVK	-3.8766	1	256070	1	4.53088e-10	96.26	2	S(1)QQPIAHTEDNSEVK	-0.85357	1	250420
catalytic activity, acting on a protein	KHN78475.1	397	S	Casein kinase I isoform gamma-1 [Toxocara canis] GN=Csnk1g1	Csnk1g1	0.999956	1.16479e-07	104.3	2	SQQPIAHTEDNS(1)EVK	-7.0404	1	405130	0.999973	1.4552e-07	104.3	2	SQQPIAHTEDNS(1)EVK	-5.3393	1	389850	0.999906	1.66359e-10	128.39	2	SQQPIAHTEDNS(1)EVK	-4.8214	1	424540
catalytic activity, acting on a protein	KHN80556.1	118	S	hypothetical protein Tcan_07507 [Toxocara canis] GN=Tcan_07507	Tcan_07507	0.994372	0.0166351	55.578	2	SDAT(0.006)PIS(0.994)PHK	1.9845	1	329630	0.9995	0.0222104	48.822	2	SDATPIS(1)PHK	2.723	1	310360
catalytic activity, acting on a protein	KHN81197.1	139	T	Calcium/calmodulin-dependent protein kinase type II [Toxocara canis] GN=unc-43	unc-43	0.990095	1.21194e-07	108.6	2	ESSES(0.001)S(0.009)QT(0.99)IDEQDGDK	-2.1095	1	102420	0.991562	1.97953e-15	145.18	2	ESSES(0.001)S(0.007)QT(0.992)IDEQDGDK	-3.1278	1	87685
catalytic activity, acting on a protein	KHN73749.1	4528	S	Twitchin [Toxocara canis] GN=unc-22	unc-22	1	0.0110267	64.064	2	IQLS(1)MLGR	-0.54867	1	34312	1	0.00379257	102.55	2	IQLS(1)MLGR	-1.3409	2	39547
catalytic activity, acting on a protein	KHN73749.1	4584	S	Twitchin [Toxocara canis] GN=unc-22	unc-22	0.99892	2.06508e-06	102.1	2	LESNDYLT(0.001)QLS(0.999)YDKCER	0.89057	2	714880	0.999981	4.17312e-45	171.26	2	LESNDYLTQLS(1)YDK	2.1298	2	770740	0.999715	7.1288e-25	175.38	2	LESNDYLTQLS(1)YDK	1.5673	1	357390
catalytic activity, acting on a protein	KHN88616.1	97	S	ATP-dependent zinc metalloprotease YME1 -like protein, partial [Toxocara canis] GN=ymel-1	ymel-1									1	0.0287537	42.229	2	EELS(1)S(1)ILK	4.7092	1	18565
catalytic activity, acting on a protein	KHN88616.1	96	S	ATP-dependent zinc metalloprotease YME1 -like protein, partial [Toxocara canis] GN=ymel-1	ymel-1									1	0.0287537	42.229	2	EELS(1)S(1)ILK	4.7092	1	18565
catalytic activity, acting on a protein	KHN81192.1	288	S	Calcium/calmodulin-dependent protein kinase type II [Toxocara canis] GN=unc-43	unc-43																	1	0.0268051	93.467	2	VAS(1)VMHR	-4.2885	1	279500
catalytic activity, acting on a protein	KHN84563.1	144	S	Histone deacetylase 4 [Toxocara canis] GN=hda-4	hda-4	0.973977	0.00819623	58.045	2	S(0.005)YS(0.974)GS(0.021)GQTISQLTR	-5.9088	1	53669
catalytic activity, acting on a protein	KHN73749.1	2428	S	Twitchin [Toxocara canis] GN=unc-22	unc-22	0.869025	0.0238103	47.561	1	S(0.869)DS(0.122)GT(0.009)YTIR	-3.3671	1	137910
catalytic activity, acting on a protein	KHN88625.1	42	T	Serine/threonine-protein kinase 32A [Toxocara canis] GN=Stk32a	Stk32a	1	0.0224728	48.785	2	AT(1)KKHY(1)ALK	-3.3957	1	56808
catalytic activity, acting on a protein	KHN83144.1	235	S	Dual specificity mitogen-activated protein kinase kinase hemipterous [Toxocara canis] GN=hep	hep	1	2.15799e-41	177.64	2	LCDFGIAGQLIDS(1)RR	4.2324	2	257840	1	2.18272e-73	175.48	2	LCDFGIAGQLIDS(1)RR	2.7827	3	311930	1	4.00848e-08	107.84	2	LCDFGIAGQLIDS(1)RR	3.1075	3	337520
catalytic activity, acting on a protein	KHN84563.1	259	S	Histone deacetylase 4 [Toxocara canis] GN=hda-4	hda-4	1	0.0264082	86.838	2	KVNS(1)EPNLK	-1.527	1	220500
catalytic activity, acting on a protein	KHN83144.1	256	S	Dual specificity mitogen-activated protein kinase kinase hemipterous [Toxocara canis] GN=hep	hep	0.962132	0.0111801	54.309	2	VGS(0.962)S(0.038)ESEYGIR	-2.5129	1	84552
catalytic activity, acting on a protein	KHN78538.1	157	T	S-phase kinase-associated protein 1 [Toxocara canis] GN=Skp1	Skp1	1	8.70471e-47	194.55	2	NDFT(1)PEEEEQIRK	1.3961	3	882500	1	2.10013e-21	176	2	NDFT(1)PEEEEQIRK	-3.0559	2	786910	1	0.000370095	144.38	2	NDFT(1)PEEEEQIR	0.84762	1	633630
catalytic activity, acting on a protein	KHN76845.1	85	S	hypothetical protein Tcan_15948 [Toxocara canis] GN=Tcan_15948	Tcan_15948																	0.982233	0.0282751	61.042	2	S(0.018)MS(0.982)AQVPSTK	0.31309	1	25869
catalytic activity, acting on a protein	KHN74823.1	538	S	hypothetical protein Tcan_14158 [Toxocara canis] GN=Tcan_14158	Tcan_14158																	0.961135	0.00317184	119.94	2	RPS(0.039)S(0.961)PIEK	0.57859	1	198220
catalytic activity, acting on a protein	KHN86566.1	185	Y	Mitogen-activated protein kinase pmk-1 [Toxocara canis] GN=pmk-1	pmk-1	0.897156	0.00315038	66.953	2	QTDNEMT(0.035)GY(0.897)VAT(0.068)R	-2.8809	1	427590	0.9054	2.57191e-05	108.24	2	QTDNEMT(0.071)GY(0.905)VAT(0.024)R	0.020858	1	396520	0.99874	2.16209e-29	201.66	2	QTDNEMTGY(0.999)VAT(0.001)R	3.692	2	1253900
catalytic activity, acting on a protein	KHN88613.1	163	Y	Nucleoside diphosphate kinase [Toxocara canis] GN=NDK	NDK	0.996603	0.00321333	60.892	2	GDY(0.997)S(0.003)IQTGR	-1.4217	1	64746	0.998335	0.00458319	86.205	2	GDY(0.998)S(0.002)IQTGR	-1.7541	1	71479
cell communication	KHN88530.1	40	S	Ras-related protein Rab-11A [Toxocara canis] GN=RAB11A	RAB11A									0.821797	0.0269135	48.701	2	S(0.822)T(0.178)IGVEFATR	0.54774	1	47617
cell communication	KHN81288.1	660	S	5'-AMP-activated protein kinase catalytic subunit alpha-2 [Toxocara canis] GN=aak-2	aak-2	0.997083	0.000168645	98.865	2	HAS(0.997)VS(0.003)MPVKPSLR	-7.7321	2	242880									0.846776	0.00713533	82.437	3	HAS(0.847)VS(0.153)MPVKPSLR	-1.5511	1	24438
cell communication	KHN81288.1	652	S	5'-AMP-activated protein kinase catalytic subunit alpha-2 [Toxocara canis] GN=aak-2	aak-2	0.995466	1.87596e-06	118.64	2	SLVDEDNGS(0.995)AS(0.004)S(0.001)S(0.001)R	-4.6486	1	217760	0.917098	5.81991e-07	86.952	2	SLVDEDNGS(0.917)AS(0.054)S(0.021)S(0.008)R	-3.829	1	236030	0.872522	2.17004e-07	92.319	2	SLVDEDNGS(0.873)AS(0.051)S(0.038)S(0.038)R	-4.4374	1	229130
cell communication	KHN73458.1	77	S	Ras-related protein Rab-7a [Toxocara canis] GN=RAB7A	RAB7A	1	1.02146e-10	101.64	2	FQS(1)LGVAFYR	-1.4015	1	44672	1	0.00586366	72.846	2	FQS(1)LGVAFYR	-2.1881	1	43151	1	9.09337e-06	124.06	2	FQS(1)LGVAFYR	-2.3055	1	38988
cell communication	KHN83144.1	235	S	Dual specificity mitogen-activated protein kinase kinase hemipterous [Toxocara canis] GN=hep	hep	1	2.15799e-41	177.64	2	LCDFGIAGQLIDS(1)RR	4.2324	2	257840	1	2.18272e-73	175.48	2	LCDFGIAGQLIDS(1)RR	2.7827	3	311930	1	4.00848e-08	107.84	2	LCDFGIAGQLIDS(1)RR	3.1075	3	337520
cell communication	KHN76033.1	137	S	Plastin-2 [Toxocara canis] GN=Lcp1	Lcp1	1	3.38255e-68	232.34	3	GMSEHS(1)NEEIVHTIR	-2.4635	3	2216200	1	6.78845e-62	236.82	3	GMSEHS(1)NEEIVHTIR	-1.6748	7	3165800	1	1.49262e-18	175.48	3	GMSEHS(1)NEEIVHTIR	-2.3498	5	3578500
cell communication	KHN83144.1	256	S	Dual specificity mitogen-activated protein kinase kinase hemipterous [Toxocara canis] GN=hep	hep	0.962132	0.0111801	54.309	2	VGS(0.962)S(0.038)ESEYGIR	-2.5129	1	84552
cell communication	KHN76033.1	417	S	Plastin-2 [Toxocara canis] GN=Lcp1	Lcp1									1	0.00203327	99.589	2	RLS(1)PEQILIR	1.5043	1	85300
cell communication	KHN86244.1	309	S	Tyrosine-protein phosphatase non-receptor type 2 [Toxocara canis] GN=PTPN2	PTPN2									0.999886	0.020044	43.613	2	S(0.001)IES(0.999)S(1)KS(1)IDRR	-5.1294	1	760840
cell communication	KHN81192.1	295	T	Calcium/calmodulin-dependent protein kinase type II [Toxocara canis] GN=unc-43	unc-43									1	0.00306404	90.306	2	QDT(1)VDCLKK	-2.9962	1	161270
cell communication	KHN76033.1	134	S	Plastin-2 [Toxocara canis] GN=Lcp1	Lcp1	0.999997	6.60415e-18	137.68	3	GMS(1)EHSNEEIVHTIR	-2.1201	2	1161500	1	7.72994e-28	120.52	2	GMS(1)EHS(1)NEEIVHTIR	0.88368	6	2016100	1	1.12572e-18	164.79	2	GMS(1)EHS(1)NEEIVHTIR	0.32801	4	2195300
cell communication	KHN81099.1	10	S	hypothetical protein Tcan_05298 [Toxocara canis] GN=Tcan_05298	Tcan_05298	0.999579	0.012773	69.201	2	INDGS(1)VHLTAR	-1.1869	1	42272	0.999978	0.0174874	73.305	2	INDGS(1)VHLTAR	3.5151	1	50634
cell communication	KHN86244.1	311	S	Tyrosine-protein phosphatase non-receptor type 2 [Toxocara canis] GN=PTPN2	PTPN2									0.999886	0.020044	43.613	2	S(0.001)IES(0.999)S(1)KS(1)IDRR	-5.1294	1	760840
cell communication	KHN82454.1	66	S	cAMP-dependent protein kinase regulatory subunit [Toxocara canis] GN=kin-2	kin-2	1	2.12876e-19	94.838	2	LGVS(1)AEVPDENEAANYDK	-2.7699	2	963780	0.99944	0.000497031	43.271	2	RLGVS(0.999)AEVPDENEAANY(0.001)DK	1.1513	1	369110	0.999905	0.000129799	40.638	2	RLGVS(1)AEVPDENEAANYDK	-1.7348	1	425270
cell communication	KHN76326.1	176	S	5'-AMP-activated protein kinase subunit beta-2 [Toxocara canis] GN=PRKAB2	PRKAB2	0.999999	2.6742e-08	88.714	2	KVS(1)VAGAQPPSHDTPNDR	-8.1622	1	545920	0.999999	0.00015498	66.002	3	KVS(1)VAGAQPPSHDTPNDR	-1.892	2	1199000	0.999994	8.04545e-10	73.455	2	KVS(1)VAGAQPPSHDTPNDR	-6.3445	2	864170
cell communication	KHN86566.1	185	Y	Mitogen-activated protein kinase pmk-1 [Toxocara canis] GN=pmk-1	pmk-1	0.897156	0.00315038	66.953	2	QTDNEMT(0.035)GY(0.897)VAT(0.068)R	-2.8809	1	427590	0.9054	2.57191e-05	108.24	2	QTDNEMT(0.071)GY(0.905)VAT(0.024)R	0.020858	1	396520	0.99874	2.16209e-29	201.66	2	QTDNEMTGY(0.999)VAT(0.001)R	3.692	2	1253900
cell communication	KHN89160.1	889	S	Spectrin beta chain [Toxocara canis] GN=beta-Spec	beta-Spec	0.997283	1.34749e-13	138.33	2	IDCQET(0.003)VS(0.997)WIEDK	0.092014	1	286760	0.988901	2.7761e-05	94.119	2	IDCQET(0.011)VS(0.989)WIEDK	-0.2709	1	296920	0.99865	5.44588e-05	111.75	2	IDCQET(0.001)VS(0.999)WIEDK	1.0198	1	324620
cell communication	KHN89160.1	919	S	Spectrin beta chain [Toxocara canis] GN=beta-Spec	beta-Spec	1	0.00897439	64.906	2	RLS(1)MMER	-0.75153	1	469140	1	0.0104244	113.46	2	RLS(1)MMER	0.40346	2	1979200
cell communication	KHN86388.1	209	S	Heterogeneous nuclear ribonucleoprotein F [Toxocara canis] GN=HNRNPF	HNRNPF	0.999796	0.0152604	66.664	2	GLS(1)PASDPR	-1.2205	1	4765500	0.999999	0.000170422	115.41	2	GLS(1)PASDPR	-0.95483	1	4874300	0.999997	0.0011903	106	2	GLS(1)PASDPR	1.1287	1	4940300
cell communication	KHN89160.1	2280	S	Spectrin beta chain [Toxocara canis] GN=beta-Spec	beta-Spec	0.942587	0.00422389	84.999	2	S(0.943)QT(0.057)LPVEGAK	-2.0464	1	132770
cell communication	KHN83981.1	199	S	Ras-related protein Rab-1A [Toxocara canis] GN=RAB1A	RAB1A	0.999296	8.99331e-05	77.347	2	MGPVQQAGT(0.001)GPS(0.999)VR	-7.5135	1	153590	0.877275	1.0661e-06	103.17	2	MGPVQQAGT(0.123)GPS(0.877)VR	-4.2501	1	168880
cell communication	KHN76845.1	85	S	hypothetical protein Tcan_15948 [Toxocara canis] GN=Tcan_15948	Tcan_15948																	0.982233	0.0282751	61.042	2	S(0.018)MS(0.982)AQVPSTK	0.31309	1	25869
cell communication	KHN81192.1	288	S	Calcium/calmodulin-dependent protein kinase type II [Toxocara canis] GN=unc-43	unc-43																	1	0.0268051	93.467	2	VAS(1)VMHR	-4.2885	1	279500
cell communication	KHN83498.1	112	Y	Cadherin-related hmr-1 [Toxocara canis] GN=hmr-1	hmr-1	1	0.00515328	57.032	2	FNNLADIY(1)GK	-1.8861	1	103480	1	0.00517238	103.8	2	FNNLADIY(1)GK	-2.9578	1	84250	1	0.00753458	90.761	2	FNNLADIY(1)GK	-0.84371	1	87625
cell communication	KHN81288.1	676	S	5'-AMP-activated protein kinase catalytic subunit alpha-2 [Toxocara canis] GN=aak-2	aak-2	0.959693	2.82614e-05	44.654	2	AQS(0.96)LPMPMEVDQT(0.039)PPPS(0.001)PTVT(0.001)K	1.0114	1	275700									0.893369	7.21707e-05	44.019	2	AQS(0.893)LPMPMEVDQT(0.105)PPPS(0.001)PT(0.001)VT(0.001)K	-0.53298	1	277960
cell communication	KHN84864.1	166	S	Lamin-1 [Toxocara canis] GN=lmn-1	lmn-1																	0.999931	4.22388e-62	238.02	2	FIASDNSS(1)FFR	-0.74325	1	2035300
cell communication	KHN79010.1	1607	S	Myosin-4 [Toxocara canis] GN=unc-54	unc-54									0.999487	1.23702e-06	118.64	2	AIESMQAS(0.999)LENET(0.001)K	7.5895	1	38107
cell communication	KHN76950.1	1123	S	Sodium-driven chloride bicarbonate exchanger [Toxocara canis] GN=Slc4a10	Slc4a10	0.985863	1.23415e-60	174.02	2	HIASESHT(0.014)S(0.986)LQK	-3.2519	3	927490									0.987246	3.64679e-66	198.1	2	HIASESHT(0.013)S(0.987)LQK	-2.7797	2	678220
cell communication	KHN76950.1	1163	S	Sodium-driven chloride bicarbonate exchanger [Toxocara canis] GN=Slc4a10	Slc4a10	0.992347	4.0105e-55	120.55	3	VIKPS(0.992)PHGS(0.005)S(0.002)T(0.001)QLNNEETPLLDK	-2.4563	1	1622600									0.994799	3.22369e-67	149.95	3	VIKPS(0.995)PHGS(0.004)S(0.001)TQLNNEETPLLDK	-1.2077	1	1515900
cell communication	KHN80238.1	870	S	Protein transport protein Sec31A [Toxocara canis] GN=sec31a	sec31a									0.997522	0.0127871	58.539	2	QMS(0.998)IS(0.002)SGWNDPPVVAAK	6.5168	1	69934	0.916995	0.0135094	42.028	2	QMS(0.917)IS(0.057)S(0.026)GWNDPPVVAAK	5.6838	1	67533
cell communication	KHN89013.1	595	S	Protein kinase C-like 3 [Toxocara canis] GN=pkc-3	pkc-3	1	0.00968997	50.297	1	KES(1)GLEK	-6.8403	1	727770
cell communication	KHN88645.1	200	Y	Lipid phosphate phosphatase-related protein type 5 [Toxocara canis] GN=LPPR5	LPPR5	0.816626	3.93052e-05	81.335	2	T(0.183)Y(0.817)EVTTTTESFHR	0.64878	1	49019									0.943808	1.65688e-94	241.63	2	T(0.056)Y(0.944)EVTTTTESFHR	2.3621	1	44775
cell communication	KHN77197.1	332	S	Krev interaction trapped protein 1 [Toxocara canis] GN=KRIT1	KRIT1	0.867156	0.00106269	51.454	3	KVS(0.867)GES(0.133)WPILYPLHK	-1.4148	1	15013
cell communication	KHN77987.1	116	S	MANF/CDNF-like protein [Toxocara canis] GN=Y54G2A.23	Y54G2A.23	1	0.000902379	131.54	2	YDKS(1)IDWK	1.1816	1	163330	1	8.18119e-13	141.44	2	YDKS(1)IDWK	-1.0899	1	87363	1	0.0240025	94.791	2	YDKS(1)IDWK	2.4309	1	94877
cell communication	KHN80821.1	268	S	cGMP-dependent protein kinase egl-4, partial [Toxocara canis] GN=egl-4	egl-4	1	0.000790652	110.91	2	VS(1)IFENLSEDR	-2.4957	1	362320	0.999999	7.55649e-05	76.563	2	VS(1)IFENLSEDR	-0.012137	1	380890	1	4.03207e-05	108.5	2	VS(1)IFENLSEDR	-2.2001	1	369960
cell communication	KHN80821.1	575	T	cGMP-dependent protein kinase egl-4, partial [Toxocara canis] GN=egl-4	egl-4	0.992326	3.30939e-21	113.63	2	T(0.006)WT(0.992)FCGT(0.001)PEYVSPEIILNK	-1.2962	1	157980	0.945365	1.26557e-09	96.453	2	T(0.055)WT(0.945)FCGTPEYVSPEIILNK	-0.18683	2	164700	0.996473	6.01944e-21	119.55	2	T(0.003)WT(0.996)FCGTPEYVSPEIILNK	-0.81924	2	151680
cell communication	KHN74098.1	173	S	Actin-depolymerizing factor 1, isoforms a/b [Toxocara canis] GN=unc-60	unc-60	0.980339	1.92491e-17	131.48	2	ILQFQVS(0.98)DES(0.02)EIAHK	1.6961	1	248420	0.990746	1.05617e-10	111.75	2	ILQFQVS(0.991)DES(0.009)EIAHK	3.6704	2	273390	0.999509	9.85642e-13	149.14	2	ILQFQVS(1)DESEIAHK	2.3082	1	228220
cell communication	KHN76210.1	79	S	Ras-related protein Rab-32 [Toxocara canis] GN=Rab32	Rab32																	1	0.0239381	41.87	2	LQIWDIS(1)GQDR	-1.722	1	49370
cell communication	KHN81316.1	56	S	Synaptobrevin-1 [Toxocara canis] GN=snb-1	snb-1	1	7.17605e-24	186.39	2	DQKLS(1)QLDDR	-1.3471	1	652950	1	0.000832795	117.77	2	DQKLS(1)QLDDR	-0.88009	1	893030
cell communication	KHN88997.1	341	S	SHC-transforming protein 1 [Toxocara canis] GN=SHC1	SHC1	0.999705	0.000549222	76.494	4	KQS(1)QVFETIVQLIEHHR	5.0874	1	34847	0.999978	0.00149907	84.144	4	KQS(1)QVFETIVQLIEHHR	4.6269	1	37866	0.999987	3.52893e-12	85.443	4	KQS(1)QVFETIVQLIEHHR	1.9323	1	42571
cell communication	KHN88887.1	67	S	Ras-related protein Rab-2 [Toxocara canis] GN=RAB2	RAB2	0.998742	6.08063e-05	94.119	2	LQIWDT(0.001)AGQES(0.999)FR	2.1302	1	296930									0.999996	0.000146522	97.933	2	LQIWDTAGQES(1)FR	3.3891	1	344720
cell communication	KHN82510.1	203	S	Sodium/potassium-transporting ATPase subunit alpha [Toxocara canis] GN=Atpalpha	Atpalpha	0.94469	0.0021134	85.443	2	VDNS(0.035)S(0.945)LT(0.02)GESEPQSR	-3.17	1	53098
cell communication	KHN79087.1	259	S	Four and a half LIM domains protein 2 [Toxocara canis] GN=FHL2	FHL2									0.942438	0.0256375	57.003	2	VIS(0.942)T(0.057)GGVT(0.001)YK	0.75348	1	74754
cell communication	KHN72780.1	643	S	Putative RNA-binding protein EEED8.10 [Toxocara canis] GN=EEED8.10	EEED8.10									0.94183	0.0303132	46.358	2	T(0.006)WS(0.942)HS(0.052)AIEFMK	4.42	1	76058
cell communication	KHN83973.1	1083	S	Contactin-associated protein-like 5 [Toxocara canis] GN=CNTNAP5	CNTNAP5	0.999981	4.37477e-10	131.06	2	GDPTAPVDS(1)PLYR	-2.1298	2	2275200	0.999766	6.73364e-05	97.949	2	GDPTAPVDS(1)PLYR	-1.3811	1	1713400	0.999658	2.79371e-07	110.14	2	GDPTAPVDS(1)PLYR	-0.57664	1	1781700
cell communication	KHN83973.1	1086	Y	Contactin-associated protein-like 5 [Toxocara canis] GN=CNTNAP5	CNTNAP5									0.993132	0.000619157	77.358	2	GDPTAPVDS(0.007)PLY(0.993)R	-1.2181	1	448200	0.974088	5.36852e-07	108.2	2	GDPTAPVDS(0.026)PLY(0.974)R	1.1634	1	547000
cell communication	KHN86917.1	144	S	60S ribosomal protein L17 [Toxocara canis] GN=rpl-17	rpl-17									0.86333	2.32594e-10	92.15	2	INPYMS(0.137)S(0.863)PCHIEVILSEK	-2.107	1	80120
cell communication	KHN81316.1	70	S	Synaptobrevin-1 [Toxocara canis] GN=snb-1	snb-1	1	5.73459e-134	177.62	2	ADALQEGAS(1)QFEK	-0.012287	1	1273600	1	8.42218e-69	186.56	2	ADALQEGAS(1)QFEK	0.76692	1	1184000	1	6.8272e-40	173.26	2	ADALQEGAS(1)QFEK	0.94758	1	1230200
cell communication	KHN85536.1	100	S	Dynactin subunit 1 [Toxocara canis] GN=DCTN1	DCTN1	0.99994	0.0224323	85.813	2	GRFS(1)PAASPR	-1.5684	1	1821700
cell communication	KHN75718.1	943	S	Ankyrin-2 [Toxocara canis] GN=ANK2	ANK2									0.998933	0.00178005	43.904	2	S(0.999)PEMDT(0.001)ADGDLDALIR	0.75251	1	99497	0.999999	2.03664e-09	88.203	2	S(1)PEMDTADGDLDALIR	2.396	1	162140
cell communication	KHN75718.1	1658	S	Ankyrin-2 [Toxocara canis] GN=ANK2	ANK2	1	6.41016e-05	64.21	2	HVHDS(1)ENGPIVEER	-1.8048	2	512340	1	0.00202145	84.266	2	HVHDS(1)ENGPIVEER	-1.3491	2	477210	1	2.46997e-07	82.747	2	HVHDS(1)ENGPIVEER	0.901	2	499120
cell communication	KHN88613.1	175	S	Nucleoside diphosphate kinase [Toxocara canis] GN=NDK	NDK	0.982277	6.94249e-20	141.36	2	NIVHGS(0.982)DS(0.018)LESAK	-3.1649	1	764370	0.979823	0.000197358	106.79	2	NIVHGS(0.98)DS(0.02)LESAK	-4.3152	1	791110	0.982619	0.000153128	136.39	2	NIVHGS(0.983)DS(0.017)LESAK	-2.9489	1	780120
cell communication	KHN88613.1	154	S	Nucleoside diphosphate kinase [Toxocara canis] GN=NDK	NDK	0.951923	3.27268e-06	82.87	2	LMLGATNPLAS(0.952)NPGT(0.048)IR	0.40812	2	113560									0.989776	0.000870957	60.14	2	LMLGAT(0.003)NPLAS(0.99)NPGT(0.007)IR	-1.1391	1	117300
cell communication	KHN81331.1	352	S	E3 ubiquitin-protein ligase hrd-1 [Toxocara canis] GN=sel-11	sel-11	1	3.20617e-21	125.69	2	IDS(1)NVEETSMNVEAAHTELVK	-1.4878	2	529000	0.999993	0.000102527	72.891	2	IDS(1)NVEETSMNVEAAHTELVK	0.35081	3	582540	0.997294	0.00185233	42.536	3	IDS(0.997)NVEET(0.001)S(0.001)MNVEAAHTELVK	-0.12365	2	79672
cell communication	KHN74873.1	128	S	Mitogen-activated protein kinase kinase kinase, partial [Toxocara canis] GN=slpr	slpr	0.999453	0.013899	42.495	2	S(0.999)ILVESNYDYTPR	-0.60154	1	35635
cell communication	KHN81197.1	134	S	Calcium/calmodulin-dependent protein kinase type II [Toxocara canis] GN=unc-43	unc-43	0.955381	1.48651e-33	168.69	2	ES(0.045)S(0.955)ESSQTIDEQDGDK	-0.56541	1	214970	0.956884	3.28442e-105	188.85	2	ES(0.043)S(0.957)ESSQTIDEQDGDK	-1.8411	1	304290
cell communication	KHN81197.1	139	T	Calcium/calmodulin-dependent protein kinase type II [Toxocara canis] GN=unc-43	unc-43	0.990095	1.21194e-07	108.6	2	ESSES(0.001)S(0.009)QT(0.99)IDEQDGDK	-2.1095	1	102420	0.991562	1.97953e-15	145.18	2	ESSES(0.001)S(0.007)QT(0.992)IDEQDGDK	-3.1278	1	87685
cell communication	KHN81197.1	157	T	Calcium/calmodulin-dependent protein kinase type II [Toxocara canis] GN=unc-43	unc-43	1	0.0226181	111.98	2	TLNHENT(1)VVR	0.83638	1	140910									1	0.0298686	79.235	2	TLNHENT(1)VVR	0.77516	1	191470
cell communication	KHN80969.1	314	S	Phosphatidate phosphatase LPIN3 [Toxocara canis] GN=LPIN3	LPIN3	0.99963	2.3965e-54	173.19	2	DVIADGALS(1)DSEVDR	-0.14306	2	401360	0.998798	1.40025e-60	195.66	2	DVIADGALS(0.999)DS(0.001)EVDR	1.6551	2	619690	0.969184	1.91512e-25	143.25	2	DVIADGALS(0.969)DS(0.031)EVDR	2.4057	2	663200
cell communication	KHN79010.1	1037	S	Myosin-4 [Toxocara canis] GN=unc-54	unc-54																	0.999993	6.31088e-05	70.831	2	LEQS(1)LDDLEDSLER	0.91319	1	247710
cell communication	KHN75588.1	1033	T	Epidermal growth factor receptor kinase substrate 8 [Toxocara canis] GN=Eps8	Eps8	1	0.00292949	92.428	2	EILET(1)VGKR	-1.3961	1	39687
cell communication	KHN75588.1	1126	T	Epidermal growth factor receptor kinase substrate 8 [Toxocara canis] GN=Eps8	Eps8	0.997883	0.024865	94.63	2	SGYDT(0.998)PT(0.002)AVELK	-1.2973	1	479600	0.999549	2.32415e-06	133.13	2	SGYDT(1)PTAVELK	-1.903	1	629520	0.999857	1.68921e-06	126.32	2	SGYDT(1)PTAVELK	-1.7634	1	689130
cell communication	KHN75588.1	441	S	Epidermal growth factor receptor kinase substrate 8 [Toxocara canis] GN=Eps8	Eps8									0.954282	9.99892e-06	99.909	2	DDASAS(0.005)S(0.954)DS(0.037)S(0.004)EYFER	-4.1116	1	31744	0.852281	5.66054e-08	117.8	2	DDASAS(0.02)S(0.852)DS(0.117)S(0.011)EYFER	-0.13466	1	72048
cell communication	KHN80556.1	118	S	hypothetical protein Tcan_07507 [Toxocara canis] GN=Tcan_07507	Tcan_07507	0.994372	0.0166351	55.578	2	SDAT(0.006)PIS(0.994)PHK	1.9845	1	329630	0.9995	0.0222104	48.822	2	SDATPIS(1)PHK	2.723	1	310360
cell communication	KHN74941.1	175	S	Yorkie -like protein [Toxocara canis] GN=Yap1	Yap1									0.9998	0.00546315	51.454	2	S(1)CDLDSEPNR	-1.796	1	55501	0.999999	0.00873852	83.775	2	S(1)CDLDSEPNR	-2.2939	1	47789
cell communication	KHN74941.1	100	S	Yorkie -like protein [Toxocara canis] GN=Yap1	Yap1									0.88928	3.12239e-07	47.148	3	QT(0.03)LS(0.889)PS(0.03)S(0.015)VS(0.015)S(0.015)T(0.007)HFSGPYQGPVHTR	-0.17602	1	73465
cell communication	KHN80589.1	744	S	Rab GDP dissociation inhibitor alpha [Toxocara canis] GN=GDI1	GDI1	0.999683	0.000945649	108.93	1	ITHLS(1)LEDQD	-1.9815	2	962710	0.999717	0.00249931	132.44	1	ITHLS(1)LEDQD	-2.2046	2	982660	0.978116	0.000500878	113.46	2	IT(0.022)HLS(0.978)LEDQD	-2.808	2	1070900
cell communication	KHN88625.1	42	T	Serine/threonine-protein kinase 32A [Toxocara canis] GN=Stk32a	Stk32a	1	0.0224728	48.785	2	AT(1)KKHY(1)ALK	-3.3957	1	56808
cell communication	KHN88625.1	46	Y	Serine/threonine-protein kinase 32A [Toxocara canis] GN=Stk32a	Stk32a	1	0.0224728	48.785	2	AT(1)KKHY(1)ALK	-3.3957	1	56808
cell communication	KHN72801.1	77	Y	putative inorganic pyrophosphatase 1 [Toxocara canis] GN=pyp-1	pyp-1	0.999999	0.00609807	67.464	2	VY(1)KIPTGK	-2.2021	1	16054									1	0.00494904	69.905	2	VY(1)KIPTGK	-0.70074	1	37601
cell communication	KHN78732.1	219	S	Translocon-associated protein subunit alpha [Toxocara canis] GN=SSR1	SSR1	1	5.18436e-18	152.59	2	EVLNHNKS(1)PKPGS(1)PR	-4.9895	3	3583500	1	2.99859e-08	121.54	3	EVLNHNKS(1)PKPGS(1)PR	-5.9175	1	2288200
cell communication	KHN78732.1	214	S	Translocon-associated protein subunit alpha [Toxocara canis] GN=SSR1	SSR1	1	1.28417e-44	197.79	2	EVLNHNKS(1)PKPGS(1)PR	-4.9895	8	12837000	1	1.59687e-73	215.95	3	EVLNHNKS(1)PKPGS(1)PR	-5.9175	7	11336000	1	1.6747e-56	244.64	2	EVLNHNKS(1)PK	1.0536	5	6774400
cell communication	KHN77973.1	615	S	Signal transducer and activator of transcription 1 [Toxocara canis] GN=sta-1	sta-1	1	0.00112716	70.806	2	LDWS(1)PGEVIPR	0.69215	1	17646	1	0.00619054	62.454	2	LDWS(1)PGEVIPR	0.3462	1	13868
cell communication	KHN84563.1	259	S	Histone deacetylase 4 [Toxocara canis] GN=hda-4	hda-4	1	0.0264082	86.838	2	KVNS(1)EPNLK	-1.527	1	220500
cell communication	KHN84563.1	144	S	Histone deacetylase 4 [Toxocara canis] GN=hda-4	hda-4	0.973977	0.00819623	58.045	2	S(0.005)YS(0.974)GS(0.021)GQTISQLTR	-5.9088	1	53669
cell communication	KHN87978.1	1393	S	Kinesin-like protein [Toxocara canis] GN=unc-104	unc-104	1	0.00502286	54.912	2	GDS(1)LIFEHQWELEK	4.814	1	53430	1	0.00500012	53.193	2	GDS(1)LIFEHQWELEK	1.9206	1	77580	1	7.41581e-05	75.969	2	GDS(1)LIFEHQWELEK	2.4444	1	102060
cell communication	KHN72701.1	1912	S	Spectrin beta chain, non-erythrocytic 5 [Toxocara canis] GN=SPTBN5	SPTBN5	0.99763	0.00263995	86.243	2	HAS(0.998)IPS(0.002)ELGK	1.9362	2	32132	0.999934	1.5392e-08	143.22	2	HAS(1)IPSELGK	3.4152	1	36055	0.999999	0.0086614	156.14	2	HAS(1)IPSELGK	3.9086	1	29341
cell communication	KHN72701.1	1289	S	Spectrin beta chain, non-erythrocytic 5 [Toxocara canis] GN=SPTBN5	SPTBN5	0.984412	8.3262e-66	133.29	3	GHEAFLEINTLGDS(0.016)VES(0.984)VENLLK	-1.387	1	30898	0.996286	3.25804e-27	103.04	3	GHEAFLEINTLGDS(0.004)VES(0.996)VENLLK	-0.33125	1	24932	0.99562	8.54722e-28	90.828	3	GHEAFLEINTLGDS(0.004)VES(0.996)VENLLK	-1.2932	1	20561
cell communication	KHN83929.1	27	S	Ras GTPase-activating-like protein IQGAP2 [Toxocara canis] GN=IQGAP2	IQGAP2	0.999945	7.21756e-11	166.71	2	CLDNIS(1)ITSK	-1.6857	1	712460	0.999976	0.00190656	152.23	2	CLDNIS(1)ITSK	-4.1487	1	724170	0.998856	0.00162288	110.58	2	CLDNIS(0.999)IT(0.001)SK	-2.8569	1	740280
cell communication	KHN88695.1	446	S	Serine/threonine-protein phosphatase 2B catalytic subunit 2 [Toxocara canis] GN=Pp2B-14D	Pp2B-14D									1	0.0232547	51.531	2	IQS(1)FDEAK	1.8543	1	27160
cell communication	KHN77585.1	540	S	Sphingosine-1-phosphate lyase [Toxocara canis] GN=spl-1	spl-1									0.999984	0.00638195	93.467	2	TLS(1)IEGR	1.701	1	34790	0.999961	0.0294285	86.205	2	TLS(1)IEGR	-0.22136	1	36729
cell communication	KHN88781.1	188	Y	Mitogen-activated protein kinase mpk-1 [Toxocara canis] GN=mpk-1	mpk-1	0.984144	1.25558e-56	199.04	3	VTDPGHDHTGFLTEY(0.984)VAT(0.016)R	-5.2122	1	399580	0.943901	4.24238e-27	97.268	3	VTDPGHDHTGFLT(0.051)EY(0.944)VAT(0.005)R	-5.0845	1	410130	0.921261	7.56478e-19	100.56	3	VTDPGHDHTGFLT(0.009)EY(0.921)VAT(0.07)R	-2.0332	1	429040
cell communication	KHN71449.1	24	S	hypothetical protein Tcan_02258 [Toxocara canis] GN=Tcan_02258	Tcan_02258																	1	0.00376449	53.363	3	VHAVS(1)PMHLHEGR	-0.96737	1	32119
cell communication	KHN83473.1	103	S	Superoxide dismutase [Mn] 1, mitochondrial [Toxocara canis] GN=sod-2	sod-2	1	8.55174e-60	167.01	2	DFGS(1)LQSMQEK	-2.5071	1	150090	0.999992	0.00331995	121.86	2	DFGS(1)LQSMQEK	0.27618	1	96111	0.999998	2.42107e-05	123.99	2	DFGS(1)LQSMQEK	2.0968	3	551310
cell communication	KHN70710.1	395	S	Voltage-dependent L-type calcium channel subunit beta-2 [Toxocara canis] GN=CACNB2	CACNB2	1	0.0200555	93.772	2	ATHPPVKS(1)PPR	-2.7563	1	475140									1	0.000208337	93.649	2	ATHPPVKS(1)PPR	-3.7656	1	318310
cell communication	KHN70710.1	152	T	Voltage-dependent L-type calcium channel subunit beta-2 [Toxocara canis] GN=CACNB2	CACNB2	0.767464	0.00129985	51.542	2	GS(0.225)T(0.767)PPT(0.008)PGGELDEEEYGHGR	-3.5033	1	59755
cell communication	KHN73508.1	230	S	Endophilin-B1 [Toxocara canis] GN=SH3GLB1	SH3GLB1	1	3.76136e-23	122.16	2	AKS(1)LEAQSNAEADLR	-1.6783	1	115830	1	7.49226e-10	120.52	2	AKS(1)LEAQSNAEADLR	-2.7377	1	127730	1	1.85671e-07	94.865	2	AKS(1)LEAQSNAEADLR	-2.422	1	128360
cell communication	KHN79149.1	1214	Y	Neuroglian [Toxocara canis] GN=Nrg	Nrg																	0.997821	0.0272159	45.183	2	FTEDGS(0.002)FIGQY(0.998)VPNK	1.4037	1	39292
cell communication	KHN80274.1	772	T	La-related protein 1 [Toxocara canis] GN=Larp1	Larp1	0.999999	2.34068e-94	205.37	2	LIIVTQT(1)PPPPTK	-1.9635	2	4602200	0.999984	3.15002e-68	211.15	2	LIIVTQT(1)PPPPTK	0.807	2	3394500	0.999998	1.18407e-94	220.06	2	LIIVTQT(1)PPPPTK	0.80098	2	3785400
cell communication	KHN74350.1	181	S	Tropomodulin, partial [Toxocara canis] GN=unc-94	unc-94									1	0.0119138	73.532	2	KEKDWEEPVPFS(1)PGIK	-14.774	1	777380
cell communication	KHN80274.1	888	S	La-related protein 1 [Toxocara canis] GN=Larp1	Larp1	0.999133	4.67096e-31	173.35	2	AAAAAAMT(0.001)PKS(0.999)PLAK	1.5119	2	662030	0.995798	1.09192e-13	152.02	2	AAAAAAMT(0.004)PKS(0.996)PLAK	-1.0438	2	670930	0.999987	2.65341e-17	191.18	2	AAAAAAMTPKS(1)PLAK	1.7296	2	714600
cell communication	KHN87305.1	1267	S	Ubiquitin conjugation factor E4 B [Toxocara canis] GN=Ube4b	Ube4b	0.99991	2.79281e-181	275.23	2	YGGHS(1)MSDPGT(0.03)S(0.97)YR	0.74863	10	17941000	0.999922	2.68572e-262	314.16	2	YGGHS(1)MSDPGT(0.045)S(0.955)YR	-0.71453	8	21282000	1	1.40036e-99	261.94	2	YGGHS(1)MSDPGT(0.025)S(0.975)YR	-0.75682	7	22350000
cell communication	KHN87305.1	1274	S	Ubiquitin conjugation factor E4 B [Toxocara canis] GN=Ube4b	Ube4b	0.988491	2.06985e-157	255.71	2	YGGHSMSDPGT(0.012)S(0.988)YR	-0.12818	9	9479800	0.984333	6.17391e-182	288.22	2	YGGHSMSDPGT(0.016)S(0.984)YR	3.1142	7	12330000	0.988569	8.86368e-137	272.05	2	YGGHSMSDPGT(0.011)S(0.989)YR	1.6792	5	9957000
cell communication	KHN79149.1	1232	S	Neuroglian [Toxocara canis] GN=Nrg	Nrg	0.824314	0.000296485	61.319	2	TLVS(0.002)S(0.018)S(0.007)GDKPDKDS(0.824)AS(0.127)T(0.021)FV	-1.7084	1	2379400	0.998725	9.1533e-120	233.37	2	TLVSSSGDKPDKDS(0.999)AS(0.001)TFV	-1.4705	1	2681200	0.999919	3.23367e-152	249.72	2	TLVSSSGDKPDKDS(1)ASTFV	-0.45477	1	2824300
cell communication	KHN79149.1	1209	S	Neuroglian [Toxocara canis] GN=Nrg	Nrg	1	7.84724e-241	289.22	2	FTEDGS(1)FIGQYVPNK	2.5833	3	6680100	1	5.79119e-298	318.82	2	FTEDGS(1)FIGQYVPNK	2.0294	3	6707700	1	2.56397e-205	296.91	2	FTEDGS(1)FIGQYVPNK	-0.063273	3	6627200
cell communication	KHN70840.1	205	S	Dual specificity mitogen-activated protein kinase kinase 6 [Toxocara canis] GN=Map2k6	Map2k6	0.7759	0.000208735	84.144	2	ICDFGISGHLT(0.224)NS(0.776)VAK	-0.3848	1	142740	0.962535	0.0021666	62.304	2	ICDFGISGHLT(0.037)NS(0.963)VAK	0.66964	1	173320
cell communication	KHN76000.1	307	S	60S acidic ribosomal protein P0 [Toxocara canis] GN=rpa-0	rpa-0	1	1.87146e-230	275.19	2	KEEPKEES(1)DDEDMGFGLFD	3.0519	7	10133000	1	3.01611e-205	275.19	2	KEEPKEES(1)DDEDMGFGLFD	4.3419	8	12718000	1	1.02151e-115	224.45	2	KEEPKEES(1)DDEDMGFGLFD	2.1286	11	15997000
cell communication	KHN72701.1	2772	S	Spectrin beta chain, non-erythrocytic 5 [Toxocara canis] GN=SPTBN5	SPTBN5	0.999991	0.0116727	85.813	2	HS(1)LLTENR	-0.39272	2	1136000	0.999994	0.000306461	97.594	2	HS(1)LLTENR	-1.2153	2	904290	0.999945	0.00191231	108.5	2	RHS(1)LLTENR	-3.3094	1	666200
cell communication	KHN88613.1	177	S	Nucleoside diphosphate kinase [Toxocara canis] GN=NDK	NDK	0.992737	9.64266e-14	142.73	2	NIVHGS(0.006)DS(0.993)LES(0.001)AK	-1.8773	1	822990	0.869531	2.27372e-05	91.1	2	NIVHGS(0.129)DS(0.87)LES(0.001)AK	-0.51022	1	778730	0.9822	0.000151902	144.72	2	NIVHGS(0.017)DS(0.982)LES(0.001)AK	0.27012	1	809020
cell communication	KHN72701.1	937	S	Spectrin beta chain, non-erythrocytic 5 [Toxocara canis] GN=SPTBN5	SPTBN5	1	0.00897299	110.88	2	RLLS(1)DMIK	-3.955	1	326640	1	0.00117476	94.66	2	RLLS(1)DMIK	-2.7171	1	349990	1	0.0101195	96.946	2	RLLS(1)DMIK	-2.4348	1	345680
cell communication	KHN72701.1	1556	S	Spectrin beta chain, non-erythrocytic 5 [Toxocara canis] GN=SPTBN5	SPTBN5									1	0.00515618	61.194	2	FES(1)LKEPAR	-1.274	1	95666
cell communication	KHN88357.1	85	S	Spectrin alpha chain [Toxocara canis] GN=alpha-Spec	alpha-Spec																	0.875279	0.00851355	50.641	3	LQTAS(0.062)EES(0.875)FRDPT(0.062)NLQAK	-3.0965	1	15506
cell communication	KHN74813.1	263	Y	Putative syntaxin-3 [Toxocara canis] GN=syx-3	syx-3									0.801765	0.0107786	62.271	2	NVESAVDY(0.802)AT(0.198)K	-3.2348	1	80388
cell communication	KHN88357.1	1604	S	Spectrin alpha chain [Toxocara canis] GN=alpha-Spec	alpha-Spec									1	1.12773e-05	142.71	2	QKS(1)FMAAVK	1.8583	1	41641
cell communication	KHN88357.1	2083	S	Spectrin alpha chain [Toxocara canis] GN=alpha-Spec	alpha-Spec	0.96686	0.00354911	74.524	2	S(0.009)LS(0.967)T(0.024)AEEDFK	-2.5015	1	43198									0.752139	0.0118559	47.57	2	S(0.017)LS(0.752)T(0.231)AEEDFK	-3.9186	1	30810
cell communication	KHN79910.1	131	T	Serine/threonine-protein kinase sgk-1 [Toxocara canis] GN=sgk-1	sgk-1	1	0.0100384	94.119	2	PSDFDFLKT(1)IGK	2.2986	1	31370	0.999999	0.00218446	83.061	2	PSDFDFLKT(1)IGK	2.1549	1	30219	1	1.24089e-06	96.27	2	PSDFDFLKT(1)IGK	-1.8117	1	32880
cell communication	KHN88357.1	1793	S	Spectrin alpha chain [Toxocara canis] GN=alpha-Spec	alpha-Spec	1	0.00793291	76.563	2	MAALEES(1)WDQIR	1.1356	1	53384	1	9.39203e-05	86.729	2	MAALEES(1)WDQIR	1.6428	1	44999	1	0.00018025	100.69	2	MAALEES(1)WDQIR	1.9987	2	90648
cell communication	KHN72136.1	374	S	hypothetical protein Tcan_16363 [Toxocara canis] GN=Tcan_16363	Tcan_16363																	0.920782	1.24464e-05	47.149	3	VLS(0.007)NS(0.072)S(0.921)PEPVLAQPVHSILQR	-1.3016	1	15925
cell communication	KHN88357.1	1492	S	Spectrin alpha chain [Toxocara canis] GN=alpha-Spec	alpha-Spec	0.992791	0.0136592	72.031	2	LGES(0.993)QT(0.007)LQQFSR	-2.5652	1	72643	0.984489	0.011278	53.363	2	LGES(0.984)QT(0.015)LQQFSR	0.05607	1	85880	0.999309	0.000187154	111.98	2	LGES(0.999)QT(0.001)LQQFSR	0.49411	1	82748
cell communication	KHN88357.1	2329	S	Spectrin alpha chain [Toxocara canis] GN=alpha-Spec	alpha-Spec	0.976022	0.00229283	59.625	2	ETENIQS(0.007)S(0.017)EEIES(0.976)AFR	3.2588	1	28463
cell communication	KHN88357.1	1176	S	Spectrin alpha chain [Toxocara canis] GN=alpha-Spec	alpha-Spec	1	3.45113e-12	144.38	2	EQQLGS(1)AHEVQR	-3.4888	1	268970	1	0.000450131	105.78	2	EQQLGS(1)AHEVQR	-1.3632	1	219540	1	0.000198309	128.28	2	EQQLGS(1)AHEVQR	-3.222	1	232260
cell communication	KHN82508.1	194	S	Sodium/potassium-transporting ATPase subunit alpha [Toxocara canis] GN=Atpalpha	Atpalpha									0.942359	0.00455995	52.773	2	VDNS(0.054)S(0.942)LT(0.003)GESEPQS(0.001)R	-1.8309	1	56682	0.871174	6.64533e-10	95.263	2	VDNS(0.129)S(0.871)LTGESEPQSR	-3.5082	1	85492
cell communication	KHN77850.1	249	S	Junctophilin-3 [Toxocara canis] GN=JPH3	JPH3									0.861187	0.0196766	48.701	2	VT(0.001)S(0.007)IT(0.131)GS(0.861)LR	-0.73143	1	37448	0.954026	0.0110727	81.799	2	VTS(0.001)IT(0.045)GS(0.954)LR	-1.9416	1	45374
cell communication	KHN77850.1	635	S	Junctophilin-3 [Toxocara canis] GN=JPH3	JPH3																	0.973277	0.0110307	48.801	3	MS(0.973)LS(0.026)DDHYDQYMMAANPSHAK	-1.0883	1	155280
cell communication	KHN77850.1	620	S	Junctophilin-3 [Toxocara canis] GN=JPH3	JPH3																	0.961473	4.49179e-09	84.309	2	NT(0.039)S(0.961)PFQIINPTQSSSR	-0.83714	1	257040
cell communication	KHN86485.1	667	T	Serine/threonine-protein kinase akt-1 [Toxocara canis] GN=akt-1	akt-1	1	2.03391e-99	240.17	2	EFTNAPVQLT(1)PPPAR	-1.1317	1	2069300	1	1.79084e-211	276.47	2	EFTNAPVQLT(1)PPPAR	1.663	3	2451700	1	1.94605e-117	269.09	2	EFTNAPVQLT(1)PPPAR	1.8752	1	1334200
cell communication	KHN88332.1	100	S	Chaperonin -like protein Hsp-60, mitochondrial [Toxocara canis] GN=hsp-60	hsp-60	1	2.01781e-18	122.66	2	NVVIEQAWGS(1)PK	-2.3437	1	91835	1	0.000255628	114.5	2	NVVIEQAWGS(1)PK	1.6485	1	104990	1	0.0180271	61.503	2	NVVIEQAWGS(1)PK	0.1901	1	128190
cell communication	KHN78186.1	688	S	Adenylate cyclase type 9 [Toxocara canis] GN=ADCY9	ADCY9									1	0.0268831	54.27	2	AHFAES(1)ADR	-0.10609	1	51007
cell communication	KHN80443.1	984	S	SCY1-like protein 2 [Toxocara canis] GN=SCYL2	SCYL2																	0.993982	0.0127575	65.12	2	LQQLS(0.006)AS(0.994)QEEQR	-3.2847	1	118390
cell communication	KHN79068.1	426	S	Atrial natriuretic peptide receptor 1 [Toxocara canis] GN=Npr1	Npr1									0.999567	0.00256743	89.382	2	KLS(1)FGGLSIK	-1.9869	1	86415	0.999769	0.0289399	82.437	2	KLS(1)FGGLSIK	-0.32317	1	94851
cell communication	KHN72701.1	3555	S	Spectrin beta chain, non-erythrocytic 5 [Toxocara canis] GN=SPTBN5	SPTBN5																	1	9.3524e-05	65.212	2	KVDS(1)VDDADNR	-0.61352	1	185170
cell communication	KHN72701.1	1474	S	Spectrin beta chain, non-erythrocytic 5 [Toxocara canis] GN=SPTBN5	SPTBN5									1	0.0182058	72.042	2	S(1)LDDAHLK	-0.32735	1	649500
cell communication	KHN86366.1	63	S	ATP-dependent RNA helicase DDX3Y [Toxocara canis] GN=Ddx3y	Ddx3y	0.999846	0.0186081	67.881	2	SWS(1)QQGPR	-2.6271	1	49793	0.998615	0.0270836	60.709	2	S(0.001)WS(0.999)QQGPR	0.18931	1	48044	0.999981	0.00312473	99.855	2	SWS(1)QQGPR	-0.58951	1	48185
cell communication	KHN88613.1	180	S	Nucleoside diphosphate kinase [Toxocara canis] GN=NDK	NDK	1	2.21439e-14	171.03	3	NIVHGSDSLES(1)AKR	-2.2941	3	588920	0.999999	1.28655e-18	151.18	3	NIVHGSDSLES(1)AKR	-3.2509	4	685500	0.999996	1.94436e-12	151.18	3	NIVHGSDSLES(1)AKR	-1.252	3	574590
cell communication	KHN75588.1	682	S	Epidermal growth factor receptor kinase substrate 8 [Toxocara canis] GN=Eps8	Eps8	1	1.03244e-12	135.89	2	DRS(1)VDNLNVDLDR	-2.4209	1	1133800									1	0.000763737	140.22	2	DRS(1)VDNLNVDLDR	-4.2261	1	856970
cell communication	KHN84521.1	524	T	putative ATP-dependent RNA helicase DDX11 [Toxocara canis] GN=Ddx11	Ddx11									1	0.0180855	50.09	2	QFIEALT(1)T(1)K	19.509	1	314400
cell communication	KHN74823.1	538	S	hypothetical protein Tcan_14158 [Toxocara canis] GN=Tcan_14158	Tcan_14158																	0.961135	0.00317184	119.94	2	RPS(0.039)S(0.961)PIEK	0.57859	1	198220
cell communication	KHN77148.1	812	S	Integrin beta pat-3 [Toxocara canis] GN=pat-3	pat-3	0.999874	0.00502325	61.042	2	NPVYAGNS(1)AK	-0.97532	1	62317
cell communication	KHN77148.1	235	S	Integrin beta pat-3 [Toxocara canis] GN=pat-3	pat-3																	0.96426	0.0042903	42.941	2	NQMS(0.964)LT(0.033)MDT(0.003)AR	4.4453	1	43017
cell communication	KHN74812.1	676	S	NUAK family SNF1-like kinase 1 [Toxocara canis] GN=NUAK1	NUAK1																	1	0.0227546	80.815	2	LIQQQS(1)QELVR	-0.91582	1	19969
cell communication	KHN78475.1	386	S	Casein kinase I isoform gamma-1 [Toxocara canis] GN=Csnk1g1	Csnk1g1									0.999581	0.0199441	40.324	2	S(1)QQPIAHTEDNSEVK	-3.8766	1	256070	1	4.53088e-10	96.26	2	S(1)QQPIAHTEDNSEVK	-0.85357	1	250420
cell communication	KHN78475.1	397	S	Casein kinase I isoform gamma-1 [Toxocara canis] GN=Csnk1g1	Csnk1g1	0.999956	1.16479e-07	104.3	2	SQQPIAHTEDNS(1)EVK	-7.0404	1	405130	0.999973	1.4552e-07	104.3	2	SQQPIAHTEDNS(1)EVK	-5.3393	1	389850	0.999906	1.66359e-10	128.39	2	SQQPIAHTEDNS(1)EVK	-4.8214	1	424540
cell communication	KHN71029.1	108	Y	Tyrosine-protein kinase Fyn [Toxocara canis] GN=fyn	fyn	1	0.000167901	81.335	2	KLMEEDIY(1)EAR	1.4593	1	41981	1	0.000890921	132.44	2	KLMEEDIY(1)EAR	2.6116	1	41428	1	0.0123952	58.889	2	KLMEEDIY(1)EAR	2.9672	1	35557
cell communication	KHN80097.1	9	S	Toll-interacting protein [Toxocara canis] GN=TOLLIP	TOLLIP	0.990072	1.51723e-92	241.56	2	ASIASHPS(0.99)S(0.01)SK	0.36712	2	2397100	0.92799	6.35646e-30	190.37	2	ASIASHPS(0.928)S(0.061)S(0.011)K	2.367	1	2389800	0.98753	3.21852e-19	200.82	2	ASIASHPS(0.988)S(0.011)S(0.001)K	4.0248	3	2578800
cell communication	KHN80097.1	11	S	Toll-interacting protein [Toxocara canis] GN=TOLLIP	TOLLIP									0.77307	0.00136927	126.17	1	ASIASHPS(0.06)S(0.167)S(0.773)K	-4.1758	1	38285
cell communication	KHN86580.1	72	S	Spectrin beta chain, non-erythrocytic 1 [Toxocara canis] GN=SPTBN1	SPTBN1																	0.959547	3.90659e-06	42.888	3	TWEDY(0.04)GS(0.96)IDMHGHLDR	-2.9097	1	23402
cell communication	KHN70941.1	285	S	Transaldolase [Toxocara canis] GN=TALDO1	TALDO1	1	8.51263e-26	156.14	2	TQVMAAS(1)FR	-2.8068	2	973370	1	2.43635e-50	188.6	2	TQVMAAS(1)FR	-2.1237	3	1763400	1	2.1123e-07	173.07	2	TQVMAAS(1)FR	-2.0895	2	1736200
cell communication	KHN84521.1	525	T	putative ATP-dependent RNA helicase DDX11 [Toxocara canis] GN=Ddx11	Ddx11									1	0.0180855	50.09	2	QFIEALT(1)T(1)K	19.509	1	314400
cell communication	KHN81331.1	303	S	E3 ubiquitin-protein ligase hrd-1 [Toxocara canis] GN=sel-11	sel-11	0.999999	2.27764e-12	78.75	2	MQQQIS(1)LIDEQDAYVQAR	5.2226	2	488500	0.999741	0.000348624	48.037	2	MQQQIS(1)LIDEQDAYVQAR	0.16316	2	331540	0.999904	0.00100098	56.938	2	MQQQIS(1)LIDEQDAYVQAR	5.3503	1	131680
cell communication	KHN72841.1	154	S	Syntaxin-6 [Toxocara canis] GN=Stx6	Stx6	0.999985	1.42892e-06	141.44	2	LSDS(1)PTSSER	2.0787	1	489300	0.995834	0.00021577	121.96	2	LSDS(0.996)PT(0.002)S(0.002)SER	1.274	2	584540	0.99189	0.000948908	74.524	2	LS(0.001)DS(0.992)PT(0.005)S(0.002)S(0.001)ER	0.4166	1	462280
cell communication	KHN84901.1	149	Y	Mitogen-activated protein kinase 9 [Toxocara canis] GN=Mapk9	Mapk9	0.999852	0.000773456	77.072	2	MSIY(1)VVTR	-1.3991	3	390010	0.999816	0.00254316	84.368	2	MSIY(1)VVTR	-0.57385	4	435100	0.994474	0.0049632	56.378	2	MS(0.005)IY(0.994)VVT(0.001)R	-0.94988	3	411520
cell communication	KHN77771.1	397	S	putative glycogen [starch] synthase [Toxocara canis] GN=gsy-1	gsy-1									1	0.00334676	85.813	2	ANS(1)FNVESLK	-2.0587	1	65926
cell communication	KHN78062.1	42	S	Ras-related protein Rab-11A [Toxocara canis] GN=RAB11A	RAB11A																	0.856988	0.00953276	73.655	2	S(0.857)T(0.143)IGVEFATR	-1.3277	1	47754
cell communication	KHN75948.1	52	S	putative voltage-dependent anion-selective channel [Toxocara canis] GN=R05G6.7	R05G6.7									0.999792	2.92355e-05	106.47	2	TGAVHTIAS(1)GR	-1.2532	1	129150	0.997487	0.0256632	62.454	2	TGAVHT(0.003)IAS(0.997)GR	-2.2184	1	136830
cell communication	KHN77552.1	238	S	Stromal interaction molecule -like protein [Toxocara canis] GN=Stim	Stim	0.999986	1.292e-18	135.5	2	S(1)MESDFEDVQQK	1.7604	1	57698	0.991446	0.000576549	85.813	2	S(0.991)MES(0.009)DFEDVQQK	1.3003	1	54088	0.999997	3.19265e-06	119.43	2	S(1)MESDFEDVQQK	2.3465	1	64396
cell communication	KHN87508.1	404	S	CCR4-NOT transcription complex subunit 4 [Toxocara canis] GN=CNOT4	CNOT4	0.995736	0.000823186	129.69	2	LVQWT(0.004)S(0.996)PER	-0.78751	1	343880	0.999373	0.00463169	128.97	2	LVQWT(0.001)S(0.999)PER	-2.9153	1	262180	0.994178	0.00371332	99.174	2	LVQWT(0.006)S(0.994)PER	-4.3058	1	269610
cell communication	KHN83519.1	231	Y	Glycogen synthase kinase-3 beta [Toxocara canis] GN=GSK3B	GSK3B	0.93651	7.63472e-05	134.2	2	GEPNVS(0.063)Y(0.937)ICSR	-0.041266	1	6240700	0.931689	0.00320464	115.04	2	GEPNVS(0.068)Y(0.932)ICSR	1.1369	1	6002000	0.94165	3.60357e-06	160.98	2	GEPNVS(0.058)Y(0.942)ICSR	-1.4557	2	5935700
cell communication	KHN86580.1	66	T	Spectrin beta chain, non-erythrocytic 1 [Toxocara canis] GN=SPTBN1	SPTBN1	0.999998	5.78813e-15	139.61	3	MKT(1)WEDYGSIDMHGHLDR	-2.2208	10	2632200	1	2.74148e-66	172.73	3	MKT(1)WEDYGSIDMHGHLDR	0.47079	7	2219200	1	2.62694e-24	168.43	3	MKT(1)WEDYGSIDMHGHLDR	-1.0324	8	2565600
cell communication	KHN83579.1	548	Y	hypothetical protein Tcan_18773 [Toxocara canis] GN=Tcan_18773	Tcan_18773									0.9972	0.00114547	98.009	2	EDLDFS(0.003)Y(0.997)R	-2.3926	1	121730	0.976953	8.80573e-05	121.31	2	EDLDFS(0.023)Y(0.977)R	-2.1027	1	152400
cell communication	KHN78533.1	163	S	Ras-related protein Rab-35 [Toxocara canis] GN=Rab35	Rab35																	1	0.00168464	90.376	2	LRS(1)PQPAAGDK	-1.7701	1	413260
cell communication	KHN87676.1	1606	S	Myosin-4 [Toxocara canis] GN=unc-54	unc-54	0.998896	2.31383e-07	130.12	2	ALESMQAS(0.999)LEAES(0.001)K	3.8818	2	246850	0.999927	2.45009e-09	142.73	2	ALESMQAS(1)LEAESK	3.2075	3	252170	0.999324	2.38878e-07	103.63	2	ALESMQAS(0.999)LEAES(0.001)K	2.7862	1	192240
cell communication	KHN87676.1	1576	S	Myosin-4 [Toxocara canis] GN=unc-54	unc-54	1	1.30955e-05	92.319	2	AQVEVAQIRS(1)EVEK	0.98398	1	51965
cell communication	KHN87676.1	1105	S	Myosin-4 [Toxocara canis] GN=unc-54	unc-54									0.99792	0.0049572	115.05	2	LEEEQS(0.998)IVS(0.002)K	1.6133	1	62931	0.998082	0.00749257	84.102	2	LEEEQS(0.998)IVS(0.002)K	6.9347	1	53493
cell communication	KHN79010.1	1430	S	Myosin-4 [Toxocara canis] GN=unc-54	unc-54	1	1.60829e-07	136.39	2	LVS(1)DLDDAQVDVER	1.3812	1	466840	1	0.000265207	80.049	2	LVS(1)DLDDAQVDVER	1.3042	1	207860
cell communication	KHN76633.1	565	Y	Moesin/ezrin/radixin -like protein 1 [Toxocara canis] GN=Moe	Moe	0.97867	0.00555776	55.782	2	DAQQVT(0.021)EY(0.979)DLLHMENK	2.5793	1	124640	0.992805	0.00563261	47.915	2	DAQQVT(0.007)EY(0.993)DLLHMENK	3.9173	1	110970	0.831175	2.01439e-05	76.563	2	DAQQVT(0.169)EY(0.831)DLLHMENK	2.8652	1	123850
cell communication	KHN79010.1	1044	S	Myosin-4 [Toxocara canis] GN=unc-54	unc-54	1	8.47507e-24	107.43	2	LEQSLDDLEDS(1)LEREK	0.6259	2	148300	1	1.89401e-27	118.42	2	LEQSLDDLEDS(1)LEREK	3.9014	2	174980	1	1.16192e-10	123.83	2	LEQSLDDLEDS(1)LER	2.9355	2	204370
cell communication	KHN79010.1	1325	S	Myosin-4 [Toxocara canis] GN=unc-54	unc-54	0.993268	0.000112762	42.959	3	GQLT(0.001)S(0.006)QLEEARQS(0.993)LDEEAR	-1.1996	1	88040	0.999802	2.69271e-15	86.036	3	GQLTSQLEEARQS(1)LDEEAR	-5.0515	1	85634	0.999984	2.41593e-11	81.867	3	GQLTSQLEEARQS(1)LDEEAR	-1.2182	1	108260
cell communication	KHN87695.1	1109	S	Myosin-4 [Toxocara canis] GN=unc-54	unc-54	1	0.00846461	79.795	2	LDEEQS(1)LVNK	0.10405	1	197000	1	0.0150579	45.183	2	LDEEQS(1)LVNK	-1.6676	1	215540
cell communication	KHN75806.1	35	S	Cadherin-related hmr-1, partial [Toxocara canis] GN=hmr-1	hmr-1																	1	0.0192679	75.012	2	IYDDEGDNVS(1)R	7.103	1	102020
cell communication	KHN75806.1	21	Y	Cadherin-related hmr-1, partial [Toxocara canis] GN=hmr-1	hmr-1	0.994829	0.0021342	55.604	2	SLEADPDAT(0.005)APY(0.995)DELR	4.4846	1	205660	0.998978	0.00527985	84.102	2	SLEADPDAT(0.001)APY(0.999)DELR	5.8332	1	146280
cell communication	KHN75806.1	10	S	Cadherin-related hmr-1, partial [Toxocara canis] GN=hmr-1	hmr-1	0.999998	5.49338e-17	106.93	2	IKS(1)LEADPDATAPYDELR	-3.5108	1	815470	0.999999	1.05477e-11	75.024	2	IKS(1)LEADPDATAPYDELR	-0.82602	1	803340	0.999994	0.00158415	71.299	2	IKS(1)LEADPDATAPYDELR	0.43818	1	835280
cell communication	KHN79010.1	1362	S	Myosin-4 [Toxocara canis] GN=unc-54	unc-54	1	4.26926e-31	131.57	2	ESMEEEIEAKS(1)EILK	-5.6907	1	556290	1	4.88719e-60	158.86	2	ESMEEEIEAKS(1)EILK	-1.9544	1	477750	1	1.44673e-18	161.33	2	ESMEEEIEAKS(1)EILK	1.8191	2	537570
cell communication	KHN88536.1	202	S	Talin-1 [Toxocara canis] GN=TLN1	TLN1	0.996599	0.00404747	57.279	2	EQS(0.997)VGDDET(0.003)LILR	-2.0217	1	136120									0.99981	0.0235156	51.07	2	EQS(1)VGDDETLILR	-1.0523	1	142690
cell communication	KHN88536.1	1469	S	Talin-1 [Toxocara canis] GN=TLN1	TLN1	0.946988	8.88075e-18	130.78	2	S(0.947)LT(0.053)ESVNAIVESVVR	-0.62449	1	26680									0.806082	2.79476e-09	118.87	2	S(0.806)LT(0.194)ESVNAIVESVVR	-0.82412	1	52864
cell communication	KHN88536.1	1364	S	Talin-1 [Toxocara canis] GN=TLN1	TLN1	0.996194	0.0101028	56.938	2	VS(0.996)ET(0.004)AAPVDLR	0.37423	1	54273
cell communication	KHN88536.1	208	T	Talin-1 [Toxocara canis] GN=TLN1	TLN1	1	5.04127e-05	99.909	2	EQSVGDDET(1)LILR	15.261	1	91994									0.999482	0.0174864	60.324	2	EQS(0.001)VGDDET(0.999)LILR	2.2695	1	162100
cell communication	KHN79010.1	1577	S	Myosin-4 [Toxocara canis] GN=unc-54	unc-54	0.989445	0.000196117	85.443	2	AQVEVS(0.011)QIRS(0.989)EIEK	0.59908	1	31291	0.995237	0.00110171	74.778	2	AQVEVS(0.005)QIRS(0.995)EIEK	-0.45772	1	30349	0.999975	4.04357e-07	143.25	2	AQVEVSQIRS(1)EIEK	2.6602	1	36164
cell communication	KHN78820.1	270	S	Nucleolysin TIAR [Toxocara canis] GN=TIAL1	TIAL1	1	5.1315e-18	128.28	2	HFHVFIGDLS(1)PEVDNK	1.9904	3	549580	1	1.84835e-09	122.94	2	HFHVFIGDLS(1)PEVDNK	3.6753	2	462140	1	1.10571e-27	204.94	2	HFHVFIGDLS(1)PEVDNK	1.4798	2	562570
cell communication	KHN78538.1	157	T	S-phase kinase-associated protein 1 [Toxocara canis] GN=Skp1	Skp1	1	8.70471e-47	194.55	2	NDFT(1)PEEEEQIRK	1.3961	3	882500	1	2.10013e-21	176	2	NDFT(1)PEEEEQIRK	-3.0559	2	786910	1	0.000370095	144.38	2	NDFT(1)PEEEEQIR	0.84762	1	633630
cell communication	KHN84072.1	589	T	cAMP-dependent protein kinase catalytic subunit [Toxocara canis] GN=kin-1	kin-1	0.99994	8.26201e-134	163.8	2	TWT(1)LCGTPEYLAPEIILSK	-1.2052	2	2219600	0.999735	3.05403e-88	213.56	2	TWT(1)LCGTPEYLAPEIILSK	-0.20049	2	1767700	0.999658	1.03777e-132	166.29	2	TWT(1)LCGTPEYLAPEIILSK	-2.6203	2	1379400
cell communication	KHN84072.1	780	S	cAMP-dependent protein kinase catalytic subunit [Toxocara canis] GN=kin-1	kin-1									0.8116	4.97193e-05	51.399	2	GPGDASNFDDY(0.004)EEEPLRIS(0.812)GT(0.184)EK	-1.1712	1	258480
cell communication	KHN85659.1	135	S	ADP-ribosylation factor 1 [Toxocara canis] GN=Tcan_14556	Tcan_14556									0.991991	0.00220983	68.42	2	QDLPNAMS(0.992)AAELT(0.008)DK	4.9998	1	37362
cell communication	KHN75612.1	1067	S	Dynamin [Toxocara canis] GN=dyn-1	dyn-1	0.982943	0.0204215	47.361	2	S(0.017)NGPS(0.983)PVPR	-1.6251	1	40881	0.994217	0.0249937	40.861	2	S(0.006)NGPS(0.994)PVPR	-1.6631	1	42819	0.999901	0.0261651	65.879	2	SNGPS(1)PVPR	0.24328	1	43716
cell communication	KHN86244.1	308	S	Tyrosine-protein phosphatase non-receptor type 2 [Toxocara canis] GN=PTPN2	PTPN2									0.999194	0.020044	43.613	2	S(0.001)IES(0.999)S(1)KS(1)IDRR	-5.1294	1	760840
cell communication	KHN84864.1	162	S	Lamin-1 [Toxocara canis] GN=lmn-1	lmn-1																	0.933498	0.0212058	51.569	2	FIAS(0.933)DNS(0.047)S(0.02)FFR	-1.8603	1	53568
cell communication	KHN85418.1	315	T	Polyadenylate-binding protein 1 [Toxocara canis] GN=Pabpc1	Pabpc1									1	0.00038886	87.251	2	NLDDT(1)VDDEVLR	1.1032	1	103530	1	0.00255564	70.552	2	NLDDT(1)VDDEVLR	0.65918	1	94191
cell communication	KHN75372.1	97	S	SH3 domain-containing kinase-binding protein 1 [Toxocara canis] GN=SH3KBP1	SH3KBP1	0.919314	0.0128805	43.177	3	IVNRLS(0.919)KDLS(0.081)FGR	-2.7146	1	27942	0.999447	0.0214235	51.577	3	IVNRLS(0.999)KDLS(0.001)FGR	-1.2451	1	24544
cell communication	KHN75372.1	252	S	SH3 domain-containing kinase-binding protein 1 [Toxocara canis] GN=SH3KBP1	SH3KBP1	0.997888	7.32944e-213	242.35	3	VLFT(0.002)Y(0.001)S(0.998)PAHEDELALR	-1.0857	2	2681800	0.999255	1.24516e-142	223.26	2	VLFT(0.001)YS(0.999)PAHEDELALR	3.7025	2	2964600	0.993939	1.10182e-118	220.49	3	VLFT(0.003)Y(0.003)S(0.994)PAHEDELALR	-1.406	2	2984500
cell communication	KHN85418.1	200	T	Polyadenylate-binding protein 1 [Toxocara canis] GN=Pabpc1	Pabpc1									1	0.000406158	88.24	2	RFT(1)NVFIK	-0.47276	1	22444
cell communication	KHN79854.1	515	S	C-terminal-binding protein [Toxocara canis] GN=CtBP	CtBP									0.975474	0.00657507	70.552	2	QSPAVQIS(0.025)HS(0.975)PK	-1.1717	1	52331
cell communication	KHN85583.1	290	S	Serine/threonine-protein kinase 25 [Toxocara canis] GN=STK25	STK25	0.999808	0.0059509	69.915	2	EPS(1)PDGTIVNR	-3.0674	1	943760	0.999996	0.00595742	74.424	2	EPS(1)PDGTIVNR	-0.023954	1	599680	0.999996	0.00920559	80.623	2	EPS(1)PDGTIVNR	0.22851	1	531780
cell communication	KHN87757.1	1027	S	Kinesin heavy chain [Toxocara canis] GN=unc-116	unc-116									0.91988	0.00147616	96.183	2	TPTGTEPNEDEYLS(0.08)S(0.92)PAQK	-1.4617	1	73816	0.866383	3.59556e-20	104.3	2	TPTGTEPNEDEYLS(0.134)S(0.866)PAQK	-2.0295	1	115720
cell communication	KHN83529.1	247	S	Clathrin interactor 1 [Toxocara canis] GN=CLINT1	CLINT1																	1	0.0274058	74.269	2	DS(1)PELGIR	-1.7474	1	62604
cell communication	KHN82631.1	529	T	Serine/threonine-protein kinase mig-15 [Toxocara canis] GN=mig-15	mig-15																	0.999863	0.0127187	58.508	3	DALRT(1)PPHITR	-4.4156	1	50615
cell communication	KHN73369.1	82	S	Calmodulin [Toxocara canis] GN=cmd-1	cmd-1	0.999356	0.000757885	125.75	2	MKDT(0.001)DS(0.999)EEEIR	-1.3514	2	984910	0.999783	2.85735e-40	183	2	MKDTDS(1)EEEIR	-1.3439	2	900770	0.998316	1.70315e-11	178.03	2	MKDT(0.002)DS(0.998)EEEIR	-3.9056	2	948780
cell communication	KHN79338.1	150	S	Translocation protein SEC62 [Toxocara canis] GN=Sec62	Sec62	1	7.41051e-09	92.178	2	AKDS(1)DENDEEEEKEK	-8.0469	3	693120	1	0.0169675	46.768	2	AKDS(1)DENDEEEEKEK	-10.387	2	258410
cell communication	KHN79854.1	513	S	C-terminal-binding protein [Toxocara canis] GN=CtBP	CtBP	0.830255	0.00790493	74.733	2	QSPAVQIS(0.83)HS(0.17)PK	-3.0928	1	52569
cell communication	KHN88613.1	163	Y	Nucleoside diphosphate kinase [Toxocara canis] GN=NDK	NDK	0.996603	0.00321333	60.892	2	GDY(0.997)S(0.003)IQTGR	-1.4217	1	64746	0.998335	0.00458319	86.205	2	GDY(0.998)S(0.002)IQTGR	-1.7541	1	71479
cell communication	KHN84864.1	165	S	Lamin-1 [Toxocara canis] GN=lmn-1	lmn-1									0.843185	5.85173e-113	236.7	2	FIASDNS(0.843)S(0.157)FFR	-0.68743	2	2148300
cell communication	KHN88613.1	149	T	Nucleoside diphosphate kinase [Toxocara canis] GN=NDK	NDK	1	3.58865e-73	193.26	2	LMLGAT(1)NPLASNPGTIR	2.372	2	916020	1	4.76433e-66	173.63	2	LMLGAT(1)NPLASNPGTIR	0.027347	2	1040700	1	6.78596e-106	209.08	2	LMLGAT(1)NPLASNPGTIR	0.18543	2	1086000
cell communication	KHN84864.1	104	S	Lamin-1 [Toxocara canis] GN=lmn-1	lmn-1									0.999923	0.0088657	58.794	2	AYQS(1)LLEGEESR	2.1133	1	37378	0.99996	4.59332e-05	69.201	2	AYQS(1)LLEGEESR	0.51761	1	37673
cell communication	KHN73369.1	80	T	Calmodulin [Toxocara canis] GN=cmd-1	cmd-1																	0.965604	0.00857289	85.081	2	MKDT(0.966)DS(0.034)EEEIR	-1.3909	1	111420
cell periphery	KHN76643.1	3093	S	Plectin [Toxocara canis] GN=Plec	Plec									0.990944	1.28978e-16	86.76	2	S(0.005)T(0.005)AQVQS(0.991)VELEPHAEFVGIDK	4.7609	1	232580	0.999829	4.75292e-19	97.042	2	STAQVQS(1)VELEPHAEFVGIDK	4.5966	1	256630
cell periphery	KHN75993.1	92	Y	Actin-2 [Toxocara canis] GN=act-2b	act-2b																	0.952424	0.00182253	53.517	3	IWHHT(0.048)FY(0.952)NELR	-3.5097	1	21121
cell periphery	KHN81192.1	288	S	Calcium/calmodulin-dependent protein kinase type II [Toxocara canis] GN=unc-43	unc-43																	1	0.0268051	93.467	2	VAS(1)VMHR	-4.2885	1	279500
cell periphery	KHN81192.1	295	T	Calcium/calmodulin-dependent protein kinase type II [Toxocara canis] GN=unc-43	unc-43									1	0.00306404	90.306	2	QDT(1)VDCLKK	-2.9962	1	161270
cell periphery	KHN89160.1	2280	S	Spectrin beta chain [Toxocara canis] GN=beta-Spec	beta-Spec	0.942587	0.00422389	84.999	2	S(0.943)QT(0.057)LPVEGAK	-2.0464	1	132770
cell periphery	KHN89160.1	919	S	Spectrin beta chain [Toxocara canis] GN=beta-Spec	beta-Spec	1	0.00897439	64.906	2	RLS(1)MMER	-0.75153	1	469140	1	0.0104244	113.46	2	RLS(1)MMER	0.40346	2	1979200
cell periphery	KHN76323.1	788	S	Vinculin [Toxocara canis] GN=Tcan_06884	Tcan_06884	0.995404	5.41174e-46	208.63	2	APT(0.005)S(0.995)PIMHDR	-1.2745	2	3013900	0.999682	0.00208836	143.22	2	APTS(1)PIMHDR	-2.2316	1	1265800	0.881786	0.00337993	110.44	2	APT(0.118)S(0.882)PIMHDR	-3.1556	2	2871300
cell periphery	KHN89160.1	889	S	Spectrin beta chain [Toxocara canis] GN=beta-Spec	beta-Spec	0.997283	1.34749e-13	138.33	2	IDCQET(0.003)VS(0.997)WIEDK	0.092014	1	286760	0.988901	2.7761e-05	94.119	2	IDCQET(0.011)VS(0.989)WIEDK	-0.2709	1	296920	0.99865	5.44588e-05	111.75	2	IDCQET(0.001)VS(0.999)WIEDK	1.0198	1	324620
cell periphery	KHN84993.1	25	S	RILP-like -like protein [Toxocara canis] GN=Tcan_07099	Tcan_07099									0.999839	0.000554752	67.199	3	HITVVDVYDLAAS(1)IGKDFER	-0.9811	1	18646	0.994046	4.33429e-05	54.877	3	HITVVDVY(0.006)DLAAS(0.994)IGKDFER	0.8111	1	17195
cell periphery	KHN76323.1	825	T	Vinculin [Toxocara canis] GN=Tcan_06884	Tcan_06884	0.900106	1.09635e-17	58.711	4	EEIPAPPRPPPPVEIS(0.044)PPPRPPPPPET(0.9)DDEEET(0.056)R	0.46623	1	348380									0.910238	6.68904e-36	59.19	4	EEIPAPPRPPPPVEIS(0.058)PPPRPPPPPET(0.91)DDEEET(0.032)R	2.7723	1	394380
cell periphery	KHN74873.1	128	S	Mitogen-activated protein kinase kinase kinase, partial [Toxocara canis] GN=slpr	slpr	0.999453	0.013899	42.495	2	S(0.999)ILVESNYDYTPR	-0.60154	1	35635
cell periphery	KHN88997.1	341	S	SHC-transforming protein 1 [Toxocara canis] GN=SHC1	SHC1	0.999705	0.000549222	76.494	4	KQS(1)QVFETIVQLIEHHR	5.0874	1	34847	0.999978	0.00149907	84.144	4	KQS(1)QVFETIVQLIEHHR	4.6269	1	37866	0.999987	3.52893e-12	85.443	4	KQS(1)QVFETIVQLIEHHR	1.9323	1	42571
cell periphery	KHN72701.1	3555	S	Spectrin beta chain, non-erythrocytic 5 [Toxocara canis] GN=SPTBN5	SPTBN5																	1	9.3524e-05	65.212	2	KVDS(1)VDDADNR	-0.61352	1	185170
cell periphery	KHN76643.1	2523	T	Plectin [Toxocara canis] GN=Plec	Plec									0.999992	0.000422993	56.943	3	GT(1)IEVPADGYHIHEAER	-1.2831	1	25555
cell periphery	KHN76643.1	114	S	Plectin [Toxocara canis] GN=Plec	Plec	0.948243	1.25443e-06	98.328	2	VSEVLS(0.948)S(0.05)VDGVS(0.002)AR	-1.2375	1	56928	0.8806	1.73275e-06	64.21	2	VSEVLS(0.881)S(0.115)VDGVS(0.005)AR	-2.0648	1	53331	0.903618	2.73346e-05	85.742	2	VSEVLS(0.904)S(0.096)VDGVSAR	-2.7182	1	49422
cell periphery	KHN76323.1	531	T	Vinculin [Toxocara canis] GN=Tcan_06884	Tcan_06884	0.87487	0.00332475	93.026	2	VVEDFADIT(0.125)T(0.875)PLK	-1.7659	1	58825
cell periphery	KHN76323.1	638	S	Vinculin [Toxocara canis] GN=Tcan_06884	Tcan_06884									0.999964	0.0176694	48.945	3	LRS(1)HVDDAIDTAEFVR	-14.988	1	96454
cell periphery	KHN87211.1	212	S	Annexin-B12 [Toxocara canis] GN=ANXB12	ANXB12																	0.999942	8.45585e-21	89.684	2	LFS(1)EHQSITGETMQEEVDK	2.8723	1	118940
cell periphery	KHN76643.1	115	S	Plectin [Toxocara canis] GN=Plec	Plec									0.869227	0.00754456	83.061	2	VSEVLS(0.128)S(0.869)VDGVS(0.003)AR	-3.3862	1	139270
cell periphery	KHN86244.1	308	S	Tyrosine-protein phosphatase non-receptor type 2 [Toxocara canis] GN=PTPN2	PTPN2									0.999194	0.020044	43.613	2	S(0.001)IES(0.999)S(1)KS(1)IDRR	-5.1294	1	760840
cell periphery	KHN86244.1	309	S	Tyrosine-protein phosphatase non-receptor type 2 [Toxocara canis] GN=PTPN2	PTPN2									0.999886	0.020044	43.613	2	S(0.001)IES(0.999)S(1)KS(1)IDRR	-5.1294	1	760840
cell periphery	KHN74350.1	181	S	Tropomodulin, partial [Toxocara canis] GN=unc-94	unc-94									1	0.0119138	73.532	2	KEKDWEEPVPFS(1)PGIK	-14.774	1	777380
cell periphery	KHN77973.1	615	S	Signal transducer and activator of transcription 1 [Toxocara canis] GN=sta-1	sta-1	1	0.00112716	70.806	2	LDWS(1)PGEVIPR	0.69215	1	17646	1	0.00619054	62.454	2	LDWS(1)PGEVIPR	0.3462	1	13868
cell periphery	KHN76643.1	208	T	Plectin [Toxocara canis] GN=Plec	Plec	1	1.73068e-06	89.489	2	LLDAEDVDVET(1)PDEK	-3.5519	1	197220	1	1.0446e-07	84.071	2	LLDAEDVDVET(1)PDEK	1.0513	1	171560	1	3.9874e-08	81.449	2	LLDAEDVDVET(1)PDEK	1.3557	1	206940
cell periphery	KHN76643.1	2664	S	Plectin [Toxocara canis] GN=Plec	Plec																	0.768515	0.00195648	54.556	2	PVGTAT(0.001)IEES(0.099)EQS(0.769)WS(0.128)FDAT(0.004)R	-9.686	1	113260
cell periphery	KHN72136.1	374	S	hypothetical protein Tcan_16363 [Toxocara canis] GN=Tcan_16363	Tcan_16363																	0.920782	1.24464e-05	47.149	3	VLS(0.007)NS(0.072)S(0.921)PEPVLAQPVHSILQR	-1.3016	1	15925
cell periphery	KHN72701.1	937	S	Spectrin beta chain, non-erythrocytic 5 [Toxocara canis] GN=SPTBN5	SPTBN5	1	0.00897299	110.88	2	RLLS(1)DMIK	-3.955	1	326640	1	0.00117476	94.66	2	RLLS(1)DMIK	-2.7171	1	349990	1	0.0101195	96.946	2	RLLS(1)DMIK	-2.4348	1	345680
cell periphery	KHN72701.1	1474	S	Spectrin beta chain, non-erythrocytic 5 [Toxocara canis] GN=SPTBN5	SPTBN5									1	0.0182058	72.042	2	S(1)LDDAHLK	-0.32735	1	649500
cell periphery	KHN88645.1	200	Y	Lipid phosphate phosphatase-related protein type 5 [Toxocara canis] GN=LPPR5	LPPR5	0.816626	3.93052e-05	81.335	2	T(0.183)Y(0.817)EVTTTTESFHR	0.64878	1	49019									0.943808	1.65688e-94	241.63	2	T(0.056)Y(0.944)EVTTTTESFHR	2.3621	1	44775
cell periphery	KHN76643.1	1839	S	Plectin [Toxocara canis] GN=Plec	Plec	1	2.85668e-22	116.64	3	HGLQQTIAPEGMVLEEFEEIRDS(1)PAR	-2.0524	1	87799	1	2.64386e-203	296.96	3	HGLQQTIAPEGMVLEEFEEIRDS(1)PAR	-3.3954	1	116850	1	1.44003e-36	102.71	3	HGLQQTIAPEGMVLEEFEEIRDS(1)PAR	-3.5231	1	109160
cell periphery	KHN76643.1	2711	S	Plectin [Toxocara canis] GN=Plec	Plec	1	0.00399171	62.271	1	EMS(1)FEEAEK	-1.3664	2	83901	1	0.00885343	68.49	1	EMS(1)FEEAEK	0.70187	2	78278	1	0.00751598	70.389	1	EMS(1)FEEAEK	-2.9905	1	18710
cell periphery	KHN78062.1	42	S	Ras-related protein Rab-11A [Toxocara canis] GN=RAB11A	RAB11A																	0.856988	0.00953276	73.655	2	S(0.857)T(0.143)IGVEFATR	-1.3277	1	47754
cell periphery	KHN76283.1	415	S	Ena/VASP-like protein [Toxocara canis] GN=EVL	EVL	0.952751	0.00496521	69.224	2	APS(0.953)GS(0.046)S(0.001)ISSQEEPR	0.29785	1	87742
cell periphery	KHN77552.1	238	S	Stromal interaction molecule -like protein [Toxocara canis] GN=Stim	Stim	0.999986	1.292e-18	135.5	2	S(1)MESDFEDVQQK	1.7604	1	57698	0.991446	0.000576549	85.813	2	S(0.991)MES(0.009)DFEDVQQK	1.3003	1	54088	0.999997	3.19265e-06	119.43	2	S(1)MESDFEDVQQK	2.3465	1	64396
cell periphery	KHN76643.1	3416	S	Plectin [Toxocara canis] GN=Plec	Plec	1	4.21991e-05	110.48	2	QMS(1)INQAIEEGYIDTGK	4.3439	1	300140									0.999942	0.0162593	48.037	2	QMS(1)INQAIEEGYIDTGK	5.3279	1	256710
cell periphery	KHN75372.1	97	S	SH3 domain-containing kinase-binding protein 1 [Toxocara canis] GN=SH3KBP1	SH3KBP1	0.919314	0.0128805	43.177	3	IVNRLS(0.919)KDLS(0.081)FGR	-2.7146	1	27942	0.999447	0.0214235	51.577	3	IVNRLS(0.999)KDLS(0.001)FGR	-1.2451	1	24544
cell periphery	KHN72594.1	256	T	Glyceraldehyde-3-phosphate dehydrogenase [Toxocara canis] GN=G3PD	G3PD	0.989584	3.01388e-116	251.42	3	FGIVEGLMTTVHAT(0.003)T(0.008)AT(0.99)QK	-1.7488	8	13648000	0.998927	1.30424e-137	274.58	2	FGIVEGLMTTVHATT(0.001)AT(0.999)QK	-3.0262	11	26863000	0.994823	2.48435e-153	288.61	2	FGIVEGLMTTVHAT(0.001)T(0.005)AT(0.995)QK	-3.2453	8	12427000
cell periphery	KHN75612.1	1067	S	Dynamin [Toxocara canis] GN=dyn-1	dyn-1	0.982943	0.0204215	47.361	2	S(0.017)NGPS(0.983)PVPR	-1.6251	1	40881	0.994217	0.0249937	40.861	2	S(0.006)NGPS(0.994)PVPR	-1.6631	1	42819	0.999901	0.0261651	65.879	2	SNGPS(1)PVPR	0.24328	1	43716
cell periphery	KHN72594.1	225	T	Glyceraldehyde-3-phosphate dehydrogenase [Toxocara canis] GN=G3PD	G3PD	0.985114	5.91809e-168	249.72	3	YDAANNHVISNASCT(0.985)T(0.015)NCLAPLAK	-3.8262	1	1504200	0.87632	3.71292e-114	200.89	3	YDAANNHVISNAS(0.001)CT(0.876)T(0.122)NCLAPLAK	-1.1708	2	1824100
cell periphery	KHN85536.1	100	S	Dynactin subunit 1 [Toxocara canis] GN=DCTN1	DCTN1	0.99994	0.0224323	85.813	2	GRFS(1)PAASPR	-1.5684	1	1821700
cell periphery	KHN77148.1	235	S	Integrin beta pat-3 [Toxocara canis] GN=pat-3	pat-3																	0.96426	0.0042903	42.941	2	NQMS(0.964)LT(0.033)MDT(0.003)AR	4.4453	1	43017
cell periphery	KHN77148.1	812	S	Integrin beta pat-3 [Toxocara canis] GN=pat-3	pat-3	0.999874	0.00502325	61.042	2	NPVYAGNS(1)AK	-0.97532	1	62317
cell periphery	KHN72841.1	154	S	Syntaxin-6 [Toxocara canis] GN=Stx6	Stx6	0.999985	1.42892e-06	141.44	2	LSDS(1)PTSSER	2.0787	1	489300	0.995834	0.00021577	121.96	2	LSDS(0.996)PT(0.002)S(0.002)SER	1.274	2	584540	0.99189	0.000948908	74.524	2	LS(0.001)DS(0.992)PT(0.005)S(0.002)S(0.001)ER	0.4166	1	462280
cell periphery	KHN83579.1	548	Y	hypothetical protein Tcan_18773 [Toxocara canis] GN=Tcan_18773	Tcan_18773									0.9972	0.00114547	98.009	2	EDLDFS(0.003)Y(0.997)R	-2.3926	1	121730	0.976953	8.80573e-05	121.31	2	EDLDFS(0.023)Y(0.977)R	-2.1027	1	152400
cell periphery	KHN76643.1	3612	S	Plectin [Toxocara canis] GN=Plec	Plec	1	6.86023e-09	67.199	3	S(1)LIDDPQALADLQHEFLDNLAK	-1.2705	1	60756
cell periphery	KHN72780.1	643	S	Putative RNA-binding protein EEED8.10 [Toxocara canis] GN=EEED8.10	EEED8.10									0.94183	0.0303132	46.358	2	T(0.006)WS(0.942)HS(0.052)AIEFMK	4.42	1	76058
cell periphery	KHN72701.1	1556	S	Spectrin beta chain, non-erythrocytic 5 [Toxocara canis] GN=SPTBN5	SPTBN5									1	0.00515618	61.194	2	FES(1)LKEPAR	-1.274	1	95666
cell periphery	KHN78475.1	397	S	Casein kinase I isoform gamma-1 [Toxocara canis] GN=Csnk1g1	Csnk1g1	0.999956	1.16479e-07	104.3	2	SQQPIAHTEDNS(1)EVK	-7.0404	1	405130	0.999973	1.4552e-07	104.3	2	SQQPIAHTEDNS(1)EVK	-5.3393	1	389850	0.999906	1.66359e-10	128.39	2	SQQPIAHTEDNS(1)EVK	-4.8214	1	424540
cell periphery	KHN75372.1	252	S	SH3 domain-containing kinase-binding protein 1 [Toxocara canis] GN=SH3KBP1	SH3KBP1	0.997888	7.32944e-213	242.35	3	VLFT(0.002)Y(0.001)S(0.998)PAHEDELALR	-1.0857	2	2681800	0.999255	1.24516e-142	223.26	2	VLFT(0.001)YS(0.999)PAHEDELALR	3.7025	2	2964600	0.993939	1.10182e-118	220.49	3	VLFT(0.003)Y(0.003)S(0.994)PAHEDELALR	-1.406	2	2984500
cell periphery	KHN86670.1	70	T	MAGUK p55 subfamily member 5 [Toxocara canis] GN=MPP5	MPP5	0.998073	0.00828691	63.766	3	LQS(0.981)LENT(0.998)NHS(0.02)K	0.27221	2	994010	0.984793	0.00377713	63.766	2	LQS(1)LENT(0.985)NHS(0.015)K	-5.1043	1	807020	0.999399	0.00964794	59.67	2	LQS(1)LENT(0.999)NHS(0.001)K	-4.6784	2	975620
cell periphery	KHN86670.1	66	S	MAGUK p55 subfamily member 5 [Toxocara canis] GN=MPP5	MPP5	0.995662	0.00828691	63.766	2	LQS(0.996)LENT(0.985)NHS(0.019)K	-4.5351	2	994010	0.999846	0.00377713	63.766	2	LQS(1)LENT(0.985)NHS(0.015)K	-5.1043	1	807020	0.999599	0.00964794	59.67	2	LQS(1)LENT(0.999)NHS(0.001)K	-4.6784	2	975620
cell periphery	KHN72701.1	2772	S	Spectrin beta chain, non-erythrocytic 5 [Toxocara canis] GN=SPTBN5	SPTBN5	0.999991	0.0116727	85.813	2	HS(1)LLTENR	-0.39272	2	1136000	0.999994	0.000306461	97.594	2	HS(1)LLTENR	-1.2153	2	904290	0.999945	0.00191231	108.5	2	RHS(1)LLTENR	-3.3094	1	666200
cell periphery	KHN72701.1	1912	S	Spectrin beta chain, non-erythrocytic 5 [Toxocara canis] GN=SPTBN5	SPTBN5	0.99763	0.00263995	86.243	2	HAS(0.998)IPS(0.002)ELGK	1.9362	2	32132	0.999934	1.5392e-08	143.22	2	HAS(1)IPSELGK	3.4152	1	36055	0.999999	0.0086614	156.14	2	HAS(1)IPSELGK	3.9086	1	29341
cell periphery	KHN74813.1	263	Y	Putative syntaxin-3 [Toxocara canis] GN=syx-3	syx-3									0.801765	0.0107786	62.271	2	NVESAVDY(0.802)AT(0.198)K	-3.2348	1	80388
cell periphery	KHN76643.1	3772	S	Plectin [Toxocara canis] GN=Plec	Plec	0.882443	0.0190365	62.271	2	T(0.118)S(0.882)DVPLWAR	-1.0074	1	102940									0.882443	0.02576	62.271	2	T(0.118)S(0.882)DVPLWAR	1.5813	1	73004
cell periphery	KHN72701.1	1289	S	Spectrin beta chain, non-erythrocytic 5 [Toxocara canis] GN=SPTBN5	SPTBN5	0.984412	8.3262e-66	133.29	3	GHEAFLEINTLGDS(0.016)VES(0.984)VENLLK	-1.387	1	30898	0.996286	3.25804e-27	103.04	3	GHEAFLEINTLGDS(0.004)VES(0.996)VENLLK	-0.33125	1	24932	0.99562	8.54722e-28	90.828	3	GHEAFLEINTLGDS(0.004)VES(0.996)VENLLK	-1.2932	1	20561
cell periphery	KHN78728.1	467	S	Phosphatase and actin regulator 4-B [Toxocara canis] GN=phactr4-b	phactr4-b	0.998933	0.00856141	44.853	3	KLS(0.999)ERPS(0.001)AEELEQR	-4.5518	1	393550	0.989382	0.00178799	53.193	3	KLS(0.989)ERPS(0.011)AEELEQR	-1.6803	1	394000	0.990268	4.75092e-10	45.587	3	KLS(0.99)ERPS(0.01)AEELEQR	-0.35773	1	383890
cell periphery	KHN78728.1	370	S	Phosphatase and actin regulator 4-B [Toxocara canis] GN=phactr4-b	phactr4-b									0.92001	0.000249676	80.128	2	LTDDS(0.04)DS(0.92)DT(0.04)DIQYR	-3.1001	1	46323
cell periphery	KHN76326.1	176	S	5'-AMP-activated protein kinase subunit beta-2 [Toxocara canis] GN=PRKAB2	PRKAB2	0.999999	2.6742e-08	88.714	2	KVS(1)VAGAQPPSHDTPNDR	-8.1622	1	545920	0.999999	0.00015498	66.002	3	KVS(1)VAGAQPPSHDTPNDR	-1.892	2	1199000	0.999994	8.04545e-10	73.455	2	KVS(1)VAGAQPPSHDTPNDR	-6.3445	2	864170
cell periphery	KHN76643.1	3601	S	Plectin [Toxocara canis] GN=Plec	Plec	0.845683	0.00268281	84.999	2	S(0.041)S(0.113)S(0.846)EAMSGGDR	1.9699	1	118600	0.764127	0.0195428	56.938	2	S(0.118)S(0.118)S(0.764)EAMSGGDR	-0.63911	1	130660	0.880568	8.18892e-06	104.04	2	S(0.006)S(0.113)S(0.881)EAMSGGDR	0.34979	1	121730
cell periphery	KHN78533.1	163	S	Ras-related protein Rab-35 [Toxocara canis] GN=Rab35	Rab35																	1	0.00168464	90.376	2	LRS(1)PQPAAGDK	-1.7701	1	413260
cell periphery	KHN78475.1	386	S	Casein kinase I isoform gamma-1 [Toxocara canis] GN=Csnk1g1	Csnk1g1									0.999581	0.0199441	40.324	2	S(1)QQPIAHTEDNSEVK	-3.8766	1	256070	1	4.53088e-10	96.26	2	S(1)QQPIAHTEDNSEVK	-0.85357	1	250420
cell periphery	KHN86244.1	311	S	Tyrosine-protein phosphatase non-receptor type 2 [Toxocara canis] GN=PTPN2	PTPN2									0.999886	0.020044	43.613	2	S(0.001)IES(0.999)S(1)KS(1)IDRR	-5.1294	1	760840
cell periphery	KHN70710.1	395	S	Voltage-dependent L-type calcium channel subunit beta-2 [Toxocara canis] GN=CACNB2	CACNB2	1	0.0200555	93.772	2	ATHPPVKS(1)PPR	-2.7563	1	475140									1	0.000208337	93.649	2	ATHPPVKS(1)PPR	-3.7656	1	318310
cell periphery	KHN83973.1	1083	S	Contactin-associated protein-like 5 [Toxocara canis] GN=CNTNAP5	CNTNAP5	0.999981	4.37477e-10	131.06	2	GDPTAPVDS(1)PLYR	-2.1298	2	2275200	0.999766	6.73364e-05	97.949	2	GDPTAPVDS(1)PLYR	-1.3811	1	1713400	0.999658	2.79371e-07	110.14	2	GDPTAPVDS(1)PLYR	-0.57664	1	1781700
cell periphery	KHN83535.1	215	S	Plasma membrane calcium-transporting ATPase 3 [Toxocara canis] GN=ATP2B3	ATP2B3	0.930433	0.00350659	44.16	2	IDES(0.065)S(0.93)LT(0.004)GES(0.001)DLIR	-0.68639	1	27231
cell periphery	KHN74098.1	173	S	Actin-depolymerizing factor 1, isoforms a/b [Toxocara canis] GN=unc-60	unc-60	0.980339	1.92491e-17	131.48	2	ILQFQVS(0.98)DES(0.02)EIAHK	1.6961	1	248420	0.990746	1.05617e-10	111.75	2	ILQFQVS(0.991)DES(0.009)EIAHK	3.6704	2	273390	0.999509	9.85642e-13	149.14	2	ILQFQVS(1)DESEIAHK	2.3082	1	228220
cell periphery	KHN88357.1	1604	S	Spectrin alpha chain [Toxocara canis] GN=alpha-Spec	alpha-Spec									1	1.12773e-05	142.71	2	QKS(1)FMAAVK	1.8583	1	41641
cell periphery	KHN79556.1	125	S	Phosphoglucomutase-1 [Toxocara canis] GN=PGM1	PGM1	0.996597	6.73284e-09	77.684	2	EINGGNVINGGIILT(0.003)AS(0.997)HNPGGPK	-1.7653	2	542950	0.981758	4.58169e-19	99.707	2	EINGGNVINGGIILT(0.018)AS(0.982)HNPGGPK	-2.0717	3	1031900	0.997972	2.84375e-27	96.738	2	EINGGNVINGGIILT(0.002)AS(0.998)HNPGGPK	-3.7709	2	626360
cell periphery	KHN79556.1	388	S	Phosphoglucomutase-1 [Toxocara canis] GN=PGM1	PGM1	0.972985	0.001136	48.945	2	LS(0.024)LCGEES(0.973)FGT(0.002)GS(0.001)DHIR	6.4324	1	78924	0.989635	1.15318e-05	70.337	2	LSLCGEES(0.99)FGT(0.009)GS(0.001)DHIR	9.0902	1	40920	0.997997	5.98169e-15	89.489	2	LSLCGEES(0.998)FGT(0.002)GSDHIR	7.9358	1	66865
cell periphery	KHN79556.1	11	S	Phosphoglucomutase-1 [Toxocara canis] GN=PGM1	PGM1																	0.949976	7.92914e-06	86.135	2	VVT(0.001)VS(0.95)T(0.05)KPYEGQK	1.6087	1	80127
cell periphery	KHN88357.1	2083	S	Spectrin alpha chain [Toxocara canis] GN=alpha-Spec	alpha-Spec	0.96686	0.00354911	74.524	2	S(0.009)LS(0.967)T(0.024)AEEDFK	-2.5015	1	43198									0.752139	0.0118559	47.57	2	S(0.017)LS(0.752)T(0.231)AEEDFK	-3.9186	1	30810
cell periphery	KHN85659.1	135	S	ADP-ribosylation factor 1 [Toxocara canis] GN=Tcan_14556	Tcan_14556									0.991991	0.00220983	68.42	2	QDLPNAMS(0.992)AAELT(0.008)DK	4.9998	1	37362
cell periphery	KHN88357.1	1793	S	Spectrin alpha chain [Toxocara canis] GN=alpha-Spec	alpha-Spec	1	0.00793291	76.563	2	MAALEES(1)WDQIR	1.1356	1	53384	1	9.39203e-05	86.729	2	MAALEES(1)WDQIR	1.6428	1	44999	1	0.00018025	100.69	2	MAALEES(1)WDQIR	1.9987	2	90648
cell periphery	KHN88357.1	1492	S	Spectrin alpha chain [Toxocara canis] GN=alpha-Spec	alpha-Spec	0.992791	0.0136592	72.031	2	LGES(0.993)QT(0.007)LQQFSR	-2.5652	1	72643	0.984489	0.011278	53.363	2	LGES(0.984)QT(0.015)LQQFSR	0.05607	1	85880	0.999309	0.000187154	111.98	2	LGES(0.999)QT(0.001)LQQFSR	0.49411	1	82748
cell periphery	KHN88357.1	2329	S	Spectrin alpha chain [Toxocara canis] GN=alpha-Spec	alpha-Spec	0.976022	0.00229283	59.625	2	ETENIQS(0.007)S(0.017)EEIES(0.976)AFR	3.2588	1	28463
cell periphery	KHN88536.1	202	S	Talin-1 [Toxocara canis] GN=TLN1	TLN1	0.996599	0.00404747	57.279	2	EQS(0.997)VGDDET(0.003)LILR	-2.0217	1	136120									0.99981	0.0235156	51.07	2	EQS(1)VGDDETLILR	-1.0523	1	142690
cell periphery	KHN88536.1	1469	S	Talin-1 [Toxocara canis] GN=TLN1	TLN1	0.946988	8.88075e-18	130.78	2	S(0.947)LT(0.053)ESVNAIVESVVR	-0.62449	1	26680									0.806082	2.79476e-09	118.87	2	S(0.806)LT(0.194)ESVNAIVESVVR	-0.82412	1	52864
cell periphery	KHN88536.1	1364	S	Talin-1 [Toxocara canis] GN=TLN1	TLN1	0.996194	0.0101028	56.938	2	VS(0.996)ET(0.004)AAPVDLR	0.37423	1	54273
cell periphery	KHN88536.1	208	T	Talin-1 [Toxocara canis] GN=TLN1	TLN1	1	5.04127e-05	99.909	2	EQSVGDDET(1)LILR	15.261	1	91994									0.999482	0.0174864	60.324	2	EQS(0.001)VGDDET(0.999)LILR	2.2695	1	162100
cell periphery	KHN80136.1	3871	S	Basement membrane proteoglycan [Toxocara canis] GN=unc-52	unc-52																	0.999971	0.0293444	50.834	1	S(1)FDRHLSR	-3.8549	1	706300
cell periphery	KHN88357.1	1176	S	Spectrin alpha chain [Toxocara canis] GN=alpha-Spec	alpha-Spec	1	3.45113e-12	144.38	2	EQQLGS(1)AHEVQR	-3.4888	1	268970	1	0.000450131	105.78	2	EQQLGS(1)AHEVQR	-1.3632	1	219540	1	0.000198309	128.28	2	EQQLGS(1)AHEVQR	-3.222	1	232260
cell periphery	KHN76390.1	535	S	Heat shock 70 kDa protein A [Toxocara canis] GN=hsp-1	hsp-1	1	0.000938895	98.865	2	GRLS(1)KDEIDR	0.077936	1	1702800	1	6.5225e-13	122.2	2	GRLS(1)KDEIDR	0.68715	1	1808800	1	0.00311211	101.43	2	GRLS(1)KDEIDR	0.33386	1	1735100
cell periphery	KHN74618.1	5	S	Intermediate filament protein B [Toxocara canis] GN=Tcan_09687	Tcan_09687	1	6.1266e-213	258.07	2	SKQS(1)QESSEYEIAYR	1.1354	9	22974000	1	0	328.64	2	SKQS(1)QESSEYEIAYR	1.0973	9	21725000	0.999684	6.45467e-152	269.55	2	QS(1)QES(0.349)S(0.651)EYEIAYR	-0.33517	11	26685000
cell periphery	KHN83535.1	1269	S	Plasma membrane calcium-transporting ATPase 3 [Toxocara canis] GN=ATP2B3	ATP2B3	0.948989	9.48187e-05	95.138	2	S(0.051)IS(0.949)LDTPLSIAHV	-2.2549	1	24030	0.922005	0.00599901	58.313	2	S(0.078)IS(0.922)LDTPLSIAHV	-0.95627	1	18501
cell periphery	KHN86075.1	168	S	Putative potassium channel regulatory protein unc-93 [Toxocara canis] GN=unc-93	unc-93																	0.999995	0.0010539	64.983	2	GDS(1)LQEPLATVPEEVDR	2.4438	1	55441
cell periphery	KHN80097.1	9	S	Toll-interacting protein [Toxocara canis] GN=TOLLIP	TOLLIP	0.990072	1.51723e-92	241.56	2	ASIASHPS(0.99)S(0.01)SK	0.36712	2	2397100	0.92799	6.35646e-30	190.37	2	ASIASHPS(0.928)S(0.061)S(0.011)K	2.367	1	2389800	0.98753	3.21852e-19	200.82	2	ASIASHPS(0.988)S(0.011)S(0.001)K	4.0248	3	2578800
cell periphery	KHN70710.1	152	T	Voltage-dependent L-type calcium channel subunit beta-2 [Toxocara canis] GN=CACNB2	CACNB2	0.767464	0.00129985	51.542	2	GS(0.225)T(0.767)PPT(0.008)PGGELDEEEYGHGR	-3.5033	1	59755
cell periphery	KHN75806.1	10	S	Cadherin-related hmr-1, partial [Toxocara canis] GN=hmr-1	hmr-1	0.999998	5.49338e-17	106.93	2	IKS(1)LEADPDATAPYDELR	-3.5108	1	815470	0.999999	1.05477e-11	75.024	2	IKS(1)LEADPDATAPYDELR	-0.82602	1	803340	0.999994	0.00158415	71.299	2	IKS(1)LEADPDATAPYDELR	0.43818	1	835280
cell periphery	KHN73369.1	82	S	Calmodulin [Toxocara canis] GN=cmd-1	cmd-1	0.999356	0.000757885	125.75	2	MKDT(0.001)DS(0.999)EEEIR	-1.3514	2	984910	0.999783	2.85735e-40	183	2	MKDTDS(1)EEEIR	-1.3439	2	900770	0.998316	1.70315e-11	178.03	2	MKDT(0.002)DS(0.998)EEEIR	-3.9056	2	948780
cell periphery	KHN76602.1	151	S	Mitochondrial prohibitin complex protein 2 [Toxocara canis] GN=phb-2	phb-2									0.999998	0.0157572	73.502	2	FNAS(1)QLITQR	-4.9707	1	45254	0.999985	0.0157487	63.908	2	FNAS(1)QLITQR	-0.3674	1	29477
cell periphery	KHN77850.1	635	S	Junctophilin-3 [Toxocara canis] GN=JPH3	JPH3																	0.973277	0.0110307	48.801	3	MS(0.973)LS(0.026)DDHYDQYMMAANPSHAK	-1.0883	1	155280
cell periphery	KHN73369.1	80	T	Calmodulin [Toxocara canis] GN=cmd-1	cmd-1																	0.965604	0.00857289	85.081	2	MKDT(0.966)DS(0.034)EEEIR	-1.3909	1	111420
cell periphery	KHN74617.1	303	S	Intermediate filament protein B [Toxocara canis] GN=Tcan_09686	Tcan_09686	0.967801	1.60986e-16	142.71	2	ANMES(0.032)S(0.968)YQR	-2.0214	2	1681800	0.98744	1.97421e-22	182.52	2	ANMES(0.013)S(0.987)YQR	0.81209	5	2584800	0.995175	3.63801e-07	131.54	2	ANMES(0.005)S(0.995)YQR	-2.1878	3	2039000
cell periphery	KHN76633.1	565	Y	Moesin/ezrin/radixin -like protein 1 [Toxocara canis] GN=Moe	Moe	0.97867	0.00555776	55.782	2	DAQQVT(0.021)EY(0.979)DLLHMENK	2.5793	1	124640	0.992805	0.00563261	47.915	2	DAQQVT(0.007)EY(0.993)DLLHMENK	3.9173	1	110970	0.831175	2.01439e-05	76.563	2	DAQQVT(0.169)EY(0.831)DLLHMENK	2.8652	1	123850
cell periphery	KHN83522.1	188	S	hypothetical protein Tcan_10657 [Toxocara canis] GN=Tcan_10657	Tcan_10657																	0.805872	0.00336511	82.437	2	S(0.194)IS(0.806)LDTPLSIAHV	-1.958	1	17459
cell periphery	KHN88357.1	85	S	Spectrin alpha chain [Toxocara canis] GN=alpha-Spec	alpha-Spec																	0.875279	0.00851355	50.641	3	LQTAS(0.062)EES(0.875)FRDPT(0.062)NLQAK	-3.0965	1	15506
cell periphery	KHN77850.1	620	S	Junctophilin-3 [Toxocara canis] GN=JPH3	JPH3																	0.961473	4.49179e-09	84.309	2	NT(0.039)S(0.961)PFQIINPTQSSSR	-0.83714	1	257040
cell periphery	KHN75718.1	943	S	Ankyrin-2 [Toxocara canis] GN=ANK2	ANK2									0.998933	0.00178005	43.904	2	S(0.999)PEMDT(0.001)ADGDLDALIR	0.75251	1	99497	0.999999	2.03664e-09	88.203	2	S(1)PEMDTADGDLDALIR	2.396	1	162140
cell periphery	KHN88680.1	265	T	Glucose-6-phosphate isomerase [Toxocara canis] GN=GPI	GPI									0.930867	0.0157926	64.56	2	T(0.027)FT(0.931)T(0.042)QETITNAESAK	6.4535	1	80571
cell periphery	KHN88680.1	37	S	Glucose-6-phosphate isomerase [Toxocara canis] GN=GPI	GPI									0.999795	0.0248508	41.796	2	AYFNS(1)HGK	-0.76859	1	31622
cell periphery	KHN75718.1	1658	S	Ankyrin-2 [Toxocara canis] GN=ANK2	ANK2	1	6.41016e-05	64.21	2	HVHDS(1)ENGPIVEER	-1.8048	2	512340	1	0.00202145	84.266	2	HVHDS(1)ENGPIVEER	-1.3491	2	477210	1	2.46997e-07	82.747	2	HVHDS(1)ENGPIVEER	0.901	2	499120
cell periphery	KHN88680.1	269	T	Glucose-6-phosphate isomerase [Toxocara canis] GN=GPI	GPI	0.999713	1.13469e-12	111.75	2	TFTTQET(1)ITNAESAK	-2.4858	1	48341	0.754499	0.0191904	60.734	2	TFT(0.009)T(0.17)QET(0.754)IT(0.065)NAES(0.001)AK	-5.7966	1	41351
cell periphery	KHN88680.1	266	T	Glucose-6-phosphate isomerase [Toxocara canis] GN=GPI	GPI	0.98114	0.00118963	78.71	2	TFT(0.019)T(0.981)QETITNAESAK	1.2972	1	169540	0.969625	0.00209092	69.369	2	TFT(0.03)T(0.97)QETITNAESAK	1.8803	1	164060	0.988173	1.81811e-08	109.16	2	TFT(0.012)T(0.988)QETITNAESAK	4.2364	2	208580
cell periphery	KHN75643.1	206	S	Rab11 family-interacting protein 4A [Toxocara canis] GN=rab11fip4a	rab11fip4a	0.965215	8.25964e-58	132.33	3	FREEAQQDIDS(0.965)S(0.034)S(0.001)ELVEELSR	-2.8963	2	611950	0.837171	2.21839e-26	89.247	3	FREEAQQDIDS(0.837)S(0.154)S(0.008)ELVEELSR	-1.3832	1	177570
cell periphery	KHN75993.1	240	S	Actin-2 [Toxocara canis] GN=act-2b	act-2b																	0.825888	4.3237e-11	59.625	2	S(0.826)Y(0.174)ELPDGQVITVGNER	-1.6426	1	119550
cell periphery	KHN80097.1	11	S	Toll-interacting protein [Toxocara canis] GN=TOLLIP	TOLLIP									0.77307	0.00136927	126.17	1	ASIASHPS(0.06)S(0.167)S(0.773)K	-4.1758	1	38285
cell periphery	KHN80715.1	520	S	Elongation factor 2 [Toxocara canis] GN=eef-2	eef-2	0.999855	0.000887773	99.855	2	FSVS(1)PVVR	-1.5877	1	164940	0.998648	0.00386195	85.716	2	FS(0.001)VS(0.999)PVVR	-2.0503	1	146430	0.987274	2.38983e-05	107.08	2	FS(0.013)VS(0.987)PVVR	0.29236	1	153390
cell periphery	KHN81681.1	505	S	putative ATP-citrate synthase [Toxocara canis] GN=Tcan_18139	Tcan_18139	0.998677	4.5515e-05	81.44	2	PLPDS(0.999)PHAPQT(0.001)T(0.001)GQFLLQPER	-0.68252	1	4919800	0.999607	1.08476e-27	147.64	3	PLPDS(1)PHAPQTTGQFLLQPER	-4.5839	2	6405700	0.999997	3.15533e-21	131.02	2	PLPDS(1)PHAPQTTGQFLLQPER	1.1408	2	5873900
cell periphery	KHN81473.1	43	S	6-phosphofructokinase [Toxocara canis] GN=PFK	PFK	0.99971	1.31234e-34	200.76	2	SDS(1)IVPTAGK	-0.51483	2	12287000	0.991702	0.00106895	145.95	2	S(0.008)DS(0.992)IVPTAGK	-0.93868	4	13713000	0.999208	0.00535364	151.66	2	S(0.001)DS(0.999)IVPTAGK	-0.88159	2	13203000
cell periphery	KHN71449.1	24	S	hypothetical protein Tcan_02258 [Toxocara canis] GN=Tcan_02258	Tcan_02258																	1	0.00376449	53.363	3	VHAVS(1)PMHLHEGR	-0.96737	1	32119
cell periphery	KHN81661.1	1584	T	Sodium leak channel non-selective protein, partial [Toxocara canis] GN=NALCN	NALCN									0.993552	0.00922432	83.358	2	RMRT(0.994)PS(0.006)QK	1.8442	2	10931000
cell periphery	KHN74618.1	8	S	Intermediate filament protein B [Toxocara canis] GN=Tcan_09687	Tcan_09687									0.889511	1.24831e-29	148.89	2	S(0.001)KQS(0.999)QES(0.89)S(0.107)EY(0.004)EIAYR	-0.68159	7	2845700	0.850111	1.35873e-11	84.309	2	S(0.034)KQS(0.973)QES(0.85)S(0.122)EY(0.02)EIAYR	2.6103	4	1608900
cell periphery	KHN83928.1	1797	S	Microtubule-associated protein futsch [Toxocara canis] GN=futsch	futsch	0.959836	1.68836e-06	105.78	2	LS(0.96)S(0.04)GDSDDVCAAFK	-1.2128	1	499940									0.947631	0.0221653	77.696	2	LS(0.948)S(0.052)GDSDDVCAAFK	1.7064	1	409270
cell periphery	KHN74618.1	11	Y	Intermediate filament protein B [Toxocara canis] GN=Tcan_09687	Tcan_09687	0.990266	1.72765e-05	128.97	2	QSQESS(0.009)EY(0.99)EIAY(0.001)R	0.95189	1	596200	0.999994	4.02003e-33	189.56	2	QSQESSEY(1)EIAYR	-2.6158	1	741330	0.99914	9.98335e-05	157.74	2	QSQESS(0.001)EY(0.999)EIAYR	0.80192	1	926810
cell periphery	KHN75588.1	682	S	Epidermal growth factor receptor kinase substrate 8 [Toxocara canis] GN=Eps8	Eps8	1	1.03244e-12	135.89	2	DRS(1)VDNLNVDLDR	-2.4209	1	1133800									1	0.000763737	140.22	2	DRS(1)VDNLNVDLDR	-4.2261	1	856970
cell periphery	KHN83519.1	231	Y	Glycogen synthase kinase-3 beta [Toxocara canis] GN=GSK3B	GSK3B	0.93651	7.63472e-05	134.2	2	GEPNVS(0.063)Y(0.937)ICSR	-0.041266	1	6240700	0.931689	0.00320464	115.04	2	GEPNVS(0.068)Y(0.932)ICSR	1.1369	1	6002000	0.94165	3.60357e-06	160.98	2	GEPNVS(0.058)Y(0.942)ICSR	-1.4557	2	5935700
cell periphery	KHN77771.1	397	S	putative glycogen [starch] synthase [Toxocara canis] GN=gsy-1	gsy-1									1	0.00334676	85.813	2	ANS(1)FNVESLK	-2.0587	1	65926
cell periphery	KHN74618.1	2	S	Intermediate filament protein B [Toxocara canis] GN=Tcan_09687	Tcan_09687	0.99953	0.000629724	81.449	2	S(1)KQS(0.981)QES(0.014)S(0.005)EYEIAYR	4.2289	4	1783500	0.999984	1.24831e-29	148.89	2	S(1)KQS(0.997)QES(0.002)S(0.001)EYEIAYR	-1.1889	6	3914100	0.999957	2.56102e-26	152.59	2	S(1)KQS(0.604)QES(0.393)S(0.003)EYEIAYR	2.951	5	3877100
cell periphery	KHN78727.1	54	T	Multiple epidermal growth factor-like domains protein 10 [Toxocara canis] GN=MEGF10	MEGF10	0.9667	3.1023e-05	94.865	2	YVQSVPFRT(0.967)T(0.033)VWCADITK	2.8927	1	338910
cell periphery	KHN82135.1	640	S	Adducin-related protein 1 [Toxocara canis] GN=add-1	add-1									0.993474	0.00227516	62.705	2	PGS(0.993)AT(0.006)ETAER	-0.92799	1	106350
cell periphery	KHN88613.1	154	S	Nucleoside diphosphate kinase [Toxocara canis] GN=NDK	NDK	0.951923	3.27268e-06	82.87	2	LMLGATNPLAS(0.952)NPGT(0.048)IR	0.40812	2	113560									0.989776	0.000870957	60.14	2	LMLGAT(0.003)NPLAS(0.99)NPGT(0.007)IR	-1.1391	1	117300
cell periphery	KHN88613.1	175	S	Nucleoside diphosphate kinase [Toxocara canis] GN=NDK	NDK	0.982277	6.94249e-20	141.36	2	NIVHGS(0.982)DS(0.018)LESAK	-3.1649	1	764370	0.979823	0.000197358	106.79	2	NIVHGS(0.98)DS(0.02)LESAK	-4.3152	1	791110	0.982619	0.000153128	136.39	2	NIVHGS(0.983)DS(0.017)LESAK	-2.9489	1	780120
cell periphery	KHN73524.1	6	Y	Fructose-1,6-bisphosphatase isozyme 2 [Toxocara canis] GN=Fbp2	Fbp2																	0.999999	0.000349657	69.276	2	EY(1)GIETDAMTLQR	-4.7417	1	23122
cell periphery	KHN88613.1	177	S	Nucleoside diphosphate kinase [Toxocara canis] GN=NDK	NDK	0.992737	9.64266e-14	142.73	2	NIVHGS(0.006)DS(0.993)LES(0.001)AK	-1.8773	1	822990	0.869531	2.27372e-05	91.1	2	NIVHGS(0.129)DS(0.87)LES(0.001)AK	-0.51022	1	778730	0.9822	0.000151902	144.72	2	NIVHGS(0.017)DS(0.982)LES(0.001)AK	0.27012	1	809020
cell periphery	KHN88613.1	180	S	Nucleoside diphosphate kinase [Toxocara canis] GN=NDK	NDK	1	2.21439e-14	171.03	3	NIVHGSDSLES(1)AKR	-2.2941	3	588920	0.999999	1.28655e-18	151.18	3	NIVHGSDSLES(1)AKR	-3.2509	4	685500	0.999996	1.94436e-12	151.18	3	NIVHGSDSLES(1)AKR	-1.252	3	574590
cell periphery	KHN74156.1	124	S	Protein bicaudal D -like protein 1 [Toxocara canis] GN=Bicd1	Bicd1									0.886504	0.000911981	59.997	3	S(0.113)EIDHEES(0.887)LLEETMNR	-2.3136	1	15973	0.968137	6.60383e-05	59.997	3	S(0.032)EIDHEES(0.968)LLEETMNR	-3.8022	1	12546
cell periphery	KHN88613.1	149	T	Nucleoside diphosphate kinase [Toxocara canis] GN=NDK	NDK	1	3.58865e-73	193.26	2	LMLGAT(1)NPLASNPGTIR	2.372	2	916020	1	4.76433e-66	173.63	2	LMLGAT(1)NPLASNPGTIR	0.027347	2	1040700	1	6.78596e-106	209.08	2	LMLGAT(1)NPLASNPGTIR	0.18543	2	1086000
cell periphery	KHN74156.1	810	S	Protein bicaudal D -like protein 1 [Toxocara canis] GN=Bicd1	Bicd1																	0.773948	0.000148239	43.727	3	AS(0.057)GRPGS(0.774)GS(0.167)DGS(0.003)GQLHR	0.50162	1	101880
cell periphery	KHN82747.1	1038	S	KN motif and ankyrin repeat domain-containing protein 1 [Toxocara canis] GN=KANK1	KANK1	1	2.5527e-14	87.232	2	YNPGEAQAQS(1)PDEEAEVADR	-4.5885	1	277150	1	6.9091e-11	72.891	2	YNPGEAQAQS(1)PDEEAEVADR	-4.857	1	481390	1	3.23455e-21	126.04	2	YNPGEAQAQS(1)PDEEAEVADR	-5.9644	2	567040
cell periphery	KHN71029.1	108	Y	Tyrosine-protein kinase Fyn [Toxocara canis] GN=fyn	fyn	1	0.000167901	81.335	2	KLMEEDIY(1)EAR	1.4593	1	41981	1	0.000890921	132.44	2	KLMEEDIY(1)EAR	2.6116	1	41428	1	0.0123952	58.889	2	KLMEEDIY(1)EAR	2.9672	1	35557
cell periphery	KHN78573.1	145	S	Ubiquilin-1 [Toxocara canis] GN=UBQLN1	UBQLN1	0.999846	0.000134541	59.09	2	EMMNS(1)PIMQSLLNNPDIFR	-1.9809	1	47371
cell periphery	KHN75588.1	1033	T	Epidermal growth factor receptor kinase substrate 8 [Toxocara canis] GN=Eps8	Eps8	1	0.00292949	92.428	2	EILET(1)VGKR	-1.3961	1	39687
cell periphery	KHN88238.1	71	T	14-3-3-like protein 2 [Toxocara canis] GN=ftt-2	ftt-2	0.969841	0.0247984	63.025	2	VISS(0.001)IEQKT(0.97)EGS(0.029)EK	-2.6314	1	106940	0.977984	3.66354e-06	117.03	2	VISSIEQKT(0.978)EGS(0.022)EK	-4.3202	1	110710	0.997434	4.76044e-09	149.14	2	VISSIEQKT(0.997)EGS(0.003)EK	-0.089438	1	98100
cell periphery	KHN85332.1	422	Y	Protein tweety -like protein 1 [Toxocara canis] GN=ttyh-1	ttyh-1	0.822948	3.17041e-09	75.969	2	GNDST(0.001)IPVDIY(0.823)GT(0.174)HVY(0.002)NPR	-1.825	1	205750	0.921356	2.33906e-06	84.266	2	GNDSTIPVDIY(0.921)GT(0.074)HVY(0.005)NPR	-4.7989	1	102700	0.908344	6.57038e-20	87.727	2	GNDSTIPVDIY(0.908)GT(0.09)HVY(0.001)NPR	-0.77458	1	59778
cell periphery	KHN80149.1	60	S	Basement membrane proteoglycan [Toxocara canis] GN=unc-52	unc-52	1	0.000369192	135.89	2	DRS(1)DEQNCPSLR	-1.2453	1	2328700	1	4.91155e-06	116.06	2	DRS(1)DEQNCPSLR	0.86493	2	3806100	1	0.00177935	153.26	2	DRS(1)DEQNCPSLR	1.9849	1	2199900
cell periphery	KHN74618.1	9	S	Intermediate filament protein B [Toxocara canis] GN=Tcan_09687	Tcan_09687	0.884784	6.27127e-05	117.77	2	QSQES(0.115)S(0.885)EYEIAYR	1.9623	4	4191600	0.983465	3.31039e-16	139.61	2	QSQES(0.017)S(0.983)EYEIAYR	3.1459	4	4510100	0.999799	9.48366e-26	181.08	2	QSQESS(1)EYEIAYR	1.511	4	4944200
cell periphery	KHN84072.1	589	T	cAMP-dependent protein kinase catalytic subunit [Toxocara canis] GN=kin-1	kin-1	0.99994	8.26201e-134	163.8	2	TWT(1)LCGTPEYLAPEIILSK	-1.2052	2	2219600	0.999735	3.05403e-88	213.56	2	TWT(1)LCGTPEYLAPEIILSK	-0.20049	2	1767700	0.999658	1.03777e-132	166.29	2	TWT(1)LCGTPEYLAPEIILSK	-2.6203	2	1379400
cell periphery	KHN84072.1	780	S	cAMP-dependent protein kinase catalytic subunit [Toxocara canis] GN=kin-1	kin-1									0.8116	4.97193e-05	51.399	2	GPGDASNFDDY(0.004)EEEPLRIS(0.812)GT(0.184)EK	-1.1712	1	258480
cell periphery	KHN78052.1	151	S	PDZ and LIM domain protein Zasp [Toxocara canis] GN=Zasp52	Zasp52	0.999839	7.0956e-14	96.78	2	IWKPS(1)ITENTEYNR	-0.011015	1	746780									0.973509	3.85417e-24	97.268	2	IWKPS(0.974)IT(0.026)ENTEYNR	1.0425	2	796670
cell periphery	KHN78052.1	423	S	PDZ and LIM domain protein Zasp [Toxocara canis] GN=Zasp52	Zasp52	0.99845	8.50164e-12	155.34	2	RPLS(0.001)IS(0.998)PT(0.001)PWK	1.7098	2	5015200	0.982086	0.00560933	137.4	2	RPLS(0.001)IS(0.982)PT(0.017)PWK	1.3536	2	5006300	0.999018	0.000359118	155.57	2	RPLS(0.001)IS(0.999)PTPWK	1.5129	2	4572900
cell periphery	KHN78052.1	434	S	PDZ and LIM domain protein Zasp [Toxocara canis] GN=Zasp52	Zasp52	0.993608	0.00233448	99.276	2	TQSPIS(0.994)PS(0.006)NR	0.5651	1	465320	0.953571	0.00453267	89.382	2	TQSPIS(0.954)PS(0.046)NR	3.8605	1	966080	0.998669	0.00109657	103.76	2	TQSPIS(0.999)PS(0.001)NR	2.065	1	1134400
cell periphery	KHN82492.1	148	T	AP-1 complex subunit mu-1-I [Toxocara canis] GN=unc-101	unc-101	0.996494	0.00479956	56.542	3	LEVAPRPPMAVT(0.996)NAVS(0.004)WR	-3.2931	1	108830	0.998192	2.39032e-12	101.57	3	LEVAPRPPMAVT(0.998)NAVS(0.002)WR	-1.1705	2	175910	0.989368	1.16759e-11	47.965	3	LEVAPRPPMAVT(0.989)NAVS(0.011)WR	-2.6511	2	195320
cell periphery	KHN81473.1	719	S	6-phosphofructokinase [Toxocara canis] GN=PFK	PFK	0.994959	2.09115e-12	95.052	3	TNVLGHAQQGGS(0.995)PT(0.005)PFDR	-2.3287	2	268120	0.976725	8.30791e-12	89.684	2	TNVLGHAQQGGS(0.977)PT(0.023)PFDR	-0.16709	1	224260	0.930583	9.89727e-13	130.54	2	TNVLGHAQQGGS(0.931)PT(0.069)PFDR	-2.2645	2	299630
cell periphery	KHN78052.1	431	S	PDZ and LIM domain protein Zasp [Toxocara canis] GN=Zasp52	Zasp52									0.97254	0.00588487	66.953	2	T(0.027)QS(0.973)PISPSNR	2.8223	1	450120
cell periphery	KHN85583.1	290	S	Serine/threonine-protein kinase 25 [Toxocara canis] GN=STK25	STK25	0.999808	0.0059509	69.915	2	EPS(1)PDGTIVNR	-3.0674	1	943760	0.999996	0.00595742	74.424	2	EPS(1)PDGTIVNR	-0.023954	1	599680	0.999996	0.00920559	80.623	2	EPS(1)PDGTIVNR	0.22851	1	531780
cell periphery	KHN75588.1	441	S	Epidermal growth factor receptor kinase substrate 8 [Toxocara canis] GN=Eps8	Eps8									0.954282	9.99892e-06	99.909	2	DDASAS(0.005)S(0.954)DS(0.037)S(0.004)EYFER	-4.1116	1	31744	0.852281	5.66054e-08	117.8	2	DDASAS(0.02)S(0.852)DS(0.117)S(0.011)EYFER	-0.13466	1	72048
cell periphery	KHN89013.1	595	S	Protein kinase C-like 3 [Toxocara canis] GN=pkc-3	pkc-3	1	0.00968997	50.297	1	KES(1)GLEK	-6.8403	1	727770
cell periphery	KHN86580.1	66	T	Spectrin beta chain, non-erythrocytic 1 [Toxocara canis] GN=SPTBN1	SPTBN1	0.999998	5.78813e-15	139.61	3	MKT(1)WEDYGSIDMHGHLDR	-2.2208	10	2632200	1	2.74148e-66	172.73	3	MKT(1)WEDYGSIDMHGHLDR	0.47079	7	2219200	1	2.62694e-24	168.43	3	MKT(1)WEDYGSIDMHGHLDR	-1.0324	8	2565600
cell periphery	KHN86580.1	72	S	Spectrin beta chain, non-erythrocytic 1 [Toxocara canis] GN=SPTBN1	SPTBN1																	0.959547	3.90659e-06	42.888	3	TWEDY(0.04)GS(0.96)IDMHGHLDR	-2.9097	1	23402
cell periphery	KHN78052.1	421	S	PDZ and LIM domain protein Zasp [Toxocara canis] GN=Zasp52	Zasp52																	0.999919	0.00209503	69.201	2	RPLS(1)IS(0.997)PT(0.003)PWK	-1.0924	1	224720
cell periphery	KHN75588.1	1126	T	Epidermal growth factor receptor kinase substrate 8 [Toxocara canis] GN=Eps8	Eps8	0.997883	0.024865	94.63	2	SGYDT(0.998)PT(0.002)AVELK	-1.2973	1	479600	0.999549	2.32415e-06	133.13	2	SGYDT(1)PTAVELK	-1.903	1	629520	0.999857	1.68921e-06	126.32	2	SGYDT(1)PTAVELK	-1.7634	1	689130
cell periphery	KHN74618.1	15	Y	Intermediate filament protein B [Toxocara canis] GN=Tcan_09687	Tcan_09687									0.999959	0.000157958	129.69	2	QSQESSEYEIAY(1)R	3.5075	1	138640	0.999849	2.50308e-05	135.28	2	QSQESSEYEIAY(1)R	2.8714	1	109520
cell periphery	KHN81473.1	351	S	6-phosphofructokinase [Toxocara canis] GN=PFK	PFK									0.998398	0.0182182	50.09	2	GGS(0.998)PS(0.002)AFDR	-1.4907	1	335230
cell periphery	KHN75806.1	35	S	Cadherin-related hmr-1, partial [Toxocara canis] GN=hmr-1	hmr-1																	1	0.0192679	75.012	2	IYDDEGDNVS(1)R	7.103	1	102020
cell periphery	KHN75806.1	21	Y	Cadherin-related hmr-1, partial [Toxocara canis] GN=hmr-1	hmr-1	0.994829	0.0021342	55.604	2	SLEADPDAT(0.005)APY(0.995)DELR	4.4846	1	205660	0.998978	0.00527985	84.102	2	SLEADPDAT(0.001)APY(0.999)DELR	5.8332	1	146280
cell periphery	KHN85052.1	94	S	Carbonyl reductase [NADPH] 3 [Toxocara canis] GN=Cbr3	Cbr3	1	0.0230281	55.235	1	VIS(1)ELGEK	-5.5605	1	469880									1	0.0127127	47.561	1	VIS(1)ELGEK	-2.0787	1	253510
cell periphery	KHN81197.1	134	S	Calcium/calmodulin-dependent protein kinase type II [Toxocara canis] GN=unc-43	unc-43	0.955381	1.48651e-33	168.69	2	ES(0.045)S(0.955)ESSQTIDEQDGDK	-0.56541	1	214970	0.956884	3.28442e-105	188.85	2	ES(0.043)S(0.957)ESSQTIDEQDGDK	-1.8411	1	304290
cell periphery	KHN79149.1	1232	S	Neuroglian [Toxocara canis] GN=Nrg	Nrg	0.824314	0.000296485	61.319	2	TLVS(0.002)S(0.018)S(0.007)GDKPDKDS(0.824)AS(0.127)T(0.021)FV	-1.7084	1	2379400	0.998725	9.1533e-120	233.37	2	TLVSSSGDKPDKDS(0.999)AS(0.001)TFV	-1.4705	1	2681200	0.999919	3.23367e-152	249.72	2	TLVSSSGDKPDKDS(1)ASTFV	-0.45477	1	2824300
cell periphery	KHN79149.1	1214	Y	Neuroglian [Toxocara canis] GN=Nrg	Nrg																	0.997821	0.0272159	45.183	2	FTEDGS(0.002)FIGQY(0.998)VPNK	1.4037	1	39292
cell periphery	KHN88530.1	40	S	Ras-related protein Rab-11A [Toxocara canis] GN=RAB11A	RAB11A									0.821797	0.0269135	48.701	2	S(0.822)T(0.178)IGVEFATR	0.54774	1	47617
cell periphery	KHN76033.1	417	S	Plastin-2 [Toxocara canis] GN=Lcp1	Lcp1									1	0.00203327	99.589	2	RLS(1)PEQILIR	1.5043	1	85300
cell periphery	KHN79068.1	426	S	Atrial natriuretic peptide receptor 1 [Toxocara canis] GN=Npr1	Npr1									0.999567	0.00256743	89.382	2	KLS(1)FGGLSIK	-1.9869	1	86415	0.999769	0.0289399	82.437	2	KLS(1)FGGLSIK	-0.32317	1	94851
cell periphery	KHN73302.1	453	S	Palmitoyltransferase ZDHHC5 [Toxocara canis] GN=ZDHHC5	ZDHHC5	0.976442	0.0163061	54.556	2	IHES(0.001)LS(0.022)AHNVS(0.976)V	3.223	1	164320	0.983586	0.0285335	59.77	2	IHESLS(0.016)AHNVS(0.984)V	2.8148	1	159720
cell periphery	KHN82217.1	255	S	DNA damage-regulated autophagy modulator protein 1 [Toxocara canis] GN=dram1	dram1									1	0.000123167	56.943	3	IQVELGVQPLVAHLDQS(1)PLWR	-0.69901	1	14044	1	3.11101e-06	55.866	3	IQVELGVQPLVAHLDQS(1)PLWR	0.63111	1	11462
cell periphery	KHN79149.1	1209	S	Neuroglian [Toxocara canis] GN=Nrg	Nrg	1	7.84724e-241	289.22	2	FTEDGS(1)FIGQYVPNK	2.5833	3	6680100	1	5.79119e-298	318.82	2	FTEDGS(1)FIGQYVPNK	2.0294	3	6707700	1	2.56397e-205	296.91	2	FTEDGS(1)FIGQYVPNK	-0.063273	3	6627200
cell periphery	KHN76033.1	137	S	Plastin-2 [Toxocara canis] GN=Lcp1	Lcp1	1	3.38255e-68	232.34	3	GMSEHS(1)NEEIVHTIR	-2.4635	3	2216200	1	6.78845e-62	236.82	3	GMSEHS(1)NEEIVHTIR	-1.6748	7	3165800	1	1.49262e-18	175.48	3	GMSEHS(1)NEEIVHTIR	-2.3498	5	3578500
cell periphery	KHN83929.1	27	S	Ras GTPase-activating-like protein IQGAP2 [Toxocara canis] GN=IQGAP2	IQGAP2	0.999945	7.21756e-11	166.71	2	CLDNIS(1)ITSK	-1.6857	1	712460	0.999976	0.00190656	152.23	2	CLDNIS(1)ITSK	-4.1487	1	724170	0.998856	0.00162288	110.58	2	CLDNIS(0.999)IT(0.001)SK	-2.8569	1	740280
cell periphery	KHN83631.1	1510	S	putative NTE family protein [Toxocara canis] GN=ZK370.4	ZK370.4									0.994994	0.0100322	53.051	2	S(0.005)GQHS(0.995)PDDLR	-7.0309	1	46370
cell periphery	KHN86485.1	667	T	Serine/threonine-protein kinase akt-1 [Toxocara canis] GN=akt-1	akt-1	1	2.03391e-99	240.17	2	EFTNAPVQLT(1)PPPAR	-1.1317	1	2069300	1	1.79084e-211	276.47	2	EFTNAPVQLT(1)PPPAR	1.663	3	2451700	1	1.94605e-117	269.09	2	EFTNAPVQLT(1)PPPAR	1.8752	1	1334200
cell periphery	KHN89042.1	154	S	Uncharacterized protein T19C3.4 [Toxocara canis] GN=T19C3.4	T19C3.4	0.949965	0.000342867	92.445	2	SYS(0.95)T(0.046)S(0.004)DINR	0.71348	2	82970	0.996609	6.93762e-05	85.821	2	SYS(0.997)T(0.003)SDINR	2.0255	1	48290	0.997645	1.59826e-06	87.895	2	S(0.002)YS(0.998)T(0.001)SDINR	1.6988	2	150120
cell periphery	KHN81099.1	10	S	hypothetical protein Tcan_05298 [Toxocara canis] GN=Tcan_05298	Tcan_05298	0.999579	0.012773	69.201	2	INDGS(1)VHLTAR	-1.1869	1	42272	0.999978	0.0174874	73.305	2	INDGS(1)VHLTAR	3.5151	1	50634
cell periphery	KHN76845.1	85	S	hypothetical protein Tcan_15948 [Toxocara canis] GN=Tcan_15948	Tcan_15948																	0.982233	0.0282751	61.042	2	S(0.018)MS(0.982)AQVPSTK	0.31309	1	25869
cell periphery	KHN82510.1	203	S	Sodium/potassium-transporting ATPase subunit alpha [Toxocara canis] GN=Atpalpha	Atpalpha	0.94469	0.0021134	85.443	2	VDNS(0.035)S(0.945)LT(0.02)GESEPQSR	-3.17	1	53098
cell periphery	KHN78186.1	688	S	Adenylate cyclase type 9 [Toxocara canis] GN=ADCY9	ADCY9									1	0.0268831	54.27	2	AHFAES(1)ADR	-0.10609	1	51007
cell periphery	KHN76033.1	134	S	Plastin-2 [Toxocara canis] GN=Lcp1	Lcp1	0.999997	6.60415e-18	137.68	3	GMS(1)EHSNEEIVHTIR	-2.1201	2	1161500	1	7.72994e-28	120.52	2	GMS(1)EHS(1)NEEIVHTIR	0.88368	6	2016100	1	1.12572e-18	164.79	2	GMS(1)EHS(1)NEEIVHTIR	0.32801	4	2195300
cell periphery	KHN74617.1	466	T	Intermediate filament protein B [Toxocara canis] GN=Tcan_09686	Tcan_09686									0.946668	0.0233505	51.531	2	FIT(0.053)LENT(0.947)HR	4.1236	1	24453
cell periphery	KHN74617.1	180	T	Intermediate filament protein B [Toxocara canis] GN=Tcan_09686	Tcan_09686									1	0.00680246	74.424	2	QLT(1)EEEKR	-1.2075	1	160090	1	0.0176601	87.942	2	QLT(1)EEEKR	-0.81285	1	163980
cell periphery	KHN75993.1	53	S	Actin-2 [Toxocara canis] GN=act-2b	act-2b	0.775019	1.71091e-07	44.019	3	HQGVMVGMGQKDS(0.775)Y(0.223)VGDEAQS(0.002)K	-1.9882	1	411760	0.995648	2.45037e-12	73.891	2	DS(0.996)Y(0.004)VGDEAQSK	1.4155	2	613080	0.986111	4.45084e-27	120.31	3	HQGVMVGMGQKDS(0.986)Y(0.014)VGDEAQSK	-0.42042	1	415950
cell periphery	KHN70836.1	243	S	Monocarboxylate transporter 12 [Toxocara canis] GN=slc16a12	slc16a12																	0.999944	0.0198237	51.829	2	AIS(1)LPEISTSAR	-0.23734	1	51633
cell periphery	KHN81197.1	157	T	Calcium/calmodulin-dependent protein kinase type II [Toxocara canis] GN=unc-43	unc-43	1	0.0226181	111.98	2	TLNHENT(1)VVR	0.83638	1	140910									1	0.0298686	79.235	2	TLNHENT(1)VVR	0.77516	1	191470
cell periphery	KHN81197.1	139	T	Calcium/calmodulin-dependent protein kinase type II [Toxocara canis] GN=unc-43	unc-43	0.990095	1.21194e-07	108.6	2	ESSES(0.001)S(0.009)QT(0.99)IDEQDGDK	-2.1095	1	102420	0.991562	1.97953e-15	145.18	2	ESSES(0.001)S(0.007)QT(0.992)IDEQDGDK	-3.1278	1	87685
cell periphery	KHN87525.1	359	S	TLD domain-containing protein 1 [Toxocara canis] GN=TLDC1	TLDC1	0.999998	0.00125065	92.747	2	YDS(1)EGNEIIEK	-0.050446	1	435200	0.999985	0.00343809	106.58	2	YDS(1)EGNEIIEK	-1.4514	1	480530	1	6.54071e-07	150.85	2	YDS(1)EGNEIIEK	-0.55374	2	1100300
cell periphery	KHN83283.1	210	S	DnaJ -like protein subfamily B member 4 [Toxocara canis] GN=Dnajb4	Dnajb4									0.995386	0.000372615	56.064	3	QDPTVQHDVLVS(0.995)LEDIY(0.004)K	1.9339	1	7410.2	0.996502	0.000924076	50.515	3	QDPTVQHDVLVS(0.997)LEDIY(0.003)K	-0.88917	1	9584.2
cell periphery	KHN75993.1	200	S	Actin-2 [Toxocara canis] GN=act-2b	act-2b																	0.995159	0.027418	51.569	2	GY(0.004)S(0.995)FVT(0.001)TAER	-2.822	1	44386
cell periphery	KHN75993.1	366	S	Actin-2 [Toxocara canis] GN=act-2b	act-2b									0.975726	8.52097e-06	97.949	2	QEYDES(0.976)GPS(0.024)IVHR	1.6315	1	99409	0.99921	1.13506e-06	89.359	2	QEYDES(0.999)GPS(0.001)IVHR	1.7433	1	93135
cell periphery	KHN75993.1	324	S	Actin-2 [Toxocara canis] GN=act-2b	act-2b									0.877543	0.000101538	112.95	2	EITALAPS(0.878)T(0.122)MK	-5.2122	3	1247900	0.873343	8.03077e-06	104.04	2	EITALAPS(0.873)T(0.127)MK	1.0456	3	1257900
cell periphery	KHN75993.1	34	S	Actin-2 [Toxocara canis] GN=act-2b	act-2b									1	0.0150581	48.785	2	AVFPS(1)IVGR	-1.7605	1	14276
cell periphery	KHN74617.1	250	T	Intermediate filament protein B [Toxocara canis] GN=Tcan_09686	Tcan_09686																	1	0.000495611	46.353	2	ELQALLAQAPADT(1)REFFK	1.7657	1	15766
cell periphery	KHN74617.1	427	S	Intermediate filament protein B [Toxocara canis] GN=Tcan_09686	Tcan_09686																	0.82151	8.19192e-205	294.71	2	THSLQQQEDT(0.069)DS(0.822)T(0.109)R	-5.0073	2	9395500
cell periphery	KHN74617.1	38	S	Intermediate filament protein B [Toxocara canis] GN=Tcan_09686	Tcan_09686																	0.999994	1.20359e-27	121.07	2	MVTEMGSASIGGIS(1)PALS(1)ANAAK	3.5349	3	5431800
cell periphery	KHN82631.1	529	T	Serine/threonine-protein kinase mig-15 [Toxocara canis] GN=mig-15	mig-15																	0.999863	0.0127187	58.508	3	DALRT(1)PPHITR	-4.4156	1	50615
cell periphery	KHN83973.1	1086	Y	Contactin-associated protein-like 5 [Toxocara canis] GN=CNTNAP5	CNTNAP5									0.993132	0.000619157	77.358	2	GDPTAPVDS(0.007)PLY(0.993)R	-1.2181	1	448200	0.974088	5.36852e-07	108.2	2	GDPTAPVDS(0.026)PLY(0.974)R	1.1634	1	547000
cell periphery	KHN74617.1	167	S	Intermediate filament protein B [Toxocara canis] GN=Tcan_09686	Tcan_09686																	1	0.00192463	47.844	3	INQWQHAIEDAQS(1)ELEMLR	0.27679	1	9885.7
cell periphery	KHN74617.1	425	T	Intermediate filament protein B [Toxocara canis] GN=Tcan_09686	Tcan_09686									0.831439	7.20937e-07	89.923	3	THSLQQQEDT(0.831)DS(0.122)T(0.047)R	-2.7598	1	31558	0.753637	0.00537591	63.947	3	THSLQQQEDT(0.754)DS(0.123)T(0.123)R	-0.48585	1	31471
cell periphery	KHN75993.1	199	Y	Actin-2 [Toxocara canis] GN=act-2b	act-2b	0.999528	0.000283192	65.404	2	GY(1)SFVTTAER	-2.9369	1	56528	0.987792	0.00928478	69.915	2	GY(0.988)S(0.012)FVTTAER	-4.9386	1	41954
cell periphery	KHN75993.1	250	T	Actin-2 [Toxocara canis] GN=act-2b	act-2b	0.999984	0.00943689	52.481	2	SYELPDGQVIT(1)VGNER	2.8349	1	60490									0.999836	0.0206683	44.584	2	SYELPDGQVIT(1)VGNER	2.5908	1	59445
cell periphery	KHN75993.1	61	S	Actin-2 [Toxocara canis] GN=act-2b	act-2b	1	3.27406e-07	111.98	2	DSYVGDEAQS(1)KR	-1.0723	1	238760	1	2.39909e-05	153.18	2	DSYVGDEAQS(1)KR	-1.5339	1	278320	1	0.000338603	139.7	2	DSYVGDEAQS(1)KR	-3.5684	1	295710
cell periphery	KHN86388.1	209	S	Heterogeneous nuclear ribonucleoprotein F [Toxocara canis] GN=HNRNPF	HNRNPF	0.999796	0.0152604	66.664	2	GLS(1)PASDPR	-1.2205	1	4765500	0.999999	0.000170422	115.41	2	GLS(1)PASDPR	-0.95483	1	4874300	0.999997	0.0011903	106	2	GLS(1)PASDPR	1.1287	1	4940300
cell periphery	KHN74617.1	44	S	Intermediate filament protein B [Toxocara canis] GN=Tcan_09686	Tcan_09686									0.999977	0.00635996	59.645	2	S(1)FLEATDK	1.0761	1	26349
cell periphery	KHN81316.1	56	S	Synaptobrevin-1 [Toxocara canis] GN=snb-1	snb-1	1	7.17605e-24	186.39	2	DQKLS(1)QLDDR	-1.3471	1	652950	1	0.000832795	117.77	2	DQKLS(1)QLDDR	-0.88009	1	893030
cell periphery	KHN74617.1	269	Y	Intermediate filament protein B [Toxocara canis] GN=Tcan_09686	Tcan_09686	0.959818	0.0262226	51.531	2	DIKDEY(0.96)DY(0.04)IAK	-3.0094	1	255670	0.979194	0.0132762	43.306	2	DIKDEY(0.979)DY(0.021)IAK	1.1748	1	230970
cell periphery	KHN74434.1	586	S	Calponin homology domain-containing protein [Toxocara canis] GN=Tcan_15002	Tcan_15002									1	0.0230325	60	3	S(1)RDKLDQLAR	-0.36603	1	21557	1	0.0199827	50.116	3	S(1)RDKLDQLAR	4.0196	1	8510.4
cell periphery	KHN74617.1	27	S	Intermediate filament protein B [Toxocara canis] GN=Tcan_09686	Tcan_09686	0.807514	2.84922e-05	48.836	2	MVT(0.006)EMGS(0.808)AS(0.177)IGGIS(0.009)PALSANAAK	1.401	1	12324
cell periphery	KHN74434.1	77	S	Calponin homology domain-containing protein [Toxocara canis] GN=Tcan_15002	Tcan_15002									0.9998	0.000267711	102.26	2	STEALS(1)APPLSR	-4.3334	1	59210	0.99925	4.13749e-05	66.485	2	STEALS(0.999)APPLS(0.001)R	-3.3252	1	63693
cell periphery	KHN74434.1	82	S	Calponin homology domain-containing protein [Toxocara canis] GN=Tcan_15002	Tcan_15002									0.999989	3.05505e-05	91.032	2	STEALSAPPLS(1)R	-1.7543	3	256740	0.958205	6.7277e-07	65.173	2	STEALS(0.042)APPLS(0.958)R	-1.9002	3	769750
cell periphery	KHN73458.1	77	S	Ras-related protein Rab-7a [Toxocara canis] GN=RAB7A	RAB7A	1	1.02146e-10	101.64	2	FQS(1)LGVAFYR	-1.4015	1	44672	1	0.00586366	72.846	2	FQS(1)LGVAFYR	-2.1881	1	43151	1	9.09337e-06	124.06	2	FQS(1)LGVAFYR	-2.3055	1	38988
cell periphery	KHN74617.1	294	S	Intermediate filament protein B [Toxocara canis] GN=Tcan_09686	Tcan_09686	1	1.13304e-45	195.09	2	VSEVQGS(1)ANR	1.6318	1	705420	1	1.04105e-20	193.94	2	VSEVQGS(1)ANR	-1.1068	1	781180	1	2.6226e-07	163.59	2	VSEVQGS(1)ANR	0.50047	1	768380
cell periphery	KHN74617.1	289	S	Intermediate filament protein B [Toxocara canis] GN=Tcan_09686	Tcan_09686	1	2.23755e-08	142.32	2	LKVS(1)EVQGSANR	-3.7314	1	1363500	1	0.00201315	99.909	2	LKVS(1)EVQGSANR	-2.6886	1	1304100	1	1.41753e-08	129.53	2	LKVS(1)EVQGSANR	-2.7128	1	1254100
cell periphery	KHN74617.1	105	S	Intermediate filament protein B [Toxocara canis] GN=Tcan_09686	Tcan_09686	0.999606	9.39572e-25	136.84	2	IQYSDS(1)LR	1.1976	5	25588000	0.994516	1.05825e-13	120.65	2	IQYS(0.005)DS(0.995)LR	-0.37892	6	27122000	0.997946	2.46207e-05	126.29	2	IQYS(0.002)DS(0.998)LR	-1.1987	6	27873000
cell periphery	KHN82508.1	194	S	Sodium/potassium-transporting ATPase subunit alpha [Toxocara canis] GN=Atpalpha	Atpalpha									0.942359	0.00455995	52.773	2	VDNS(0.054)S(0.942)LT(0.003)GESEPQS(0.001)R	-1.8309	1	56682	0.871174	6.64533e-10	95.263	2	VDNS(0.129)S(0.871)LTGESEPQSR	-3.5082	1	85492
cell periphery	KHN77197.1	332	S	Krev interaction trapped protein 1 [Toxocara canis] GN=KRIT1	KRIT1	0.867156	0.00106269	51.454	3	KVS(0.867)GES(0.133)WPILYPLHK	-1.4148	1	15013
cell periphery	KHN74434.1	85	S	Calponin homology domain-containing protein [Toxocara canis] GN=Tcan_15002	Tcan_15002									0.917198	3.05505e-05	62.398	2	STEALS(0.002)APPLS(0.379)RS(0.701)S(0.917)PILVER	0.21765	3	524880
cell periphery	KHN76950.1	1163	S	Sodium-driven chloride bicarbonate exchanger [Toxocara canis] GN=Slc4a10	Slc4a10	0.992347	4.0105e-55	120.55	3	VIKPS(0.992)PHGS(0.005)S(0.002)T(0.001)QLNNEETPLLDK	-2.4563	1	1622600									0.994799	3.22369e-67	149.95	3	VIKPS(0.995)PHGS(0.004)S(0.001)TQLNNEETPLLDK	-1.2077	1	1515900
cell periphery	KHN83981.1	199	S	Ras-related protein Rab-1A [Toxocara canis] GN=RAB1A	RAB1A	0.999296	8.99331e-05	77.347	2	MGPVQQAGT(0.001)GPS(0.999)VR	-7.5135	1	153590	0.877275	1.0661e-06	103.17	2	MGPVQQAGT(0.123)GPS(0.877)VR	-4.2501	1	168880
cell periphery	KHN76950.1	1123	S	Sodium-driven chloride bicarbonate exchanger [Toxocara canis] GN=Slc4a10	Slc4a10	0.985863	1.23415e-60	174.02	2	HIASESHT(0.014)S(0.986)LQK	-3.2519	3	927490									0.987246	3.64679e-66	198.1	2	HIASESHT(0.013)S(0.987)LQK	-2.7797	2	678220
cell periphery	KHN75779.1	80	T	Protein FAM73B [Toxocara canis] GN=fam73b	fam73b																	0.999131	0.0162804	94.804	2	TT(0.001)T(0.999)PSVSER	2.2288	1	118260
cell periphery	KHN74617.1	103	S	Intermediate filament protein B [Toxocara canis] GN=Tcan_09686	Tcan_09686	0.918652	0.000186419	109.88	2	IQYS(0.919)DS(0.081)LR	-0.50381	2	786350	0.957324	0.0059071	90.263	2	IQY(0.002)S(0.957)DS(0.041)LR	-1.4206	1	575030	0.996395	2.86176e-05	99.855	2	IQY(0.002)S(0.996)DS(0.002)LR	0.50576	1	564990
cell periphery	KHN83304.1	315	S	Transmembrane protein [Toxocara canis] GN=TMEM184B	TMEM184B	0.751788	7.40947e-05	115.35	2	PVTLQS(0.039)IS(0.752)S(0.105)S(0.105)LK	-4.7246	1	29279
cell periphery	KHN83304.1	317	S	Transmembrane protein [Toxocara canis] GN=TMEM184B	TMEM184B									0.85226	6.0395e-05	155.28	2	PVTLQSIS(0.039)S(0.109)S(0.852)LK	1.7263	1	35796
cell periphery	KHN77850.1	249	S	Junctophilin-3 [Toxocara canis] GN=JPH3	JPH3									0.861187	0.0196766	48.701	2	VT(0.001)S(0.007)IT(0.131)GS(0.861)LR	-0.73143	1	37448	0.954026	0.0110727	81.799	2	VTS(0.001)IT(0.045)GS(0.954)LR	-1.9416	1	45374
cell periphery	KHN74434.1	889	S	Calponin homology domain-containing protein [Toxocara canis] GN=Tcan_15002	Tcan_15002									0.875548	0.00176272	97.268	2	S(0.124)KS(0.876)ADYLMDSK	2.1507	2	947790
cell periphery	KHN74617.1	271	Y	Intermediate filament protein B [Toxocara canis] GN=Tcan_09686	Tcan_09686	0.944875	0.00860291	50.09	2	DIKDEY(0.055)DY(0.945)IAK	0.12513	1	45587									0.954095	0.0122718	41.824	2	DIKDEY(0.046)DY(0.954)IAK	-3.6838	1	48816
cell periphery	KHN74434.1	916	T	Calponin homology domain-containing protein [Toxocara canis] GN=Tcan_15002	Tcan_15002	0.999909	0.0249417	72.311	3	FGEKT(1)PNISEHELR	-1.0138	1	80089	0.999412	0.0209522	60.734	3	FGEKT(0.999)PNIS(0.001)EHELR	-2.6931	1	77441
cell periphery	KHN74434.1	920	S	Calponin homology domain-containing protein [Toxocara canis] GN=Tcan_15002	Tcan_15002	0.999997	0.0014146	92.747	2	TPNIS(1)EHELR	2.2575	1	800350	0.999905	0.000807198	58.338	2	TPNIS(1)EHELR	0.99144	1	862460	0.999965	0.00888238	58.338	2	TPNIS(1)EHELR	-0.34476	1	892640
cell periphery	KHN74617.1	361	T	Intermediate filament protein B [Toxocara canis] GN=Tcan_09686	Tcan_09686	1	2.47867e-29	144.16	2	QYEAALNDRDAT(1)LR	-2.4798	1	282880	1	1.64064e-56	184.98	2	QYEAALNDRDAT(1)LR	-1.4416	1	272350	1	1.36542e-17	189.47	2	QYEAALNDRDAT(1)LR	0.28196	2	467560
cell periphery	KHN81316.1	70	S	Synaptobrevin-1 [Toxocara canis] GN=snb-1	snb-1	1	5.73459e-134	177.62	2	ADALQEGAS(1)QFEK	-0.012287	1	1273600	1	8.42218e-69	186.56	2	ADALQEGAS(1)QFEK	0.76692	1	1184000	1	6.8272e-40	173.26	2	ADALQEGAS(1)QFEK	0.94758	1	1230200
cell periphery	KHN74617.1	208	T	Intermediate filament protein B [Toxocara canis] GN=Tcan_09686	Tcan_09686	1	0.0254138	108.91	2	NDLDEET(1)LGR	-1.0269	1	356750	1	0.0198796	110.58	2	NDLDEET(1)LGR	-1.9558	1	201190	1	0.000238447	69.327	1	NDLDEET(1)LGR	-1.5763	2	111570
cell periphery	KHN82474.1	51	S	Charged multivesicular body protein 4b [Toxocara canis] GN=chmp4b	chmp4b	1	0.00794943	113.86	2	KIEAEVAS(1)AR	2.2132	2	279120	1	0.0262548	88.42	2	KIEAEVAS(1)AR	0.90552	1	300400	1	1.10253e-35	187.47	2	KIEAEVAS(1)AR	3.0179	1	303800
cell periphery	KHN87294.1	20	S	Delta-sarcoglycan [Toxocara canis] GN=SGCD	SGCD									0.996736	0.0280305	48.157	2	GS(0.997)Y(0.003)EVHR	-2.9398	1	208670
cell periphery	KHN87757.1	1027	S	Kinesin heavy chain [Toxocara canis] GN=unc-116	unc-116									0.91988	0.00147616	96.183	2	TPTGTEPNEDEYLS(0.08)S(0.92)PAQK	-1.4617	1	73816	0.866383	3.59556e-20	104.3	2	TPTGTEPNEDEYLS(0.134)S(0.866)PAQK	-2.0295	1	115720
cell periphery	KHN81288.1	676	S	5'-AMP-activated protein kinase catalytic subunit alpha-2 [Toxocara canis] GN=aak-2	aak-2	0.959693	2.82614e-05	44.654	2	AQS(0.96)LPMPMEVDQT(0.039)PPPS(0.001)PTVT(0.001)K	1.0114	1	275700									0.893369	7.21707e-05	44.019	2	AQS(0.893)LPMPMEVDQT(0.105)PPPS(0.001)PT(0.001)VT(0.001)K	-0.53298	1	277960
cell periphery	KHN74617.1	418	S	Intermediate filament protein B [Toxocara canis] GN=Tcan_09686	Tcan_09686	0.999995	0	332.29	2	THS(1)LQQQEDTDSTR	-14.69	3	37998000	1	6.03978e-234	299.1	2	THS(1)LQQQEDTDSTR	-10.342	8	32500000	1	9.55038e-260	321.05	2	THS(1)LQQQEDTDSTR	-7.768	4	25264000
cell periphery	KHN87294.1	10	S	Delta-sarcoglycan [Toxocara canis] GN=SGCD	SGCD									1	0.000145639	104.39	2	S(1)LDEPVWGR	0.12148	1	130150	1	0.00128463	111.61	2	S(1)LDEPVWGR	2.5966	1	144160
cell periphery	KHN74617.1	29	S	Intermediate filament protein B [Toxocara canis] GN=Tcan_09686	Tcan_09686	0.938684	5.51586e-65	147.86	2	MVTEMGS(0.06)AS(0.939)IGGIS(0.002)PALSANAAK	-2.156	4	4778000	0.999076	7.93286e-98	211.16	2	MVTEMGS(0.001)AS(0.999)IGGISPALSANAAK	-1.0587	3	3778900	0.999188	1.52778e-108	226.64	2	MVTEMGS(0.001)AS(0.999)IGGISPALSANAAK	1.5238	5	5696100
cell periphery	KHN74617.1	34	S	Intermediate filament protein B [Toxocara canis] GN=Tcan_09686	Tcan_09686	0.999991	5.32448e-270	264.46	2	MVTEMGSASIGGIS(1)PALSANAAK	-1.0482	6	49984000	0.999988	1.00104e-268	264.59	2	MVTEMGSASIGGIS(1)PALSANAAK	0.58171	7	51621000	0.999932	1.24317e-233	282.67	2	MVTEMGSASIGGIS(1)PALSANAAK	0.4024	12	51107000
cell periphery	KHN81288.1	660	S	5'-AMP-activated protein kinase catalytic subunit alpha-2 [Toxocara canis] GN=aak-2	aak-2	0.997083	0.000168645	98.865	2	HAS(0.997)VS(0.003)MPVKPSLR	-7.7321	2	242880									0.846776	0.00713533	82.437	3	HAS(0.847)VS(0.153)MPVKPSLR	-1.5511	1	24438
cell periphery	KHN81288.1	652	S	5'-AMP-activated protein kinase catalytic subunit alpha-2 [Toxocara canis] GN=aak-2	aak-2	0.995466	1.87596e-06	118.64	2	SLVDEDNGS(0.995)AS(0.004)S(0.001)S(0.001)R	-4.6486	1	217760	0.917098	5.81991e-07	86.952	2	SLVDEDNGS(0.917)AS(0.054)S(0.021)S(0.008)R	-3.829	1	236030	0.872522	2.17004e-07	92.319	2	SLVDEDNGS(0.873)AS(0.051)S(0.038)S(0.038)R	-4.4374	1	229130
cell periphery	KHN82729.1	574	Y	putative Na(+)/H(+) antiporter nhx-9 [Toxocara canis] GN=nhx-9	nhx-9	0.991168	0.000299869	76.255	2	EY(0.991)GS(0.009)FAGLPTVQSR	-4.9685	1	48438
cell periphery	KHN79910.1	131	T	Serine/threonine-protein kinase sgk-1 [Toxocara canis] GN=sgk-1	sgk-1	1	0.0100384	94.119	2	PSDFDFLKT(1)IGK	2.2986	1	31370	0.999999	0.00218446	83.061	2	PSDFDFLKT(1)IGK	2.1549	1	30219	1	1.24089e-06	96.27	2	PSDFDFLKT(1)IGK	-1.8117	1	32880
cell periphery	KHN82454.1	66	S	cAMP-dependent protein kinase regulatory subunit [Toxocara canis] GN=kin-2	kin-2	1	2.12876e-19	94.838	2	LGVS(1)AEVPDENEAANYDK	-2.7699	2	963780	0.99944	0.000497031	43.271	2	RLGVS(0.999)AEVPDENEAANY(0.001)DK	1.1513	1	369110	0.999905	0.000129799	40.638	2	RLGVS(1)AEVPDENEAANYDK	-1.7348	1	425270
cell periphery	KHN83498.1	112	Y	Cadherin-related hmr-1 [Toxocara canis] GN=hmr-1	hmr-1	1	0.00515328	57.032	2	FNNLADIY(1)GK	-1.8861	1	103480	1	0.00517238	103.8	2	FNNLADIY(1)GK	-2.9578	1	84250	1	0.00753458	90.761	2	FNNLADIY(1)GK	-0.84371	1	87625
cell periphery	KHN88332.1	100	S	Chaperonin -like protein Hsp-60, mitochondrial [Toxocara canis] GN=hsp-60	hsp-60	1	2.01781e-18	122.66	2	NVVIEQAWGS(1)PK	-2.3437	1	91835	1	0.000255628	114.5	2	NVVIEQAWGS(1)PK	1.6485	1	104990	1	0.0180271	61.503	2	NVVIEQAWGS(1)PK	0.1901	1	128190
cell periphery	KHN74434.1	626	S	Calponin homology domain-containing protein [Toxocara canis] GN=Tcan_15002	Tcan_15002	0.965531	0.00459008	99.668	2	EMLT(0.034)S(0.966)RET(0.001)LEK	-1.1221	2	1184500	0.760319	0.00641135	58.338	2	EMLT(0.12)S(0.76)RET(0.12)LEK	0.66349	1	311470
cell periphery	KHN88613.1	163	Y	Nucleoside diphosphate kinase [Toxocara canis] GN=NDK	NDK	0.996603	0.00321333	60.892	2	GDY(0.997)S(0.003)IQTGR	-1.4217	1	64746	0.998335	0.00458319	86.205	2	GDY(0.998)S(0.002)IQTGR	-1.7541	1	71479
cell projection	KHN73369.1	80	T	Calmodulin [Toxocara canis] GN=cmd-1	cmd-1																	0.965604	0.00857289	85.081	2	MKDT(0.966)DS(0.034)EEEIR	-1.3909	1	111420
cell projection	KHN72701.1	3555	S	Spectrin beta chain, non-erythrocytic 5 [Toxocara canis] GN=SPTBN5	SPTBN5																	1	9.3524e-05	65.212	2	KVDS(1)VDDADNR	-0.61352	1	185170
cell projection	KHN73369.1	82	S	Calmodulin [Toxocara canis] GN=cmd-1	cmd-1	0.999356	0.000757885	125.75	2	MKDT(0.001)DS(0.999)EEEIR	-1.3514	2	984910	0.999783	2.85735e-40	183	2	MKDTDS(1)EEEIR	-1.3439	2	900770	0.998316	1.70315e-11	178.03	2	MKDT(0.002)DS(0.998)EEEIR	-3.9056	2	948780
cell projection	KHN75588.1	682	S	Epidermal growth factor receptor kinase substrate 8 [Toxocara canis] GN=Eps8	Eps8	1	1.03244e-12	135.89	2	DRS(1)VDNLNVDLDR	-2.4209	1	1133800									1	0.000763737	140.22	2	DRS(1)VDNLNVDLDR	-4.2261	1	856970
cell projection	KHN75718.1	1658	S	Ankyrin-2 [Toxocara canis] GN=ANK2	ANK2	1	6.41016e-05	64.21	2	HVHDS(1)ENGPIVEER	-1.8048	2	512340	1	0.00202145	84.266	2	HVHDS(1)ENGPIVEER	-1.3491	2	477210	1	2.46997e-07	82.747	2	HVHDS(1)ENGPIVEER	0.901	2	499120
cell projection	KHN72701.1	1556	S	Spectrin beta chain, non-erythrocytic 5 [Toxocara canis] GN=SPTBN5	SPTBN5									1	0.00515618	61.194	2	FES(1)LKEPAR	-1.274	1	95666
cell projection	KHN72136.1	374	S	hypothetical protein Tcan_16363 [Toxocara canis] GN=Tcan_16363	Tcan_16363																	0.920782	1.24464e-05	47.149	3	VLS(0.007)NS(0.072)S(0.921)PEPVLAQPVHSILQR	-1.3016	1	15925
cell projection	KHN72801.1	77	Y	putative inorganic pyrophosphatase 1 [Toxocara canis] GN=pyp-1	pyp-1	0.999999	0.00609807	67.464	2	VY(1)KIPTGK	-2.2021	1	16054									1	0.00494904	69.905	2	VY(1)KIPTGK	-0.70074	1	37601
cell projection	KHN76950.1	1123	S	Sodium-driven chloride bicarbonate exchanger [Toxocara canis] GN=Slc4a10	Slc4a10	0.985863	1.23415e-60	174.02	2	HIASESHT(0.014)S(0.986)LQK	-3.2519	3	927490									0.987246	3.64679e-66	198.1	2	HIASESHT(0.013)S(0.987)LQK	-2.7797	2	678220
cell projection	KHN85536.1	100	S	Dynactin subunit 1 [Toxocara canis] GN=DCTN1	DCTN1	0.99994	0.0224323	85.813	2	GRFS(1)PAASPR	-1.5684	1	1821700
cell projection	KHN76950.1	1163	S	Sodium-driven chloride bicarbonate exchanger [Toxocara canis] GN=Slc4a10	Slc4a10	0.992347	4.0105e-55	120.55	3	VIKPS(0.992)PHGS(0.005)S(0.002)T(0.001)QLNNEETPLLDK	-2.4563	1	1622600									0.994799	3.22369e-67	149.95	3	VIKPS(0.995)PHGS(0.004)S(0.001)TQLNNEETPLLDK	-1.2077	1	1515900
cell projection	KHN82508.1	194	S	Sodium/potassium-transporting ATPase subunit alpha [Toxocara canis] GN=Atpalpha	Atpalpha									0.942359	0.00455995	52.773	2	VDNS(0.054)S(0.942)LT(0.003)GESEPQS(0.001)R	-1.8309	1	56682	0.871174	6.64533e-10	95.263	2	VDNS(0.129)S(0.871)LTGESEPQSR	-3.5082	1	85492
cell projection	KHN79910.1	131	T	Serine/threonine-protein kinase sgk-1 [Toxocara canis] GN=sgk-1	sgk-1	1	0.0100384	94.119	2	PSDFDFLKT(1)IGK	2.2986	1	31370	0.999999	0.00218446	83.061	2	PSDFDFLKT(1)IGK	2.1549	1	30219	1	1.24089e-06	96.27	2	PSDFDFLKT(1)IGK	-1.8117	1	32880
cell projection	KHN88887.1	67	S	Ras-related protein Rab-2 [Toxocara canis] GN=RAB2	RAB2	0.998742	6.08063e-05	94.119	2	LQIWDT(0.001)AGQES(0.999)FR	2.1302	1	296930									0.999996	0.000146522	97.933	2	LQIWDTAGQES(1)FR	3.3891	1	344720
cell projection	KHN81316.1	70	S	Synaptobrevin-1 [Toxocara canis] GN=snb-1	snb-1	1	5.73459e-134	177.62	2	ADALQEGAS(1)QFEK	-0.012287	1	1273600	1	8.42218e-69	186.56	2	ADALQEGAS(1)QFEK	0.76692	1	1184000	1	6.8272e-40	173.26	2	ADALQEGAS(1)QFEK	0.94758	1	1230200
cell projection	KHN81316.1	56	S	Synaptobrevin-1 [Toxocara canis] GN=snb-1	snb-1	1	7.17605e-24	186.39	2	DQKLS(1)QLDDR	-1.3471	1	652950	1	0.000832795	117.77	2	DQKLS(1)QLDDR	-0.88009	1	893030
cell projection	KHN82146.1	491	S	FH1/FH2 domain-containing protein 3 [Toxocara canis] GN=Fhod3	Fhod3	1	0.0214293	72.042	2	HQES(1)LAR	1.918	1	29350									1	0.0141184	95.311	2	HQES(1)LAR	-0.19589	1	27415
cell projection	KHN82510.1	203	S	Sodium/potassium-transporting ATPase subunit alpha [Toxocara canis] GN=Atpalpha	Atpalpha	0.94469	0.0021134	85.443	2	VDNS(0.035)S(0.945)LT(0.02)GESEPQSR	-3.17	1	53098
cell projection	KHN73302.1	453	S	Palmitoyltransferase ZDHHC5 [Toxocara canis] GN=ZDHHC5	ZDHHC5	0.976442	0.0163061	54.556	2	IHES(0.001)LS(0.022)AHNVS(0.976)V	3.223	1	164320	0.983586	0.0285335	59.77	2	IHESLS(0.016)AHNVS(0.984)V	2.8148	1	159720
cell projection	KHN83264.1	231	S	Tubulin alpha chain [Toxocara canis] GN=Tcan_18435	Tcan_18435	0.999974	6.49307e-05	74.778	2	LIS(1)QVVSSITASLR	-2.9092	1	19763	0.999996	0.00514194	84.071	2	LIS(1)QVVSSITASLR	-1.807	1	18282
cell projection	KHN86485.1	667	T	Serine/threonine-protein kinase akt-1 [Toxocara canis] GN=akt-1	akt-1	1	2.03391e-99	240.17	2	EFTNAPVQLT(1)PPPAR	-1.1317	1	2069300	1	1.79084e-211	276.47	2	EFTNAPVQLT(1)PPPAR	1.663	3	2451700	1	1.94605e-117	269.09	2	EFTNAPVQLT(1)PPPAR	1.8752	1	1334200
cell projection	KHN87978.1	1393	S	Kinesin-like protein [Toxocara canis] GN=unc-104	unc-104	1	0.00502286	54.912	2	GDS(1)LIFEHQWELEK	4.814	1	53430	1	0.00500012	53.193	2	GDS(1)LIFEHQWELEK	1.9206	1	77580	1	7.41581e-05	75.969	2	GDS(1)LIFEHQWELEK	2.4444	1	102060
cell projection	KHN83928.1	1797	S	Microtubule-associated protein futsch [Toxocara canis] GN=futsch	futsch	0.959836	1.68836e-06	105.78	2	LS(0.96)S(0.04)GDSDDVCAAFK	-1.2128	1	499940									0.947631	0.0221653	77.696	2	LS(0.948)S(0.052)GDSDDVCAAFK	1.7064	1	409270
cell projection	KHN75718.1	943	S	Ankyrin-2 [Toxocara canis] GN=ANK2	ANK2									0.998933	0.00178005	43.904	2	S(0.999)PEMDT(0.001)ADGDLDALIR	0.75251	1	99497	0.999999	2.03664e-09	88.203	2	S(1)PEMDTADGDLDALIR	2.396	1	162140
cell projection	KHN74098.1	173	S	Actin-depolymerizing factor 1, isoforms a/b [Toxocara canis] GN=unc-60	unc-60	0.980339	1.92491e-17	131.48	2	ILQFQVS(0.98)DES(0.02)EIAHK	1.6961	1	248420	0.990746	1.05617e-10	111.75	2	ILQFQVS(0.991)DES(0.009)EIAHK	3.6704	2	273390	0.999509	9.85642e-13	149.14	2	ILQFQVS(1)DESEIAHK	2.3082	1	228220
cell projection	KHN77148.1	235	S	Integrin beta pat-3 [Toxocara canis] GN=pat-3	pat-3																	0.96426	0.0042903	42.941	2	NQMS(0.964)LT(0.033)MDT(0.003)AR	4.4453	1	43017
cell projection	KHN77148.1	812	S	Integrin beta pat-3 [Toxocara canis] GN=pat-3	pat-3	0.999874	0.00502325	61.042	2	NPVYAGNS(1)AK	-0.97532	1	62317
cell projection	KHN72701.1	937	S	Spectrin beta chain, non-erythrocytic 5 [Toxocara canis] GN=SPTBN5	SPTBN5	1	0.00897299	110.88	2	RLLS(1)DMIK	-3.955	1	326640	1	0.00117476	94.66	2	RLLS(1)DMIK	-2.7171	1	349990	1	0.0101195	96.946	2	RLLS(1)DMIK	-2.4348	1	345680
cell projection	KHN72701.1	2772	S	Spectrin beta chain, non-erythrocytic 5 [Toxocara canis] GN=SPTBN5	SPTBN5	0.999991	0.0116727	85.813	2	HS(1)LLTENR	-0.39272	2	1136000	0.999994	0.000306461	97.594	2	HS(1)LLTENR	-1.2153	2	904290	0.999945	0.00191231	108.5	2	RHS(1)LLTENR	-3.3094	1	666200
cell projection	KHN72701.1	1912	S	Spectrin beta chain, non-erythrocytic 5 [Toxocara canis] GN=SPTBN5	SPTBN5	0.99763	0.00263995	86.243	2	HAS(0.998)IPS(0.002)ELGK	1.9362	2	32132	0.999934	1.5392e-08	143.22	2	HAS(1)IPSELGK	3.4152	1	36055	0.999999	0.0086614	156.14	2	HAS(1)IPSELGK	3.9086	1	29341
cell projection	KHN72701.1	1289	S	Spectrin beta chain, non-erythrocytic 5 [Toxocara canis] GN=SPTBN5	SPTBN5	0.984412	8.3262e-66	133.29	3	GHEAFLEINTLGDS(0.016)VES(0.984)VENLLK	-1.387	1	30898	0.996286	3.25804e-27	103.04	3	GHEAFLEINTLGDS(0.004)VES(0.996)VENLLK	-0.33125	1	24932	0.99562	8.54722e-28	90.828	3	GHEAFLEINTLGDS(0.004)VES(0.996)VENLLK	-1.2932	1	20561
cell projection	KHN75588.1	1033	T	Epidermal growth factor receptor kinase substrate 8 [Toxocara canis] GN=Eps8	Eps8	1	0.00292949	92.428	2	EILET(1)VGKR	-1.3961	1	39687
cell projection	KHN75588.1	1126	T	Epidermal growth factor receptor kinase substrate 8 [Toxocara canis] GN=Eps8	Eps8	0.997883	0.024865	94.63	2	SGYDT(0.998)PT(0.002)AVELK	-1.2973	1	479600	0.999549	2.32415e-06	133.13	2	SGYDT(1)PTAVELK	-1.903	1	629520	0.999857	1.68921e-06	126.32	2	SGYDT(1)PTAVELK	-1.7634	1	689130
cell projection	KHN75588.1	441	S	Epidermal growth factor receptor kinase substrate 8 [Toxocara canis] GN=Eps8	Eps8									0.954282	9.99892e-06	99.909	2	DDASAS(0.005)S(0.954)DS(0.037)S(0.004)EYFER	-4.1116	1	31744	0.852281	5.66054e-08	117.8	2	DDASAS(0.02)S(0.852)DS(0.117)S(0.011)EYFER	-0.13466	1	72048
cell projection	KHN79367.1	55	S	Tubulin beta-4 chain [Toxocara canis] GN=tbb-4	tbb-4	0.999423	0.00657889	48.892	2	INVYYNEAS(0.999)GGK	-2.4708	1	193830
cell projection	KHN72701.1	1474	S	Spectrin beta chain, non-erythrocytic 5 [Toxocara canis] GN=SPTBN5	SPTBN5									1	0.0182058	72.042	2	S(1)LDDAHLK	-0.32735	1	649500
cell projection	KHN88357.1	85	S	Spectrin alpha chain [Toxocara canis] GN=alpha-Spec	alpha-Spec																	0.875279	0.00851355	50.641	3	LQTAS(0.062)EES(0.875)FRDPT(0.062)NLQAK	-3.0965	1	15506
cell projection	KHN88357.1	2083	S	Spectrin alpha chain [Toxocara canis] GN=alpha-Spec	alpha-Spec	0.96686	0.00354911	74.524	2	S(0.009)LS(0.967)T(0.024)AEEDFK	-2.5015	1	43198									0.752139	0.0118559	47.57	2	S(0.017)LS(0.752)T(0.231)AEEDFK	-3.9186	1	30810
cell projection	KHN78186.1	688	S	Adenylate cyclase type 9 [Toxocara canis] GN=ADCY9	ADCY9									1	0.0268831	54.27	2	AHFAES(1)ADR	-0.10609	1	51007
cell projection	KHN72594.1	256	T	Glyceraldehyde-3-phosphate dehydrogenase [Toxocara canis] GN=G3PD	G3PD	0.989584	3.01388e-116	251.42	3	FGIVEGLMTTVHAT(0.003)T(0.008)AT(0.99)QK	-1.7488	8	13648000	0.998927	1.30424e-137	274.58	2	FGIVEGLMTTVHATT(0.001)AT(0.999)QK	-3.0262	11	26863000	0.994823	2.48435e-153	288.61	2	FGIVEGLMTTVHAT(0.001)T(0.005)AT(0.995)QK	-3.2453	8	12427000
cell projection	KHN72594.1	225	T	Glyceraldehyde-3-phosphate dehydrogenase [Toxocara canis] GN=G3PD	G3PD	0.985114	5.91809e-168	249.72	3	YDAANNHVISNASCT(0.985)T(0.015)NCLAPLAK	-3.8262	1	1504200	0.87632	3.71292e-114	200.89	3	YDAANNHVISNAS(0.001)CT(0.876)T(0.122)NCLAPLAK	-1.1708	2	1824100
cell projection	KHN88357.1	1793	S	Spectrin alpha chain [Toxocara canis] GN=alpha-Spec	alpha-Spec	1	0.00793291	76.563	2	MAALEES(1)WDQIR	1.1356	1	53384	1	9.39203e-05	86.729	2	MAALEES(1)WDQIR	1.6428	1	44999	1	0.00018025	100.69	2	MAALEES(1)WDQIR	1.9987	2	90648
cell projection	KHN88357.1	1492	S	Spectrin alpha chain [Toxocara canis] GN=alpha-Spec	alpha-Spec	0.992791	0.0136592	72.031	2	LGES(0.993)QT(0.007)LQQFSR	-2.5652	1	72643	0.984489	0.011278	53.363	2	LGES(0.984)QT(0.015)LQQFSR	0.05607	1	85880	0.999309	0.000187154	111.98	2	LGES(0.999)QT(0.001)LQQFSR	0.49411	1	82748
cell projection	KHN88357.1	2329	S	Spectrin alpha chain [Toxocara canis] GN=alpha-Spec	alpha-Spec	0.976022	0.00229283	59.625	2	ETENIQS(0.007)S(0.017)EEIES(0.976)AFR	3.2588	1	28463
cell projection	KHN88357.1	1176	S	Spectrin alpha chain [Toxocara canis] GN=alpha-Spec	alpha-Spec	1	3.45113e-12	144.38	2	EQQLGS(1)AHEVQR	-3.4888	1	268970	1	0.000450131	105.78	2	EQQLGS(1)AHEVQR	-1.3632	1	219540	1	0.000198309	128.28	2	EQQLGS(1)AHEVQR	-3.222	1	232260
cell projection	KHN88357.1	1604	S	Spectrin alpha chain [Toxocara canis] GN=alpha-Spec	alpha-Spec									1	1.12773e-05	142.71	2	QKS(1)FMAAVK	1.8583	1	41641
cell projection	KHN79068.1	426	S	Atrial natriuretic peptide receptor 1 [Toxocara canis] GN=Npr1	Npr1									0.999567	0.00256743	89.382	2	KLS(1)FGGLSIK	-1.9869	1	86415	0.999769	0.0289399	82.437	2	KLS(1)FGGLSIK	-0.32317	1	94851
cell projection	KHN88680.1	269	T	Glucose-6-phosphate isomerase [Toxocara canis] GN=GPI	GPI	0.999713	1.13469e-12	111.75	2	TFTTQET(1)ITNAESAK	-2.4858	1	48341	0.754499	0.0191904	60.734	2	TFT(0.009)T(0.17)QET(0.754)IT(0.065)NAES(0.001)AK	-5.7966	1	41351
cell projection	KHN83840.1	497	S	Late embryogenesis abundant protein 76 [Toxocara canis] GN=Tcan_09539	Tcan_09539	0.998632	1.18883e-175	277.22	2	GS(0.001)S(0.999)PDEHTFDR	0.92178	3	51308000	0.999265	1.17782e-79	233	2	GS(0.001)S(0.999)PDEHTFDR	0.54723	6	48759000	0.989176	2.14971e-108	273.23	2	GS(0.011)S(0.989)PDEHTFDR	3.5643	9	51709000
cell projection	KHN83144.1	235	S	Dual specificity mitogen-activated protein kinase kinase hemipterous [Toxocara canis] GN=hep	hep	1	2.15799e-41	177.64	2	LCDFGIAGQLIDS(1)RR	4.2324	2	257840	1	2.18272e-73	175.48	2	LCDFGIAGQLIDS(1)RR	2.7827	3	311930	1	4.00848e-08	107.84	2	LCDFGIAGQLIDS(1)RR	3.1075	3	337520
cell projection	KHN83144.1	256	S	Dual specificity mitogen-activated protein kinase kinase hemipterous [Toxocara canis] GN=hep	hep	0.962132	0.0111801	54.309	2	VGS(0.962)S(0.038)ESEYGIR	-2.5129	1	84552
cell projection	KHN85052.1	94	S	Carbonyl reductase [NADPH] 3 [Toxocara canis] GN=Cbr3	Cbr3	1	0.0230281	55.235	1	VIS(1)ELGEK	-5.5605	1	469880									1	0.0127127	47.561	1	VIS(1)ELGEK	-2.0787	1	253510
cell projection	KHN75806.1	35	S	Cadherin-related hmr-1, partial [Toxocara canis] GN=hmr-1	hmr-1																	1	0.0192679	75.012	2	IYDDEGDNVS(1)R	7.103	1	102020
cell projection	KHN75806.1	21	Y	Cadherin-related hmr-1, partial [Toxocara canis] GN=hmr-1	hmr-1	0.994829	0.0021342	55.604	2	SLEADPDAT(0.005)APY(0.995)DELR	4.4846	1	205660	0.998978	0.00527985	84.102	2	SLEADPDAT(0.001)APY(0.999)DELR	5.8332	1	146280
cell projection	KHN89160.1	889	S	Spectrin beta chain [Toxocara canis] GN=beta-Spec	beta-Spec	0.997283	1.34749e-13	138.33	2	IDCQET(0.003)VS(0.997)WIEDK	0.092014	1	286760	0.988901	2.7761e-05	94.119	2	IDCQET(0.011)VS(0.989)WIEDK	-0.2709	1	296920	0.99865	5.44588e-05	111.75	2	IDCQET(0.001)VS(0.999)WIEDK	1.0198	1	324620
cell projection	KHN75806.1	10	S	Cadherin-related hmr-1, partial [Toxocara canis] GN=hmr-1	hmr-1	0.999998	5.49338e-17	106.93	2	IKS(1)LEADPDATAPYDELR	-3.5108	1	815470	0.999999	1.05477e-11	75.024	2	IKS(1)LEADPDATAPYDELR	-0.82602	1	803340	0.999994	0.00158415	71.299	2	IKS(1)LEADPDATAPYDELR	0.43818	1	835280
cell projection	KHN80686.1	231	S	Tubulin alpha-3 chain [Toxocara canis] GN=mec-12	mec-12																	0.999995	1.33126e-09	97.681	2	LIS(1)QVVSSITASLR	-1.9126	1	16718
cell projection	KHN76633.1	565	Y	Moesin/ezrin/radixin -like protein 1 [Toxocara canis] GN=Moe	Moe	0.97867	0.00555776	55.782	2	DAQQVT(0.021)EY(0.979)DLLHMENK	2.5793	1	124640	0.992805	0.00563261	47.915	2	DAQQVT(0.007)EY(0.993)DLLHMENK	3.9173	1	110970	0.831175	2.01439e-05	76.563	2	DAQQVT(0.169)EY(0.831)DLLHMENK	2.8652	1	123850
cell projection	KHN81192.1	288	S	Calcium/calmodulin-dependent protein kinase type II [Toxocara canis] GN=unc-43	unc-43																	1	0.0268051	93.467	2	VAS(1)VMHR	-4.2885	1	279500
cell projection	KHN88680.1	265	T	Glucose-6-phosphate isomerase [Toxocara canis] GN=GPI	GPI									0.930867	0.0157926	64.56	2	T(0.027)FT(0.931)T(0.042)QETITNAESAK	6.4535	1	80571
cell projection	KHN88680.1	37	S	Glucose-6-phosphate isomerase [Toxocara canis] GN=GPI	GPI									0.999795	0.0248508	41.796	2	AYFNS(1)HGK	-0.76859	1	31622
cell projection	KHN89160.1	919	S	Spectrin beta chain [Toxocara canis] GN=beta-Spec	beta-Spec	1	0.00897439	64.906	2	RLS(1)MMER	-0.75153	1	469140	1	0.0104244	113.46	2	RLS(1)MMER	0.40346	2	1979200
cell projection	KHN84993.1	25	S	RILP-like -like protein [Toxocara canis] GN=Tcan_07099	Tcan_07099									0.999839	0.000554752	67.199	3	HITVVDVYDLAAS(1)IGKDFER	-0.9811	1	18646	0.994046	4.33429e-05	54.877	3	HITVVDVY(0.006)DLAAS(0.994)IGKDFER	0.8111	1	17195
cell projection	KHN89160.1	2280	S	Spectrin beta chain [Toxocara canis] GN=beta-Spec	beta-Spec	0.942587	0.00422389	84.999	2	S(0.943)QT(0.057)LPVEGAK	-2.0464	1	132770
cell projection	KHN88680.1	266	T	Glucose-6-phosphate isomerase [Toxocara canis] GN=GPI	GPI	0.98114	0.00118963	78.71	2	TFT(0.019)T(0.981)QETITNAESAK	1.2972	1	169540	0.969625	0.00209092	69.369	2	TFT(0.03)T(0.97)QETITNAESAK	1.8803	1	164060	0.988173	1.81811e-08	109.16	2	TFT(0.012)T(0.988)QETITNAESAK	4.2364	2	208580
cell projection	KHN83840.1	584	S	Late embryogenesis abundant protein 76 [Toxocara canis] GN=Tcan_09539	Tcan_09539	1	0.00356607	71.912	2	HS(1)GQGPWFDFK	-3.9373	1	385590	1	0.0119391	67.927	2	HS(1)GQGPWFDFK	-1.9782	1	392660
cell projection	KHN87074.1	13	S	Ribonucleoside-diphosphate reductase large subunit [Toxocara canis] GN=rnr-1	rnr-1																	0.876548	0.0163164	71.219	2	RLPS(0.877)T(0.123)YVVK	-2.8543	1	37562
cell projection	KHN88536.1	202	S	Talin-1 [Toxocara canis] GN=TLN1	TLN1	0.996599	0.00404747	57.279	2	EQS(0.997)VGDDET(0.003)LILR	-2.0217	1	136120									0.99981	0.0235156	51.07	2	EQS(1)VGDDETLILR	-1.0523	1	142690
cell projection	KHN74350.1	181	S	Tropomodulin, partial [Toxocara canis] GN=unc-94	unc-94									1	0.0119138	73.532	2	KEKDWEEPVPFS(1)PGIK	-14.774	1	777380
cell projection	KHN88536.1	1469	S	Talin-1 [Toxocara canis] GN=TLN1	TLN1	0.946988	8.88075e-18	130.78	2	S(0.947)LT(0.053)ESVNAIVESVVR	-0.62449	1	26680									0.806082	2.79476e-09	118.87	2	S(0.806)LT(0.194)ESVNAIVESVVR	-0.82412	1	52864
cell projection	KHN81192.1	295	T	Calcium/calmodulin-dependent protein kinase type II [Toxocara canis] GN=unc-43	unc-43									1	0.00306404	90.306	2	QDT(1)VDCLKK	-2.9962	1	161270
cell projection	KHN78555.1	358	S	Importin subunit alpha-2 [Toxocara canis] GN=ima-2	ima-2	1	0.00235925	101.82	2	TECS(1)VELR	1.0772	1	286300	1	0.00100277	99.34	2	TECS(1)VELR	0.43943	1	300620	1	0.00416244	85.622	2	TECS(1)VELR	0.52825	1	291670
cell projection	KHN74980.1	404	S	hypothetical protein Tcan_17431 [Toxocara canis] GN=Tcan_17431	Tcan_17431	0.936498	0.0264458	79.795	2	KS(0.064)S(0.936)IFGEAK	0.22421	1	268430
cell projection	KHN83283.1	210	S	DnaJ -like protein subfamily B member 4 [Toxocara canis] GN=Dnajb4	Dnajb4									0.995386	0.000372615	56.064	3	QDPTVQHDVLVS(0.995)LEDIY(0.004)K	1.9339	1	7410.2	0.996502	0.000924076	50.515	3	QDPTVQHDVLVS(0.997)LEDIY(0.003)K	-0.88917	1	9584.2
cell projection	KHN79149.1	1214	Y	Neuroglian [Toxocara canis] GN=Nrg	Nrg																	0.997821	0.0272159	45.183	2	FTEDGS(0.002)FIGQY(0.998)VPNK	1.4037	1	39292
cell projection	KHN79149.1	1232	S	Neuroglian [Toxocara canis] GN=Nrg	Nrg	0.824314	0.000296485	61.319	2	TLVS(0.002)S(0.018)S(0.007)GDKPDKDS(0.824)AS(0.127)T(0.021)FV	-1.7084	1	2379400	0.998725	9.1533e-120	233.37	2	TLVSSSGDKPDKDS(0.999)AS(0.001)TFV	-1.4705	1	2681200	0.999919	3.23367e-152	249.72	2	TLVSSSGDKPDKDS(1)ASTFV	-0.45477	1	2824300
cell projection	KHN79149.1	1209	S	Neuroglian [Toxocara canis] GN=Nrg	Nrg	1	7.84724e-241	289.22	2	FTEDGS(1)FIGQYVPNK	2.5833	3	6680100	1	5.79119e-298	318.82	2	FTEDGS(1)FIGQYVPNK	2.0294	3	6707700	1	2.56397e-205	296.91	2	FTEDGS(1)FIGQYVPNK	-0.063273	3	6627200
cell projection	KHN76033.1	417	S	Plastin-2 [Toxocara canis] GN=Lcp1	Lcp1									1	0.00203327	99.589	2	RLS(1)PEQILIR	1.5043	1	85300
cell projection	KHN76033.1	137	S	Plastin-2 [Toxocara canis] GN=Lcp1	Lcp1	1	3.38255e-68	232.34	3	GMSEHS(1)NEEIVHTIR	-2.4635	3	2216200	1	6.78845e-62	236.82	3	GMSEHS(1)NEEIVHTIR	-1.6748	7	3165800	1	1.49262e-18	175.48	3	GMSEHS(1)NEEIVHTIR	-2.3498	5	3578500
cell projection	KHN76033.1	134	S	Plastin-2 [Toxocara canis] GN=Lcp1	Lcp1	0.999997	6.60415e-18	137.68	3	GMS(1)EHSNEEIVHTIR	-2.1201	2	1161500	1	7.72994e-28	120.52	2	GMS(1)EHS(1)NEEIVHTIR	0.88368	6	2016100	1	1.12572e-18	164.79	2	GMS(1)EHS(1)NEEIVHTIR	0.32801	4	2195300
cell projection	KHN81099.1	10	S	hypothetical protein Tcan_05298 [Toxocara canis] GN=Tcan_05298	Tcan_05298	0.999579	0.012773	69.201	2	INDGS(1)VHLTAR	-1.1869	1	42272	0.999978	0.0174874	73.305	2	INDGS(1)VHLTAR	3.5151	1	50634
cell projection	KHN76845.1	85	S	hypothetical protein Tcan_15948 [Toxocara canis] GN=Tcan_15948	Tcan_15948																	0.982233	0.0282751	61.042	2	S(0.018)MS(0.982)AQVPSTK	0.31309	1	25869
cell projection	KHN88530.1	40	S	Ras-related protein Rab-11A [Toxocara canis] GN=RAB11A	RAB11A									0.821797	0.0269135	48.701	2	S(0.822)T(0.178)IGVEFATR	0.54774	1	47617
cell projection	KHN76000.1	307	S	60S acidic ribosomal protein P0 [Toxocara canis] GN=rpa-0	rpa-0	1	1.87146e-230	275.19	2	KEEPKEES(1)DDEDMGFGLFD	3.0519	7	10133000	1	3.01611e-205	275.19	2	KEEPKEES(1)DDEDMGFGLFD	4.3419	8	12718000	1	1.02151e-115	224.45	2	KEEPKEES(1)DDEDMGFGLFD	2.1286	11	15997000
cell projection	KHN73508.1	230	S	Endophilin-B1 [Toxocara canis] GN=SH3GLB1	SH3GLB1	1	3.76136e-23	122.16	2	AKS(1)LEAQSNAEADLR	-1.6783	1	115830	1	7.49226e-10	120.52	2	AKS(1)LEAQSNAEADLR	-2.7377	1	127730	1	1.85671e-07	94.865	2	AKS(1)LEAQSNAEADLR	-2.422	1	128360
cell projection	KHN81288.1	676	S	5'-AMP-activated protein kinase catalytic subunit alpha-2 [Toxocara canis] GN=aak-2	aak-2	0.959693	2.82614e-05	44.654	2	AQS(0.96)LPMPMEVDQT(0.039)PPPS(0.001)PTVT(0.001)K	1.0114	1	275700									0.893369	7.21707e-05	44.019	2	AQS(0.893)LPMPMEVDQT(0.105)PPPS(0.001)PT(0.001)VT(0.001)K	-0.53298	1	277960
cell projection	KHN81288.1	660	S	5'-AMP-activated protein kinase catalytic subunit alpha-2 [Toxocara canis] GN=aak-2	aak-2	0.997083	0.000168645	98.865	2	HAS(0.997)VS(0.003)MPVKPSLR	-7.7321	2	242880									0.846776	0.00713533	82.437	3	HAS(0.847)VS(0.153)MPVKPSLR	-1.5511	1	24438
cell projection	KHN81288.1	652	S	5'-AMP-activated protein kinase catalytic subunit alpha-2 [Toxocara canis] GN=aak-2	aak-2	0.995466	1.87596e-06	118.64	2	SLVDEDNGS(0.995)AS(0.004)S(0.001)S(0.001)R	-4.6486	1	217760	0.917098	5.81991e-07	86.952	2	SLVDEDNGS(0.917)AS(0.054)S(0.021)S(0.008)R	-3.829	1	236030	0.872522	2.17004e-07	92.319	2	SLVDEDNGS(0.873)AS(0.051)S(0.038)S(0.038)R	-4.4374	1	229130
cell projection	KHN86009.1	101	S	Protein phosphatase inhibitor 2 [Toxocara canis] GN=Ppp1r2	Ppp1r2									1	0.00195398	75.969	2	RVS(1)LVGAVDPVK	0.11382	1	1649500	1	1.10475e-05	111.03	2	RVS(1)LVGAVDPVK	1.6387	1	1705900
cell projection	KHN82454.1	66	S	cAMP-dependent protein kinase regulatory subunit [Toxocara canis] GN=kin-2	kin-2	1	2.12876e-19	94.838	2	LGVS(1)AEVPDENEAANYDK	-2.7699	2	963780	0.99944	0.000497031	43.271	2	RLGVS(0.999)AEVPDENEAANY(0.001)DK	1.1513	1	369110	0.999905	0.000129799	40.638	2	RLGVS(1)AEVPDENEAANYDK	-1.7348	1	425270
cell projection	KHN83498.1	112	Y	Cadherin-related hmr-1 [Toxocara canis] GN=hmr-1	hmr-1	1	0.00515328	57.032	2	FNNLADIY(1)GK	-1.8861	1	103480	1	0.00517238	103.8	2	FNNLADIY(1)GK	-2.9578	1	84250	1	0.00753458	90.761	2	FNNLADIY(1)GK	-0.84371	1	87625
cell projection	KHN73458.1	77	S	Ras-related protein Rab-7a [Toxocara canis] GN=RAB7A	RAB7A	1	1.02146e-10	101.64	2	FQS(1)LGVAFYR	-1.4015	1	44672	1	0.00586366	72.846	2	FQS(1)LGVAFYR	-2.1881	1	43151	1	9.09337e-06	124.06	2	FQS(1)LGVAFYR	-2.3055	1	38988
cell projection	KHN88536.1	1364	S	Talin-1 [Toxocara canis] GN=TLN1	TLN1	0.996194	0.0101028	56.938	2	VS(0.996)ET(0.004)AAPVDLR	0.37423	1	54273
cell projection	KHN75624.1	282	S	Myeloid leukemia factor [Toxocara canis] GN=Mlf	Mlf	1	2.28463e-262	293.43	2	EIS(1)EEEAEMSVPK	0.41297	3	4889800	1	0	326.64	2	EIS(1)EEEAEMSVPK	-2.5598	3	5019600	1	1.12697e-252	314.39	2	EIS(1)EEEAEMSVPK	-4.6278	2	5176700
cell projection	KHN82747.1	1038	S	KN motif and ankyrin repeat domain-containing protein 1 [Toxocara canis] GN=KANK1	KANK1	1	2.5527e-14	87.232	2	YNPGEAQAQS(1)PDEEAEVADR	-4.5885	1	277150	1	6.9091e-11	72.891	2	YNPGEAQAQS(1)PDEEAEVADR	-4.857	1	481390	1	3.23455e-21	126.04	2	YNPGEAQAQS(1)PDEEAEVADR	-5.9644	2	567040
cell projection	KHN81197.1	134	S	Calcium/calmodulin-dependent protein kinase type II [Toxocara canis] GN=unc-43	unc-43	0.955381	1.48651e-33	168.69	2	ES(0.045)S(0.955)ESSQTIDEQDGDK	-0.56541	1	214970	0.956884	3.28442e-105	188.85	2	ES(0.043)S(0.957)ESSQTIDEQDGDK	-1.8411	1	304290
cell projection	KHN88536.1	208	T	Talin-1 [Toxocara canis] GN=TLN1	TLN1	1	5.04127e-05	99.909	2	EQSVGDDET(1)LILR	15.261	1	91994									0.999482	0.0174864	60.324	2	EQS(0.001)VGDDET(0.999)LILR	2.2695	1	162100
cell projection	KHN72841.1	154	S	Syntaxin-6 [Toxocara canis] GN=Stx6	Stx6	0.999985	1.42892e-06	141.44	2	LSDS(1)PTSSER	2.0787	1	489300	0.995834	0.00021577	121.96	2	LSDS(0.996)PT(0.002)S(0.002)SER	1.274	2	584540	0.99189	0.000948908	74.524	2	LS(0.001)DS(0.992)PT(0.005)S(0.002)S(0.001)ER	0.4166	1	462280
cell projection	KHN75612.1	1067	S	Dynamin [Toxocara canis] GN=dyn-1	dyn-1	0.982943	0.0204215	47.361	2	S(0.017)NGPS(0.983)PVPR	-1.6251	1	40881	0.994217	0.0249937	40.861	2	S(0.006)NGPS(0.994)PVPR	-1.6631	1	42819	0.999901	0.0261651	65.879	2	SNGPS(1)PVPR	0.24328	1	43716
cell projection	KHN88613.1	163	Y	Nucleoside diphosphate kinase [Toxocara canis] GN=NDK	NDK	0.996603	0.00321333	60.892	2	GDY(0.997)S(0.003)IQTGR	-1.4217	1	64746	0.998335	0.00458319	86.205	2	GDY(0.998)S(0.002)IQTGR	-1.7541	1	71479
cell projection	KHN88613.1	149	T	Nucleoside diphosphate kinase [Toxocara canis] GN=NDK	NDK	1	3.58865e-73	193.26	2	LMLGAT(1)NPLASNPGTIR	2.372	2	916020	1	4.76433e-66	173.63	2	LMLGAT(1)NPLASNPGTIR	0.027347	2	1040700	1	6.78596e-106	209.08	2	LMLGAT(1)NPLASNPGTIR	0.18543	2	1086000
cell projection	KHN88613.1	180	S	Nucleoside diphosphate kinase [Toxocara canis] GN=NDK	NDK	1	2.21439e-14	171.03	3	NIVHGSDSLES(1)AKR	-2.2941	3	588920	0.999999	1.28655e-18	151.18	3	NIVHGSDSLES(1)AKR	-3.2509	4	685500	0.999996	1.94436e-12	151.18	3	NIVHGSDSLES(1)AKR	-1.252	3	574590
cell projection	KHN88613.1	177	S	Nucleoside diphosphate kinase [Toxocara canis] GN=NDK	NDK	0.992737	9.64266e-14	142.73	2	NIVHGS(0.006)DS(0.993)LES(0.001)AK	-1.8773	1	822990	0.869531	2.27372e-05	91.1	2	NIVHGS(0.129)DS(0.87)LES(0.001)AK	-0.51022	1	778730	0.9822	0.000151902	144.72	2	NIVHGS(0.017)DS(0.982)LES(0.001)AK	0.27012	1	809020
cell projection	KHN88613.1	175	S	Nucleoside diphosphate kinase [Toxocara canis] GN=NDK	NDK	0.982277	6.94249e-20	141.36	2	NIVHGS(0.982)DS(0.018)LESAK	-3.1649	1	764370	0.979823	0.000197358	106.79	2	NIVHGS(0.98)DS(0.02)LESAK	-4.3152	1	791110	0.982619	0.000153128	136.39	2	NIVHGS(0.983)DS(0.017)LESAK	-2.9489	1	780120
cell projection	KHN81197.1	139	T	Calcium/calmodulin-dependent protein kinase type II [Toxocara canis] GN=unc-43	unc-43	0.990095	1.21194e-07	108.6	2	ESSES(0.001)S(0.009)QT(0.99)IDEQDGDK	-2.1095	1	102420	0.991562	1.97953e-15	145.18	2	ESSES(0.001)S(0.007)QT(0.992)IDEQDGDK	-3.1278	1	87685
cell projection	KHN77552.1	238	S	Stromal interaction molecule -like protein [Toxocara canis] GN=Stim	Stim	0.999986	1.292e-18	135.5	2	S(1)MESDFEDVQQK	1.7604	1	57698	0.991446	0.000576549	85.813	2	S(0.991)MES(0.009)DFEDVQQK	1.3003	1	54088	0.999997	3.19265e-06	119.43	2	S(1)MESDFEDVQQK	2.3465	1	64396
cell projection	KHN75372.1	97	S	SH3 domain-containing kinase-binding protein 1 [Toxocara canis] GN=SH3KBP1	SH3KBP1	0.919314	0.0128805	43.177	3	IVNRLS(0.919)KDLS(0.081)FGR	-2.7146	1	27942	0.999447	0.0214235	51.577	3	IVNRLS(0.999)KDLS(0.001)FGR	-1.2451	1	24544
cell projection	KHN85659.1	135	S	ADP-ribosylation factor 1 [Toxocara canis] GN=Tcan_14556	Tcan_14556									0.991991	0.00220983	68.42	2	QDLPNAMS(0.992)AAELT(0.008)DK	4.9998	1	37362
cell projection	KHN78062.1	42	S	Ras-related protein Rab-11A [Toxocara canis] GN=RAB11A	RAB11A																	0.856988	0.00953276	73.655	2	S(0.857)T(0.143)IGVEFATR	-1.3277	1	47754
cell projection	KHN88613.1	154	S	Nucleoside diphosphate kinase [Toxocara canis] GN=NDK	NDK	0.951923	3.27268e-06	82.87	2	LMLGATNPLAS(0.952)NPGT(0.048)IR	0.40812	2	113560									0.989776	0.000870957	60.14	2	LMLGAT(0.003)NPLAS(0.99)NPGT(0.007)IR	-1.1391	1	117300
cell projection	KHN82474.1	51	S	Charged multivesicular body protein 4b [Toxocara canis] GN=chmp4b	chmp4b	1	0.00794943	113.86	2	KIEAEVAS(1)AR	2.2132	2	279120	1	0.0262548	88.42	2	KIEAEVAS(1)AR	0.90552	1	300400	1	1.10253e-35	187.47	2	KIEAEVAS(1)AR	3.0179	1	303800
cell projection	KHN83811.1	199	S	Sorting nexin-2 [Toxocara canis] GN=Snx2	Snx2	0.855513	0.00460804	58.794	2	ANS(0.856)T(0.144)AALSGAGVK	1.4013	1	86754	0.902221	0.0248416	56.473	2	ANS(0.902)T(0.098)AALSGAGVK	-1.5645	1	99832
cell projection	KHN87757.1	1027	S	Kinesin heavy chain [Toxocara canis] GN=unc-116	unc-116									0.91988	0.00147616	96.183	2	TPTGTEPNEDEYLS(0.08)S(0.92)PAQK	-1.4617	1	73816	0.866383	3.59556e-20	104.3	2	TPTGTEPNEDEYLS(0.134)S(0.866)PAQK	-2.0295	1	115720
cell projection	KHN83929.1	27	S	Ras GTPase-activating-like protein IQGAP2 [Toxocara canis] GN=IQGAP2	IQGAP2	0.999945	7.21756e-11	166.71	2	CLDNIS(1)ITSK	-1.6857	1	712460	0.999976	0.00190656	152.23	2	CLDNIS(1)ITSK	-4.1487	1	724170	0.998856	0.00162288	110.58	2	CLDNIS(0.999)IT(0.001)SK	-2.8569	1	740280
cell projection	KHN83840.1	496	S	Late embryogenesis abundant protein 76 [Toxocara canis] GN=Tcan_09539	Tcan_09539	0.777013	1.35551e-74	212.93	2	GS(0.777)S(0.223)PDEHTFDR	2.4411	2	2721800
cell projection	KHN75372.1	252	S	SH3 domain-containing kinase-binding protein 1 [Toxocara canis] GN=SH3KBP1	SH3KBP1	0.997888	7.32944e-213	242.35	3	VLFT(0.002)Y(0.001)S(0.998)PAHEDELALR	-1.0857	2	2681800	0.999255	1.24516e-142	223.26	2	VLFT(0.001)YS(0.999)PAHEDELALR	3.7025	2	2964600	0.993939	1.10182e-118	220.49	3	VLFT(0.003)Y(0.003)S(0.994)PAHEDELALR	-1.406	2	2984500
cell projection	KHN74156.1	810	S	Protein bicaudal D -like protein 1 [Toxocara canis] GN=Bicd1	Bicd1																	0.773948	0.000148239	43.727	3	AS(0.057)GRPGS(0.774)GS(0.167)DGS(0.003)GQLHR	0.50162	1	101880
cell projection	KHN81661.1	1584	T	Sodium leak channel non-selective protein, partial [Toxocara canis] GN=NALCN	NALCN									0.993552	0.00922432	83.358	2	RMRT(0.994)PS(0.006)QK	1.8442	2	10931000
cell projection	KHN78727.1	54	T	Multiple epidermal growth factor-like domains protein 10 [Toxocara canis] GN=MEGF10	MEGF10	0.9667	3.1023e-05	94.865	2	YVQSVPFRT(0.967)T(0.033)VWCADITK	2.8927	1	338910
cell projection	KHN81473.1	43	S	6-phosphofructokinase [Toxocara canis] GN=PFK	PFK	0.99971	1.31234e-34	200.76	2	SDS(1)IVPTAGK	-0.51483	2	12287000	0.991702	0.00106895	145.95	2	S(0.008)DS(0.992)IVPTAGK	-0.93868	4	13713000	0.999208	0.00535364	151.66	2	S(0.001)DS(0.999)IVPTAGK	-0.88159	2	13203000
cell projection	KHN81473.1	719	S	6-phosphofructokinase [Toxocara canis] GN=PFK	PFK	0.994959	2.09115e-12	95.052	3	TNVLGHAQQGGS(0.995)PT(0.005)PFDR	-2.3287	2	268120	0.976725	8.30791e-12	89.684	2	TNVLGHAQQGGS(0.977)PT(0.023)PFDR	-0.16709	1	224260	0.930583	9.89727e-13	130.54	2	TNVLGHAQQGGS(0.931)PT(0.069)PFDR	-2.2645	2	299630
cell projection	KHN81473.1	351	S	6-phosphofructokinase [Toxocara canis] GN=PFK	PFK									0.998398	0.0182182	50.09	2	GGS(0.998)PS(0.002)AFDR	-1.4907	1	335230
cell projection	KHN84072.1	589	T	cAMP-dependent protein kinase catalytic subunit [Toxocara canis] GN=kin-1	kin-1	0.99994	8.26201e-134	163.8	2	TWT(1)LCGTPEYLAPEIILSK	-1.2052	2	2219600	0.999735	3.05403e-88	213.56	2	TWT(1)LCGTPEYLAPEIILSK	-0.20049	2	1767700	0.999658	1.03777e-132	166.29	2	TWT(1)LCGTPEYLAPEIILSK	-2.6203	2	1379400
cell projection	KHN84072.1	780	S	cAMP-dependent protein kinase catalytic subunit [Toxocara canis] GN=kin-1	kin-1									0.8116	4.97193e-05	51.399	2	GPGDASNFDDY(0.004)EEEPLRIS(0.812)GT(0.184)EK	-1.1712	1	258480
cell projection	KHN86580.1	66	T	Spectrin beta chain, non-erythrocytic 1 [Toxocara canis] GN=SPTBN1	SPTBN1	0.999998	5.78813e-15	139.61	3	MKT(1)WEDYGSIDMHGHLDR	-2.2208	10	2632200	1	2.74148e-66	172.73	3	MKT(1)WEDYGSIDMHGHLDR	0.47079	7	2219200	1	2.62694e-24	168.43	3	MKT(1)WEDYGSIDMHGHLDR	-1.0324	8	2565600
cell projection	KHN83579.1	548	Y	hypothetical protein Tcan_18773 [Toxocara canis] GN=Tcan_18773	Tcan_18773									0.9972	0.00114547	98.009	2	EDLDFS(0.003)Y(0.997)R	-2.3926	1	121730	0.976953	8.80573e-05	121.31	2	EDLDFS(0.023)Y(0.977)R	-2.1027	1	152400
cell projection	KHN86580.1	72	S	Spectrin beta chain, non-erythrocytic 1 [Toxocara canis] GN=SPTBN1	SPTBN1																	0.959547	3.90659e-06	42.888	3	TWEDY(0.04)GS(0.96)IDMHGHLDR	-2.9097	1	23402
cell projection	KHN74156.1	124	S	Protein bicaudal D -like protein 1 [Toxocara canis] GN=Bicd1	Bicd1									0.886504	0.000911981	59.997	3	S(0.113)EIDHEES(0.887)LLEETMNR	-2.3136	1	15973	0.968137	6.60383e-05	59.997	3	S(0.032)EIDHEES(0.968)LLEETMNR	-3.8022	1	12546
cell projection	KHN71449.1	24	S	hypothetical protein Tcan_02258 [Toxocara canis] GN=Tcan_02258	Tcan_02258																	1	0.00376449	53.363	3	VHAVS(1)PMHLHEGR	-0.96737	1	32119
cell projection	KHN78533.1	163	S	Ras-related protein Rab-35 [Toxocara canis] GN=Rab35	Rab35																	1	0.00168464	90.376	2	LRS(1)PQPAAGDK	-1.7701	1	413260
cell projection	KHN83519.1	231	Y	Glycogen synthase kinase-3 beta [Toxocara canis] GN=GSK3B	GSK3B	0.93651	7.63472e-05	134.2	2	GEPNVS(0.063)Y(0.937)ICSR	-0.041266	1	6240700	0.931689	0.00320464	115.04	2	GEPNVS(0.068)Y(0.932)ICSR	1.1369	1	6002000	0.94165	3.60357e-06	160.98	2	GEPNVS(0.058)Y(0.942)ICSR	-1.4557	2	5935700
cell projection	KHN76906.1	167	S	Cytoplasmic dynein 1 intermediate chain 1 [Toxocara canis] GN=DYNC1I1	DYNC1I1	0.998674	2.67092e-61	209.84	2	HLDINFDES(0.999)PT(0.001)R	-1.4741	3	5212100	0.999909	7.01124e-114	257.55	2	HLDINFDES(1)PTR	0.43522	3	4601800	0.999687	1.00856e-111	239.37	2	HLDINFDES(1)PTR	-0.16892	1	5171500
cell projection	KHN76283.1	415	S	Ena/VASP-like protein [Toxocara canis] GN=EVL	EVL	0.952751	0.00496521	69.224	2	APS(0.953)GS(0.046)S(0.001)ISSQEEPR	0.29785	1	87742
cell projection	KHN81197.1	157	T	Calcium/calmodulin-dependent protein kinase type II [Toxocara canis] GN=unc-43	unc-43	1	0.0226181	111.98	2	TLNHENT(1)VVR	0.83638	1	140910									1	0.0298686	79.235	2	TLNHENT(1)VVR	0.77516	1	191470
cell projection	KHN86896.1	104	S	Far upstream element-binding protein 1, partial [Toxocara canis] GN=Fubp1	Fubp1	0.995311	0.0233684	49.967	2	VQMS(0.995)PES(0.005)DGNNMR	-0.54368	1	53527	0.995705	0.00410348	62.494	2	VQMS(0.996)PES(0.004)DGNNMR	3.0462	1	48214
cell projection	KHN88695.1	446	S	Serine/threonine-protein phosphatase 2B catalytic subunit 2 [Toxocara canis] GN=Pp2B-14D	Pp2B-14D									1	0.0232547	51.531	2	IQS(1)FDEAK	1.8543	1	27160
cellular component organization or biogenesis	KHN88332.1	100	S	Chaperonin -like protein Hsp-60, mitochondrial [Toxocara canis] GN=hsp-60	hsp-60	1	2.01781e-18	122.66	2	NVVIEQAWGS(1)PK	-2.3437	1	91835	1	0.000255628	114.5	2	NVVIEQAWGS(1)PK	1.6485	1	104990	1	0.0180271	61.503	2	NVVIEQAWGS(1)PK	0.1901	1	128190
cellular component organization or biogenesis	KHN83929.1	27	S	Ras GTPase-activating-like protein IQGAP2 [Toxocara canis] GN=IQGAP2	IQGAP2	0.999945	7.21756e-11	166.71	2	CLDNIS(1)ITSK	-1.6857	1	712460	0.999976	0.00190656	152.23	2	CLDNIS(1)ITSK	-4.1487	1	724170	0.998856	0.00162288	110.58	2	CLDNIS(0.999)IT(0.001)SK	-2.8569	1	740280
cellular component organization or biogenesis	KHN88997.1	341	S	SHC-transforming protein 1 [Toxocara canis] GN=SHC1	SHC1	0.999705	0.000549222	76.494	4	KQS(1)QVFETIVQLIEHHR	5.0874	1	34847	0.999978	0.00149907	84.144	4	KQS(1)QVFETIVQLIEHHR	4.6269	1	37866	0.999987	3.52893e-12	85.443	4	KQS(1)QVFETIVQLIEHHR	1.9323	1	42571
cellular component organization or biogenesis	KHN88781.1	188	Y	Mitogen-activated protein kinase mpk-1 [Toxocara canis] GN=mpk-1	mpk-1	0.984144	1.25558e-56	199.04	3	VTDPGHDHTGFLTEY(0.984)VAT(0.016)R	-5.2122	1	399580	0.943901	4.24238e-27	97.268	3	VTDPGHDHTGFLT(0.051)EY(0.944)VAT(0.005)R	-5.0845	1	410130	0.921261	7.56478e-19	100.56	3	VTDPGHDHTGFLT(0.009)EY(0.921)VAT(0.07)R	-2.0332	1	429040
cellular component organization or biogenesis	KHN81197.1	134	S	Calcium/calmodulin-dependent protein kinase type II [Toxocara canis] GN=unc-43	unc-43	0.955381	1.48651e-33	168.69	2	ES(0.045)S(0.955)ESSQTIDEQDGDK	-0.56541	1	214970	0.956884	3.28442e-105	188.85	2	ES(0.043)S(0.957)ESSQTIDEQDGDK	-1.8411	1	304290
cellular component organization or biogenesis	KHN81197.1	139	T	Calcium/calmodulin-dependent protein kinase type II [Toxocara canis] GN=unc-43	unc-43	0.990095	1.21194e-07	108.6	2	ESSES(0.001)S(0.009)QT(0.99)IDEQDGDK	-2.1095	1	102420	0.991562	1.97953e-15	145.18	2	ESSES(0.001)S(0.007)QT(0.992)IDEQDGDK	-3.1278	1	87685
cellular component organization or biogenesis	KHN81473.1	43	S	6-phosphofructokinase [Toxocara canis] GN=PFK	PFK	0.99971	1.31234e-34	200.76	2	SDS(1)IVPTAGK	-0.51483	2	12287000	0.991702	0.00106895	145.95	2	S(0.008)DS(0.992)IVPTAGK	-0.93868	4	13713000	0.999208	0.00535364	151.66	2	S(0.001)DS(0.999)IVPTAGK	-0.88159	2	13203000
cellular component organization or biogenesis	KHN79374.1	235	S	WD repeat domain phosphoinositide-interacting protein 3 [Toxocara canis] GN=WDR45B	WDR45B																	0.999997	4.84428e-06	63.947	2	KLS(1)LPGEVSFSR	-2.967	1	309030
cellular component organization or biogenesis	KHN81197.1	157	T	Calcium/calmodulin-dependent protein kinase type II [Toxocara canis] GN=unc-43	unc-43	1	0.0226181	111.98	2	TLNHENT(1)VVR	0.83638	1	140910									1	0.0298686	79.235	2	TLNHENT(1)VVR	0.77516	1	191470
cellular component organization or biogenesis	KHN70710.1	395	S	Voltage-dependent L-type calcium channel subunit beta-2 [Toxocara canis] GN=CACNB2	CACNB2	1	0.0200555	93.772	2	ATHPPVKS(1)PPR	-2.7563	1	475140									1	0.000208337	93.649	2	ATHPPVKS(1)PPR	-3.7656	1	318310
cellular component organization or biogenesis	KHN81473.1	719	S	6-phosphofructokinase [Toxocara canis] GN=PFK	PFK	0.994959	2.09115e-12	95.052	3	TNVLGHAQQGGS(0.995)PT(0.005)PFDR	-2.3287	2	268120	0.976725	8.30791e-12	89.684	2	TNVLGHAQQGGS(0.977)PT(0.023)PFDR	-0.16709	1	224260	0.930583	9.89727e-13	130.54	2	TNVLGHAQQGGS(0.931)PT(0.069)PFDR	-2.2645	2	299630
cellular component organization or biogenesis	KHN81473.1	351	S	6-phosphofructokinase [Toxocara canis] GN=PFK	PFK									0.998398	0.0182182	50.09	2	GGS(0.998)PS(0.002)AFDR	-1.4907	1	335230
cellular component organization or biogenesis	KHN86366.1	63	S	ATP-dependent RNA helicase DDX3Y [Toxocara canis] GN=Ddx3y	Ddx3y	0.999846	0.0186081	67.881	2	SWS(1)QQGPR	-2.6271	1	49793	0.998615	0.0270836	60.709	2	S(0.001)WS(0.999)QQGPR	0.18931	1	48044	0.999981	0.00312473	99.855	2	SWS(1)QQGPR	-0.58951	1	48185
cellular component organization or biogenesis	KHN76665.1	10	S	Paramyosin [Toxocara canis] GN=Tcan_14933	Tcan_14933																	0.883736	1.1274e-05	135.63	2	S(0.116)PS(0.884)AALYK	1.2377	2	91921000
cellular component organization or biogenesis	KHN88616.1	96	S	ATP-dependent zinc metalloprotease YME1 -like protein, partial [Toxocara canis] GN=ymel-1	ymel-1									1	0.0287537	42.229	2	EELS(1)S(1)ILK	4.7092	1	18565
cellular component organization or biogenesis	KHN88530.1	40	S	Ras-related protein Rab-11A [Toxocara canis] GN=RAB11A	RAB11A									0.821797	0.0269135	48.701	2	S(0.822)T(0.178)IGVEFATR	0.54774	1	47617
cellular component organization or biogenesis	KHN86244.1	308	S	Tyrosine-protein phosphatase non-receptor type 2 [Toxocara canis] GN=PTPN2	PTPN2									0.999194	0.020044	43.613	2	S(0.001)IES(0.999)S(1)KS(1)IDRR	-5.1294	1	760840
cellular component organization or biogenesis	KHN86244.1	309	S	Tyrosine-protein phosphatase non-receptor type 2 [Toxocara canis] GN=PTPN2	PTPN2									0.999886	0.020044	43.613	2	S(0.001)IES(0.999)S(1)KS(1)IDRR	-5.1294	1	760840
cellular component organization or biogenesis	KHN86244.1	311	S	Tyrosine-protein phosphatase non-receptor type 2 [Toxocara canis] GN=PTPN2	PTPN2									0.999886	0.020044	43.613	2	S(0.001)IES(0.999)S(1)KS(1)IDRR	-5.1294	1	760840
cellular component organization or biogenesis	KHN74434.1	85	S	Calponin homology domain-containing protein [Toxocara canis] GN=Tcan_15002	Tcan_15002									0.917198	3.05505e-05	62.398	2	STEALS(0.002)APPLS(0.379)RS(0.701)S(0.917)PILVER	0.21765	3	524880
cellular component organization or biogenesis	KHN77790.1	288	S	Proteasome subunit beta type-7 [Toxocara canis] GN=PSMB7	PSMB7									0.975589	0.00128314	67.548	2	YDIIES(0.024)MDVS(0.976)H	0.74656	2	153100	0.999998	2.1683e-12	151.66	2	YDIIESMDVS(1)H	-2.2768	2	171920
cellular component organization or biogenesis	KHN74162.1	84	S	Vacuolar protein sorting-associated protein 4B [Toxocara canis] GN=Vps4b	Vps4b	0.989221	0.000157163	63.355	2	SDPSVIVHDLLT(0.011)PCS(0.989)PGDR	1.4668	1	23520	0.868757	0.00222539	40.83	3	SDPSVIVHDLLT(0.131)PCS(0.869)PGDR	1.8152	1	9034.4
cellular component organization or biogenesis	KHN81192.1	295	T	Calcium/calmodulin-dependent protein kinase type II [Toxocara canis] GN=unc-43	unc-43									1	0.00306404	90.306	2	QDT(1)VDCLKK	-2.9962	1	161270
cellular component organization or biogenesis	KHN74434.1	82	S	Calponin homology domain-containing protein [Toxocara canis] GN=Tcan_15002	Tcan_15002									0.999989	3.05505e-05	91.032	2	STEALSAPPLS(1)R	-1.7543	3	256740	0.958205	6.7277e-07	65.173	2	STEALS(0.042)APPLS(0.958)R	-1.9002	3	769750
cellular component organization or biogenesis	KHN81192.1	288	S	Calcium/calmodulin-dependent protein kinase type II [Toxocara canis] GN=unc-43	unc-43																	1	0.0268051	93.467	2	VAS(1)VMHR	-4.2885	1	279500
cellular component organization or biogenesis	KHN86566.1	185	Y	Mitogen-activated protein kinase pmk-1 [Toxocara canis] GN=pmk-1	pmk-1	0.897156	0.00315038	66.953	2	QTDNEMT(0.035)GY(0.897)VAT(0.068)R	-2.8809	1	427590	0.9054	2.57191e-05	108.24	2	QTDNEMT(0.071)GY(0.905)VAT(0.024)R	0.020858	1	396520	0.99874	2.16209e-29	201.66	2	QTDNEMTGY(0.999)VAT(0.001)R	3.692	2	1253900
cellular component organization or biogenesis	KHN77145.1	629	S	hypothetical protein Tcan_07001 [Toxocara canis] GN=Tcan_07001	Tcan_07001	0.999996	1.67078e-13	157.67	2	YAS(1)LPTLDASDAR	-1.2968	1	2493800	0.99994	1.69508e-07	141.87	2	YAS(1)LPTLDASDAR	3.1354	1	2427700	0.999999	2.82413e-15	160.07	2	YAS(1)LPTLDASDAR	0.11775	1	2281400
cellular component organization or biogenesis	KHN77145.1	627	Y	hypothetical protein Tcan_07001 [Toxocara canis] GN=Tcan_07001	Tcan_07001	0.999835	0.00050348	83.775	2	Y(1)ASLPTLDASDAR	0.34316	1	57365	0.999365	0.0066401	68.49	2	Y(0.999)AS(0.001)LPTLDASDAR	1.5736	1	57757	0.999422	0.000172219	72.922	2	Y(0.999)AS(0.001)LPTLDASDAR	0.46054	1	62161
cellular component organization or biogenesis	KHN77145.1	508	S	hypothetical protein Tcan_07001 [Toxocara canis] GN=Tcan_07001	Tcan_07001									0.801884	0.00322029	44.584	2	IS(0.802)NDT(0.17)S(0.028)VNSTIPQQDR	-3.5935	1	199300	0.973961	3.63833e-09	104.47	2	IS(0.974)NDT(0.023)S(0.004)VNSTIPQQDR	-4.4186	1	196910
cellular component organization or biogenesis	KHN76633.1	565	Y	Moesin/ezrin/radixin -like protein 1 [Toxocara canis] GN=Moe	Moe	0.97867	0.00555776	55.782	2	DAQQVT(0.021)EY(0.979)DLLHMENK	2.5793	1	124640	0.992805	0.00563261	47.915	2	DAQQVT(0.007)EY(0.993)DLLHMENK	3.9173	1	110970	0.831175	2.01439e-05	76.563	2	DAQQVT(0.169)EY(0.831)DLLHMENK	2.8652	1	123850
cellular component organization or biogenesis	KHN78052.1	151	S	PDZ and LIM domain protein Zasp [Toxocara canis] GN=Zasp52	Zasp52	0.999839	7.0956e-14	96.78	2	IWKPS(1)ITENTEYNR	-0.011015	1	746780									0.973509	3.85417e-24	97.268	2	IWKPS(0.974)IT(0.026)ENTEYNR	1.0425	2	796670
cellular component organization or biogenesis	KHN78052.1	423	S	PDZ and LIM domain protein Zasp [Toxocara canis] GN=Zasp52	Zasp52	0.99845	8.50164e-12	155.34	2	RPLS(0.001)IS(0.998)PT(0.001)PWK	1.7098	2	5015200	0.982086	0.00560933	137.4	2	RPLS(0.001)IS(0.982)PT(0.017)PWK	1.3536	2	5006300	0.999018	0.000359118	155.57	2	RPLS(0.001)IS(0.999)PTPWK	1.5129	2	4572900
cellular component organization or biogenesis	KHN79149.1	1214	Y	Neuroglian [Toxocara canis] GN=Nrg	Nrg																	0.997821	0.0272159	45.183	2	FTEDGS(0.002)FIGQY(0.998)VPNK	1.4037	1	39292
cellular component organization or biogenesis	KHN73843.1	671	S	Golgi-specific brefeldin A-resistance guanine nucleotide exchange factor 1 [Toxocara canis] GN=GBF1	GBF1									0.953785	0.0302926	41.824	2	GYT(0.046)S(0.954)DDPQR	-1.0647	1	74512	0.861802	0.0266467	43.306	2	GY(0.001)T(0.137)S(0.862)DDPQR	-1.7007	1	78222
cellular component organization or biogenesis	KHN79149.1	1232	S	Neuroglian [Toxocara canis] GN=Nrg	Nrg	0.824314	0.000296485	61.319	2	TLVS(0.002)S(0.018)S(0.007)GDKPDKDS(0.824)AS(0.127)T(0.021)FV	-1.7084	1	2379400	0.998725	9.1533e-120	233.37	2	TLVSSSGDKPDKDS(0.999)AS(0.001)TFV	-1.4705	1	2681200	0.999919	3.23367e-152	249.72	2	TLVSSSGDKPDKDS(1)ASTFV	-0.45477	1	2824300
cellular component organization or biogenesis	KHN74434.1	77	S	Calponin homology domain-containing protein [Toxocara canis] GN=Tcan_15002	Tcan_15002									0.9998	0.000267711	102.26	2	STEALS(1)APPLSR	-4.3334	1	59210	0.99925	4.13749e-05	66.485	2	STEALS(0.999)APPLS(0.001)R	-3.3252	1	63693
cellular component organization or biogenesis	KHN74434.1	889	S	Calponin homology domain-containing protein [Toxocara canis] GN=Tcan_15002	Tcan_15002									0.875548	0.00176272	97.268	2	S(0.124)KS(0.876)ADYLMDSK	2.1507	2	947790
cellular component organization or biogenesis	KHN76665.1	87	T	Paramyosin [Toxocara canis] GN=Tcan_14933	Tcan_14933									0.779158	0.0118813	78.75	2	LEDAEGT(0.095)T(0.779)DS(0.126)QIEANR	-1.0719	1	155390	0.911961	1.89867e-11	104.15	2	LEDAEGT(0.064)T(0.912)DS(0.024)QIEANR	-2.4548	1	185730
cellular component organization or biogenesis	KHN76665.1	89	S	Paramyosin [Toxocara canis] GN=Tcan_14933	Tcan_14933									0.975996	1.64969e-105	240.17	2	LEDAEGTT(0.024)DS(0.976)QIEANR	-1.417	1	866350	0.999972	7.63918e-261	291.17	2	LEDAEGTTDS(1)QIEANR	-2.5461	1	904670
cellular component organization or biogenesis	KHN76665.1	709	S	Paramyosin [Toxocara canis] GN=Tcan_14933	Tcan_14933									1	0.00165695	59.625	3	AVEQLHEEQEHS(1)MK	-6.6566	1	18616
cellular component organization or biogenesis	KHN76665.1	238	Y	Paramyosin [Toxocara canis] GN=Tcan_14933	Tcan_14933	1	0.00133283	57.888	2	Y(1)QLAQQLEEAR	-2.2814	1	122060	1	2.12973e-40	178.94	2	Y(1)QLAQQLEEAR	-3.8974	1	104790	1	0.00207143	111.61	2	Y(1)QLAQQLEEAR	-3.595	1	119640
cellular component organization or biogenesis	KHN76665.1	301	T	Paramyosin [Toxocara canis] GN=Tcan_14933	Tcan_14933	0.951312	0.00383947	95.345	2	LALANT(0.049)EIT(0.951)QWK	-0.78863	1	58968	0.945118	0.0260884	72.031	2	LALANT(0.055)EIT(0.945)QWK	0.86474	1	33855	0.996589	4.0536e-06	99.668	2	LALANT(0.003)EIT(0.997)QWK	0.66295	1	32250
cellular component organization or biogenesis	KHN76665.1	8	S	Paramyosin [Toxocara canis] GN=Tcan_14933	Tcan_14933	0.995662	3.7648e-17	179.36	2	S(0.996)PS(0.004)AALYK	-4.8546	4	6704600	0.982606	4.28833e-07	136.39	2	SGSLYRS(0.983)PS(0.017)AALYK	-1.0019	3	1734500
cellular component organization or biogenesis	KHN76665.1	820	S	Paramyosin [Toxocara canis] GN=Tcan_14933	Tcan_14933	0.996043	2.88856e-06	117.03	2	QLGEAES(0.996)LT(0.004)MANIQR	-2.5142	1	139660	0.87098	0.00203186	88.421	2	QLGEAES(0.871)LT(0.129)MANIQR	3.1609	2	423660	0.992864	1.03943e-07	140.3	2	QLGEAES(0.993)LT(0.007)MANIQR	2.6727	2	475390
cellular component organization or biogenesis	KHN76665.1	54	S	Paramyosin [Toxocara canis] GN=Tcan_14933	Tcan_14933	1	1.06986e-24	128.41	2	LLQEDLDS(1)ERELR	3.8463	3	1027200	1	1.98621e-32	159.75	2	LLQEDLDS(1)ERELR	1.9394	2	1146800	1	1.14252e-11	161.23	2	LLQEDLDS(1)ERELR	2.6345	2	1416700
cellular component organization or biogenesis	KHN74434.1	586	S	Calponin homology domain-containing protein [Toxocara canis] GN=Tcan_15002	Tcan_15002									1	0.0230325	60	3	S(1)RDKLDQLAR	-0.36603	1	21557	1	0.0199827	50.116	3	S(1)RDKLDQLAR	4.0196	1	8510.4
cellular component organization or biogenesis	KHN76665.1	612	S	Paramyosin [Toxocara canis] GN=Tcan_14933	Tcan_14933	0.999949	0.000367626	116.28	2	KVS(1)ALSAELEECK	1.6391	1	478830									0.999881	0.000116362	110.09	2	KVS(1)ALSAELEECK	1.127	1	406560
cellular component organization or biogenesis	KHN76665.1	848	S	Paramyosin [Toxocara canis] GN=Tcan_14933	Tcan_14933	0.923938	0.00739803	67.887	2	ADQAES(0.924)S(0.076)LHLIR	0.88587	1	148330	0.939976	0.000417213	106.58	2	ADQAES(0.94)S(0.06)LHLIR	3.1128	1	152100
cellular component organization or biogenesis	KHN76665.1	355	S	Paramyosin [Toxocara canis] GN=Tcan_14933	Tcan_14933	1	1.25392e-06	100.6	2	LQS(1)EVEVLIVDLEK	-3.5819	2	88441	1	2.75785e-06	96.453	2	LQS(1)EVEVLIVDLEK	-3.3165	2	99150	1	5.0887e-10	85.421	2	LQS(1)EVEVLIVDLEK	-3.2717	2	75758
cellular component organization or biogenesis	KHN76665.1	274	S	Paramyosin [Toxocara canis] GN=Tcan_14933	Tcan_14933	0.999992	6.48519e-05	57.464	2	SQMQAQLHQVQLELDS(1)VR	-4.4707	2	75955
cellular component organization or biogenesis	KHN76665.1	70	S	Paramyosin [Toxocara canis] GN=Tcan_14933	Tcan_14933	0.999997	6.48885e-05	59.171	2	ADLS(1)VQLIALTDR	-0.63401	1	134560	1	0.000117189	95.001	2	ADLS(1)VQLIALTDR	-1.7289	1	101980
cellular component organization or biogenesis	KHN73462.1	279	S	Troponin T [Toxocara canis] GN=mup-2	mup-2	1	2.03493e-13	132.63	2	GLDPDEAAAS(1)PHPPK	2.017	1	1086400	1	1.26058e-20	143.25	2	GLDPDEAAAS(1)PHPPK	2.0125	2	2506400
cellular component organization or biogenesis	KHN74434.1	626	S	Calponin homology domain-containing protein [Toxocara canis] GN=Tcan_15002	Tcan_15002	0.965531	0.00459008	99.668	2	EMLT(0.034)S(0.966)RET(0.001)LEK	-1.1221	2	1184500	0.760319	0.00641135	58.338	2	EMLT(0.12)S(0.76)RET(0.12)LEK	0.66349	1	311470
cellular component organization or biogenesis	KHN74434.1	920	S	Calponin homology domain-containing protein [Toxocara canis] GN=Tcan_15002	Tcan_15002	0.999997	0.0014146	92.747	2	TPNIS(1)EHELR	2.2575	1	800350	0.999905	0.000807198	58.338	2	TPNIS(1)EHELR	0.99144	1	862460	0.999965	0.00888238	58.338	2	TPNIS(1)EHELR	-0.34476	1	892640
cellular component organization or biogenesis	KHN74434.1	916	T	Calponin homology domain-containing protein [Toxocara canis] GN=Tcan_15002	Tcan_15002	0.999909	0.0249417	72.311	3	FGEKT(1)PNISEHELR	-1.0138	1	80089	0.999412	0.0209522	60.734	3	FGEKT(0.999)PNIS(0.001)EHELR	-2.6931	1	77441
cellular component organization or biogenesis	KHN76665.1	849	S	Paramyosin [Toxocara canis] GN=Tcan_14933	Tcan_14933	0.998381	1.90651e-75	199.04	2	ADQAES(0.002)S(0.998)LHLIR	0.75243	1	1647100	0.887326	5.38438e-15	173.26	2	ADQAES(0.113)S(0.887)LHLIR	2.2075	1	1584700
cellular component organization or biogenesis	KHN78052.1	434	S	PDZ and LIM domain protein Zasp [Toxocara canis] GN=Zasp52	Zasp52	0.993608	0.00233448	99.276	2	TQSPIS(0.994)PS(0.006)NR	0.5651	1	465320	0.953571	0.00453267	89.382	2	TQSPIS(0.954)PS(0.046)NR	3.8605	1	966080	0.998669	0.00109657	103.76	2	TQSPIS(0.999)PS(0.001)NR	2.065	1	1134400
cellular component organization or biogenesis	KHN78052.1	431	S	PDZ and LIM domain protein Zasp [Toxocara canis] GN=Zasp52	Zasp52									0.97254	0.00588487	66.953	2	T(0.027)QS(0.973)PISPSNR	2.8223	1	450120
cellular component organization or biogenesis	KHN79149.1	1209	S	Neuroglian [Toxocara canis] GN=Nrg	Nrg	1	7.84724e-241	289.22	2	FTEDGS(1)FIGQYVPNK	2.5833	3	6680100	1	5.79119e-298	318.82	2	FTEDGS(1)FIGQYVPNK	2.0294	3	6707700	1	2.56397e-205	296.91	2	FTEDGS(1)FIGQYVPNK	-0.063273	3	6627200
cellular component organization or biogenesis	KHN83972.1	95	S	Sorting nexin-12 [Toxocara canis] GN=SNX12	SNX12	1	8.92454e-10	145.08	2	RYS(1)DFEWLR	-2.6112	1	1850400	0.999995	0.0238595	108.5	2	RYS(1)DFEWLR	-2.2712	1	1856700	1	0.000321302	142.51	2	RYS(1)DFEWLR	-1.8171	1	1823700
cellular component organization or biogenesis	KHN81616.1	49	S	Protein SET [Toxocara canis] GN=SET	SET																	1	0.00130056	62.327	2	ILEQIDQVQGEIDS(1)LNEK	4.9414	1	142030
cellular component organization or biogenesis	KHN72594.1	256	T	Glyceraldehyde-3-phosphate dehydrogenase [Toxocara canis] GN=G3PD	G3PD	0.989584	3.01388e-116	251.42	3	FGIVEGLMTTVHAT(0.003)T(0.008)AT(0.99)QK	-1.7488	8	13648000	0.998927	1.30424e-137	274.58	2	FGIVEGLMTTVHATT(0.001)AT(0.999)QK	-3.0262	11	26863000	0.994823	2.48435e-153	288.61	2	FGIVEGLMTTVHAT(0.001)T(0.005)AT(0.995)QK	-3.2453	8	12427000
cellular component organization or biogenesis	KHN72594.1	225	T	Glyceraldehyde-3-phosphate dehydrogenase [Toxocara canis] GN=G3PD	G3PD	0.985114	5.91809e-168	249.72	3	YDAANNHVISNASCT(0.985)T(0.015)NCLAPLAK	-3.8262	1	1504200	0.87632	3.71292e-114	200.89	3	YDAANNHVISNAS(0.001)CT(0.876)T(0.122)NCLAPLAK	-1.1708	2	1824100
cellular component organization or biogenesis	KHN87145.1	537	T	Tensin-3 [Toxocara canis] GN=TNS3	TNS3	0.999899	0.00648685	118.91	2	APT(1)PSFPVR	-3.6162	1	372290	0.999949	0.0153494	94.804	2	APT(1)PSFPVR	-3.3302	1	362080	0.999293	0.00017519	106.35	2	APT(0.999)PS(0.001)FPVR	-1.7038	1	375200
cellular component organization or biogenesis	KHN77672.1	98	T	ADP,ATP carrier protein [Toxocara canis] GN=sesB	sesB									0.998931	0.0219053	46.358	2	Y(0.001)FPT(0.999)QALNFAFK	-0.97765	1	19024
cellular component organization or biogenesis	KHN85536.1	100	S	Dynactin subunit 1 [Toxocara canis] GN=DCTN1	DCTN1	0.99994	0.0224323	85.813	2	GRFS(1)PAASPR	-1.5684	1	1821700
cellular component organization or biogenesis	KHN75779.1	80	T	Protein FAM73B [Toxocara canis] GN=fam73b	fam73b																	0.999131	0.0162804	94.804	2	TT(0.001)T(0.999)PSVSER	2.2288	1	118260
cellular component organization or biogenesis	KHN88613.1	154	S	Nucleoside diphosphate kinase [Toxocara canis] GN=NDK	NDK	0.951923	3.27268e-06	82.87	2	LMLGATNPLAS(0.952)NPGT(0.048)IR	0.40812	2	113560									0.989776	0.000870957	60.14	2	LMLGAT(0.003)NPLAS(0.99)NPGT(0.007)IR	-1.1391	1	117300
cellular component organization or biogenesis	KHN88357.1	85	S	Spectrin alpha chain [Toxocara canis] GN=alpha-Spec	alpha-Spec																	0.875279	0.00851355	50.641	3	LQTAS(0.062)EES(0.875)FRDPT(0.062)NLQAK	-3.0965	1	15506
cellular component organization or biogenesis	KHN88357.1	2083	S	Spectrin alpha chain [Toxocara canis] GN=alpha-Spec	alpha-Spec	0.96686	0.00354911	74.524	2	S(0.009)LS(0.967)T(0.024)AEEDFK	-2.5015	1	43198									0.752139	0.0118559	47.57	2	S(0.017)LS(0.752)T(0.231)AEEDFK	-3.9186	1	30810
cellular component organization or biogenesis	KHN88357.1	1793	S	Spectrin alpha chain [Toxocara canis] GN=alpha-Spec	alpha-Spec	1	0.00793291	76.563	2	MAALEES(1)WDQIR	1.1356	1	53384	1	9.39203e-05	86.729	2	MAALEES(1)WDQIR	1.6428	1	44999	1	0.00018025	100.69	2	MAALEES(1)WDQIR	1.9987	2	90648
cellular component organization or biogenesis	KHN88357.1	1492	S	Spectrin alpha chain [Toxocara canis] GN=alpha-Spec	alpha-Spec	0.992791	0.0136592	72.031	2	LGES(0.993)QT(0.007)LQQFSR	-2.5652	1	72643	0.984489	0.011278	53.363	2	LGES(0.984)QT(0.015)LQQFSR	0.05607	1	85880	0.999309	0.000187154	111.98	2	LGES(0.999)QT(0.001)LQQFSR	0.49411	1	82748
cellular component organization or biogenesis	KHN88357.1	2329	S	Spectrin alpha chain [Toxocara canis] GN=alpha-Spec	alpha-Spec	0.976022	0.00229283	59.625	2	ETENIQS(0.007)S(0.017)EEIES(0.976)AFR	3.2588	1	28463
cellular component organization or biogenesis	KHN88357.1	1176	S	Spectrin alpha chain [Toxocara canis] GN=alpha-Spec	alpha-Spec	1	3.45113e-12	144.38	2	EQQLGS(1)AHEVQR	-3.4888	1	268970	1	0.000450131	105.78	2	EQQLGS(1)AHEVQR	-1.3632	1	219540	1	0.000198309	128.28	2	EQQLGS(1)AHEVQR	-3.222	1	232260
cellular component organization or biogenesis	KHN86026.1	91	T	Lysine-specific demethylase rbr-2 [Toxocara canis] GN=rbr-2	rbr-2																	1	0.015672	52.201	3	LIFDT(1)EIT(1)NFWHLK	-4.8917	1	2754300
cellular component organization or biogenesis	KHN86026.1	94	T	Lysine-specific demethylase rbr-2 [Toxocara canis] GN=rbr-2	rbr-2																	1	0.015672	52.201	3	LIFDT(1)EIT(1)NFWHLK	-4.8917	1	2754300
cellular component organization or biogenesis	KHN73302.1	453	S	Palmitoyltransferase ZDHHC5 [Toxocara canis] GN=ZDHHC5	ZDHHC5	0.976442	0.0163061	54.556	2	IHES(0.001)LS(0.022)AHNVS(0.976)V	3.223	1	164320	0.983586	0.0285335	59.77	2	IHESLS(0.016)AHNVS(0.984)V	2.8148	1	159720
cellular component organization or biogenesis	KHN88357.1	1604	S	Spectrin alpha chain [Toxocara canis] GN=alpha-Spec	alpha-Spec									1	1.12773e-05	142.71	2	QKS(1)FMAAVK	1.8583	1	41641
cellular component organization or biogenesis	KHN88613.1	175	S	Nucleoside diphosphate kinase [Toxocara canis] GN=NDK	NDK	0.982277	6.94249e-20	141.36	2	NIVHGS(0.982)DS(0.018)LESAK	-3.1649	1	764370	0.979823	0.000197358	106.79	2	NIVHGS(0.98)DS(0.02)LESAK	-4.3152	1	791110	0.982619	0.000153128	136.39	2	NIVHGS(0.983)DS(0.017)LESAK	-2.9489	1	780120
cellular component organization or biogenesis	KHN88613.1	177	S	Nucleoside diphosphate kinase [Toxocara canis] GN=NDK	NDK	0.992737	9.64266e-14	142.73	2	NIVHGS(0.006)DS(0.993)LES(0.001)AK	-1.8773	1	822990	0.869531	2.27372e-05	91.1	2	NIVHGS(0.129)DS(0.87)LES(0.001)AK	-0.51022	1	778730	0.9822	0.000151902	144.72	2	NIVHGS(0.017)DS(0.982)LES(0.001)AK	0.27012	1	809020
cellular component organization or biogenesis	KHN88613.1	180	S	Nucleoside diphosphate kinase [Toxocara canis] GN=NDK	NDK	1	2.21439e-14	171.03	3	NIVHGSDSLES(1)AKR	-2.2941	3	588920	0.999999	1.28655e-18	151.18	3	NIVHGSDSLES(1)AKR	-3.2509	4	685500	0.999996	1.94436e-12	151.18	3	NIVHGSDSLES(1)AKR	-1.252	3	574590
cellular component organization or biogenesis	KHN78052.1	421	S	PDZ and LIM domain protein Zasp [Toxocara canis] GN=Zasp52	Zasp52																	0.999919	0.00209503	69.201	2	RPLS(1)IS(0.997)PT(0.003)PWK	-1.0924	1	224720
cellular component organization or biogenesis	KHN83579.1	548	Y	hypothetical protein Tcan_18773 [Toxocara canis] GN=Tcan_18773	Tcan_18773									0.9972	0.00114547	98.009	2	EDLDFS(0.003)Y(0.997)R	-2.3926	1	121730	0.976953	8.80573e-05	121.31	2	EDLDFS(0.023)Y(0.977)R	-2.1027	1	152400
cellular component organization or biogenesis	KHN82492.1	148	T	AP-1 complex subunit mu-1-I [Toxocara canis] GN=unc-101	unc-101	0.996494	0.00479956	56.542	3	LEVAPRPPMAVT(0.996)NAVS(0.004)WR	-3.2931	1	108830	0.998192	2.39032e-12	101.57	3	LEVAPRPPMAVT(0.998)NAVS(0.002)WR	-1.1705	2	175910	0.989368	1.16759e-11	47.965	3	LEVAPRPPMAVT(0.989)NAVS(0.011)WR	-2.6511	2	195320
cellular component organization or biogenesis	KHN79742.1	7	T	IST1 -like protein [Toxocara canis] GN=IST1	IST1	0.998633	0.00178926	71.219	2	SIS(0.001)WGT(0.999)QYAK	-2.3292	1	41913	0.999931	0.000138384	84.999	2	SISWGT(1)QYAK	-1.9157	1	37004	0.959557	0.00372128	47.361	2	SIS(0.002)WGT(0.96)QY(0.039)AK	-1.2405	1	31582
cellular component organization or biogenesis	KHN86670.1	70	T	MAGUK p55 subfamily member 5 [Toxocara canis] GN=MPP5	MPP5	0.998073	0.00828691	63.766	3	LQS(0.981)LENT(0.998)NHS(0.02)K	0.27221	2	994010	0.984793	0.00377713	63.766	2	LQS(1)LENT(0.985)NHS(0.015)K	-5.1043	1	807020	0.999399	0.00964794	59.67	2	LQS(1)LENT(0.999)NHS(0.001)K	-4.6784	2	975620
cellular component organization or biogenesis	KHN86670.1	66	S	MAGUK p55 subfamily member 5 [Toxocara canis] GN=MPP5	MPP5	0.995662	0.00828691	63.766	2	LQS(0.996)LENT(0.985)NHS(0.019)K	-4.5351	2	994010	0.999846	0.00377713	63.766	2	LQS(1)LENT(0.985)NHS(0.015)K	-5.1043	1	807020	0.999599	0.00964794	59.67	2	LQS(1)LENT(0.999)NHS(0.001)K	-4.6784	2	975620
cellular component organization or biogenesis	KHN82666.1	44	S	hypothetical protein Tcan_07504 [Toxocara canis] GN=Tcan_07504	Tcan_07504	0.912546	0.0071136	133.76	2	RS(0.003)S(0.913)FS(0.084)YR	-0.67235	1	3143100
cellular component organization or biogenesis	KHN82666.1	86	S	hypothetical protein Tcan_07504 [Toxocara canis] GN=Tcan_07504	Tcan_07504	0.993405	2.49582e-35	153.26	2	S(0.007)AS(0.993)NDFYRPITK	-1.7479	1	3322700	0.980641	4.27386e-30	166.48	1	S(0.019)AS(0.981)NDFYR	-0.22706	2	3592200
cellular component organization or biogenesis	KHN82666.1	84	S	hypothetical protein Tcan_07504 [Toxocara canis] GN=Tcan_07504	Tcan_07504																	0.878501	0.00105271	102.26	1	S(0.879)AS(0.121)NDFYR	0.51488	2	4396400
cellular component organization or biogenesis	KHN82747.1	1038	S	KN motif and ankyrin repeat domain-containing protein 1 [Toxocara canis] GN=KANK1	KANK1	1	2.5527e-14	87.232	2	YNPGEAQAQS(1)PDEEAEVADR	-4.5885	1	277150	1	6.9091e-11	72.891	2	YNPGEAQAQS(1)PDEEAEVADR	-4.857	1	481390	1	3.23455e-21	126.04	2	YNPGEAQAQS(1)PDEEAEVADR	-5.9644	2	567040
cellular component organization or biogenesis	KHN78062.1	42	S	Ras-related protein Rab-11A [Toxocara canis] GN=RAB11A	RAB11A																	0.856988	0.00953276	73.655	2	S(0.857)T(0.143)IGVEFATR	-1.3277	1	47754
cellular component organization or biogenesis	KHN83441.1	12	S	putative S-adenosylmethionine synthase 4 [Toxocara canis] GN=sams-4	sams-4	0.99958	0.024744	74.269	2	TQS(1)ELFR	-1.9729	1	83667	0.996608	0.0146116	60.892	2	T(0.003)QS(0.997)ELFR	-3.3664	1	75385
cellular component organization or biogenesis	KHN83811.1	199	S	Sorting nexin-2 [Toxocara canis] GN=Snx2	Snx2	0.855513	0.00460804	58.794	2	ANS(0.856)T(0.144)AALSGAGVK	1.4013	1	86754	0.902221	0.0248416	56.473	2	ANS(0.902)T(0.098)AALSGAGVK	-1.5645	1	99832
cellular component organization or biogenesis	KHN83840.1	496	S	Late embryogenesis abundant protein 76 [Toxocara canis] GN=Tcan_09539	Tcan_09539	0.777013	1.35551e-74	212.93	2	GS(0.777)S(0.223)PDEHTFDR	2.4411	2	2721800
cellular component organization or biogenesis	KHN83840.1	497	S	Late embryogenesis abundant protein 76 [Toxocara canis] GN=Tcan_09539	Tcan_09539	0.998632	1.18883e-175	277.22	2	GS(0.001)S(0.999)PDEHTFDR	0.92178	3	51308000	0.999265	1.17782e-79	233	2	GS(0.001)S(0.999)PDEHTFDR	0.54723	6	48759000	0.989176	2.14971e-108	273.23	2	GS(0.011)S(0.989)PDEHTFDR	3.5643	9	51709000
cellular component organization or biogenesis	KHN83840.1	584	S	Late embryogenesis abundant protein 76 [Toxocara canis] GN=Tcan_09539	Tcan_09539	1	0.00356607	71.912	2	HS(1)GQGPWFDFK	-3.9373	1	385590	1	0.0119391	67.927	2	HS(1)GQGPWFDFK	-1.9782	1	392660
cellular component organization or biogenesis	KHN88613.1	163	Y	Nucleoside diphosphate kinase [Toxocara canis] GN=NDK	NDK	0.996603	0.00321333	60.892	2	GDY(0.997)S(0.003)IQTGR	-1.4217	1	64746	0.998335	0.00458319	86.205	2	GDY(0.998)S(0.002)IQTGR	-1.7541	1	71479
cellular component organization or biogenesis	KHN78150.1	159	S	Inosine-5'-monophosphate dehydrogenase [Toxocara canis] GN=T22D1.3	T22D1.3																	0.959252	0.00604484	99.34	2	LLGLVT(0.041)S(0.959)R	1.3626	1	45523
cellular component organization or biogenesis	KHN88613.1	149	T	Nucleoside diphosphate kinase [Toxocara canis] GN=NDK	NDK	1	3.58865e-73	193.26	2	LMLGAT(1)NPLASNPGTIR	2.372	2	916020	1	4.76433e-66	173.63	2	LMLGAT(1)NPLASNPGTIR	0.027347	2	1040700	1	6.78596e-106	209.08	2	LMLGAT(1)NPLASNPGTIR	0.18543	2	1086000
cellular component organization or biogenesis	KHN88616.1	97	S	ATP-dependent zinc metalloprotease YME1 -like protein, partial [Toxocara canis] GN=ymel-1	ymel-1									1	0.0287537	42.229	2	EELS(1)S(1)ILK	4.7092	1	18565
cellular component organization or biogenesis	KHN73524.1	6	Y	Fructose-1,6-bisphosphatase isozyme 2 [Toxocara canis] GN=Fbp2	Fbp2																	0.999999	0.000349657	69.276	2	EY(1)GIETDAMTLQR	-4.7417	1	23122
cellular component organization or biogenesis	KHN83519.1	231	Y	Glycogen synthase kinase-3 beta [Toxocara canis] GN=GSK3B	GSK3B	0.93651	7.63472e-05	134.2	2	GEPNVS(0.063)Y(0.937)ICSR	-0.041266	1	6240700	0.931689	0.00320464	115.04	2	GEPNVS(0.068)Y(0.932)ICSR	1.1369	1	6002000	0.94165	3.60357e-06	160.98	2	GEPNVS(0.058)Y(0.942)ICSR	-1.4557	2	5935700
cellular component organization or biogenesis	KHN76323.1	531	T	Vinculin [Toxocara canis] GN=Tcan_06884	Tcan_06884	0.87487	0.00332475	93.026	2	VVEDFADIT(0.125)T(0.875)PLK	-1.7659	1	58825
cellular component organization or biogenesis	KHN80459.1	1924	S	Myosin-3 [Toxocara canis] GN=myo-3	myo-3	1	0.0269733	58.313	2	ADIAENS(1)LAK	0.1821	1	106800	1	0.0285343	43.613	2	ADIAENS(1)LAK	0.97291	1	116830
cellular component organization or biogenesis	KHN75993.1	53	S	Actin-2 [Toxocara canis] GN=act-2b	act-2b	0.775019	1.71091e-07	44.019	3	HQGVMVGMGQKDS(0.775)Y(0.223)VGDEAQS(0.002)K	-1.9882	1	411760	0.995648	2.45037e-12	73.891	2	DS(0.996)Y(0.004)VGDEAQSK	1.4155	2	613080	0.986111	4.45084e-27	120.31	3	HQGVMVGMGQKDS(0.986)Y(0.014)VGDEAQSK	-0.42042	1	415950
cellular component organization or biogenesis	KHN75993.1	61	S	Actin-2 [Toxocara canis] GN=act-2b	act-2b	1	3.27406e-07	111.98	2	DSYVGDEAQS(1)KR	-1.0723	1	238760	1	2.39909e-05	153.18	2	DSYVGDEAQS(1)KR	-1.5339	1	278320	1	0.000338603	139.7	2	DSYVGDEAQS(1)KR	-3.5684	1	295710
cellular component organization or biogenesis	KHN75993.1	250	T	Actin-2 [Toxocara canis] GN=act-2b	act-2b	0.999984	0.00943689	52.481	2	SYELPDGQVIT(1)VGNER	2.8349	1	60490									0.999836	0.0206683	44.584	2	SYELPDGQVIT(1)VGNER	2.5908	1	59445
cellular component organization or biogenesis	KHN75993.1	199	Y	Actin-2 [Toxocara canis] GN=act-2b	act-2b	0.999528	0.000283192	65.404	2	GY(1)SFVTTAER	-2.9369	1	56528	0.987792	0.00928478	69.915	2	GY(0.988)S(0.012)FVTTAER	-4.9386	1	41954
cellular component organization or biogenesis	KHN75993.1	34	S	Actin-2 [Toxocara canis] GN=act-2b	act-2b									1	0.0150581	48.785	2	AVFPS(1)IVGR	-1.7605	1	14276
cellular component organization or biogenesis	KHN80459.1	1155	S	Myosin-3 [Toxocara canis] GN=myo-3	myo-3	1	0.00853937	76.85	2	ELEELS(1)ER	3.317	1	35363	1	0.00106479	86.205	1	ELEELS(1)ER	-3.0661	2	122590	1	0.000757583	92.732	1	ELEELS(1)ER	-3.1222	2	123830
cellular component organization or biogenesis	KHN75993.1	324	S	Actin-2 [Toxocara canis] GN=act-2b	act-2b									0.877543	0.000101538	112.95	2	EITALAPS(0.878)T(0.122)MK	-5.2122	3	1247900	0.873343	8.03077e-06	104.04	2	EITALAPS(0.873)T(0.127)MK	1.0456	3	1257900
cellular component organization or biogenesis	KHN75993.1	200	S	Actin-2 [Toxocara canis] GN=act-2b	act-2b																	0.995159	0.027418	51.569	2	GY(0.004)S(0.995)FVT(0.001)TAER	-2.822	1	44386
cellular component organization or biogenesis	KHN75993.1	240	S	Actin-2 [Toxocara canis] GN=act-2b	act-2b																	0.825888	4.3237e-11	59.625	2	S(0.826)Y(0.174)ELPDGQVITVGNER	-1.6426	1	119550
cellular component organization or biogenesis	KHN75993.1	92	Y	Actin-2 [Toxocara canis] GN=act-2b	act-2b																	0.952424	0.00182253	53.517	3	IWHHT(0.048)FY(0.952)NELR	-3.5097	1	21121
cellular component organization or biogenesis	KHN81214.1	471	S	hypothetical protein Tcan_15334, partial [Toxocara canis] GN=Tcan_15334	Tcan_15334									0.974966	6.03114e-07	103.17	2	GYS(0.975)S(0.025)DTGYMNDTIR	1.3118	1	172290	0.949091	0.0180774	81.908	2	GYS(0.949)S(0.051)DTGYMNDTIR	2.6604	1	146450
cellular component organization or biogenesis	KHN81214.1	582	S	hypothetical protein Tcan_15334, partial [Toxocara canis] GN=Tcan_15334	Tcan_15334									0.999496	8.81599e-21	154.94	2	YSTS(0.001)MS(0.999)QVDR	-1.3498	2	557250	0.900998	0.00393507	59.731	2	KY(0.492)S(0.473)T(0.039)S(0.096)MS(0.901)QVDR	-0.58528	2	181650
cellular component organization or biogenesis	KHN81214.1	370	S	hypothetical protein Tcan_15334, partial [Toxocara canis] GN=Tcan_15334	Tcan_15334									0.952397	0.0112828	45.939	2	S(0.034)LS(0.952)AS(0.014)ALAR	-2.84	1	226980	0.880106	0.0272489	64.906	2	S(0.119)LS(0.88)AS(0.001)ALAR	-1.5361	1	231000
cellular component organization or biogenesis	KHN75993.1	366	S	Actin-2 [Toxocara canis] GN=act-2b	act-2b									0.975726	8.52097e-06	97.949	2	QEYDES(0.976)GPS(0.024)IVHR	1.6315	1	99409	0.99921	1.13506e-06	89.359	2	QEYDES(0.999)GPS(0.001)IVHR	1.7433	1	93135
cellular component organization or biogenesis	KHN80459.1	1308	S	Myosin-3 [Toxocara canis] GN=myo-3	myo-3	1	5.61014e-65	208.01	2	QVEDLENQVNS(1)LHR	-5.1354	1	77842	1	9.03009e-13	144.16	2	QVEDLENQVNS(1)LHR	-4.4171	1	97137	1	1.42563e-17	173.26	2	QVEDLENQVNS(1)LHR	-5.2706	1	101530
cellular component organization or biogenesis	KHN71246.1	199	S	Calponin -like protein OV9M [Toxocara canis] GN=Tcan_08077	Tcan_08077	0.89804	6.87731e-30	81.031	3	MVDT(0.001)AHPEY(0.004)NPES(0.096)S(0.898)IDAT(0.001)TIPSQMGSNK	-5.5263	3	1937600
cellular component organization or biogenesis	KHN80459.1	85	S	Myosin-3 [Toxocara canis] GN=myo-3	myo-3									1	0.00469269	69.369	2	EEVQEMNPPKFS(1)K	2.7355	1	133270
cellular component organization or biogenesis	KHN80727.1	41	S	Serine/threonine-protein phosphatase 2A 65 kDa regulatory subunit A beta isoform [Toxocara canis] GN=PPP2R1B	PPP2R1B																	0.993808	0.000149435	102.1	2	KLS(0.994)T(0.006)IALALGVER	-4.129	1	41932
cellular component organization or biogenesis	KHN81288.1	652	S	5'-AMP-activated protein kinase catalytic subunit alpha-2 [Toxocara canis] GN=aak-2	aak-2	0.995466	1.87596e-06	118.64	2	SLVDEDNGS(0.995)AS(0.004)S(0.001)S(0.001)R	-4.6486	1	217760	0.917098	5.81991e-07	86.952	2	SLVDEDNGS(0.917)AS(0.054)S(0.021)S(0.008)R	-3.829	1	236030	0.872522	2.17004e-07	92.319	2	SLVDEDNGS(0.873)AS(0.051)S(0.038)S(0.038)R	-4.4374	1	229130
cellular component organization or biogenesis	KHN81288.1	660	S	5'-AMP-activated protein kinase catalytic subunit alpha-2 [Toxocara canis] GN=aak-2	aak-2	0.997083	0.000168645	98.865	2	HAS(0.997)VS(0.003)MPVKPSLR	-7.7321	2	242880									0.846776	0.00713533	82.437	3	HAS(0.847)VS(0.153)MPVKPSLR	-1.5511	1	24438
cellular component organization or biogenesis	KHN81288.1	676	S	5'-AMP-activated protein kinase catalytic subunit alpha-2 [Toxocara canis] GN=aak-2	aak-2	0.959693	2.82614e-05	44.654	2	AQS(0.96)LPMPMEVDQT(0.039)PPPS(0.001)PTVT(0.001)K	1.0114	1	275700									0.893369	7.21707e-05	44.019	2	AQS(0.893)LPMPMEVDQT(0.105)PPPS(0.001)PT(0.001)VT(0.001)K	-0.53298	1	277960
cellular component organization or biogenesis	KHN87757.1	1027	S	Kinesin heavy chain [Toxocara canis] GN=unc-116	unc-116									0.91988	0.00147616	96.183	2	TPTGTEPNEDEYLS(0.08)S(0.92)PAQK	-1.4617	1	73816	0.866383	3.59556e-20	104.3	2	TPTGTEPNEDEYLS(0.134)S(0.866)PAQK	-2.0295	1	115720
cellular component organization or biogenesis	KHN76845.1	85	S	hypothetical protein Tcan_15948 [Toxocara canis] GN=Tcan_15948	Tcan_15948																	0.982233	0.0282751	61.042	2	S(0.018)MS(0.982)AQVPSTK	0.31309	1	25869
cellular component organization or biogenesis	KHN81214.1	349	Y	hypothetical protein Tcan_15334, partial [Toxocara canis] GN=Tcan_15334	Tcan_15334	0.99917	0.00974431	54.436	2	HYT(0.001)PGDY(0.999)LK	-0.92431	1	143810	0.999998	0.00616116	110.22	2	HYTPGDY(1)LK	1.5317	1	122830	0.999998	0.00984464	81.642	2	HYTPGDY(1)LK	-0.048283	1	118030
cellular component organization or biogenesis	KHN76033.1	134	S	Plastin-2 [Toxocara canis] GN=Lcp1	Lcp1	0.999997	6.60415e-18	137.68	3	GMS(1)EHSNEEIVHTIR	-2.1201	2	1161500	1	7.72994e-28	120.52	2	GMS(1)EHS(1)NEEIVHTIR	0.88368	6	2016100	1	1.12572e-18	164.79	2	GMS(1)EHS(1)NEEIVHTIR	0.32801	4	2195300
cellular component organization or biogenesis	KHN76033.1	137	S	Plastin-2 [Toxocara canis] GN=Lcp1	Lcp1	1	3.38255e-68	232.34	3	GMSEHS(1)NEEIVHTIR	-2.4635	3	2216200	1	6.78845e-62	236.82	3	GMSEHS(1)NEEIVHTIR	-1.6748	7	3165800	1	1.49262e-18	175.48	3	GMSEHS(1)NEEIVHTIR	-2.3498	5	3578500
cellular component organization or biogenesis	KHN76033.1	417	S	Plastin-2 [Toxocara canis] GN=Lcp1	Lcp1									1	0.00203327	99.589	2	RLS(1)PEQILIR	1.5043	1	85300
cellular component organization or biogenesis	KHN81214.1	123	Y	hypothetical protein Tcan_15334, partial [Toxocara canis] GN=Tcan_15334	Tcan_15334	1	0.001465	53.517	2	RMDDDY(1)GAR	-0.15815	1	19331	1	0.00462363	65.404	2	RMDDDY(1)GAR	-3.0652	1	27393	1	0.0159156	74.424	2	RMDDDY(1)GAR	-0.099212	2	48867
cellular component organization or biogenesis	KHN81099.1	10	S	hypothetical protein Tcan_05298 [Toxocara canis] GN=Tcan_05298	Tcan_05298	0.999579	0.012773	69.201	2	INDGS(1)VHLTAR	-1.1869	1	42272	0.999978	0.0174874	73.305	2	INDGS(1)VHLTAR	3.5151	1	50634
cellular component organization or biogenesis	KHN81214.1	523	Y	hypothetical protein Tcan_15334, partial [Toxocara canis] GN=Tcan_15334	Tcan_15334	0.999968	0.00367084	66.087	2	Y(1)AVSVPVR	2.7559	1	42608	0.999769	0.0131939	58.286	2	Y(1)AVSVPVR	-0.26289	1	31209
cellular component organization or biogenesis	KHN80459.1	1505	S	Myosin-3 [Toxocara canis] GN=myo-3	myo-3									1	1.35706e-13	108.41	2	TAQDELLEQIES(1)LRR	1.3435	1	43340	0.999996	7.76363e-05	55.354	2	TAQDELLEQIES(1)LRR	0.57814	1	36932
cellular component organization or biogenesis	KHN80459.1	137	S	Myosin-3 [Toxocara canis] GN=myo-3	myo-3									0.953829	0.00080272	52.863	2	LPIYS(0.046)ES(0.954)IIR	-0.98843	1	30257	0.99555	0.000368847	58.313	2	LPIYS(0.004)ES(0.996)IIR	-2.1042	1	32364
cellular component organization or biogenesis	KHN81214.1	372	S	hypothetical protein Tcan_15334, partial [Toxocara canis] GN=Tcan_15334	Tcan_15334									0.991363	0.0203956	66.664	2	SLS(0.009)AS(0.991)ALAR	-2.507	1	28198	0.982885	0.0259796	54.27	2	S(0.001)LS(0.016)AS(0.983)ALAR	-3.2093	1	33865
cellular component organization or biogenesis	KHN81214.1	480	T	hypothetical protein Tcan_15334, partial [Toxocara canis] GN=Tcan_15334	Tcan_15334									0.957378	0.0155051	47.844	2	GYSSDT(0.001)GY(0.041)MNDT(0.957)IR	7.0217	1	107910
cellular component organization or biogenesis	KHN76602.1	151	S	Mitochondrial prohibitin complex protein 2 [Toxocara canis] GN=phb-2	phb-2									0.999998	0.0157572	73.502	2	FNAS(1)QLITQR	-4.9707	1	45254	0.999985	0.0157487	63.908	2	FNAS(1)QLITQR	-0.3674	1	29477
cellular component organization or biogenesis	KHN81214.1	579	T	hypothetical protein Tcan_15334, partial [Toxocara canis] GN=Tcan_15334	Tcan_15334																	0.926891	0.0056119	112.7	2	YST(0.927)S(0.073)MSQVDR	-1.7171	1	647710
cellular component organization or biogenesis	KHN74941.1	175	S	Yorkie -like protein [Toxocara canis] GN=Yap1	Yap1									0.9998	0.00546315	51.454	2	S(1)CDLDSEPNR	-1.796	1	55501	0.999999	0.00873852	83.775	2	S(1)CDLDSEPNR	-2.2939	1	47789
cellular component organization or biogenesis	KHN74941.1	100	S	Yorkie -like protein [Toxocara canis] GN=Yap1	Yap1									0.88928	3.12239e-07	47.148	3	QT(0.03)LS(0.889)PS(0.03)S(0.015)VS(0.015)S(0.015)T(0.007)HFSGPYQGPVHTR	-0.17602	1	73465
cellular component organization or biogenesis	KHN76326.1	176	S	5'-AMP-activated protein kinase subunit beta-2 [Toxocara canis] GN=PRKAB2	PRKAB2	0.999999	2.6742e-08	88.714	2	KVS(1)VAGAQPPSHDTPNDR	-8.1622	1	545920	0.999999	0.00015498	66.002	3	KVS(1)VAGAQPPSHDTPNDR	-1.892	2	1199000	0.999994	8.04545e-10	73.455	2	KVS(1)VAGAQPPSHDTPNDR	-6.3445	2	864170
cellular component organization or biogenesis	KHN73369.1	82	S	Calmodulin [Toxocara canis] GN=cmd-1	cmd-1	0.999356	0.000757885	125.75	2	MKDT(0.001)DS(0.999)EEEIR	-1.3514	2	984910	0.999783	2.85735e-40	183	2	MKDTDS(1)EEEIR	-1.3439	2	900770	0.998316	1.70315e-11	178.03	2	MKDT(0.002)DS(0.998)EEEIR	-3.9056	2	948780
cellular component organization or biogenesis	KHN73369.1	80	T	Calmodulin [Toxocara canis] GN=cmd-1	cmd-1																	0.965604	0.00857289	85.081	2	MKDT(0.966)DS(0.034)EEEIR	-1.3909	1	111420
cellular component organization or biogenesis	KHN80969.1	314	S	Phosphatidate phosphatase LPIN3 [Toxocara canis] GN=LPIN3	LPIN3	0.99963	2.3965e-54	173.19	2	DVIADGALS(1)DSEVDR	-0.14306	2	401360	0.998798	1.40025e-60	195.66	2	DVIADGALS(0.999)DS(0.001)EVDR	1.6551	2	619690	0.969184	1.91512e-25	143.25	2	DVIADGALS(0.969)DS(0.031)EVDR	2.4057	2	663200
cellular component organization or biogenesis	KHN79010.1	1037	S	Myosin-4 [Toxocara canis] GN=unc-54	unc-54																	0.999993	6.31088e-05	70.831	2	LEQS(1)LDDLEDSLER	0.91319	1	247710
cellular component organization or biogenesis	KHN79010.1	1607	S	Myosin-4 [Toxocara canis] GN=unc-54	unc-54									0.999487	1.23702e-06	118.64	2	AIESMQAS(0.999)LENET(0.001)K	7.5895	1	38107
cellular component organization or biogenesis	KHN79010.1	1430	S	Myosin-4 [Toxocara canis] GN=unc-54	unc-54	1	1.60829e-07	136.39	2	LVS(1)DLDDAQVDVER	1.3812	1	466840	1	0.000265207	80.049	2	LVS(1)DLDDAQVDVER	1.3042	1	207860
cellular component organization or biogenesis	KHN79010.1	1044	S	Myosin-4 [Toxocara canis] GN=unc-54	unc-54	1	8.47507e-24	107.43	2	LEQSLDDLEDS(1)LEREK	0.6259	2	148300	1	1.89401e-27	118.42	2	LEQSLDDLEDS(1)LEREK	3.9014	2	174980	1	1.16192e-10	123.83	2	LEQSLDDLEDS(1)LER	2.9355	2	204370
cellular component organization or biogenesis	KHN79010.1	1325	S	Myosin-4 [Toxocara canis] GN=unc-54	unc-54	0.993268	0.000112762	42.959	3	GQLT(0.001)S(0.006)QLEEARQS(0.993)LDEEAR	-1.1996	1	88040	0.999802	2.69271e-15	86.036	3	GQLTSQLEEARQS(1)LDEEAR	-5.0515	1	85634	0.999984	2.41593e-11	81.867	3	GQLTSQLEEARQS(1)LDEEAR	-1.2182	1	108260
cellular component organization or biogenesis	KHN79010.1	1362	S	Myosin-4 [Toxocara canis] GN=unc-54	unc-54	1	4.26926e-31	131.57	2	ESMEEEIEAKS(1)EILK	-5.6907	1	556290	1	4.88719e-60	158.86	2	ESMEEEIEAKS(1)EILK	-1.9544	1	477750	1	1.44673e-18	161.33	2	ESMEEEIEAKS(1)EILK	1.8191	2	537570
cellular component organization or biogenesis	KHN87211.1	212	S	Annexin-B12 [Toxocara canis] GN=ANXB12	ANXB12																	0.999942	8.45585e-21	89.684	2	LFS(1)EHQSITGETMQEEVDK	2.8723	1	118940
[truncated: 14,147 more rows]
