# Supplementary material for: Protein phosphorylation networks in Baylisascaris procyonis revealed by phosphoproteomic analysis
Source: Parasit Vectors. 2025 Jul 28;18:307. doi: 10.1186/s13071-025-06949-y (PMC12305901; doi:10.1186/s13071-025-06949-y)
Supplement: Supplementary file 9 — Additional file 9. Table S6. The GO analysis of Baylisascaris procyonis phosphoproteins. [file 13071_2025_6949_MOESM9_ESM.xlsx]

## Sheet: ident Classification
Subcellular localization	Number of proteins
nucleus	155
cytoplasm	140
plasma membrane	48
mitochondria	40
extracellular	27
cytoplasm,nucleus	21
cytoskeleton	12
other	7

## Sheet: ident list
Subcellular localization	Protein accession	Position	Amino acid	Protein description	Gene name	Localization probability BP_1	PEP BP_1	Score BP_1	Charge BP_1	Modified sequence BP_1	Mass error [ppm] BP_1	MS/MS Counts BP_1	Intensity BP_1	Localization probability BP_2	PEP BP_2	Score BP_2	Charge BP_2	Modified sequence BP_2	Mass error [ppm] BP_2	MS/MS Counts BP_2	Intensity BP_2	Localization probability BP_3	PEP BP_3	Score BP_3	Charge BP_3	Modified sequence BP_3	Mass error [ppm] BP_3	MS/MS Counts BP_3	Intensity BP_3
cytoplasm	KHN70840.1	205	S	Dual specificity mitogen-activated protein kinase kinase 6 [Toxocara canis] GN=Map2k6	Map2k6	0.7759	0.000208735	84.144	2	ICDFGISGHLT(0.224)NS(0.776)VAK	-0.3848	1	142740	0.962535	0.0021666	62.304	2	ICDFGISGHLT(0.037)NS(0.963)VAK	0.66964	1	173320
	KHN76602.1	151	S	Mitochondrial prohibitin complex protein 2 [Toxocara canis] GN=phb-2	phb-2									0.999998	0.0157572	73.502	2	FNAS(1)QLITQR	-4.9707	1	45254	0.999985	0.0157487	63.908	2	FNAS(1)QLITQR	-0.3674	1	29477
	KHN75948.1	52	S	putative voltage-dependent anion-selective channel [Toxocara canis] GN=R05G6.7	R05G6.7									0.999792	2.92355e-05	106.47	2	TGAVHTIAS(1)GR	-1.2532	1	129150	0.997487	0.0256632	62.454	2	TGAVHT(0.003)IAS(0.997)GR	-2.2184	1	136830
	KHN75544.1	170	S	hypothetical protein Tcan_11701 [Toxocara canis] GN=Tcan_11701	Tcan_11701									0.967584	0.000106259	81.409	2	T(0.032)PNKS(0.968)PPKS(1)PPK	-6.328	1	81802
	KHN75544.1	174	S	hypothetical protein Tcan_11701 [Toxocara canis] GN=Tcan_11701	Tcan_11701									0.999998	0.000106259	81.409	2	T(0.032)PNKS(0.968)PPKS(1)PPK	-6.328	1	81802
	KHN74156.1	124	S	Protein bicaudal D -like protein 1 [Toxocara canis] GN=Bicd1	Bicd1									0.886504	0.000911981	59.997	3	S(0.113)EIDHEES(0.887)LLEETMNR	-2.3136	1	15973	0.968137	6.60383e-05	59.997	3	S(0.032)EIDHEES(0.968)LLEETMNR	-3.8022	1	12546
	KHN74156.1	810	S	Protein bicaudal D -like protein 1 [Toxocara canis] GN=Bicd1	Bicd1																	0.773948	0.000148239	43.727	3	AS(0.057)GRPGS(0.774)GS(0.167)DGS(0.003)GQLHR	0.50162	1	101880
	KHN73843.1	671	S	Golgi-specific brefeldin A-resistance guanine nucleotide exchange factor 1 [Toxocara canis] GN=GBF1	GBF1									0.953785	0.0302926	41.824	2	GYT(0.046)S(0.954)DDPQR	-1.0647	1	74512	0.861802	0.0266467	43.306	2	GY(0.001)T(0.137)S(0.862)DDPQR	-1.7007	1	78222
	KHN72844.1	156	S	hypothetical protein Tcan_03900 [Toxocara canis] GN=Tcan_03900	Tcan_03900									0.975491	0.00824771	83.623	1	S(0.001)VS(0.975)T(0.024)EEK	-9.0877	1	305010	0.863789	0.0276728	51.864	1	S(0.003)VS(0.864)T(0.133)EEK	-6.8698	1	280860
	KHN88882.1	29	Y	Elongation factor 1-alpha [Toxocara canis] GN=Tcan_02609	Tcan_02609	0.998649	0.00117402	44.82	2	STT(0.001)T(0.001)GHLIY(0.999)K	0.18183	1	15398
	KHN86566.1	185	Y	Mitogen-activated protein kinase pmk-1 [Toxocara canis] GN=pmk-1	pmk-1	0.897156	0.00315038	66.953	2	QTDNEMT(0.035)GY(0.897)VAT(0.068)R	-2.8809	1	427590	0.9054	2.57191e-05	108.24	2	QTDNEMT(0.071)GY(0.905)VAT(0.024)R	0.020858	1	396520	0.99874	2.16209e-29	201.66	2	QTDNEMTGY(0.999)VAT(0.001)R	3.692	2	1253900
	KHN84901.1	149	Y	Mitogen-activated protein kinase 9 [Toxocara canis] GN=Mapk9	Mapk9	0.999852	0.000773456	77.072	2	MSIY(1)VVTR	-1.3991	3	390010	0.999816	0.00254316	84.368	2	MSIY(1)VVTR	-0.57385	4	435100	0.994474	0.0049632	56.378	2	MS(0.005)IY(0.994)VVT(0.001)R	-0.94988	3	411520
	KHN83519.1	231	Y	Glycogen synthase kinase-3 beta [Toxocara canis] GN=GSK3B	GSK3B	0.93651	7.63472e-05	134.2	2	GEPNVS(0.063)Y(0.937)ICSR	-0.041266	1	6240700	0.931689	0.00320464	115.04	2	GEPNVS(0.068)Y(0.932)ICSR	1.1369	1	6002000	0.94165	3.60357e-06	160.98	2	GEPNVS(0.058)Y(0.942)ICSR	-1.4557	2	5935700
	KHN83498.1	112	Y	Cadherin-related hmr-1 [Toxocara canis] GN=hmr-1	hmr-1	1	0.00515328	57.032	2	FNNLADIY(1)GK	-1.8861	1	103480	1	0.00517238	103.8	2	FNNLADIY(1)GK	-2.9578	1	84250	1	0.00753458	90.761	2	FNNLADIY(1)GK	-0.84371	1	87625
	KHN82025.1	306	Y	putative tyrosine-protein kinase kin-31 [Toxocara canis] GN=kin-31	kin-31	0.967863	0.00151001	90.263	2	EGT(0.032)VY(0.968)QMDPR	-0.45806	1	88689
	KHN71029.1	108	Y	Tyrosine-protein kinase Fyn [Toxocara canis] GN=fyn	fyn	1	0.000167901	81.335	2	KLMEEDIY(1)EAR	1.4593	1	41981	1	0.000890921	132.44	2	KLMEEDIY(1)EAR	2.6116	1	41428	1	0.0123952	58.889	2	KLMEEDIY(1)EAR	2.9672	1	35557
	KHN88277.1	306	T	40S ribosomal protein S2 [Toxocara canis] GN=rps-2	rps-2	1	3.38289e-17	97.084	2	YWEFLAQT(1)PVR	2.4714	1	39126	1	2.24463e-05	90.156	2	YWEFLAQT(1)PVR	-1.5467	1	28431	1	5.60588e-07	139.7	2	YWEFLAQT(1)PVR	-3.2848	1	30670
	KHN88277.1	107	T	40S ribosomal protein S2 [Toxocara canis] GN=rps-2	rps-2									0.786581	0.0182475	50.519	2	IT(0.787)S(0.213)LEEIYLNSLPIK	0.088368	1	37590
	KHN88277.1	279	S	40S ribosomal protein S2 [Toxocara canis] GN=rps-2	rps-2																	0.997478	0.00250264	65.408	2	T(0.002)YS(0.997)YLTPDLWK	0.2867	1	5736.9
	KHN88238.1	71	T	14-3-3-like protein 2 [Toxocara canis] GN=ftt-2	ftt-2	0.969841	0.0247984	63.025	2	VISS(0.001)IEQKT(0.97)EGS(0.029)EK	-2.6314	1	106940	0.977984	3.66354e-06	117.03	2	VISSIEQKT(0.978)EGS(0.022)EK	-4.3202	1	110710	0.997434	4.76044e-09	149.14	2	VISSIEQKT(0.997)EGS(0.003)EK	-0.089438	1	98100
	KHN86485.1	667	T	Serine/threonine-protein kinase akt-1 [Toxocara canis] GN=akt-1	akt-1	1	2.03391e-99	240.17	2	EFTNAPVQLT(1)PPPAR	-1.1317	1	2069300	1	1.79084e-211	276.47	2	EFTNAPVQLT(1)PPPAR	1.663	3	2451700	1	1.94605e-117	269.09	2	EFTNAPVQLT(1)PPPAR	1.8752	1	1334200
	KHN82492.1	148	T	AP-1 complex subunit mu-1-I [Toxocara canis] GN=unc-101	unc-101	0.996494	0.00479956	56.542	3	LEVAPRPPMAVT(0.996)NAVS(0.004)WR	-3.2931	1	108830	0.998192	2.39032e-12	101.57	3	LEVAPRPPMAVT(0.998)NAVS(0.002)WR	-1.1705	2	175910	0.989368	1.16759e-11	47.965	3	LEVAPRPPMAVT(0.989)NAVS(0.011)WR	-2.6511	2	195320
	KHN87789.1	12	S	Heat shock protein Hsp-12.2 [Toxocara canis] GN=hsp-12.2	hsp-12.2	0.988691	1.72464e-46	191.95	2	VEVNLSS(0.011)S(0.989)LK	-4.0461	25	56990000	0.988513	6.53642e-53	179.98	2	VEVNLSS(0.011)S(0.989)LK	-4.1952	33	59993000	0.994307	5.12822e-36	166.71	2	VEVNLS(0.033)S(0.973)S(0.994)LK	-0.27276	33	16284000
	KHN87789.1	11	S	Heat shock protein Hsp-12.2 [Toxocara canis] GN=hsp-12.2	hsp-12.2									0.929848	2.23632e-20	153.25	2	VEVNLS(0.178)S(0.93)S(0.892)LK	-2.9872	7	966720	0.972507	8.57906e-08	136.06	2	VEVNLS(0.033)S(0.973)S(0.994)LK	-0.27276	9	1182200
	KHN88101.1	424	S	hypothetical protein Tcan_08628 [Toxocara canis] GN=Tcan_08628	Tcan_08628	0.995772	0.00163432	107.08	2	LES(0.996)S(0.004)EVAR	-2.51	1	251040	0.998964	0.00379257	83.358	2	LES(0.999)S(0.001)EVAR	-5.0329	1	234160	0.910539	0.00981271	69.915	2	LES(0.911)S(0.089)EVAR	-2.3423	2	1233000
	KHN88311.1	46	S	10 kDa heat shock protein, mitochondrial [Toxocara canis] GN=Tcan_11007	Tcan_11007	1	0.000133609	113.34	2	GGIMLPEKS(1)VGK	-0.94148	2	201760	1	0.00252122	97.084	2	GGIMLPEKS(1)VGK	-0.3785	2	196740	1	0.00478318	93.772	2	GGIMLPEKS(1)VGK	-2.8668	2	215150
	KHN88536.1	202	S	Talin-1 [Toxocara canis] GN=TLN1	TLN1	0.996599	0.00404747	57.279	2	EQS(0.997)VGDDET(0.003)LILR	-2.0217	1	136120									0.99981	0.0235156	51.07	2	EQS(1)VGDDETLILR	-1.0523	1	142690
	KHN88536.1	1469	S	Talin-1 [Toxocara canis] GN=TLN1	TLN1	0.946988	8.88075e-18	130.78	2	S(0.947)LT(0.053)ESVNAIVESVVR	-0.62449	1	26680									0.806082	2.79476e-09	118.87	2	S(0.806)LT(0.194)ESVNAIVESVVR	-0.82412	1	52864
	KHN88536.1	1364	S	Talin-1 [Toxocara canis] GN=TLN1	TLN1	0.996194	0.0101028	56.938	2	VS(0.996)ET(0.004)AAPVDLR	0.37423	1	54273
	KHN88536.1	208	T	Talin-1 [Toxocara canis] GN=TLN1	TLN1	1	5.04127e-05	99.909	2	EQSVGDDET(1)LILR	15.261	1	91994									0.999482	0.0174864	60.324	2	EQS(0.001)VGDDET(0.999)LILR	2.2695	1	162100
	KHN88887.1	67	S	Ras-related protein Rab-2 [Toxocara canis] GN=RAB2	RAB2	0.998742	6.08063e-05	94.119	2	LQIWDT(0.001)AGQES(0.999)FR	2.1302	1	296930									0.999996	0.000146522	97.933	2	LQIWDTAGQES(1)FR	3.3891	1	344720
	KHN89013.1	595	S	Protein kinase C-like 3 [Toxocara canis] GN=pkc-3	pkc-3	1	0.00968997	50.297	1	KES(1)GLEK	-6.8403	1	727770
	KHN77585.1	540	S	Sphingosine-1-phosphate lyase [Toxocara canis] GN=spl-1	spl-1									0.999984	0.00638195	93.467	2	TLS(1)IEGR	1.701	1	34790	0.999961	0.0294285	86.205	2	TLS(1)IEGR	-0.22136	1	36729
	KHN89160.1	889	S	Spectrin beta chain [Toxocara canis] GN=beta-Spec	beta-Spec	0.997283	1.34749e-13	138.33	2	IDCQET(0.003)VS(0.997)WIEDK	0.092014	1	286760	0.988901	2.7761e-05	94.119	2	IDCQET(0.011)VS(0.989)WIEDK	-0.2709	1	296920	0.99865	5.44588e-05	111.75	2	IDCQET(0.001)VS(0.999)WIEDK	1.0198	1	324620
	KHN89160.1	919	S	Spectrin beta chain [Toxocara canis] GN=beta-Spec	beta-Spec	1	0.00897439	64.906	2	RLS(1)MMER	-0.75153	1	469140	1	0.0104244	113.46	2	RLS(1)MMER	0.40346	2	1979200
	KHN89160.1	2280	S	Spectrin beta chain [Toxocara canis] GN=beta-Spec	beta-Spec	0.942587	0.00422389	84.999	2	S(0.943)QT(0.057)LPVEGAK	-2.0464	1	132770
	KHN72717.1	8	T	hypothetical protein Tcan_07517 [Toxocara canis] GN=Tcan_07517	Tcan_07517	0.998641	0.0051431	55.235	2	YT(0.001)LPFWT(0.999)EK	-4.4671	1	753580	0.999489	0.00687946	63.397	2	YTLPFWT(0.999)EK	-5.3485	1	813200
	KHN73047.1	25	T	Peroxiredoxin [Toxocara canis] GN=Tcan_08625	Tcan_08625	0.928043	0.00735573	49.16	1	T(0.928)VS(0.065)LS(0.007)DYK	-2.9751	1	146130
	KHN73267.1	81	T	hypothetical protein Tcan_11996 [Toxocara canis] GN=Tcan_11996	Tcan_11996	1	0.0167572	41.796	2	MIT(1)T(1)MVER	0.6096	1	4448200
	KHN73267.1	82	T	hypothetical protein Tcan_11996 [Toxocara canis] GN=Tcan_11996	Tcan_11996	1	0.0167572	41.796	2	MIT(1)T(1)MVER	0.6096	1	4448200
	KHN78417.1	114	T	UPF0392 protein F59C6.8 [Toxocara canis] GN=F59C6.8	F59C6.8	0.990591	0.0107519	49.325	2	RT(0.991)FGVS(0.009)MQK	3.6463	1	3640800
	KHN79742.1	7	T	IST1 -like protein [Toxocara canis] GN=IST1	IST1	0.998633	0.00178926	71.219	2	SIS(0.001)WGT(0.999)QYAK	-2.3292	1	41913	0.999931	0.000138384	84.999	2	SISWGT(1)QYAK	-1.9157	1	37004	0.959557	0.00372128	47.361	2	SIS(0.002)WGT(0.96)QY(0.039)AK	-1.2405	1	31582
	KHN81578.1	87	T	Fructose-bisphosphate aldolase 2 [Toxocara canis] GN=aldo-2	aldo-2	0.937649	1.35548e-53	199.04	2	GILAADES(0.011)T(0.052)GT(0.938)IGK	-1.7772	2	587860	0.8514	8.12472e-15	159.75	2	GILAADES(0.11)T(0.039)GT(0.851)IGKR	0.60498	1	284980	0.977734	5.6589e-18	168.78	2	GILAADES(0.006)T(0.016)GT(0.978)IGK	-0.062479	2	594540
	KHN81578.1	84	S	Fructose-bisphosphate aldolase 2 [Toxocara canis] GN=aldo-2	aldo-2																	0.910343	1.05685e-09	104.86	2	GILAADES(0.91)T(0.086)GT(0.003)IGK	1.5186	1	276550
	KHN72594.1	256	T	Glyceraldehyde-3-phosphate dehydrogenase [Toxocara canis] GN=G3PD	G3PD	0.989584	3.01388e-116	251.42	3	FGIVEGLMTTVHAT(0.003)T(0.008)AT(0.99)QK	-1.7488	8	13648000	0.998927	1.30424e-137	274.58	2	FGIVEGLMTTVHATT(0.001)AT(0.999)QK	-3.0262	11	26863000	0.994823	2.48435e-153	288.61	2	FGIVEGLMTTVHAT(0.001)T(0.005)AT(0.995)QK	-3.2453	8	12427000
	KHN72594.1	225	T	Glyceraldehyde-3-phosphate dehydrogenase [Toxocara canis] GN=G3PD	G3PD	0.985114	5.91809e-168	249.72	3	YDAANNHVISNASCT(0.985)T(0.015)NCLAPLAK	-3.8262	1	1504200	0.87632	3.71292e-114	200.89	3	YDAANNHVISNAS(0.001)CT(0.876)T(0.122)NCLAPLAK	-1.1708	2	1824100
	KHN77790.1	288	S	Proteasome subunit beta type-7 [Toxocara canis] GN=PSMB7	PSMB7									0.975589	0.00128314	67.548	2	YDIIES(0.024)MDVS(0.976)H	0.74656	2	153100	0.999998	2.1683e-12	151.66	2	YDIIESMDVS(1)H	-2.2768	2	171920
	KHN79068.1	426	S	Atrial natriuretic peptide receptor 1 [Toxocara canis] GN=Npr1	Npr1									0.999567	0.00256743	89.382	2	KLS(1)FGGLSIK	-1.9869	1	86415	0.999769	0.0289399	82.437	2	KLS(1)FGGLSIK	-0.32317	1	94851
	KHN79830.1	294	S	Uncharacterized protein Tcan_07585 [Toxocara canis] GN=Tcan_07585	Tcan_07585									0.945293	4.23656e-05	99.668	2	T(0.009)LS(0.945)S(0.042)S(0.004)MEEADRPR	4.1496	2	2424600	0.789591	5.60587e-06	103.23	2	T(0.007)LS(0.79)S(0.192)S(0.012)MEEADRPR	2.288	1	1320900
	KHN79830.1	295	S	Uncharacterized protein Tcan_07585 [Toxocara canis] GN=Tcan_07585	Tcan_07585									0.761444	2.87505e-05	97.084	2	TLS(0.002)S(0.761)S(0.236)MEEADRPR	2.6542	1	222500
	KHN79830.1	292	T	Uncharacterized protein Tcan_07585 [Toxocara canis] GN=Tcan_07585	Tcan_07585									0.876732	0.000642215	98.167	2	T(0.877)LS(0.116)S(0.007)SMEEADRPR	4.606	1	196980
	KHN79830.1	296	S	Uncharacterized protein Tcan_07585 [Toxocara canis] GN=Tcan_07585	Tcan_07585																	0.982503	2.80177e-06	128.46	2	TLSS(0.017)S(0.983)MEEADRPR	0.98899	1	231760
	KHN76289.1	238	S	Heat shock protein HSP 90-alpha [Toxocara canis] GN=HSP90AA1	HSP90AA1																	0.98083	0.00012355	57.62	2	S(0.019)LS(0.981)NDWEDHLAVK	4.1066	1	37599
	KHN80727.1	41	S	Serine/threonine-protein phosphatase 2A 65 kDa regulatory subunit A beta isoform [Toxocara canis] GN=PPP2R1B	PPP2R1B																	0.993808	0.000149435	102.1	2	KLS(0.994)T(0.006)IALALGVER	-4.129	1	41932
	KHN78062.1	42	S	Ras-related protein Rab-11A [Toxocara canis] GN=RAB11A	RAB11A																	0.856988	0.00953276	73.655	2	S(0.857)T(0.143)IGVEFATR	-1.3277	1	47754
	KHN78150.1	159	S	Inosine-5'-monophosphate dehydrogenase [Toxocara canis] GN=T22D1.3	T22D1.3																	0.959252	0.00604484	99.34	2	LLGLVT(0.041)S(0.959)R	1.3626	1	45523
	KHN79374.1	235	S	WD repeat domain phosphoinositide-interacting protein 3 [Toxocara canis] GN=WDR45B	WDR45B																	0.999997	4.84428e-06	63.947	2	KLS(1)LPGEVSFSR	-2.967	1	309030
	KHN81616.1	49	S	Protein SET [Toxocara canis] GN=SET	SET																	1	0.00130056	62.327	2	ILEQIDQVQGEIDS(1)LNEK	4.9414	1	142030
	KHN76210.1	79	S	Ras-related protein Rab-32 [Toxocara canis] GN=Rab32	Rab32																	1	0.0239381	41.87	2	LQIWDIS(1)GQDR	-1.722	1	49370
	KHN82285.1	38	S	60S ribosomal protein L12 [Toxocara canis] GN=rpl-12	rpl-12																	1	0.0121327	74.524	2	VGPLGLS(1)PK	0.29199	1	51002
	KHN86004.1	119	S	hypothetical protein Tcan_09492 [Toxocara canis] GN=Tcan_09492	Tcan_09492																	0.956151	0.0214416	83.775	2	SLMAS(0.044)GS(0.956)AR	2.2852	1	66384
	KHN87211.1	212	S	Annexin-B12 [Toxocara canis] GN=ANXB12	ANXB12																	0.999942	8.45585e-21	89.684	2	LFS(1)EHQSITGETMQEEVDK	2.8723	1	118940
	KHN89033.1	374	S	putative methylenetetrahydrofolate reductase [Toxocara canis] GN=C06A8.1	C06A8.1																	1	0.0271241	56.202	2	S(1)FDGNHPLR	1.7603	1	124550
	KHN75153.1	63	T	60S ribosomal protein L11 [Toxocara canis] GN=rpl-11.1	rpl-11.1																	0.868674	0.0257962	49.155	2	VLEQLT(0.016)GQT(0.869)PVFS(0.115)K	-0.3434	1	29259
	KHN70709.1	42	Y	hypothetical protein Tcan_10242 [Toxocara canis] GN=Tcan_10242	Tcan_10242																	0.99595	2.1244e-06	81.799	2	LVSQVY(0.996)QHAS(0.004)AR	1.9856	1	63457
	KHN73524.1	6	Y	Fructose-1,6-bisphosphatase isozyme 2 [Toxocara canis] GN=Fbp2	Fbp2																	0.999999	0.000349657	69.276	2	EY(1)GIETDAMTLQR	-4.7417	1	23122
	KHN84369.1	4615	S	Latent-transforming growth factor beta-binding protein 2 [Toxocara canis] GN=Ltbp2	Ltbp2																	0.998071	0.0162092	55.235	1	RS(0.002)S(0.998)LAVK	-9.968	1	88226
	KHN87762.1	19	S	40S ribosomal protein S28 [Toxocara canis] GN=rps28	rps28	0.986326	0.00483544	63.766	2	T(0.014)GS(0.986)QGQCTQVR	0.069026	1	100720	0.98555	0.00234124	59.67	2	T(0.014)GS(0.986)QGQCTQVR	-4.17	1	99310	0.948526	0.00242081	76.563	2	T(0.051)GS(0.949)QGQCTQVR	-2.0439	1	98542
	KHN73995.1	52	S	Importin subunit alpha-3 [Toxocara canis] GN=ima-3	ima-3																	0.971072	0.0113667	54.813	2	NIPAES(0.005)LES(0.971)DDAS(0.191)T(0.416)S(0.416)AGGAVVNLVDR	-7.5486	1	381820
	KHN74813.1	263	Y	Putative syntaxin-3 [Toxocara canis] GN=syx-3	syx-3									0.801765	0.0107786	62.271	2	NVESAVDY(0.802)AT(0.198)K	-3.2348	1	80388
	KHN81126.1	1396	S	Myosin heavy chain, striated muscle, partial [Toxocara canis] GN=Tcan_03643	Tcan_03643									0.976397	0.00517484	85.813	2	S(0.024)NS(0.976)QSQLANER	-0.061006	1	39375	0.997213	0.0113421	83.474	2	S(0.002)NS(0.997)QS(0.001)QLANER	0.65768	1	37150
	KHN81742.1	2434	S	Titin [Toxocara canis] GN=sls	sls									0.995072	0.0219799	43.168	1	Y(0.001)T(0.003)GS(0.995)PDPT(0.001)IR	-0.95912	1	113850
	KHN81742.1	282	S	Titin [Toxocara canis] GN=sls	sls																	1	0.00370859	69.327	2	IKQLES(1)LDKFPR	-19.488	1	116210
	KHN81742.1	2200	S	Titin [Toxocara canis] GN=sls	sls																	0.999882	2.21288e-14	66.002	2	S(1)PPQVTQQLKPVQAEVGR	-0.33123	1	95422
	KHN82135.1	640	S	Adducin-related protein 1 [Toxocara canis] GN=add-1	add-1									0.993474	0.00227516	62.705	2	PGS(0.993)AT(0.006)ETAER	-0.92799	1	106350
	KHN85659.1	135	S	ADP-ribosylation factor 1 [Toxocara canis] GN=Tcan_14556	Tcan_14556									0.991991	0.00220983	68.42	2	QDLPNAMS(0.992)AAELT(0.008)DK	4.9998	1	37362
	KHN86244.1	308	S	Tyrosine-protein phosphatase non-receptor type 2 [Toxocara canis] GN=PTPN2	PTPN2									0.999194	0.020044	43.613	2	S(0.001)IES(0.999)S(1)KS(1)IDRR	-5.1294	1	760840
	KHN86244.1	309	S	Tyrosine-protein phosphatase non-receptor type 2 [Toxocara canis] GN=PTPN2	PTPN2									0.999886	0.020044	43.613	2	S(0.001)IES(0.999)S(1)KS(1)IDRR	-5.1294	1	760840
	KHN86244.1	311	S	Tyrosine-protein phosphatase non-receptor type 2 [Toxocara canis] GN=PTPN2	PTPN2									0.999886	0.020044	43.613	2	S(0.001)IES(0.999)S(1)KS(1)IDRR	-5.1294	1	760840
	KHN86917.1	144	S	60S ribosomal protein L17 [Toxocara canis] GN=rpl-17	rpl-17									0.86333	2.32594e-10	92.15	2	INPYMS(0.137)S(0.863)PCHIEVILSEK	-2.107	1	80120
	KHN72603.1	333	S	1,4-alpha-glucan-branching enzyme [Toxocara canis] GN=GBE1	GBE1																	0.999659	0.0255085	58.476	2	GFHS(1)LWDSR	-0.038797	1	34640
	KHN87650.1	289	S	Stress-induced-phosphoprotein 1 [Toxocara canis] GN=STIP1	STIP1									1	2.21742e-06	112.68	2	LLLEQMS(1)NDPGAVR	1.4481	1	67139	1	4.69747e-05	51.07	2	LLLEQMS(1)NDPGAVR	0.67407	1	94220
	KHN88350.1	34	S	Small ubiquitin-related modifier [Toxocara canis] GN=smo-1	smo-1									1	0.0102363	63.947	2	VVGQDS(1)NEVHFR	2.6575	1	46731	1	0.00927172	70.598	2	VVGQDS(1)NEVHFR	2.4916	1	50232
	KHN88700.1	76	S	Disorganized muscle protein 1 [Toxocara canis] GN=dim-1	dim-1									0.998999	0.00616687	56.938	2	DLADS(0.999)DAGAY(0.001)R	-0.55469	1	29327
	KHN77672.1	98	T	ADP,ATP carrier protein [Toxocara canis] GN=sesB	sesB									0.998931	0.0219053	46.358	2	Y(0.001)FPT(0.999)QALNFAFK	-0.97765	1	19024
	KHN81192.1	295	T	Calcium/calmodulin-dependent protein kinase type II [Toxocara canis] GN=unc-43	unc-43									1	0.00306404	90.306	2	QDT(1)VDCLKK	-2.9962	1	161270
	KHN81192.1	288	S	Calcium/calmodulin-dependent protein kinase type II [Toxocara canis] GN=unc-43	unc-43																	1	0.0268051	93.467	2	VAS(1)VMHR	-4.2885	1	279500
	KHN81341.1	19	T	Putative serine/threonine-protein phosphatase C06A1.3 [Toxocara canis] GN=C06A1.3	C06A1.3									1	0.0145584	53.517	2	LT(1)ELY(1)T(1)KR	13.561	2	162020
	KHN81341.1	23	T	Putative serine/threonine-protein phosphatase C06A1.3 [Toxocara canis] GN=C06A1.3	C06A1.3									1	0.0145584	53.517	2	LT(1)ELY(1)T(1)KR	13.561	2	162020
	KHN81341.1	22	Y	Putative serine/threonine-protein phosphatase C06A1.3 [Toxocara canis] GN=C06A1.3	C06A1.3									1	0.0145584	53.517	2	LT(1)ELY(1)T(1)KR	13.561	2	162020
	KHN88703.1	29	T	Major sperm protein isoform beta [Toxocara canis] GN=Tcan_09165	Tcan_09165									0.998524	2.16758e-08	93.777	3	IVFNAPYDDKHT(0.999)Y(0.001)HIK	-4.7961	1	140800
	KHN87757.1	1027	S	Kinesin heavy chain [Toxocara canis] GN=unc-116	unc-116									0.91988	0.00147616	96.183	2	TPTGTEPNEDEYLS(0.08)S(0.92)PAQK	-1.4617	1	73816	0.866383	3.59556e-20	104.3	2	TPTGTEPNEDEYLS(0.134)S(0.866)PAQK	-2.0295	1	115720
	KHN87305.1	1267	S	Ubiquitin conjugation factor E4 B [Toxocara canis] GN=Ube4b	Ube4b	0.99991	2.79281e-181	275.23	2	YGGHS(1)MSDPGT(0.03)S(0.97)YR	0.74863	10	17941000	0.999922	2.68572e-262	314.16	2	YGGHS(1)MSDPGT(0.045)S(0.955)YR	-0.71453	8	21282000	1	1.40036e-99	261.94	2	YGGHS(1)MSDPGT(0.025)S(0.975)YR	-0.75682	7	22350000
	KHN87305.1	1274	S	Ubiquitin conjugation factor E4 B [Toxocara canis] GN=Ube4b	Ube4b	0.988491	2.06985e-157	255.71	2	YGGHSMSDPGT(0.012)S(0.988)YR	-0.12818	9	9479800	0.984333	6.17391e-182	288.22	2	YGGHSMSDPGT(0.016)S(0.984)YR	3.1142	7	12330000	0.988569	8.86368e-137	272.05	2	YGGHSMSDPGT(0.011)S(0.989)YR	1.6792	5	9957000
	KHN85118.1	28	S	Profilin-3 [Toxocara canis] GN=pfn-3	pfn-3									1	0.00732924	58.508	2	AAICGFDGS(1)VWGK	1.6888	1	27466	1	7.17304e-05	53.773	2	AAICGFDGS(1)VWGK	-1.5481	1	20570
	KHN87140.1	112	S	60S acidic ribosomal protein P1 [Toxocara canis] GN=rpl-21	rpl-21	1	5.70382e-222	285.82	2	KEEPKEES(1)DDDMGFGLFD	2.4401	12	90107000	1	2.89379e-220	233.85	2	KEEPKEES(1)DDDMGFGLFD	2.3375	18	83160000	1	2.38922e-165	257.29	2	KEEPKEES(1)DDDMGFGLFD	2.4741	17	90677000
	KHN79330.1	40	S	Enolase [Toxocara canis] GN=enol-1	enol-1	0.932806	0.000299783	88.137	2	AAVPS(0.019)GAS(0.933)T(0.049)GVHEALELR	-2.225	3	2459900	0.858272	1.82391e-12	126.46	2	AAVPSGAS(0.858)T(0.142)GVHEALELR	1.7625	2	2184300	0.816865	4.21367e-06	85.443	2	AAVPS(0.001)GAS(0.817)T(0.182)GVHEALELR	0.88967	1	1449800
	KHN79330.1	37	S	Enolase [Toxocara canis] GN=enol-1	enol-1									0.963254	0.0145255	46.276	2	AAVPS(0.963)GAS(0.024)T(0.012)GVHEALELR	0.90823	1	257520
	KHN79330.1	271	S	Enolase [Toxocara canis] GN=enol-1	enol-1									0.998825	0.0286638	73.891	2	NPHS(0.001)DKS(0.999)LWK	-2.2494	1	152160
	KHN79330.1	376	S	Enolase [Toxocara canis] GN=enol-1	enol-1																	0.959015	6.00678e-11	66.002	2	S(0.959)GET(0.041)EDTFIADLVVGLATGQIK	-0.61885	1	70213
	KHN78732.1	214	S	Translocon-associated protein subunit alpha [Toxocara canis] GN=SSR1	SSR1	1	1.28417e-44	197.79	2	EVLNHNKS(1)PKPGS(1)PR	-4.9895	8	12837000	1	1.59687e-73	215.95	3	EVLNHNKS(1)PKPGS(1)PR	-5.9175	7	11336000	1	1.6747e-56	244.64	2	EVLNHNKS(1)PK	1.0536	5	6774400
	KHN78732.1	219	S	Translocon-associated protein subunit alpha [Toxocara canis] GN=SSR1	SSR1	1	5.18436e-18	152.59	2	EVLNHNKS(1)PKPGS(1)PR	-4.9895	3	3583500	1	2.99859e-08	121.54	3	EVLNHNKS(1)PKPGS(1)PR	-5.9175	1	2288200
	KHN78628.1	939	S	Spindle- and centromere-associated protein [Toxocara canis] GN=PUMA1	PUMA1	1	0.017074	74.486	1	AEES(1)ELR	-3.6665	1	2560800									1	0.0212454	56.378	1	AEES(1)ELR	-7.9376	1	2647400
	KHN78606.1	1647	S	Spindle- and centromere-associated protein, partial [Toxocara canis] GN=PUMA1	PUMA1	1	0.0011956	76.563	2	KQQLES(1)ELMNVR	-3.2013	1	101890									1	0.00887746	67.887	2	KQQLES(1)ELMNVR	2.6579	1	106380
	KHN78606.1	1423	S	Spindle- and centromere-associated protein, partial [Toxocara canis] GN=PUMA1	PUMA1	0.99986	5.84561e-91	242.43	2	KTS(1)DSHITISK	-0.73857	5	17397000	0.987677	5.7514e-79	221.62	2	KT(0.012)S(0.988)DSHITISK	-2.6407	2	16260000	0.998238	9.12242e-62	210.62	2	KT(0.002)S(0.998)DSHITISK	-3.2089	3	19495000
	KHN78603.1	1315	S	Spindle- and centromere-associated protein [Toxocara canis] GN=PUMA1	PUMA1	0.999725	0.0132747	81.099	2	FQS(1)IISR	-1.9588	1	40623
	KHN78603.1	1381	S	Spindle- and centromere-associated protein [Toxocara canis] GN=PUMA1	PUMA1	0.999997	1.11407e-24	160.07	2	HESLYKS(1)IEER	0.33987	1	78501	0.999996	0.00601209	99.668	2	HESLYKS(1)IEER	-2.0799	1	104660
	KHN78603.1	1951	T	Spindle- and centromere-associated protein [Toxocara canis] GN=PUMA1	PUMA1									0.859406	0.0111121	64.064	2	KT(0.859)T(0.141)VIIR	-3.346	1	63334
	KHN78603.1	1722	S	Spindle- and centromere-associated protein [Toxocara canis] GN=PUMA1	PUMA1																	0.935694	0.0220694	61.23	2	TAENVLS(0.002)ET(0.063)AS(0.936)QR	4.3868	1	280340
	KHN78475.1	397	S	Casein kinase I isoform gamma-1 [Toxocara canis] GN=Csnk1g1	Csnk1g1	0.999956	1.16479e-07	104.3	2	SQQPIAHTEDNS(1)EVK	-7.0404	1	405130	0.999973	1.4552e-07	104.3	2	SQQPIAHTEDNS(1)EVK	-5.3393	1	389850	0.999906	1.66359e-10	128.39	2	SQQPIAHTEDNS(1)EVK	-4.8214	1	424540
	KHN78475.1	386	S	Casein kinase I isoform gamma-1 [Toxocara canis] GN=Csnk1g1	Csnk1g1									0.999581	0.0199441	40.324	2	S(1)QQPIAHTEDNSEVK	-3.8766	1	256070	1	4.53088e-10	96.26	2	S(1)QQPIAHTEDNSEVK	-0.85357	1	250420
	KHN78250.1	262	S	putative elongation factor 1-gamma [Toxocara canis] GN=F17C11.9	F17C11.9	0.999647	0.00566663	62.454	2	VYS(1)NEDTATK	-0.57967	1	53306	0.998336	0.0298707	52.837	2	VY(0.001)S(0.998)NEDT(0.001)AT(0.001)K	1.4317	1	55477
	KHN77973.1	615	S	Signal transducer and activator of transcription 1 [Toxocara canis] GN=sta-1	sta-1	1	0.00112716	70.806	2	LDWS(1)PGEVIPR	0.69215	1	17646	1	0.00619054	62.454	2	LDWS(1)PGEVIPR	0.3462	1	13868
	KHN77810.1	105	S	32 kDa beta-galactoside-binding lectin lec-3 [Toxocara canis] GN=lec-3	lec-3	0.991747	4.72733e-08	144.72	2	AHDS(0.992)KFS(0.008)ISVDQK	-2.2222	1	904580	0.982646	2.11695e-82	238.39	2	AHDS(0.983)KFS(0.017)ISVDQK	-0.94062	1	778900	0.957444	2.92755e-08	122.94	3	AHDS(0.957)KFS(0.043)ISVDQK	-2.7236	1	575440
	KHN77810.1	108	S	32 kDa beta-galactoside-binding lectin lec-3 [Toxocara canis] GN=lec-3	lec-3	0.998935	3.33569e-05	86.952	2	FS(0.999)IS(0.001)VDQK	-2.9626	2	526270									0.999328	3.7141e-39	211.9	2	AHDS(0.001)KFS(0.999)ISVDQK	0.95308	1	662980
	KHN77810.1	173	T	32 kDa beta-galactoside-binding lectin lec-3 [Toxocara canis] GN=lec-3	lec-3	1	0.00238437	108.5	2	SLLIFAT(1)PEKK	0.41342	1	88122	0.998921	0.00175502	42.941	2	S(0.001)LLIFAT(0.999)PEKK	0.79072	1	92752	0.999999	0.0094907	78.157	2	SLLIFAT(1)PEKK	0.61296	1	92123
	KHN77810.1	246	Y	32 kDa beta-galactoside-binding lectin lec-3 [Toxocara canis] GN=lec-3	lec-3	1	1.2072e-51	154.09	2	NEEYAFQIY(1)VDGER	5.4375	3	265480	1	2.52922e-07	108.5	2	NEEYAFQIY(1)VDGER	5.6274	3	212450	1	2.05696e-09	112.95	2	NEEYAFQIY(1)VDGER	-3.4347	2	204890
	KHN77810.1	212	S	32 kDa beta-galactoside-binding lectin lec-3 [Toxocara canis] GN=lec-3	lec-3									1	2.14405e-32	142.73	2	NSLIS(1)GEWGNEER	4.2811	1	227530	0.999995	0.000102081	93.576	2	NSLIS(1)GEWGNEER	3.2562	1	210440
	KHN77810.1	19	T	32 kDa beta-galactoside-binding lectin lec-3 [Toxocara canis] GN=lec-3	lec-3									0.990609	9.19535e-15	137.56	2	S(0.009)KLT(0.991)EPFEPGQTLIIK	0.086445	1	1088600	0.993037	1.73069e-71	191.62	2	S(0.007)KLT(0.993)EPFEPGQTLIIK	2.3691	1	986350
	KHN77810.1	27	T	32 kDa beta-galactoside-binding lectin lec-3 [Toxocara canis] GN=lec-3	lec-3																	0.999935	0.0194835	54.261	2	LTEPFEPGQT(1)LIIK	-2.6752	1	7281.1
	KHN77794.1	62	S	Uncharacterized protein F44E2.8 [Toxocara canis] GN=F44E2.8	F44E2.8	0.985307	0.000838838	112.93	2	QYT(0.015)S(0.985)FEGNR	-3.981	1	355400	0.998974	0.00402785	94.791	2	QYT(0.001)S(0.999)FEGNR	-0.63504	1	376590	0.998772	0.00603751	90.689	2	QYT(0.001)S(0.999)FEGNR	0.2417	1	352790
	KHN77794.1	80	T	Uncharacterized protein F44E2.8 [Toxocara canis] GN=F44E2.8	F44E2.8	1	1.29712e-23	93.626	3	APPKPLT(1)PPPVEDVPIDIDTDDYK	2.6421	2	717620	1	1.29806e-34	98.993	3	APPKPLT(1)PPPVEDVPIDIDTDDYK	2.0977	2	736000	1	3.63157e-30	107.7	3	APPKPLT(1)PPPVEDVPIDIDTDDYK	1.7417	2	659200
	KHN77336.1	653	S	putative coatomer subunit gamma [Toxocara canis] GN=T14G10.5	T14G10.5	0.864876	0.0253196	67.838	2	KKPALS(0.865)VEAT(0.135)VSK	1.7013	1	1452100	0.96976	0.00630814	81.578	2	KKPALS(0.97)VEAT(0.03)VSK	-0.85186	1	1446300
	KHN77077.1	48	S	Fructose-bisphosphate aldolase 1 [Toxocara canis] GN=aldo-1	aldo-1	0.821409	2.67289e-21	133.47	2	GILAADES(0.821)T(0.155)GS(0.023)MDKK	-0.18544	2	1904700									0.833996	1.6844e-09	104.86	2	GILAADES(0.834)T(0.145)GS(0.021)MDK	2.9567	2	1380800
	KHN77077.1	51	S	Fructose-bisphosphate aldolase 1 [Toxocara canis] GN=aldo-1	aldo-1	0.986842	1.65206e-32	159.83	2	GILAADES(0.002)T(0.011)GS(0.987)MDKK	-3.5852	2	10361000	0.999949	7.08454e-61	222.25	2	GILAADESTGS(1)MDKK	-4.0651	3	1974800	0.98215	3.01209e-13	179.9	2	GILAADES(0.005)T(0.013)GS(0.982)MDK	2.6974	4	10133000
	KHN77077.1	49	T	Fructose-bisphosphate aldolase 1 [Toxocara canis] GN=aldo-1	aldo-1	0.843472	4.55307e-12	148.62	2	GILAADES(0.111)T(0.843)GS(0.046)MDKK	1.7088	4	1064800
	KHN77077.1	104	T	Fructose-bisphosphate aldolase 1 [Toxocara canis] GN=aldo-1	aldo-1	0.999974	0.0010271	80.379	2	TDDGT(1)PFVEVLK	-1.9566	1	216440	0.996247	0.0243601	70.598	2	T(0.004)DDGT(0.996)PFVEVLK	0.3014	1	234350
	KHN76811.1	327	S	Malate dehydrogenase, cytoplasmic [Toxocara canis] GN=mdh1	mdh1	1	0.00262381	77.325	2	IVQGLS(1)IDEFAK	-3.056	1	177370	1	0.00300814	70.598	2	IVQGLS(1)IDEFAK	-1.6809	1	185140	1	0.00153837	66.485	2	IVQGLS(1)IDEFAK	-2.2293	1	200590
	KHN76811.1	265	S	Malate dehydrogenase, cytoplasmic [Toxocara canis] GN=mdh1	mdh1	0.998625	8.2498e-34	189.13	2	KLS(0.999)S(0.001)AMSAAK	-1.594	2	4851100	0.994949	1.51853e-07	165.02	2	KLS(0.995)S(0.005)AMSAAK	-2.1731	3	6430500	0.999306	3.69705e-07	155.57	2	KLS(0.999)S(0.001)AMSAAK	-1.8438	3	6372100
	KHN76765.1	3274	S	Putative leucine-rich repeat-containing protein [Toxocara canis] GN=Tcan_08746	Tcan_08746	1	2.36592e-05	126.32	2	ADQEWS(1)LGEHR	1.5843	1	527650	1	0.00137923	90.376	2	ADQEWS(1)LGEHR	4.5632	1	460600	1	0.00469442	73.502	2	ADQEWS(1)LGEHR	3.2628	1	478300
	KHN76765.1	5948	S	Putative leucine-rich repeat-containing protein [Toxocara canis] GN=Tcan_08746	Tcan_08746	1	4.90172e-05	107.46	2	ELGDLHGQVS(1)WLR	0.70567	1	223770	1	8.43545e-06	95.677	2	ELGDLHGQVS(1)WLR	2.0827	1	226210	1	0.000163126	146.75	2	ELGDLHGQVS(1)WLR	1.7366	1	228420
	KHN76765.1	518	S	Putative leucine-rich repeat-containing protein [Toxocara canis] GN=Tcan_08746	Tcan_08746	1	0.000276514	77.347	2	LKNDAEWS(1)LGEHR	0.59923	2	124390	1	0.000254803	80.175	2	LKNDAEWS(1)LGEHR	-0.70768	1	104730	1	0.000337565	108.41	2	NDAEWS(1)LGEHR	-0.3068	3	367850
	KHN76765.1	4898	S	Putative leucine-rich repeat-containing protein [Toxocara canis] GN=Tcan_08746	Tcan_08746	0.979787	0.0233722	83.474	2	NEELS(0.02)NS(0.98)LKEK	-2.4189	1	35731									0.99613	0.00817718	91.993	2	NEELS(0.004)NS(0.996)LKEK	0.65212	1	33834
	KHN76765.1	173	S	Putative leucine-rich repeat-containing protein [Toxocara canis] GN=Tcan_08746	Tcan_08746	0.997612	5.13413e-55	103.1	2	SGFEAQAEEHLEEHS(0.998)DGS(0.951)IDS(0.051)GR	0.72238	5	4484800	0.999948	1.66707e-50	156.5	2	SGFEAQAEEHLEEHS(1)DGS(0.988)IDS(0.012)GR	-2.1331	12	8507200	0.999291	1.68352e-94	198.37	2	SGFEAQAEEHLEEHS(0.999)DGS(0.968)IDS(0.033)GR	0.42846	10	8786100
	KHN76765.1	176	S	Putative leucine-rich repeat-containing protein [Toxocara canis] GN=Tcan_08746	Tcan_08746	0.973919	5.96712e-06	52.288	2	SGFEAQAEEHLEEHS(0.994)DGS(0.974)IDS(0.032)GR	0.51451	2	298740	0.987735	9.95274e-27	98.868	2	SGFEAQAEEHLEEHS(1)DGS(0.988)IDS(0.012)GR	-2.1331	9	5020300	0.992269	2.31039e-27	82.936	3	SGFEAQAEEHLEEHS(0.999)DGS(0.992)IDS(0.009)GR	-0.75283	7	4551900
	KHN76765.1	255	Y	Putative leucine-rich repeat-containing protein [Toxocara canis] GN=Tcan_08746	Tcan_08746	0.921443	0.00473533	57.032	2	AAY(0.921)S(0.039)T(0.039)LVS(0.001)TPQK	-0.21485	1	1148200
	KHN76765.1	4533	S	Putative leucine-rich repeat-containing protein [Toxocara canis] GN=Tcan_08746	Tcan_08746									1	0.0135231	120.21	2	DEKEWS(1)LGEHR	1.1003	1	261660	1	0.00535855	118.26	3	IRDEKEWS(1)LGEHR	-0.24577	2	1887700
	KHN76765.1	6082	S	Putative leucine-rich repeat-containing protein [Toxocara canis] GN=Tcan_08746	Tcan_08746									1	0.0119399	65.12	2	LAMWDENS(1)PDDLK	-1.0892	1	49749	1	4.50947e-07	109.47	2	LAMWDENS(1)PDDLK	3.507	1	50350
	KHN76765.1	867	S	Putative leucine-rich repeat-containing protein [Toxocara canis] GN=Tcan_08746	Tcan_08746									1	0.000612494	106.35	2	QWLS(1)DANNR	-1.2433	1	60948
	KHN76390.1	535	S	Heat shock 70 kDa protein A [Toxocara canis] GN=hsp-1	hsp-1	1	0.000938895	98.865	2	GRLS(1)KDEIDR	0.077936	1	1702800	1	6.5225e-13	122.2	2	GRLS(1)KDEIDR	0.68715	1	1808800	1	0.00311211	101.43	2	GRLS(1)KDEIDR	0.33386	1	1735100
	KHN76287.1	65	S	hypothetical protein Tcan_14673 [Toxocara canis] GN=Tcan_14673	Tcan_14673	1	0.0256004	50.297	2	PQLY(1)S(1)VMAK	12.624	1	5613500
	KHN76287.1	64	Y	hypothetical protein Tcan_14673 [Toxocara canis] GN=Tcan_14673	Tcan_14673	1	0.0256004	50.297	2	PQLY(1)S(1)VMAK	12.624	1	5613500
	KHN76117.1	183	S	Uridine-cytidine kinase 2 [Toxocara canis] GN=uck2	uck2	1	1.78981e-17	64.56	4	GAENEVAIDLILHHIHEILRS(1)PR	-0.071636	1	29830	1	0.0107783	47.267	3	GAENEVAIDLILHHIHEILRS(1)PR	0.15317	1	27607	1	6.05899e-20	63.359	3	GAENEVAIDLILHHIHEILRS(1)PR	-0.72369	1	22087
	KHN70941.1	285	S	Transaldolase [Toxocara canis] GN=TALDO1	TALDO1	1	8.51263e-26	156.14	2	TQVMAAS(1)FR	-2.8068	2	973370	1	2.43635e-50	188.6	2	TQVMAAS(1)FR	-2.1237	3	1763400	1	2.1123e-07	173.07	2	TQVMAAS(1)FR	-2.0895	2	1736200
	KHN71246.1	199	S	Calponin -like protein OV9M [Toxocara canis] GN=Tcan_08077	Tcan_08077	0.89804	6.87731e-30	81.031	3	MVDT(0.001)AHPEY(0.004)NPES(0.096)S(0.898)IDAT(0.001)TIPSQMGSNK	-5.5263	3	1937600
	KHN71630.1	80	S	Uncharacterized protein F13E6.1 [Toxocara canis] GN=F13E6.1	F13E6.1	0.911638	0.00319298	77.347	2	NS(0.088)S(0.912)LFKS(0.996)FES(0.004)K	-2.1926	2	606600									0.910309	1.67533e-05	101.52	2	NS(0.09)S(0.91)LFKS(0.997)FES(0.003)K	0.039994	1	506640
	KHN71630.1	84	S	Uncharacterized protein F13E6.1 [Toxocara canis] GN=F13E6.1	F13E6.1	0.999985	2.54301e-10	155.34	2	NSSLFKS(1)FESK	-2.139	3	6451000	1	2.07507e-79	244.37	2	NSSLFKS(1)FESK	-3.0357	2	5648500	1	2.78173e-75	233.59	2	NSSLFKS(1)FESK	-3.4582	2	6171300
	KHN72090.1	136	S	Golgin subfamily A member 7 [Toxocara canis] GN=Golga7	Golga7	0.855481	1.02555e-08	92.593	2	VFEISLIT(0.019)T(0.126)S(0.855)PVLQR	0.066658	1	34828
	KHN72701.1	1289	S	Spectrin beta chain, non-erythrocytic 5 [Toxocara canis] GN=SPTBN5	SPTBN5	0.984412	8.3262e-66	133.29	3	GHEAFLEINTLGDS(0.016)VES(0.984)VENLLK	-1.387	1	30898	0.996286	3.25804e-27	103.04	3	GHEAFLEINTLGDS(0.004)VES(0.996)VENLLK	-0.33125	1	24932	0.99562	8.54722e-28	90.828	3	GHEAFLEINTLGDS(0.004)VES(0.996)VENLLK	-1.2932	1	20561
	KHN72701.1	1912	S	Spectrin beta chain, non-erythrocytic 5 [Toxocara canis] GN=SPTBN5	SPTBN5	0.99763	0.00263995	86.243	2	HAS(0.998)IPS(0.002)ELGK	1.9362	2	32132	0.999934	1.5392e-08	143.22	2	HAS(1)IPSELGK	3.4152	1	36055	0.999999	0.0086614	156.14	2	HAS(1)IPSELGK	3.9086	1	29341
	KHN72701.1	2772	S	Spectrin beta chain, non-erythrocytic 5 [Toxocara canis] GN=SPTBN5	SPTBN5	0.999991	0.0116727	85.813	2	HS(1)LLTENR	-0.39272	2	1136000	0.999994	0.000306461	97.594	2	HS(1)LLTENR	-1.2153	2	904290	0.999945	0.00191231	108.5	2	RHS(1)LLTENR	-3.3094	1	666200
	KHN72701.1	937	S	Spectrin beta chain, non-erythrocytic 5 [Toxocara canis] GN=SPTBN5	SPTBN5	1	0.00897299	110.88	2	RLLS(1)DMIK	-3.955	1	326640	1	0.00117476	94.66	2	RLLS(1)DMIK	-2.7171	1	349990	1	0.0101195	96.946	2	RLLS(1)DMIK	-2.4348	1	345680
	KHN72701.1	1556	S	Spectrin beta chain, non-erythrocytic 5 [Toxocara canis] GN=SPTBN5	SPTBN5									1	0.00515618	61.194	2	FES(1)LKEPAR	-1.274	1	95666
	KHN72701.1	1474	S	Spectrin beta chain, non-erythrocytic 5 [Toxocara canis] GN=SPTBN5	SPTBN5									1	0.0182058	72.042	2	S(1)LDDAHLK	-0.32735	1	649500
	KHN72701.1	3555	S	Spectrin beta chain, non-erythrocytic 5 [Toxocara canis] GN=SPTBN5	SPTBN5																	1	9.3524e-05	65.212	2	KVDS(1)VDDADNR	-0.61352	1	185170
	KHN78600.1	236	S	Spindle- and centromere-associated protein [Toxocara canis] GN=PUMA1	PUMA1	0.999999	0.00216645	90.376	2	NLAQYLS(1)EEQKK	5.6588	1	26150	1	0.000940562	102.57	2	NLAQYLS(1)EEQKK	0.99342	1	28944
	KHN78600.1	107	S	Spindle- and centromere-associated protein [Toxocara canis] GN=PUMA1	PUMA1	0.99769	4.7065e-24	169.57	2	AHDDLS(0.002)S(0.998)FKR	2.3951	2	2541000	0.996679	1.23491e-12	174.05	2	AHDDLS(0.003)S(0.997)FK	2.4486	4	2711200	0.989715	1.86011e-18	190.68	2	AHDDLS(0.01)S(0.99)FK	1.57	2	2551700
	KHN78600.1	128	S	Spindle- and centromere-associated protein [Toxocara canis] GN=PUMA1	PUMA1	1	1.29812e-46	148.69	2	EHADVMAS(1)LQR	1.2369	1	950480	1	1.41472e-29	183	2	EHADVMAS(1)LQR	-0.74301	2	1108200	1	7.69639e-19	162.52	2	EHADVMAS(1)LQR	0.37176	3	1314700
	KHN78600.1	1127	S	Spindle- and centromere-associated protein [Toxocara canis] GN=PUMA1	PUMA1	1	1.5877e-46	184.65	2	HETLYKS(1)IEER	-0.80221	2	322590	1	1.45499e-51	160.07	2	HETLYKS(1)IEER	-4.7898	3	389750	1	3.663e-07	160.07	2	HETLYKS(1)IEER	-7.7633	1	357760
	KHN78600.1	1793	T	Spindle- and centromere-associated protein [Toxocara canis] GN=PUMA1	PUMA1	0.951279	0.0026499	114.93	2	KT(0.951)T(0.049)IIVQTR	-0.59283	1	937200
	KHN78600.1	1029	S	Spindle- and centromere-associated protein [Toxocara canis] GN=PUMA1	PUMA1									0.991541	0.0077035	70.806	2	KFEIS(0.008)DLQS(0.992)R	-1.7372	1	56648
	KHN78600.1	106	S	Spindle- and centromere-associated protein [Toxocara canis] GN=PUMA1	PUMA1									0.968834	5.48839e-05	110.58	2	AHDDLS(0.969)S(0.031)FKR	0.86312	3	500100	0.913829	0.00799638	67.548	2	AHDDLS(0.914)S(0.086)FK	0.99395	2	386930
	KHN87144.1	51	S	Eukaryotic translation initiation factor 2 subunit 1 [Toxocara canis] GN=Eif2s1	Eif2s1	0.996204	0.00250927	128.68	2	EGMILLS(0.004)ELS(0.996)RR	0.68416	1	104570	0.999985	1.13418e-05	141.88	2	EGMILLSELS(1)RR	1.5971	1	105180	0.999983	0.000324042	139.7	2	EGMILLSELS(1)RR	0.091475	3	184690
	KHN73401.1	438	S	Ubiquitin-conjugating enzyme E2 J1 [Toxocara canis] GN=UBE2J1	UBE2J1	0.999995	0.00779188	81.099	2	LASQIS(1)FK	-2.0247	1	20061
	KHN74617.1	303	S	Intermediate filament protein B [Toxocara canis] GN=Tcan_09686	Tcan_09686	0.967801	1.60986e-16	142.71	2	ANMES(0.032)S(0.968)YQR	-2.0214	2	1681800	0.98744	1.97421e-22	182.52	2	ANMES(0.013)S(0.987)YQR	0.81209	5	2584800	0.995175	3.63801e-07	131.54	2	ANMES(0.005)S(0.995)YQR	-2.1878	3	2039000
	KHN74617.1	103	S	Intermediate filament protein B [Toxocara canis] GN=Tcan_09686	Tcan_09686	0.918652	0.000186419	109.88	2	IQYS(0.919)DS(0.081)LR	-0.50381	2	786350	0.957324	0.0059071	90.263	2	IQY(0.002)S(0.957)DS(0.041)LR	-1.4206	1	575030	0.996395	2.86176e-05	99.855	2	IQY(0.002)S(0.996)DS(0.002)LR	0.50576	1	564990
	KHN74617.1	105	S	Intermediate filament protein B [Toxocara canis] GN=Tcan_09686	Tcan_09686	0.999606	9.39572e-25	136.84	2	IQYSDS(1)LR	1.1976	5	25588000	0.994516	1.05825e-13	120.65	2	IQYS(0.005)DS(0.995)LR	-0.37892	6	27122000	0.997946	2.46207e-05	126.29	2	IQYS(0.002)DS(0.998)LR	-1.1987	6	27873000
	KHN74617.1	289	S	Intermediate filament protein B [Toxocara canis] GN=Tcan_09686	Tcan_09686	1	2.23755e-08	142.32	2	LKVS(1)EVQGSANR	-3.7314	1	1363500	1	0.00201315	99.909	2	LKVS(1)EVQGSANR	-2.6886	1	1304100	1	1.41753e-08	129.53	2	LKVS(1)EVQGSANR	-2.7128	1	1254100
	KHN74617.1	294	S	Intermediate filament protein B [Toxocara canis] GN=Tcan_09686	Tcan_09686	1	1.13304e-45	195.09	2	VSEVQGS(1)ANR	1.6318	1	705420	1	1.04105e-20	193.94	2	VSEVQGS(1)ANR	-1.1068	1	781180	1	2.6226e-07	163.59	2	VSEVQGS(1)ANR	0.50047	1	768380
	KHN74617.1	27	S	Intermediate filament protein B [Toxocara canis] GN=Tcan_09686	Tcan_09686	0.807514	2.84922e-05	48.836	2	MVT(0.006)EMGS(0.808)AS(0.177)IGGIS(0.009)PALSANAAK	1.401	1	12324
	KHN74617.1	29	S	Intermediate filament protein B [Toxocara canis] GN=Tcan_09686	Tcan_09686	0.938684	5.51586e-65	147.86	2	MVTEMGS(0.06)AS(0.939)IGGIS(0.002)PALSANAAK	-2.156	4	4778000	0.999076	7.93286e-98	211.16	2	MVTEMGS(0.001)AS(0.999)IGGISPALSANAAK	-1.0587	3	3778900	0.999188	1.52778e-108	226.64	2	MVTEMGS(0.001)AS(0.999)IGGISPALSANAAK	1.5238	5	5696100
	KHN74617.1	34	S	Intermediate filament protein B [Toxocara canis] GN=Tcan_09686	Tcan_09686	0.999991	5.32448e-270	264.46	2	MVTEMGSASIGGIS(1)PALSANAAK	-1.0482	6	49984000	0.999988	1.00104e-268	264.59	2	MVTEMGSASIGGIS(1)PALSANAAK	0.58171	7	51621000	0.999932	1.24317e-233	282.67	2	MVTEMGSASIGGIS(1)PALSANAAK	0.4024	12	51107000
	KHN74617.1	418	S	Intermediate filament protein B [Toxocara canis] GN=Tcan_09686	Tcan_09686	0.999995	0	332.29	2	THS(1)LQQQEDTDSTR	-14.69	3	37998000	1	6.03978e-234	299.1	2	THS(1)LQQQEDTDSTR	-10.342	8	32500000	1	9.55038e-260	321.05	2	THS(1)LQQQEDTDSTR	-7.768	4	25264000
	KHN74617.1	208	T	Intermediate filament protein B [Toxocara canis] GN=Tcan_09686	Tcan_09686	1	0.0254138	108.91	2	NDLDEET(1)LGR	-1.0269	1	356750	1	0.0198796	110.58	2	NDLDEET(1)LGR	-1.9558	1	201190	1	0.000238447	69.327	1	NDLDEET(1)LGR	-1.5763	2	111570
	KHN74617.1	361	T	Intermediate filament protein B [Toxocara canis] GN=Tcan_09686	Tcan_09686	1	2.47867e-29	144.16	2	QYEAALNDRDAT(1)LR	-2.4798	1	282880	1	1.64064e-56	184.98	2	QYEAALNDRDAT(1)LR	-1.4416	1	272350	1	1.36542e-17	189.47	2	QYEAALNDRDAT(1)LR	0.28196	2	467560
	KHN74617.1	269	Y	Intermediate filament protein B [Toxocara canis] GN=Tcan_09686	Tcan_09686	0.959818	0.0262226	51.531	2	DIKDEY(0.96)DY(0.04)IAK	-3.0094	1	255670	0.979194	0.0132762	43.306	2	DIKDEY(0.979)DY(0.021)IAK	1.1748	1	230970
	KHN74617.1	271	Y	Intermediate filament protein B [Toxocara canis] GN=Tcan_09686	Tcan_09686	0.944875	0.00860291	50.09	2	DIKDEY(0.055)DY(0.945)IAK	0.12513	1	45587									0.954095	0.0122718	41.824	2	DIKDEY(0.046)DY(0.954)IAK	-3.6838	1	48816
	KHN74617.1	44	S	Intermediate filament protein B [Toxocara canis] GN=Tcan_09686	Tcan_09686									0.999977	0.00635996	59.645	2	S(1)FLEATDK	1.0761	1	26349
	KHN74617.1	466	T	Intermediate filament protein B [Toxocara canis] GN=Tcan_09686	Tcan_09686									0.946668	0.0233505	51.531	2	FIT(0.053)LENT(0.947)HR	4.1236	1	24453
	KHN74617.1	180	T	Intermediate filament protein B [Toxocara canis] GN=Tcan_09686	Tcan_09686									1	0.00680246	74.424	2	QLT(1)EEEKR	-1.2075	1	160090	1	0.0176601	87.942	2	QLT(1)EEEKR	-0.81285	1	163980
	KHN74617.1	425	T	Intermediate filament protein B [Toxocara canis] GN=Tcan_09686	Tcan_09686									0.831439	7.20937e-07	89.923	3	THSLQQQEDT(0.831)DS(0.122)T(0.047)R	-2.7598	1	31558	0.753637	0.00537591	63.947	3	THSLQQQEDT(0.754)DS(0.123)T(0.123)R	-0.48585	1	31471
	KHN74617.1	167	S	Intermediate filament protein B [Toxocara canis] GN=Tcan_09686	Tcan_09686																	1	0.00192463	47.844	3	INQWQHAIEDAQS(1)ELEMLR	0.27679	1	9885.7
	KHN74617.1	38	S	Intermediate filament protein B [Toxocara canis] GN=Tcan_09686	Tcan_09686																	0.999994	1.20359e-27	121.07	2	MVTEMGSASIGGIS(1)PALS(1)ANAAK	3.5349	3	5431800
	KHN74617.1	427	S	Intermediate filament protein B [Toxocara canis] GN=Tcan_09686	Tcan_09686																	0.82151	8.19192e-205	294.71	2	THSLQQQEDT(0.069)DS(0.822)T(0.109)R	-5.0073	2	9395500
	KHN74617.1	250	T	Intermediate filament protein B [Toxocara canis] GN=Tcan_09686	Tcan_09686																	1	0.000495611	46.353	2	ELQALLAQAPADT(1)REFFK	1.7657	1	15766
	KHN76000.1	307	S	60S acidic ribosomal protein P0 [Toxocara canis] GN=rpa-0	rpa-0	1	1.87146e-230	275.19	2	KEEPKEES(1)DDEDMGFGLFD	3.0519	7	10133000	1	3.01611e-205	275.19	2	KEEPKEES(1)DDEDMGFGLFD	4.3419	8	12718000	1	1.02151e-115	224.45	2	KEEPKEES(1)DDEDMGFGLFD	2.1286	11	15997000
	KHN75108.1	96	S	hypothetical protein Tcan_09359 [Toxocara canis] GN=Tcan_09359	Tcan_09359	1	2.47539e-45	206.03	2	QLS(1)MSEVEGR	-5.489	3	6518800	1	2.32043e-51	208.63	2	QLS(1)MSEVEGR	-5.7018	4	6523900	1	4.5281e-07	156.14	2	QLS(1)MSEVEGR	3.3103	3	6096000
	KHN75108.1	89	S	hypothetical protein Tcan_09359 [Toxocara canis] GN=Tcan_09359	Tcan_09359	1	3.36835e-19	142.08	2	VYPVNQAS(1)QVLK	-3.3959	1	1356300	1	3.78201e-15	146.37	2	VYPVNQAS(1)QVLK	-2.2922	1	1291700	1	3.36569e-06	112.95	2	VYPVNQAS(1)QVLK	-1.4407	1	1185700
	KHN75497.1	91	S	Twitchin [Toxocara canis] GN=unc-22	unc-22	0.832481	6.65837e-57	96.602	4	FYS(0.098)ADGENS(0.832)AT(0.069)FTVQAGNAPEFHDKPHIVQR	-2.7639	1	336260
	KHN75497.1	193	S	Twitchin [Toxocara canis] GN=unc-22	unc-22	1	1.28013e-09	133.93	2	NAEGQNEQS(1)LNLCFD	0.68554	1	362630	1	0.00449842	78.673	2	NAEGQNEQS(1)LNLCFD	-2.6848	1	346150	1	8.59605e-11	117.03	2	NAEGQNEQS(1)LNLCFD	-2.2773	1	386310
	KHN75497.1	7	Y	Twitchin [Toxocara canis] GN=unc-22	unc-22	0.993078	0.00507974	60.892	2	APPT(0.007)IY(0.993)GEPK	-0.78276	1	190370									0.998945	0.00534951	92.732	2	APPT(0.001)IY(0.999)GEPK	1.8098	1	231560
	KHN75599.1	304	S	Phosphoenolpyruvate carboxykinase [GTP] [Toxocara canis] GN=PEPCK	PEPCK	1	2.26999e-12	110.58	2	FVAAAFPS(1)ACGK	-0.50423	2	5340500	1	0.000542399	119.52	2	FVAAAFPS(1)ACGK	0.82615	1	5353500	1	0.00034309	132.9	2	FVAAAFPS(1)ACGK	1.1872	1	5517900
	KHN75599.1	484	T	Phosphoenolpyruvate carboxykinase [GTP] [Toxocara canis] GN=PEPCK	PEPCK	0.99957	0.00151964	75.012	2	SEAT(1)AAAEHTGK	-0.94913	1	179190									0.999994	0.00148605	86.729	2	SEAT(1)AAAEHTGK	-3.0004	1	182970
	KHN75718.1	1658	S	Ankyrin-2 [Toxocara canis] GN=ANK2	ANK2	1	6.41016e-05	64.21	2	HVHDS(1)ENGPIVEER	-1.8048	2	512340	1	0.00202145	84.266	2	HVHDS(1)ENGPIVEER	-1.3491	2	477210	1	2.46997e-07	82.747	2	HVHDS(1)ENGPIVEER	0.901	2	499120
	KHN75718.1	943	S	Ankyrin-2 [Toxocara canis] GN=ANK2	ANK2									0.998933	0.00178005	43.904	2	S(0.999)PEMDT(0.001)ADGDLDALIR	0.75251	1	99497	0.999999	2.03664e-09	88.203	2	S(1)PEMDTADGDLDALIR	2.396	1	162140
	KHN85152.1	577	S	Glutamate dehydrogenase, mitochondrial [Toxocara canis] GN=Gdh	Gdh	1	0.00106639	114.93	2	NLNHVS(1)FGR	-0.93349	1	941900	1	0.0028678	91.245	2	NLNHVS(1)FGR	0.48342	1	978450
	KHN79463.1	65	S	Tropomyosin [Toxocara canis] GN=Tcan_04716	Tcan_04716	0.999877	2.59042e-17	149.57	2	AQEDLS(1)VANSNLEEK	1.1013	1	582470									0.812981	9.5456e-08	122.16	2	AQEDLS(0.813)VANS(0.187)NLEEK	-0.20259	1	558910
	KHN79463.1	69	S	Tropomyosin [Toxocara canis] GN=Tcan_04716	Tcan_04716									0.884905	1.34883e-36	180.12	2	AQEDLS(0.115)VANS(0.885)NLEEK	2.2541	1	500010
	KHN79367.1	55	S	Tubulin beta-4 chain [Toxocara canis] GN=tbb-4	tbb-4	0.999423	0.00657889	48.892	2	INVYYNEAS(0.999)GGK	-2.4708	1	193830
	KHN79490.1	758	S	Copine family protein 2 [Toxocara canis] GN=cpna-2	cpna-2	0.962236	7.80081e-47	185.57	2	RLEYS(0.962)PS(0.038)ISSIR	-2.395	1	802680	0.996315	0.00615532	85.813	2	LEYS(0.996)PS(0.003)ISSIR	-1.2257	1	202020
	KHN83929.1	27	S	Ras GTPase-activating-like protein IQGAP2 [Toxocara canis] GN=IQGAP2	IQGAP2	0.999945	7.21756e-11	166.71	2	CLDNIS(1)ITSK	-1.6857	1	712460	0.999976	0.00190656	152.23	2	CLDNIS(1)ITSK	-4.1487	1	724170	0.998856	0.00162288	110.58	2	CLDNIS(0.999)IT(0.001)SK	-2.8569	1	740280
	KHN83972.1	95	S	Sorting nexin-12 [Toxocara canis] GN=SNX12	SNX12	1	8.92454e-10	145.08	2	RYS(1)DFEWLR	-2.6112	1	1850400	0.999995	0.0238595	108.5	2	RYS(1)DFEWLR	-2.2712	1	1856700	1	0.000321302	142.51	2	RYS(1)DFEWLR	-1.8171	1	1823700
	KHN83973.1	1083	S	Contactin-associated protein-like 5 [Toxocara canis] GN=CNTNAP5	CNTNAP5	0.999981	4.37477e-10	131.06	2	GDPTAPVDS(1)PLYR	-2.1298	2	2275200	0.999766	6.73364e-05	97.949	2	GDPTAPVDS(1)PLYR	-1.3811	1	1713400	0.999658	2.79371e-07	110.14	2	GDPTAPVDS(1)PLYR	-0.57664	1	1781700
	KHN83973.1	1086	Y	Contactin-associated protein-like 5 [Toxocara canis] GN=CNTNAP5	CNTNAP5									0.993132	0.000619157	77.358	2	GDPTAPVDS(0.007)PLY(0.993)R	-1.2181	1	448200	0.974088	5.36852e-07	108.2	2	GDPTAPVDS(0.026)PLY(0.974)R	1.1634	1	547000
	KHN84399.1	816	S	hypothetical protein Tcan_08405 [Toxocara canis] GN=Tcan_08405	Tcan_08405	0.99896	0.00958132	72.922	2	SQS(0.999)T(0.672)LLS(0.196)S(0.133)R	2.3966	1	2568400	0.998859	0.00443584	68.49	2	SQS(0.999)T(0.666)LLS(0.198)S(0.136)R	5.9973	1	759530	0.975249	0.00659872	68.49	2	SQS(0.975)T(0.656)LLS(0.215)S(0.153)R	7.644	1	551860
	KHN84458.1	994	S	Myosin heavy chain, non-muscle [Toxocara canis] GN=zip	zip	0.999326	0.0173253	63.908	2	HAELYDS(0.999)Y(0.001)EK	0.95875	1	142110	0.998674	0.00344231	88.42	2	HAELYDS(0.999)Y(0.001)EK	5.0588	1	146920
	KHN84458.1	887	S	Myosin heavy chain, non-muscle [Toxocara canis] GN=zip	zip									1	0.00251398	85.622	2	IQQLS(1)EER	4.4676	1	32184
	KHN84458.1	208	S	Myosin heavy chain, non-muscle [Toxocara canis] GN=zip	zip									0.998688	0.00567938	108.4	2	TPS(0.001)S(0.999)PAKPR	-2.6925	1	419640
	KHN84458.1	1133	S	Myosin heavy chain, non-muscle [Toxocara canis] GN=zip	zip																	0.998801	0.00220159	44.585	3	ELEST(0.001)LEELKEDLENEKS(0.999)LR	1.3441	1	4163.2
	KHN85052.1	94	S	Carbonyl reductase [NADPH] 3 [Toxocara canis] GN=Cbr3	Cbr3	1	0.0230281	55.235	1	VIS(1)ELGEK	-5.5605	1	469880									1	0.0127127	47.561	1	VIS(1)ELGEK	-2.0787	1	253510
	KHN83811.1	199	S	Sorting nexin-2 [Toxocara canis] GN=Snx2	Snx2	0.855513	0.00460804	58.794	2	ANS(0.856)T(0.144)AALSGAGVK	1.4013	1	86754	0.902221	0.0248416	56.473	2	ANS(0.902)T(0.098)AALSGAGVK	-1.5645	1	99832
	KHN85251.1	36	S	Glycogen phosphorylase, muscle form [Toxocara canis] GN=PYGM	PYGM	1	0.00352409	97.277	2	HLHFS(1)LIK	-3.9564	1	36759	1	0.0123293	70.389	2	HLHFS(1)LIK	-0.97384	1	34350
	KHN85952.1	108	S	hypothetical protein Tcan_11858 [Toxocara canis] GN=Tcan_11858	Tcan_11858	0.999998	0.000285988	66.509	2	S(1)DGQGNTASYMGR	-2.3172	1	195670	1	4.53948e-06	104	2	S(1)DGQGNTASYMGR	-1.7838	1	181720	0.999998	0.0120534	67.927	2	S(1)DGQGNTASYMGR	-2.7528	1	169200
	KHN86501.1	272	S	Nuclear anchorage protein 1 [Toxocara canis] GN=anc-1	anc-1	1	0.00260873	101.48	2	LSQLDES(1)VR	2.8923	1	38221	0.999943	0.00133975	71.066	2	LSQLDES(1)VR	1.666	1	42837	1	0.0014326	83.775	2	LSQLDES(1)VR	2.9655	1	38192
	KHN86849.1	131	S	Ribosome maturation protein SBDS [Toxocara canis] GN=sbds-1	sbds-1	0.999999	0.0177844	100.69	2	RPYS(1)LAVIEK	-4.2685	1	208870	0.999947	0.0135726	91.939	2	RPYS(1)LAVIEK	-4.0017	1	208700	0.999942	0.0221385	88.42	2	RPYS(1)LAVIEK	-0.98102	1	204600
	KHN86896.1	104	S	Far upstream element-binding protein 1, partial [Toxocara canis] GN=Fubp1	Fubp1	0.995311	0.0233684	49.967	2	VQMS(0.995)PES(0.005)DGNNMR	-0.54368	1	53527	0.995705	0.00410348	62.494	2	VQMS(0.996)PES(0.004)DGNNMR	3.0462	1	48214
	KHN86921.1	199	S	Nascent polypeptide-associated complex subunit alpha [Toxocara canis] GN=Y65B4BR.5	Y65B4BR.5	1	0	269.54	2	ANVTQAEQEDES(1)DQEGEIDATGIEEK	-2.3047	6	20563000	1	4.79799e-161	218.03	2	ANVTQAEQEDES(1)DQEGEIDATGIEEK	-0.018577	8	16248000	1	0	295.61	2	ANVTQAEQEDES(1)DQEGEIDATGIEEK	-1.1483	8	13415000
	KHN86979.1	181	S	putative 3-hydroxyacyl-CoA dehydrogenase [Toxocara canis] GN=Tcan_10304	Tcan_10304	1	0.00291349	43.518	3	RKS(1)NFGGLHFFNPVPVMK	-5.8273	1	54396
	KHN85381.1	34	S	Calponin -like protein OV9M [Toxocara canis] GN=Tcan_16909	Tcan_16909	1	8.49095e-14	152.17	2	KAPPPVGIKS(1)PT(1)PGR	-0.54919	35	88170000	1	4.15671e-60	224.07	2	KAPPPVGIKS(1)PT(1)PGR	1.6931	32	94772000	1	6.39735e-13	167.19	2	KAPPPVGIKS(1)PT(1)PGR	1.6819	40	100080000
	KHN85381.1	161	S	Calponin -like protein OV9M [Toxocara canis] GN=Tcan_16909	Tcan_16909	0.999782	0.0044488	59.77	2	GTGGAS(1)EVPEEK	-0.93552	1	117460	0.999999	0.000317176	95.345	2	GTGGAS(1)EVPEEK	-3.8741	1	125590	0.999742	6.39802e-05	104	2	GTGGAS(1)EVPEEK	-3.7135	1	115730
	KHN85381.1	36	T	Calponin -like protein OV9M [Toxocara canis] GN=Tcan_16909	Tcan_16909	1	1.4972e-09	152.17	2	KAPPPVGIKS(1)PT(1)PGR	-0.54919	30	37377000	1	1.42787e-13	153.23	2	KAPPPVGIKS(1)PT(1)PGR	1.6931	29	43032000	1	9.69504e-11	167.19	2	KAPPPVGIKS(1)PT(1)PGR	1.6819	36	51587000
	KHN85381.1	284	T	Calponin -like protein OV9M [Toxocara canis] GN=Tcan_16909	Tcan_16909	1	4.04801e-94	230.55	2	NNT(1)VANMQAQEQR	-0.52799	1	547410	1	0.000513009	122.94	2	NNT(1)VANMQAQEQR	-5.4982	2	427380	1	5.56073e-05	92.593	2	NNT(1)VANMQAQEQR	-4.9966	1	47110
	KHN85381.1	256	S	Calponin -like protein OV9M [Toxocara canis] GN=Tcan_16909	Tcan_16909									0.997743	0.000771891	105.78	2	GEMPHDES(0.998)VT(0.002)SR	1.7089	1	198120	0.950982	0.01505	50.641	2	GEMPHDES(0.951)VT(0.034)S(0.015)R	3.589	1	198140
	KHN85381.1	83	S	Calponin -like protein OV9M [Toxocara canis] GN=Tcan_16909	Tcan_16909																	0.999999	0.00444088	65.12	2	SEGIIPIQAGS(1)NK	-2.4801	1	69744
	KHN79464.1	206	S	Tropomyosin [Toxocara canis] GN=Tcan_04719	Tcan_04719	1	0.000170558	140.3	2	ALQREDS(1)YEEQIR	2.6285	1	890140	0.999942	0.000109304	117.8	2	EDS(1)YEEQIR	2.3976	2	1801100	1	3.96838e-07	155.61	2	EDS(1)YEEQIR	4.3817	3	2252900
	KHN79464.1	192	S	Tropomyosin [Toxocara canis] GN=Tcan_04719	Tcan_04719	0.987634	0.0211437	43.767	2	VVGNNLKS(0.988)LEVS(0.012)EEK	-0.62967	1	154870									0.999964	8.79433e-09	97.681	2	VVGNNLKS(1)LEVSEEK	0.8748	1	164570
	KHN79464.1	19	T	Tropomyosin [Toxocara canis] GN=Tcan_04719	Tcan_04719	1	0.00136153	106.58	2	RMT(1)LLEEELER	4.0897	1	3185700	1	0.00684779	65.212	2	RMT(1)LLEEELER	1.7718	2	1057600	1	0.00144862	84.105	2	RMT(1)LLEEELER	1.1755	3	3900300
	KHN79464.1	45	T	Tropomyosin [Toxocara canis] GN=Tcan_04719	Tcan_04719									0.998978	0.000414386	96.78	2	LEEAT(0.001)HT(0.999)ADESER	-0.60178	1	149250	0.999195	0.000105835	104.86	2	LEEAT(0.001)HT(0.999)ADESER	-2.7163	1	189370
	KHN83511.1	122	S	40S ribosomal protein S20 [Toxocara canis] GN=rps20	rps20	0.973941	0.00763322	67.927	2	LINMHS(0.974)PS(0.026)DVLK	0.46381	1	46314									0.935758	2.8884e-06	59.997	2	LINMHS(0.936)PS(0.064)DVLK	0.69446	1	54896
	KHN83511.1	41	T	40S ribosomal protein S20 [Toxocara canis] GN=rps20	rps20	0.999993	0.000139507	94.119	3	TEKPVT(1)VDETEHR	-3.1345	2	760110	0.999999	2.9299e-10	149.57	2	TEKPVT(1)VDETEHR	0.41844	2	656890	0.999989	4.11684e-08	127.25	2	TEKPVT(1)VDETEHR	-0.3182	2	666620
	KHN83511.1	45	T	40S ribosomal protein S20 [Toxocara canis] GN=rps20	rps20	0.999995	0.00714939	76.049	3	TEKPVTVDET(1)EHR	-0.63205	2	164720	1	4.89645e-05	103.17	3	TEKPVTVDET(1)EHR	-2.8086	1	50936	0.999858	0.000200381	92.593	3	TEKPVTVDET(1)EHR	-2.3837	2	165190
	KHN83441.1	12	S	putative S-adenosylmethionine synthase 4 [Toxocara canis] GN=sams-4	sams-4	0.99958	0.024744	74.269	2	TQS(1)ELFR	-1.9729	1	83667	0.996608	0.0146116	60.892	2	T(0.003)QS(0.997)ELFR	-3.3664	1	75385
	KHN79556.1	125	S	Phosphoglucomutase-1 [Toxocara canis] GN=PGM1	PGM1	0.996597	6.73284e-09	77.684	2	EINGGNVINGGIILT(0.003)AS(0.997)HNPGGPK	-1.7653	2	542950	0.981758	4.58169e-19	99.707	2	EINGGNVINGGIILT(0.018)AS(0.982)HNPGGPK	-2.0717	3	1031900	0.997972	2.84375e-27	96.738	2	EINGGNVINGGIILT(0.002)AS(0.998)HNPGGPK	-3.7709	2	626360
	KHN79556.1	388	S	Phosphoglucomutase-1 [Toxocara canis] GN=PGM1	PGM1	0.972985	0.001136	48.945	2	LS(0.024)LCGEES(0.973)FGT(0.002)GS(0.001)DHIR	6.4324	1	78924	0.989635	1.15318e-05	70.337	2	LSLCGEES(0.99)FGT(0.009)GS(0.001)DHIR	9.0902	1	40920	0.997997	5.98169e-15	89.489	2	LSLCGEES(0.998)FGT(0.002)GSDHIR	7.9358	1	66865
	KHN79556.1	11	S	Phosphoglucomutase-1 [Toxocara canis] GN=PGM1	PGM1																	0.949976	7.92914e-06	86.135	2	VVT(0.001)VS(0.95)T(0.05)KPYEGQK	1.6087	1	80127
	KHN80082.1	105	S	Nucleoredoxin-like protein 2 [Toxocara canis] GN=Nxnl2	Nxnl2	1	1.57701e-05	101.8	2	KFDVS(1)GIPALVVIK	0.2023	1	75828	1	0.029539	84.144	2	KFDVS(1)GIPALVVIK	-0.44803	1	50396	1	0.0136248	61.211	2	KFDVS(1)GIPALVVIK	-1.4068	2	66534
	KHN80097.1	9	S	Toll-interacting protein [Toxocara canis] GN=TOLLIP	TOLLIP	0.990072	1.51723e-92	241.56	2	ASIASHPS(0.99)S(0.01)SK	0.36712	2	2397100	0.92799	6.35646e-30	190.37	2	ASIASHPS(0.928)S(0.061)S(0.011)K	2.367	1	2389800	0.98753	3.21852e-19	200.82	2	ASIASHPS(0.988)S(0.011)S(0.001)K	4.0248	3	2578800
	KHN80097.1	11	S	Toll-interacting protein [Toxocara canis] GN=TOLLIP	TOLLIP									0.77307	0.00136927	126.17	1	ASIASHPS(0.06)S(0.167)S(0.773)K	-4.1758	1	38285
	KHN80149.1	60	S	Basement membrane proteoglycan [Toxocara canis] GN=unc-52	unc-52	1	0.000369192	135.89	2	DRS(1)DEQNCPSLR	-1.2453	1	2328700	1	4.91155e-06	116.06	2	DRS(1)DEQNCPSLR	0.86493	2	3806100	1	0.00177935	153.26	2	DRS(1)DEQNCPSLR	1.9849	1	2199900
	KHN80232.1	157	S	DnaJ -like protein subfamily B member 12 [Toxocara canis] GN=Dnajb12	Dnajb12	0.940787	5.57475e-06	117.8	3	S(0.941)T(0.059)GRPILGVHYTK	-2.239	1	201080									0.831275	7.94089e-05	86.952	3	S(0.831)T(0.169)GRPILGVHYTK	-0.778	1	200280
	KHN83473.1	103	S	Superoxide dismutase [Mn] 1, mitochondrial [Toxocara canis] GN=sod-2	sod-2	1	8.55174e-60	167.01	2	DFGS(1)LQSMQEK	-2.5071	1	150090	0.999992	0.00331995	121.86	2	DFGS(1)LQSMQEK	0.27618	1	96111	0.999998	2.42107e-05	123.99	2	DFGS(1)LQSMQEK	2.0968	3	551310
	KHN81288.1	676	S	5'-AMP-activated protein kinase catalytic subunit alpha-2 [Toxocara canis] GN=aak-2	aak-2	0.959693	2.82614e-05	44.654	2	AQS(0.96)LPMPMEVDQT(0.039)PPPS(0.001)PTVT(0.001)K	1.0114	1	275700									0.893369	7.21707e-05	44.019	2	AQS(0.893)LPMPMEVDQT(0.105)PPPS(0.001)PT(0.001)VT(0.001)K	-0.53298	1	277960
	KHN81288.1	660	S	5'-AMP-activated protein kinase catalytic subunit alpha-2 [Toxocara canis] GN=aak-2	aak-2	0.997083	0.000168645	98.865	2	HAS(0.997)VS(0.003)MPVKPSLR	-7.7321	2	242880									0.846776	0.00713533	82.437	3	HAS(0.847)VS(0.153)MPVKPSLR	-1.5511	1	24438
	KHN81288.1	652	S	5'-AMP-activated protein kinase catalytic subunit alpha-2 [Toxocara canis] GN=aak-2	aak-2	0.995466	1.87596e-06	118.64	2	SLVDEDNGS(0.995)AS(0.004)S(0.001)S(0.001)R	-4.6486	1	217760	0.917098	5.81991e-07	86.952	2	SLVDEDNGS(0.917)AS(0.054)S(0.021)S(0.008)R	-3.829	1	236030	0.872522	2.17004e-07	92.319	2	SLVDEDNGS(0.873)AS(0.051)S(0.038)S(0.038)R	-4.4374	1	229130
	KHN80715.1	520	S	Elongation factor 2 [Toxocara canis] GN=eef-2	eef-2	0.999855	0.000887773	99.855	2	FSVS(1)PVVR	-1.5877	1	164940	0.998648	0.00386195	85.716	2	FS(0.001)VS(0.999)PVVR	-2.0503	1	146430	0.987274	2.38983e-05	107.08	2	FS(0.013)VS(0.987)PVVR	0.29236	1	153390
	KHN81711.1	255	S	Titin [Toxocara canis] GN=TTN	TTN	1	0.00948474	79.235	2	RWS(1)DDLLPIGR	-2.3293	2	551110	1	0.00314952	67.887	2	RWS(1)DDLLPIGR	-1.0604	1	538940	1	0.0103523	74.733	2	RWS(1)DDLLPIGR	-0.89291	2	648900
	KHN81971.1	152	S	Alpha-actinin-2 [Toxocara canis] GN=ACTN2	ACTN2	1	0.000289183	82.747	2	FAIQDINVEELS(1)AR	3.4479	1	20135	1	0.000192032	69.613	2	FAIQDINVEELS(1)AR	2.0917	1	18321	1	1.94724e-07	68.127	2	FAIQDINVEELS(1)AR	3.6178	1	21555
	KHN82384.1	21	S	Uridine kinase-like protein 5 [Toxocara canis] GN=UKL5	UKL5	1	1.0437e-07	77.347	2	LPVIVGIIGGLQS(1)GK	-1.0335	1	19266	1	8.33841e-08	82.822	2	LPVIVGIIGGLQS(1)GK	-1.8718	1	19593	1	9.30302e-10	65.421	2	LPVIVGIIGGLQS(1)GK	-3.4784	1	20387
	KHN82552.1	87	S	Uncharacterized protein F32G8.4 [Toxocara canis] GN=F32G8.4	F32G8.4	0.953004	0.0232342	67.507	2	SHLS(0.047)S(0.953)FK	-2.7763	1	30642	0.992201	0.00809859	90.761	2	SHLS(0.008)S(0.992)FK	-2.7808	1	28872
	KHN83080.1	104	S	Uncharacterized protein F44E2.6 [Toxocara canis] GN=F44E2.6	F44E2.6	1	0.0110941	68.548	2	S(1)IDNDLNIVR	-4.4167	1	118330	1	0.0285343	44.82	2	S(1)IDNDLNIVR	-2.9425	1	130360
	KHN83371.1	329	S	nuclease domain-containing protein [Toxocara canis] GN=SND1	SND1	0.99985	0.000416088	82.822	2	SYQPSNQLS(1)ADKR	-3.9833	1	167070	0.997747	0.00383798	97.268	2	SYQPS(0.002)NQLS(0.998)ADKR	-1.7868	1	144720	0.999999	0.000106525	117.03	2	SYQPSNQLS(1)ADKR	-0.2899	1	155950
	KHN81473.1	43	S	6-phosphofructokinase [Toxocara canis] GN=PFK	PFK	0.99971	1.31234e-34	200.76	2	SDS(1)IVPTAGK	-0.51483	2	12287000	0.991702	0.00106895	145.95	2	S(0.008)DS(0.992)IVPTAGK	-0.93868	4	13713000	0.999208	0.00535364	151.66	2	S(0.001)DS(0.999)IVPTAGK	-0.88159	2	13203000
	KHN81473.1	719	S	6-phosphofructokinase [Toxocara canis] GN=PFK	PFK	0.994959	2.09115e-12	95.052	3	TNVLGHAQQGGS(0.995)PT(0.005)PFDR	-2.3287	2	268120	0.976725	8.30791e-12	89.684	2	TNVLGHAQQGGS(0.977)PT(0.023)PFDR	-0.16709	1	224260	0.930583	9.89727e-13	130.54	2	TNVLGHAQQGGS(0.931)PT(0.069)PFDR	-2.2645	2	299630
	KHN81473.1	351	S	6-phosphofructokinase [Toxocara canis] GN=PFK	PFK									0.998398	0.0182182	50.09	2	GGS(0.998)PS(0.002)AFDR	-1.4907	1	335230
cytoplasm,nucleus	KHN88357.1	1176	S	Spectrin alpha chain [Toxocara canis] GN=alpha-Spec	alpha-Spec	1	3.45113e-12	144.38	2	EQQLGS(1)AHEVQR	-3.4888	1	268970	1	0.000450131	105.78	2	EQQLGS(1)AHEVQR	-1.3632	1	219540	1	0.000198309	128.28	2	EQQLGS(1)AHEVQR	-3.222	1	232260
	KHN88357.1	2329	S	Spectrin alpha chain [Toxocara canis] GN=alpha-Spec	alpha-Spec	0.976022	0.00229283	59.625	2	ETENIQS(0.007)S(0.017)EEIES(0.976)AFR	3.2588	1	28463
	KHN88357.1	1492	S	Spectrin alpha chain [Toxocara canis] GN=alpha-Spec	alpha-Spec	0.992791	0.0136592	72.031	2	LGES(0.993)QT(0.007)LQQFSR	-2.5652	1	72643	0.984489	0.011278	53.363	2	LGES(0.984)QT(0.015)LQQFSR	0.05607	1	85880	0.999309	0.000187154	111.98	2	LGES(0.999)QT(0.001)LQQFSR	0.49411	1	82748
	KHN88357.1	1793	S	Spectrin alpha chain [Toxocara canis] GN=alpha-Spec	alpha-Spec	1	0.00793291	76.563	2	MAALEES(1)WDQIR	1.1356	1	53384	1	9.39203e-05	86.729	2	MAALEES(1)WDQIR	1.6428	1	44999	1	0.00018025	100.69	2	MAALEES(1)WDQIR	1.9987	2	90648
	KHN88357.1	2083	S	Spectrin alpha chain [Toxocara canis] GN=alpha-Spec	alpha-Spec	0.96686	0.00354911	74.524	2	S(0.009)LS(0.967)T(0.024)AEEDFK	-2.5015	1	43198									0.752139	0.0118559	47.57	2	S(0.017)LS(0.752)T(0.231)AEEDFK	-3.9186	1	30810
	KHN88357.1	1604	S	Spectrin alpha chain [Toxocara canis] GN=alpha-Spec	alpha-Spec									1	1.12773e-05	142.71	2	QKS(1)FMAAVK	1.8583	1	41641
	KHN88357.1	85	S	Spectrin alpha chain [Toxocara canis] GN=alpha-Spec	alpha-Spec																	0.875279	0.00851355	50.641	3	LQTAS(0.062)EES(0.875)FRDPT(0.062)NLQAK	-3.0965	1	15506
	KHN78538.1	157	T	S-phase kinase-associated protein 1 [Toxocara canis] GN=Skp1	Skp1	1	8.70471e-47	194.55	2	NDFT(1)PEEEEQIRK	1.3961	3	882500	1	2.10013e-21	176	2	NDFT(1)PEEEEQIRK	-3.0559	2	786910	1	0.000370095	144.38	2	NDFT(1)PEEEEQIR	0.84762	1	633630
	KHN80009.1	387	S	Angiogenic factor with G patch and FHA domains 1 [Toxocara canis] GN=Aggf1	Aggf1									0.999997	0.00637758	66.619	2	AQYGLLGDDMS(1)K	-1.9749	1	2024200
	KHN88695.1	446	S	Serine/threonine-protein phosphatase 2B catalytic subunit 2 [Toxocara canis] GN=Pp2B-14D	Pp2B-14D									1	0.0232547	51.531	2	IQS(1)FDEAK	1.8543	1	27160
	KHN73050.1	25	T	Peroxiredoxin [Toxocara canis] GN=Tcan_08622	Tcan_08622																	0.859563	0.011705	57.032	1	T(0.86)VS(0.14)LSDYK	-0.55428	1	144400
	KHN88958.1	94	S	hypothetical protein Tcan_05310 [Toxocara canis] GN=Tcan_05310	Tcan_05310									0.979314	1.55037e-15	121.07	2	SALS(0.021)S(0.979)FKDQYEDVGVPMK	1.5818	1	880450	0.884355	8.11191e-10	63.947	3	S(0.002)ALS(0.11)S(0.884)FKDQY(0.003)EDVGVPMK	1.5538	1	14182
	KHN84521.1	524	T	putative ATP-dependent RNA helicase DDX11 [Toxocara canis] GN=Ddx11	Ddx11									1	0.0180855	50.09	2	QFIEALT(1)T(1)K	19.509	1	314400
	KHN84521.1	525	T	putative ATP-dependent RNA helicase DDX11 [Toxocara canis] GN=Ddx11	Ddx11									1	0.0180855	50.09	2	QFIEALT(1)T(1)K	19.509	1	314400
	KHN72863.1	1819	Y	Unconventional myosin-XV [Toxocara canis] GN=MYO15A	MYO15A									1	0.00463374	67.464	2	EKPAVQY(1)VK	-1.241	1	54329	1	0.0234347	49.96	2	EKPAVQY(1)VK	-0.72076	1	59121
	KHN87869.1	48	S	hypothetical protein Tcan_16311 [Toxocara canis] GN=Tcan_16311	Tcan_16311	0.99659	1.22434e-33	185.9	2	RS(0.003)S(0.997)LSQMLGR	-3.3869	3	8908000	0.955599	5.18867e-28	181.9	2	S(0.043)S(0.956)LS(0.001)QMLGR	-1.3886	4	10067000	0.983403	1.08484e-12	180.17	2	S(0.016)S(0.983)LSQMLGR	-0.35501	3	8272300
	KHN87869.1	58	S	hypothetical protein Tcan_16311 [Toxocara canis] GN=Tcan_16311	Tcan_16311	0.993725	0.000623875	132.9	3	RT(0.006)S(0.994)IEDAYKR	-2.518	3	1250600	0.980171	0.000366838	128.41	1	RT(0.02)S(0.98)IEDAYK	-5.2981	4	695670	0.954668	1.75039e-06	133.07	1	RT(0.045)S(0.955)IEDAYK	-4.0287	2	15971000
	KHN88957.1	154	S	Cactin [Toxocara canis] GN=CACTIN	CACTIN									0.988098	0.0286971	79.795	2	GRY(0.006)S(0.988)PT(0.005)YGDEK	0.31347	1	133750
	KHN87116.1	14	S	Proteasome subunit alpha type-1 [Toxocara canis] GN=pas-6	pas-6	0.997844	0.00330103	62.804	2	NQYDSDVT(0.002)VWS(0.998)PQGR	-2.5629	1	92558
	KHN80459.1	1924	S	Myosin-3 [Toxocara canis] GN=myo-3	myo-3	1	0.0269733	58.313	2	ADIAENS(1)LAK	0.1821	1	106800	1	0.0285343	43.613	2	ADIAENS(1)LAK	0.97291	1	116830
	KHN80459.1	1155	S	Myosin-3 [Toxocara canis] GN=myo-3	myo-3	1	0.00853937	76.85	2	ELEELS(1)ER	3.317	1	35363	1	0.00106479	86.205	1	ELEELS(1)ER	-3.0661	2	122590	1	0.000757583	92.732	1	ELEELS(1)ER	-3.1222	2	123830
	KHN80459.1	1308	S	Myosin-3 [Toxocara canis] GN=myo-3	myo-3	1	5.61014e-65	208.01	2	QVEDLENQVNS(1)LHR	-5.1354	1	77842	1	9.03009e-13	144.16	2	QVEDLENQVNS(1)LHR	-4.4171	1	97137	1	1.42563e-17	173.26	2	QVEDLENQVNS(1)LHR	-5.2706	1	101530
	KHN80459.1	85	S	Myosin-3 [Toxocara canis] GN=myo-3	myo-3									1	0.00469269	69.369	2	EEVQEMNPPKFS(1)K	2.7355	1	133270
	KHN80459.1	137	S	Myosin-3 [Toxocara canis] GN=myo-3	myo-3									0.953829	0.00080272	52.863	2	LPIYS(0.046)ES(0.954)IIR	-0.98843	1	30257	0.99555	0.000368847	58.313	2	LPIYS(0.004)ES(0.996)IIR	-2.1042	1	32364
	KHN80459.1	1505	S	Myosin-3 [Toxocara canis] GN=myo-3	myo-3									1	1.35706e-13	108.41	2	TAQDELLEQIES(1)LRR	1.3435	1	43340	0.999996	7.76363e-05	55.354	2	TAQDELLEQIES(1)LRR	0.57814	1	36932
	KHN86388.1	209	S	Heterogeneous nuclear ribonucleoprotein F [Toxocara canis] GN=HNRNPF	HNRNPF	0.999796	0.0152604	66.664	2	GLS(1)PASDPR	-1.2205	1	4765500	0.999999	0.000170422	115.41	2	GLS(1)PASDPR	-0.95483	1	4874300	0.999997	0.0011903	106	2	GLS(1)PASDPR	1.1287	1	4940300
	KHN85298.1	84	S	Ribokinase [Toxocara canis] GN=RBKS	RBKS	0.999983	0.00261504	91.245	2	GLS(1)FESGPGGK	-1.4506	2	496340	0.999999	0.00246464	112.73	2	GLS(1)FESGPGGK	-1.3673	1	336760	0.999996	4.76966e-06	112.7	2	GLS(1)FESGPGGK	-3.3454	1	359310
	KHN85298.1	87	S	Ribokinase [Toxocara canis] GN=RBKS	RBKS	0.999728	0.0138312	43.613	2	GLSFES(1)GPGGK	-0.33877	1	31150
	KHN83008.1	850	S	Putative GTP-binding protein 6 [Toxocara canis] GN=GTPBP6	GTPBP6	1	0.0127086	53.028	2	VNS(1)LDIIK	-1.5927	1	22987
	KHN81129.1	65	S	hypothetical protein Tcan_03646 [Toxocara canis] GN=Tcan_03646	Tcan_03646	0.999993	2.66525e-201	269.15	2	SAS(1)YTNLTYIR	-3.0959	2	28902000	0.99999	9.68943e-66	228.73	2	SAS(1)YTNLTYIR	0.10792	2	27065000	0.999995	4.72526e-108	269.15	2	SAS(1)YTNLTYIR	3.064	3	29001000
	KHN81129.1	63	S	hypothetical protein Tcan_03646 [Toxocara canis] GN=Tcan_03646	Tcan_03646									0.919549	0.00490995	58.313	2	S(0.92)AS(0.078)Y(0.001)T(0.002)NLTYIR	-0.098768	1	877610
	KHN78728.1	467	S	Phosphatase and actin regulator 4-B [Toxocara canis] GN=phactr4-b	phactr4-b	0.998933	0.00856141	44.853	3	KLS(0.999)ERPS(0.001)AEELEQR	-4.5518	1	393550	0.989382	0.00178799	53.193	3	KLS(0.989)ERPS(0.011)AEELEQR	-1.6803	1	394000	0.990268	4.75092e-10	45.587	3	KLS(0.99)ERPS(0.01)AEELEQR	-0.35773	1	383890
	KHN78728.1	370	S	Phosphatase and actin regulator 4-B [Toxocara canis] GN=phactr4-b	phactr4-b									0.92001	0.000249676	80.128	2	LTDDS(0.04)DS(0.92)DT(0.04)DIQYR	-3.1001	1	46323
	KHN78033.1	164	S	Desumoylating isopeptidase 2 [Toxocara canis] GN=desi2	desi2	0.999935	2.04008e-12	103.09	3	S(1)GDYTSAVVEHAQEAIEEGHSNR	0.26502	1	244190	0.997521	3.31512e-09	85.227	3	S(0.998)GDY(0.001)T(0.001)SAVVEHAQEAIEEGHSNR	1.5828	1	220280	0.999643	2.06857e-28	75.533	3	S(1)GDYTSAVVEHAQEAIEEGHSNR	0.32346	1	236200
	KHN76326.1	176	S	5'-AMP-activated protein kinase subunit beta-2 [Toxocara canis] GN=PRKAB2	PRKAB2	0.999999	2.6742e-08	88.714	2	KVS(1)VAGAQPPSHDTPNDR	-8.1622	1	545920	0.999999	0.00015498	66.002	3	KVS(1)VAGAQPPSHDTPNDR	-1.892	2	1199000	0.999994	8.04545e-10	73.455	2	KVS(1)VAGAQPPSHDTPNDR	-6.3445	2	864170
	KHN73369.1	82	S	Calmodulin [Toxocara canis] GN=cmd-1	cmd-1	0.999356	0.000757885	125.75	2	MKDT(0.001)DS(0.999)EEEIR	-1.3514	2	984910	0.999783	2.85735e-40	183	2	MKDTDS(1)EEEIR	-1.3439	2	900770	0.998316	1.70315e-11	178.03	2	MKDT(0.002)DS(0.998)EEEIR	-3.9056	2	948780
	KHN73369.1	80	T	Calmodulin [Toxocara canis] GN=cmd-1	cmd-1																	0.965604	0.00857289	85.081	2	MKDT(0.966)DS(0.034)EEEIR	-1.3909	1	111420
	KHN86630.1	650	S	CRAL-TRIO domain-containing protein T23G5.2 [Toxocara canis] GN=T23G5.2	T23G5.2	0.875386	0.000251632	63.355	3	HPEPT(0.004)PS(0.115)QS(0.875)FDFS(0.004)LS(0.001)HHK	-3.0297	1	59733
cytoskeleton	KHN80154.1	62	T	putative histidine ammonia-lyase [Toxocara canis] GN=F47B10.2	F47B10.2																	0.977396	0.0298771	43.306	2	FEY(0.023)DIT(0.977)PVGLEK	4.0675	1	451640
	KHN80686.1	231	S	Tubulin alpha-3 chain [Toxocara canis] GN=mec-12	mec-12																	0.999995	1.33126e-09	97.681	2	LIS(1)QVVSSITASLR	-1.9126	1	16718
	KHN78533.1	163	S	Ras-related protein Rab-35 [Toxocara canis] GN=Rab35	Rab35																	1	0.00168464	90.376	2	LRS(1)PQPAAGDK	-1.7701	1	413260
	KHN88530.1	40	S	Ras-related protein Rab-11A [Toxocara canis] GN=RAB11A	RAB11A									0.821797	0.0269135	48.701	2	S(0.822)T(0.178)IGVEFATR	0.54774	1	47617
	KHN86943.1	47	T	Major sperm protein isoform beta [Toxocara canis] GN=Tcan_14809	Tcan_14809	0.995488	0.00622223	71.935	3	IVFNAPY(0.003)DDKHT(0.995)Y(0.002)HIK	-1.9133	1	121990									0.813259	0.00218095	58.313	3	IVFNAPY(0.015)DDKHT(0.813)Y(0.172)HIK	-4.0919	1	161150
	KHN86943.1	115	T	Major sperm protein isoform beta [Toxocara canis] GN=Tcan_14809	Tcan_14809																	0.887644	0.0291322	43.177	2	ITIEWT(0.112)NT(0.888)PDGAAK	1.1485	1	32386
	KHN88997.1	341	S	SHC-transforming protein 1 [Toxocara canis] GN=SHC1	SHC1	0.999705	0.000549222	76.494	4	KQS(1)QVFETIVQLIEHHR	5.0874	1	34847	0.999978	0.00149907	84.144	4	KQS(1)QVFETIVQLIEHHR	4.6269	1	37866	0.999987	3.52893e-12	85.443	4	KQS(1)QVFETIVQLIEHHR	1.9323	1	42571
	KHN88781.1	188	Y	Mitogen-activated protein kinase mpk-1 [Toxocara canis] GN=mpk-1	mpk-1	0.984144	1.25558e-56	199.04	3	VTDPGHDHTGFLTEY(0.984)VAT(0.016)R	-5.2122	1	399580	0.943901	4.24238e-27	97.268	3	VTDPGHDHTGFLT(0.051)EY(0.944)VAT(0.005)R	-5.0845	1	410130	0.921261	7.56478e-19	100.56	3	VTDPGHDHTGFLT(0.009)EY(0.921)VAT(0.07)R	-2.0332	1	429040
	KHN83264.1	231	S	Tubulin alpha chain [Toxocara canis] GN=Tcan_18435	Tcan_18435	0.999974	6.49307e-05	74.778	2	LIS(1)QVVSSITASLR	-2.9092	1	19763	0.999996	0.00514194	84.071	2	LIS(1)QVVSSITASLR	-1.807	1	18282
	KHN83144.1	235	S	Dual specificity mitogen-activated protein kinase kinase hemipterous [Toxocara canis] GN=hep	hep	1	2.15799e-41	177.64	2	LCDFGIAGQLIDS(1)RR	4.2324	2	257840	1	2.18272e-73	175.48	2	LCDFGIAGQLIDS(1)RR	2.7827	3	311930	1	4.00848e-08	107.84	2	LCDFGIAGQLIDS(1)RR	3.1075	3	337520
	KHN83144.1	256	S	Dual specificity mitogen-activated protein kinase kinase hemipterous [Toxocara canis] GN=hep	hep	0.962132	0.0111801	54.309	2	VGS(0.962)S(0.038)ESEYGIR	-2.5129	1	84552
	KHN82190.1	389	S	Type I inositol 1,4,5-trisphosphate 5-phosphatase [Toxocara canis] GN=INPP5A	INPP5A	1	6.58573e-06	101.43	3	FDLHS(1)IHDWFFR	4.0256	1	63945	1	6.45725e-07	113.86	2	FDLHS(1)IHDWFFR	-0.32234	2	84596	1	0.000381732	45.654	2	FDLHS(1)IHDWFFR	0.12578	2	81858
	KHN82190.1	359	S	Type I inositol 1,4,5-trisphosphate 5-phosphatase [Toxocara canis] GN=INPP5A	INPP5A	0.855609	3.57148e-06	144.72	3	KS(0.856)S(0.144)DGRLEGIEQR	-3.0811	1	6541200
	KHN82190.1	360	S	Type I inositol 1,4,5-trisphosphate 5-phosphatase [Toxocara canis] GN=INPP5A	INPP5A	0.986072	6.93174e-05	99.909	3	KS(0.014)S(0.986)DGRLEGIEQR	-3.602	3	6696500	0.991083	2.12949e-10	153.56	3	KS(0.009)S(0.991)DGRLEGIEQR	-2.8717	5	15638000	0.999803	1.48332e-15	208.01	3	KSS(1)DGRLEGIEQR	0.19013	5	15704000
	KHN82190.1	423	S	Type I inositol 1,4,5-trisphosphate 5-phosphatase [Toxocara canis] GN=INPP5A	INPP5A	1	0.000297991	105.08	2	LLEES(1)VFFQPSR	0.82836	1	37360	1	4.75615e-07	118.26	2	LLEES(1)VFFQPSR	-2.58	1	29666	1	7.80995e-14	120.21	2	LLEES(1)VFFQPSR	-2.6567	1	28093
	KHN82190.1	203	S	Type I inositol 1,4,5-trisphosphate 5-phosphatase [Toxocara canis] GN=INPP5A	INPP5A	1	1.36604e-79	231.21	3	S(1)LRPGHQYEIGAR	-3.9672	1	1193100	1	0.000205996	155.38	3	S(1)LRPGHQYEIGAR	-0.37375	2	1225400	1	5.87051e-05	121.23	3	S(1)LRPGHQYEIGAR	-0.53524	1	1147600
	KHN82190.1	197	S	Type I inositol 1,4,5-trisphosphate 5-phosphatase [Toxocara canis] GN=INPP5A	INPP5A	0.984005	0.0231588	74.269	2	YS(0.984)NT(0.016)GYK	0.10703	1	34543
	KHN75993.1	53	S	Actin-2 [Toxocara canis] GN=act-2b	act-2b	0.775019	1.71091e-07	44.019	3	HQGVMVGMGQKDS(0.775)Y(0.223)VGDEAQS(0.002)K	-1.9882	1	411760	0.995648	2.45037e-12	73.891	2	DS(0.996)Y(0.004)VGDEAQSK	1.4155	2	613080	0.986111	4.45084e-27	120.31	3	HQGVMVGMGQKDS(0.986)Y(0.014)VGDEAQSK	-0.42042	1	415950
	KHN75993.1	61	S	Actin-2 [Toxocara canis] GN=act-2b	act-2b	1	3.27406e-07	111.98	2	DSYVGDEAQS(1)KR	-1.0723	1	238760	1	2.39909e-05	153.18	2	DSYVGDEAQS(1)KR	-1.5339	1	278320	1	0.000338603	139.7	2	DSYVGDEAQS(1)KR	-3.5684	1	295710
	KHN75993.1	250	T	Actin-2 [Toxocara canis] GN=act-2b	act-2b	0.999984	0.00943689	52.481	2	SYELPDGQVIT(1)VGNER	2.8349	1	60490									0.999836	0.0206683	44.584	2	SYELPDGQVIT(1)VGNER	2.5908	1	59445
	KHN75993.1	199	Y	Actin-2 [Toxocara canis] GN=act-2b	act-2b	0.999528	0.000283192	65.404	2	GY(1)SFVTTAER	-2.9369	1	56528	0.987792	0.00928478	69.915	2	GY(0.988)S(0.012)FVTTAER	-4.9386	1	41954
	KHN75993.1	34	S	Actin-2 [Toxocara canis] GN=act-2b	act-2b									1	0.0150581	48.785	2	AVFPS(1)IVGR	-1.7605	1	14276
	KHN75993.1	324	S	Actin-2 [Toxocara canis] GN=act-2b	act-2b									0.877543	0.000101538	112.95	2	EITALAPS(0.878)T(0.122)MK	-5.2122	3	1247900	0.873343	8.03077e-06	104.04	2	EITALAPS(0.873)T(0.127)MK	1.0456	3	1257900
	KHN75993.1	366	S	Actin-2 [Toxocara canis] GN=act-2b	act-2b									0.975726	8.52097e-06	97.949	2	QEYDES(0.976)GPS(0.024)IVHR	1.6315	1	99409	0.99921	1.13506e-06	89.359	2	QEYDES(0.999)GPS(0.001)IVHR	1.7433	1	93135
	KHN75993.1	200	S	Actin-2 [Toxocara canis] GN=act-2b	act-2b																	0.995159	0.027418	51.569	2	GY(0.004)S(0.995)FVT(0.001)TAER	-2.822	1	44386
	KHN75993.1	240	S	Actin-2 [Toxocara canis] GN=act-2b	act-2b																	0.825888	4.3237e-11	59.625	2	S(0.826)Y(0.174)ELPDGQVITVGNER	-1.6426	1	119550
	KHN75993.1	92	Y	Actin-2 [Toxocara canis] GN=act-2b	act-2b																	0.952424	0.00182253	53.517	3	IWHHT(0.048)FY(0.952)NELR	-3.5097	1	21121
	KHN83981.1	199	S	Ras-related protein Rab-1A [Toxocara canis] GN=RAB1A	RAB1A	0.999296	8.99331e-05	77.347	2	MGPVQQAGT(0.001)GPS(0.999)VR	-7.5135	1	153590	0.877275	1.0661e-06	103.17	2	MGPVQQAGT(0.123)GPS(0.877)VR	-4.2501	1	168880
extracellular	KHN83127.1	4	S	Myosin-2 essential light chain [Toxocara canis] GN=Mlc-c	Mlc-c	0.933286	0.000188437	135.21	2	VS(0.042)S(0.933)T(0.025)EEQLSECR	0.95687	3	496890	0.838584	4.03252e-05	97.084	2	VS(0.02)S(0.839)T(0.142)EEQLSECR	-0.37692	1	401730	0.909297	0.000328123	117.41	2	VS(0.06)S(0.909)T(0.03)EEQLSECR	4.0961	2	523260
	KHN83927.1	42	S	hypothetical protein Tcan_13551 [Toxocara canis] GN=Tcan_13551	Tcan_13551	0.995749	0.018615	78.932	2	VLS(0.996)LT(0.004)MHR	-2.4807	1	264630
	KHN84903.1	28	S	hypothetical protein Tcan_07561 [Toxocara canis] GN=Tcan_07561	Tcan_07561	1	4.15472e-13	113.66	2	EVHFFEEES(1)IPDVPAK	2.7165	1	353060	1	5.8353e-15	106.79	2	EVHFFEEES(1)IPDVPAK	1.6665	1	295050	1	4.28554e-11	75.969	2	EVHFFEEES(1)IPDVPAK	-0.19826	1	336170
	KHN84903.1	11	S	hypothetical protein Tcan_07561 [Toxocara canis] GN=Tcan_07561	Tcan_07561	1	0.00734497	72.846	2	RIS(1)LGS(1)PK	-0.035946	4	5030500	1	0.00354252	108.2	2	RIS(1)LGS(1)PK	-1.4687	3	10739000	1	2.15429e-05	112.93	2	RIS(1)LGS(1)PK	0.91027	3	11901000
	KHN84903.1	14	S	hypothetical protein Tcan_07561 [Toxocara canis] GN=Tcan_07561	Tcan_07561	1	0.00734497	72.846	2	RIS(1)LGS(1)PK	-0.035946	4	5030500	1	0.00354252	93.162	2	RIS(1)LGS(1)PK	-1.4687	2	3110500	1	0.00876869	73.891	2	RIS(1)LGS(1)PK	0.91027	3	4568800
	KHN88214.1	71	S	Cuticle collagen 12 [Toxocara canis] GN=col-12	col-12	0.943651	0.00566909	66.509	3	GEY(0.056)S(0.944)KLEHSRTAVEK	-17.227	2	18397000	0.997214	0.0204612	62.494	2	GEY(0.003)S(0.997)KLEHSRTAVEK	-9.9208	1	2501300	0.987666	0.0148687	73.305	3	GEY(0.012)S(0.988)KLEHSRTAVEK	-16.159	1	12649000
	KHN88613.1	154	S	Nucleoside diphosphate kinase [Toxocara canis] GN=NDK	NDK	0.951923	3.27268e-06	82.87	2	LMLGATNPLAS(0.952)NPGT(0.048)IR	0.40812	2	113560									0.989776	0.000870957	60.14	2	LMLGAT(0.003)NPLAS(0.99)NPGT(0.007)IR	-1.1391	1	117300
	KHN88613.1	175	S	Nucleoside diphosphate kinase [Toxocara canis] GN=NDK	NDK	0.982277	6.94249e-20	141.36	2	NIVHGS(0.982)DS(0.018)LESAK	-3.1649	1	764370	0.979823	0.000197358	106.79	2	NIVHGS(0.98)DS(0.02)LESAK	-4.3152	1	791110	0.982619	0.000153128	136.39	2	NIVHGS(0.983)DS(0.017)LESAK	-2.9489	1	780120
	KHN88613.1	177	S	Nucleoside diphosphate kinase [Toxocara canis] GN=NDK	NDK	0.992737	9.64266e-14	142.73	2	NIVHGS(0.006)DS(0.993)LES(0.001)AK	-1.8773	1	822990	0.869531	2.27372e-05	91.1	2	NIVHGS(0.129)DS(0.87)LES(0.001)AK	-0.51022	1	778730	0.9822	0.000151902	144.72	2	NIVHGS(0.017)DS(0.982)LES(0.001)AK	0.27012	1	809020
	KHN88613.1	180	S	Nucleoside diphosphate kinase [Toxocara canis] GN=NDK	NDK	1	2.21439e-14	171.03	3	NIVHGSDSLES(1)AKR	-2.2941	3	588920	0.999999	1.28655e-18	151.18	3	NIVHGSDSLES(1)AKR	-3.2509	4	685500	0.999996	1.94436e-12	151.18	3	NIVHGSDSLES(1)AKR	-1.252	3	574590
	KHN88613.1	149	T	Nucleoside diphosphate kinase [Toxocara canis] GN=NDK	NDK	1	3.58865e-73	193.26	2	LMLGAT(1)NPLASNPGTIR	2.372	2	916020	1	4.76433e-66	173.63	2	LMLGAT(1)NPLASNPGTIR	0.027347	2	1040700	1	6.78596e-106	209.08	2	LMLGAT(1)NPLASNPGTIR	0.18543	2	1086000
	KHN88613.1	163	Y	Nucleoside diphosphate kinase [Toxocara canis] GN=NDK	NDK	0.996603	0.00321333	60.892	2	GDY(0.997)S(0.003)IQTGR	-1.4217	1	64746	0.998335	0.00458319	86.205	2	GDY(0.998)S(0.002)IQTGR	-1.7541	1	71479
	KHN89042.1	154	S	Uncharacterized protein T19C3.4 [Toxocara canis] GN=T19C3.4	T19C3.4	0.949965	0.000342867	92.445	2	SYS(0.95)T(0.046)S(0.004)DINR	0.71348	2	82970	0.996609	6.93762e-05	85.821	2	SYS(0.997)T(0.003)SDINR	2.0255	1	48290	0.997645	1.59826e-06	87.895	2	S(0.002)YS(0.998)T(0.001)SDINR	1.6988	2	150120
	KHN72801.1	77	Y	putative inorganic pyrophosphatase 1 [Toxocara canis] GN=pyp-1	pyp-1	0.999999	0.00609807	67.464	2	VY(1)KIPTGK	-2.2021	1	16054									1	0.00494904	69.905	2	VY(1)KIPTGK	-0.70074	1	37601
	KHN81761.1	5	T	hypothetical protein Tcan_15248 [Toxocara canis] GN=Tcan_15248	Tcan_15248	0.997588	0.0176322	48.157	2	SWET(0.998)RKY(0.002)R	-7.8216	1	38239
	KHN76966.1	218	Y	Cell death abnormality protein 1 [Toxocara canis] GN=ced-1	ced-1	1	0.00189541	73.637	2	EFNNPLY(1)R	-2.0385	1	61848	1	0.0204944	46.835	2	EFNNPLY(1)R	-3.8495	1	62758
	KHN85617.1	232	Y	Putative serine/threonine-protein kinase R03D7.5 [Toxocara canis] GN=R03D7.5	R03D7.5									0.826462	0.00875233	83.438	2	SFEENT(0.003)PY(0.826)QVT(0.17)R	-4.6056	1	65250
	KHN73671.1	75	S	hypothetical protein Tcan_00436, partial [Toxocara canis] GN=Tcan_00436	Tcan_00436																	0.997801	0.0206026	96.957	2	RS(0.002)S(0.998)FEQDNE	7.5674	1	3143800
	KHN85269.1	439	T	hypothetical protein Tcan_06650 [Toxocara canis] GN=Tcan_06650	Tcan_06650																	1	0.0130501	64.266	2	QQT(1)ARY(1)IGGGR	-1.1715	1	14384000
	KHN85269.1	442	Y	hypothetical protein Tcan_06650 [Toxocara canis] GN=Tcan_06650	Tcan_06650																	1	0.0130501	64.266	2	QQT(1)ARY(1)IGGGR	-1.1715	1	14384000
	KHN75779.1	80	T	Protein FAM73B [Toxocara canis] GN=fam73b	fam73b																	0.999131	0.0162804	94.804	2	TT(0.001)T(0.999)PSVSER	2.2288	1	118260
	KHN80676.1	118	T	hypothetical protein Tcan_06861 [Toxocara canis] GN=Tcan_06861	Tcan_06861	1	5.28638e-36	144.09	3	LAYEVDT(1)REGVDEVVVPLNK	-4.6194	2	6417100	0.999998	1.4746e-21	108.34	3	LAYEVDT(1)REGVDEVVVPLNK	-1.7793	2	6419200	0.999999	3.57004e-21	101.57	2	LAYEVDT(1)REGVDEVVVPLNK	-0.34206	2	6242900
	KHN82981.1	51	S	Neuropeptide-like peptide 36 [Toxocara canis] GN=nlp-36	nlp-36	0.994329	0.000112646	94.804	2	FGS(0.994)T(0.006)FDLR	1.0883	1	73114	0.974784	0.00404418	94.804	2	FGS(0.975)T(0.025)FDLR	-1.1607	1	70822
	KHN77577.1	125	S	hypothetical protein Tcan_12474 [Toxocara canis] GN=Tcan_12474	Tcan_12474	0.998666	0.0197085	61.577	2	RS(0.999)Y(0.005)T(0.997)PVR	-2.7762	2	1727200
	KHN77577.1	127	T	hypothetical protein Tcan_12474 [Toxocara canis] GN=Tcan_12474	Tcan_12474	0.996977	0.0197085	61.577	2	RS(0.973)Y(0.03)T(0.997)PVR	-2.7021	2	1727200	0.902266	0.0234151	63.212	2	RS(0.097)Y(0.001)T(0.902)PVR	-3.2074	1	1386300
	KHN77577.1	181	S	hypothetical protein Tcan_12474 [Toxocara canis] GN=Tcan_12474	Tcan_12474									1	0.0218523	86.243	2	KYDLFS(1)VR	-0.45642	1	21186
	KHN77577.1	184	T	hypothetical protein Tcan_12474 [Toxocara canis] GN=Tcan_12474	Tcan_12474																	0.999997	0.0121185	65.404	2	T(1)WAYPIHK	-2.47	1	1196100
	KHN77987.1	116	S	MANF/CDNF-like protein [Toxocara canis] GN=Y54G2A.23	Y54G2A.23	1	0.000902379	131.54	2	YDKS(1)IDWK	1.1816	1	163330	1	8.18119e-13	141.44	2	YDKS(1)IDWK	-1.0899	1	87363	1	0.0240025	94.791	2	YDKS(1)IDWK	2.4309	1	94877
	KHN81214.1	149	S	hypothetical protein Tcan_15334, partial [Toxocara canis] GN=Tcan_15334	Tcan_15334	0.869992	3.82462e-146	218.9	2	DAGMTGMTT(0.13)S(0.87)MHNLAQR	-7.2912	5	4197000	0.922383	2.73009e-95	168.74	2	DAGMT(0.003)GMT(0.013)T(0.061)S(0.922)MHNLAQR	-4.8458	10	5987600	0.971353	4.64912e-41	151.18	2	DAGMTGMT(0.001)T(0.028)S(0.971)MHNLAQR	-6.6074	7	3699300
	KHN81214.1	461	S	hypothetical protein Tcan_15334, partial [Toxocara canis] GN=Tcan_15334	Tcan_15334	0.984113	0.000734253	117.21	2	ELDTLS(0.016)RS(0.984)PDR	1.8303	1	6890200	0.997946	0.00821894	120.33	2	ELDTLS(0.002)RS(0.998)PDR	2.5491	1	6972000	0.998875	0.00364747	103.76	2	ELDTLS(0.001)RS(0.999)PDR	2.4808	1	7390400
	KHN81214.1	163	S	hypothetical protein Tcan_15334, partial [Toxocara canis] GN=Tcan_15334	Tcan_15334	0.99033	0.00451998	80.128	2	GQGGSYS(0.99)AGY(0.01)MQGFR	-2.9657	1	265840
	KHN81214.1	489	S	hypothetical protein Tcan_15334, partial [Toxocara canis] GN=Tcan_15334	Tcan_15334	1	2.70111e-07	128.28	2	GYS(1)NYDYDSYQASR	-1.8954	1	252870	0.99997	0.000852083	93.777	2	GYS(1)NYDYDSYQASR	-1.7902	1	238150	0.99987	0.0175132	74.643	2	GYS(1)NYDYDSYQASR	-0.19991	1	252020
	KHN81214.1	495	S	hypothetical protein Tcan_15334, partial [Toxocara canis] GN=Tcan_15334	Tcan_15334	0.999279	5.88308e-22	182.22	2	GYSNYDYDS(0.999)YQASR	-2.9531	2	293840	0.99831	2.61703e-57	182.22	2	GYSNYDYDS(0.998)Y(0.001)QASR	0.28745	1	311730	0.993361	5.16631e-09	147.64	2	GYSNYDYDS(0.993)YQAS(0.006)R	-0.42404	1	323600
	KHN81214.1	472	S	hypothetical protein Tcan_15334, partial [Toxocara canis] GN=Tcan_15334	Tcan_15334	0.986976	5.80392e-64	186.39	2	GYS(0.013)S(0.987)DTGYMNDTIR	-0.79342	2	3994800	0.996127	1.15097e-14	158.02	2	GYS(0.004)S(0.996)DTGYMNDTIR	-1.9182	2	3977600	0.999701	1.42988e-24	199.84	2	GYSS(1)DTGYMNDTIR	-0.71208	2	4035000
	KHN81214.1	278	S	hypothetical protein Tcan_15334, partial [Toxocara canis] GN=Tcan_15334	Tcan_15334	0.996033	0.000590534	141.44	2	KLQES(0.996)LT(0.004)K	-0.5385	1	1986200	0.9983	0.000584275	127.03	2	KLQES(0.998)LT(0.002)K	-3.8814	1	2064000	0.999513	2.87654e-05	127.93	2	KLQES(1)LTK	-3.9278	1	2086900
	KHN81214.1	578	S	hypothetical protein Tcan_15334, partial [Toxocara canis] GN=Tcan_15334	Tcan_15334	0.999764	1.03108e-16	171.51	2	KYS(1)TSMSQVDR	1.5065	1	1533300	0.998536	3.11807e-39	195.36	2	KYS(0.999)T(0.001)SMSQVDR	2.1488	1	1754900	0.999316	5.51218e-05	109.47	2	KYS(0.999)T(0.001)SMSQVDR	1.0084	2	2962700
	KHN81214.1	580	S	hypothetical protein Tcan_15334, partial [Toxocara canis] GN=Tcan_15334	Tcan_15334	0.974114	5.16761e-89	233	2	YST(0.026)S(0.974)MSQVDR	-1.1004	3	3414000	0.948684	3.4093e-51	184.43	2	KYST(0.047)S(0.949)MS(0.004)QVDR	0.51244	4	3567000	0.99993	1.06441e-36	221.56	2	YSTS(1)MSQVDR	1.9051	2	2580700
	KHN81214.1	290	S	hypothetical protein Tcan_15334, partial [Toxocara canis] GN=Tcan_15334	Tcan_15334	1	0.0166768	95.656	2	LTEILQDKS(1)K	-0.97816	1	72043	1	0.00387814	87.573	2	LTEILQDKS(1)K	-2.3397	1	120950
	KHN81214.1	427	S	hypothetical protein Tcan_15334, partial [Toxocara canis] GN=Tcan_15334	Tcan_15334	0.999933	1.19289e-25	170.22	2	YAS(1)QTLLDGTR	-1.0058	3	1046500	0.999977	7.71238e-41	183.7	2	YAS(1)QTLLDGTR	-2.9801	3	963920	0.999976	3.21682e-12	174.72	2	YAS(1)QTLLDGTR	-2.191	1	656460
	KHN81214.1	526	S	hypothetical protein Tcan_15334, partial [Toxocara canis] GN=Tcan_15334	Tcan_15334	0.898346	0.00853959	46.033	2	Y(0.102)AVS(0.898)VPVR	-1.7906	1	47411									0.999934	0.0253176	72.365	2	YAVS(1)VPVR	1.0896	1	41716
	KHN81214.1	386	S	hypothetical protein Tcan_15334, partial [Toxocara canis] GN=Tcan_15334	Tcan_15334	0.9999	2.71235e-92	168.43	2	YLS(1)GTGTSYISR	-1.1128	1	2489200	0.999996	8.42642e-97	214.78	2	YLS(1)GTGTSYISR	2.7069	1	2421600	0.999877	4.14121e-29	163.09	2	YLS(1)GTGTSYISR	0.39728	1	2581600
	KHN81214.1	345	T	hypothetical protein Tcan_15334, partial [Toxocara canis] GN=Tcan_15334	Tcan_15334	0.999991	0.0206417	74.849	2	HYT(1)PGDYLK	2.2026	1	118670									0.999997	5.96547e-07	94.66	2	HYT(1)PGDYLK	3.7475	1	92174
	KHN81214.1	491	Y	hypothetical protein Tcan_15334, partial [Toxocara canis] GN=Tcan_15334	Tcan_15334	0.792883	0.011802	48.822	2	GY(0.031)S(0.167)NY(0.793)DY(0.009)DSYQASR	0.30922	1	41816	0.952679	4.96902e-05	71.219	2	GY(0.005)S(0.036)NY(0.953)DY(0.005)DSYQASR	-1.375	1	42172	0.986685	2.37264e-07	72.327	2	GYS(0.008)NY(0.987)DY(0.004)DSYQASR	3.606	1	43374
	KHN81214.1	493	Y	hypothetical protein Tcan_15334, partial [Toxocara canis] GN=Tcan_15334	Tcan_15334	0.782175	0.000220985	56.938	2	GYSNY(0.003)DY(0.782)DS(0.163)Y(0.048)QAS(0.004)R	-1.4024	1	75879	0.979557	0.000711133	84.102	2	GYSNY(0.004)DY(0.98)DS(0.013)Y(0.004)QASR	-0.0094889	1	64990	0.99099	6.71908e-09	93.772	2	GYSNY(0.008)DY(0.991)DS(0.001)YQASR	2.4022	1	78095
	KHN81214.1	349	Y	hypothetical protein Tcan_15334, partial [Toxocara canis] GN=Tcan_15334	Tcan_15334	0.99917	0.00974431	54.436	2	HYT(0.001)PGDY(0.999)LK	-0.92431	1	143810	0.999998	0.00616116	110.22	2	HYTPGDY(1)LK	1.5317	1	122830	0.999998	0.00984464	81.642	2	HYTPGDY(1)LK	-0.048283	1	118030
	KHN81214.1	123	Y	hypothetical protein Tcan_15334, partial [Toxocara canis] GN=Tcan_15334	Tcan_15334	1	0.001465	53.517	2	RMDDDY(1)GAR	-0.15815	1	19331	1	0.00462363	65.404	2	RMDDDY(1)GAR	-3.0652	1	27393	1	0.0159156	74.424	2	RMDDDY(1)GAR	-0.099212	2	48867
	KHN81214.1	523	Y	hypothetical protein Tcan_15334, partial [Toxocara canis] GN=Tcan_15334	Tcan_15334	0.999968	0.00367084	66.087	2	Y(1)AVSVPVR	2.7559	1	42608	0.999769	0.0131939	58.286	2	Y(1)AVSVPVR	-0.26289	1	31209
	KHN81214.1	471	S	hypothetical protein Tcan_15334, partial [Toxocara canis] GN=Tcan_15334	Tcan_15334									0.974966	6.03114e-07	103.17	2	GYS(0.975)S(0.025)DTGYMNDTIR	1.3118	1	172290	0.949091	0.0180774	81.908	2	GYS(0.949)S(0.051)DTGYMNDTIR	2.6604	1	146450
	KHN81214.1	582	S	hypothetical protein Tcan_15334, partial [Toxocara canis] GN=Tcan_15334	Tcan_15334									0.999496	8.81599e-21	154.94	2	YSTS(0.001)MS(0.999)QVDR	-1.3498	2	557250	0.900998	0.00393507	59.731	2	KY(0.492)S(0.473)T(0.039)S(0.096)MS(0.901)QVDR	-0.58528	2	181650
	KHN81214.1	370	S	hypothetical protein Tcan_15334, partial [Toxocara canis] GN=Tcan_15334	Tcan_15334									0.952397	0.0112828	45.939	2	S(0.034)LS(0.952)AS(0.014)ALAR	-2.84	1	226980	0.880106	0.0272489	64.906	2	S(0.119)LS(0.88)AS(0.001)ALAR	-1.5361	1	231000
	KHN81214.1	372	S	hypothetical protein Tcan_15334, partial [Toxocara canis] GN=Tcan_15334	Tcan_15334									0.991363	0.0203956	66.664	2	SLS(0.009)AS(0.991)ALAR	-2.507	1	28198	0.982885	0.0259796	54.27	2	S(0.001)LS(0.016)AS(0.983)ALAR	-3.2093	1	33865
	KHN81214.1	480	T	hypothetical protein Tcan_15334, partial [Toxocara canis] GN=Tcan_15334	Tcan_15334									0.957378	0.0155051	47.844	2	GYSSDT(0.001)GY(0.041)MNDT(0.957)IR	7.0217	1	107910
	KHN81214.1	579	T	hypothetical protein Tcan_15334, partial [Toxocara canis] GN=Tcan_15334	Tcan_15334																	0.926891	0.0056119	112.7	2	YST(0.927)S(0.073)MSQVDR	-1.7171	1	647710
	KHN83190.1	306	S	Calponin -like protein OV9M [Toxocara canis] GN=Tcan_04333	Tcan_04333	0.999841	0.00588678	54.261	2	FAS(1)QQGMTGFGTIR	0.12957	2	240940	1	5.46299e-18	125.14	2	FAS(1)QQGMTGFGTIR	0.61899	2	308370	0.999895	0.0184813	54.813	2	FAS(1)QQGMTGFGTIR	1.6226	1	199040
	KHN83190.1	157	S	Calponin -like protein OV9M [Toxocara canis] GN=Tcan_04333	Tcan_04333	1	0.0161895	91.939	2	IRLS(1)DGIVR	-5.0339	1	265270
	KHN83190.1	384	S	Calponin -like protein OV9M [Toxocara canis] GN=Tcan_04333	Tcan_04333	1	3.23442e-17	113.66	2	IWELEYPEEAEVS(1)LDRL	0.83495	3	697430									1	5.10113e-40	166.83	2	IWELEYPEEAEVS(1)LDRL	1.0842	1	397050
	KHN71903.1	30	S	40S ribosomal protein S29 [Toxocara canis] GN=RpS29	RpS29	1	0.00501222	41.824	3	VCS(1)NHHGLIR	-2.1334	1	264590	1	0.0250712	59.731	2	VCS(1)NHHGLIR	0.058646	1	262790
	KHN72759.1	57	S	Reticulocalbin-2 [Toxocara canis] GN=Rcn2	Rcn2	1	2.59242e-10	126.63	2	S(1)ADEFDDLPAEESK	0.35449	2	484690	1	4.93437e-07	113.86	2	S(1)ADEFDDLPAEESK	2.1286	2	496010	1	7.43481e-08	126.81	2	KS(1)ADEFDDLPAEESK	-1.3073	2	538460
	KHN70704.1	128	S	hypothetical protein Tcan_01950 [Toxocara canis] GN=Tcan_01950	Tcan_01950	0.986951	5.04007e-07	89.459	2	KPY(0.005)PPS(0.987)LPGS(0.735)QT(0.234)GT(0.039)PVK	-0.93291	2	386560	0.964995	5.86854e-05	74.152	2	KPYPPS(0.965)LPGS(0.03)QT(0.002)GT(0.002)PVK	-0.25494	1	283720
	KHN70704.1	132	S	hypothetical protein Tcan_01950 [Toxocara canis] GN=Tcan_01950	Tcan_01950	0.755763	0.000543563	59.689	2	KPYPPS(0.205)LPGS(0.756)QT(0.116)GT(0.922)PVK	2.0355	2	225860
	KHN70704.1	136	T	hypothetical protein Tcan_01950 [Toxocara canis] GN=Tcan_01950	Tcan_01950	0.92226	0.000543563	59.689	2	KPYPPS(0.205)LPGS(0.756)QT(0.116)GT(0.922)PVK	2.0355	1	197070	0.952493	0.00127043	69.712	2	KPYPPSLPGS(0.015)QT(0.033)GT(0.952)PVK	-3.0649	1	162190	0.942116	5.92359e-15	106.98	2	KPYPPSLPGSQT(0.058)GT(0.942)PVK	-4.6208	2	249080
	KHN74785.1	701	S	Protein kinase C-like 3 [Toxocara canis] GN=pkc-3	pkc-3	0.94026	1.84924e-60	203.93	2	SHHETS(0.06)S(0.94)VGEK	-0.50621	1	136860
	KHN74785.1	712	S	Protein kinase C-like 3 [Toxocara canis] GN=pkc-3	pkc-3																	0.998345	0.0175382	72.627	2	S(0.998)LY(0.002)QHSTLVLETTK	2.4184	1	172960
	KHN82029.1	65	S	Ubiquitin-60S ribosomal protein L40 [Toxocara canis] GN=ubq-2	ubq-2	0.872845	6.00121e-15	113.13	2	TLSDYNIQKES(0.873)T(0.127)LHLVLR	-0.31255	1	105510	0.886331	9.55973e-96	237.83	3	TLSDYNIQKES(0.886)T(0.114)LHLVLR	2.0151	3	381190
	KHN82029.1	57	S	Ubiquitin-60S ribosomal protein L40 [Toxocara canis] GN=ubq-2	ubq-2	0.999508	0.000986422	106	2	TLS(1)DYNIQK	-2.0732	1	238360									0.82633	0.00272936	78.816	1	T(0.174)LS(0.826)DYNIQK	-1.6191	1	30770
	KHN82029.1	66	T	Ubiquitin-60S ribosomal protein L40 [Toxocara canis] GN=ubq-2	ubq-2									0.778224	0.0148529	144.47	2	ES(0.222)T(0.778)LHLVLR	-2.5402	1	315610	0.995832	0.000664616	162.8	2	ES(0.004)T(0.996)LHLVLR	-1.4975	1	336470
	KHN75710.1	65	S	hypothetical protein Tcan_05607 [Toxocara canis] GN=Tcan_05607	Tcan_05607	0.886366	9.14771e-14	110.48	2	HESMAEGFT(0.104)S(0.886)EDGS(0.007)T(0.003)VVSK	-4.0978	2	1855100	0.870858	4.62434e-07	67.057	2	HESMAEGFT(0.127)S(0.871)EDGST(0.001)VVSK	-4.131	1	634600
	KHN75806.1	10	S	Cadherin-related hmr-1, partial [Toxocara canis] GN=hmr-1	hmr-1	0.999998	5.49338e-17	106.93	2	IKS(1)LEADPDATAPYDELR	-3.5108	1	815470	0.999999	1.05477e-11	75.024	2	IKS(1)LEADPDATAPYDELR	-0.82602	1	803340	0.999994	0.00158415	71.299	2	IKS(1)LEADPDATAPYDELR	0.43818	1	835280
	KHN75806.1	21	Y	Cadherin-related hmr-1, partial [Toxocara canis] GN=hmr-1	hmr-1	0.994829	0.0021342	55.604	2	SLEADPDAT(0.005)APY(0.995)DELR	4.4846	1	205660	0.998978	0.00527985	84.102	2	SLEADPDAT(0.001)APY(0.999)DELR	5.8332	1	146280
	KHN75806.1	35	S	Cadherin-related hmr-1, partial [Toxocara canis] GN=hmr-1	hmr-1																	1	0.0192679	75.012	2	IYDDEGDNVS(1)R	7.103	1	102020
	KHN73458.1	77	S	Ras-related protein Rab-7a [Toxocara canis] GN=RAB7A	RAB7A	1	1.02146e-10	101.64	2	FQS(1)LGVAFYR	-1.4015	1	44672	1	0.00586366	72.846	2	FQS(1)LGVAFYR	-2.1881	1	43151	1	9.09337e-06	124.06	2	FQS(1)LGVAFYR	-2.3055	1	38988
mitochondria	KHN88395.1	18	S	putative myosin regulatory light chain [Toxocara canis] GN=mlc-4	mlc-4	0.940872	3.12674e-23	145.31	2	AT(0.059)S(0.941)NVFAMFDQAQIQEFK	1.4519	3	566360	0.913601	1.01643e-15	153.23	2	AT(0.086)S(0.914)NVFAMFDQAQIQEFK	-2.3842	3	538710	0.937051	1.4616e-12	142.74	2	AT(0.063)S(0.937)NVFAMFDQAQIQEFK	-2.1429	2	503920
	KHN82467.1	75	S	Transcription factor BTF3 -like protein [Toxocara canis] GN=icd-1	icd-1	0.999746	1.74487e-37	148.7	2	KLS(1)VTNIPGIEEVNMIK	0.30912	4	248040	0.998858	1.23925e-24	178.12	2	KLS(0.999)VT(0.001)NIPGIEEVNMIK	-1.1062	2	276710	0.999851	1.50363e-50	194.01	2	KLS(1)VTNIPGIEEVNMIK	-0.6463	3	258540
	KHN82467.1	150	S	Transcription factor BTF3 -like protein [Toxocara canis] GN=icd-1	icd-1									0.885771	0.000289801	95.138	2	LANNVT(0.114)S(0.886)QFK	-2.3991	1	31184
	KHN82467.1	171	S	Transcription factor BTF3 -like protein [Toxocara canis] GN=icd-1	icd-1																	0.817113	1.8242e-06	50.521	2	TTEEDDVPDLVGDFDEAS(0.817)KNES(0.183)K	1.8179	1	158890
	KHN82712.1	62	S	Myosin regulatory light chain 1 [Toxocara canis] GN=mlc-1	mlc-1	0.937392	0.00170963	46.276	2	DLY(0.003)AS(0.06)MGQIAS(0.937)DAQIDAMIK	0.14664	1	233210	0.999977	4.60987e-21	101.55	2	DLYASMGQIAS(1)DAQIDAMIK	-1.3206	1	235200	0.999881	3.71991e-07	80.677	2	DLYASMGQIAS(1)DAQIDAMIK	1.0309	2	378060
	KHN82712.1	15	S	Myosin regulatory light chain 1 [Toxocara canis] GN=mlc-1	mlc-1	1	3.75136e-35	195.09	2	S(1)GS(1)EAAQFDQK	-0.98013	40	78699000	1	5.76815e-68	174	2	S(1)GS(1)EAAQFDQK	4.0204	44	61624000	1	9.90431e-08	163.09	2	S(1)GS(1)EAAQFDQK	2.9271	59	43768000
	KHN82712.1	17	S	Myosin regulatory light chain 1 [Toxocara canis] GN=mlc-1	mlc-1	1	2.59513e-201	261.63	2	S(1)GS(1)EAAQFDQK	-0.98013	58	234450000	1	1.01319e-95	224.75	2	S(1)GS(1)EAAQFDQK	4.0204	68	105520000	1	5.41581e-127	238.93	2	S(1)GS(1)EAAQFDQK	2.9271	79	163720000
	KHN83918.1	252	S	Alpha-ribazole phosphatase [Toxocara canis] GN=cobC	cobC	0.867443	0.0148487	46.768	2	ELS(0.867)S(0.119)DAS(0.012)HLS(0.001)DK	2.4261	1	105350
	KHN84283.1	108	S	Phosphoacetylglucosamine mutase [Toxocara canis] GN=PGM3	PGM3	0.972315	0.000130764	64.401	2	AIGVMIT(0.028)AS(0.972)HNPENDNGVK	-1.1315	1	386510	0.993312	8.60223e-20	98.868	2	AIGVMIT(0.007)AS(0.993)HNPENDNGVK	-7.207	2	520450	0.997697	4.02274e-11	105.94	2	AIGVMIT(0.002)AS(0.998)HNPENDNGVK	-7.3926	3	660250
	KHN84861.1	207	S	putative electron transfer flavoprotein subunit alpha, mitochondrial [Toxocara canis] GN=F27D4.1	F27D4.1	1	0.00535098	50.314	2	VEFLGQELS(1)K	-16.607	1	96963	1	0.0111159	40.224	2	VEFLGQELS(1)K	-14.59	1	93854
	KHN85149.1	128	S	2,3-bisphosphoglycerate-independent phosphoglycerate mutase [Toxocara canis] GN=gpmI	gpmI	0.999997	3.26624e-27	62.238	4	LCSGNWQQIEAHGLHVGLPEGLMGNS(1)EVGHLNIGAGR	-0.87772	1	216600	1	5.44944e-212	251.86	4	LCSGNWQQIEAHGLHVGLPEGLMGNS(1)EVGHLNIGAGR	1.047	2	712280	1	0	282.7	4	LCSGNWQQIEAHGLHVGLPEGLMGNS(1)EVGHLNIGAGR	1.2526	1	534540
	KHN88332.1	100	S	Chaperonin -like protein Hsp-60, mitochondrial [Toxocara canis] GN=hsp-60	hsp-60	1	2.01781e-18	122.66	2	NVVIEQAWGS(1)PK	-2.3437	1	91835	1	0.000255628	114.5	2	NVVIEQAWGS(1)PK	1.6485	1	104990	1	0.0180271	61.503	2	NVVIEQAWGS(1)PK	0.1901	1	128190
	KHN80584.1	174	T	hypothetical protein Tcan_10914 [Toxocara canis] GN=Tcan_10914	Tcan_10914	0.793539	3.21392e-33	163.59	2	YWLT(0.794)PS(0.206)YWDR	1.6491	1	594670	0.989465	2.98924e-20	177.47	2	YWLT(0.989)PS(0.011)YWDR	1.541	1	494020	0.887177	9.68542e-18	162.21	2	YWLT(0.887)PS(0.113)YWDR	1.1652	1	540830
	KHN80238.1	870	S	Protein transport protein Sec31A [Toxocara canis] GN=sec31a	sec31a									0.997522	0.0127871	58.539	2	QMS(0.998)IS(0.002)SGWNDPPVVAAK	6.5168	1	69934	0.916995	0.0135094	42.028	2	QMS(0.917)IS(0.057)S(0.026)GWNDPPVVAAK	5.6838	1	67533
	KHN74338.1	476	S	Glutamate dehydrogenase, mitochondrial [Toxocara canis] GN=Gdh	Gdh									1	0.019515	50.297	2	IEPAAS(1)LK	-3.6658	1	72812
	KHN75960.1	2163	S	Dynein heavy chain 3, axonemal [Toxocara canis] GN=DNAH3	DNAH3									1	0.0241588	71.896	2	S(1)AQLHEEEIR	-7.5514	1	8274400
	KHN76191.1	98	S	Propionyl-CoA carboxylase alpha chain, mitochondrial [Toxocara canis] GN=pcca-1	pcca-1									0.809042	0.000648565	51.128	2	TVAVHSDVDS(0.191)AS(0.809)LHVR	-4.785	2	123410	0.827444	2.53492e-09	99.127	2	TVAVHSDVDS(0.173)AS(0.827)LHVR	-2.1904	2	118190
	KHN77771.1	397	S	putative glycogen [starch] synthase [Toxocara canis] GN=gsy-1	gsy-1									1	0.00334676	85.813	2	ANS(1)FNVESLK	-2.0587	1	65926
	KHN76845.1	85	S	hypothetical protein Tcan_15948 [Toxocara canis] GN=Tcan_15948	Tcan_15948																	0.982233	0.0282751	61.042	2	S(0.018)MS(0.982)AQVPSTK	0.31309	1	25869
	KHN81079.1	431	S	Bestrophin-1 [Toxocara canis] GN=R13.3	R13.3	1	0.0144866	46.447	2	LQGLT(1)S(1)RK	-5.8184	1	2934700
	KHN81079.1	430	T	Bestrophin-1 [Toxocara canis] GN=R13.3	R13.3	1	0.0144866	46.447	2	LQGLT(1)S(1)RK	-5.8184	1	2934700
	KHN80173.1	52	T	Golgi-associated plant pathogenesis-related protein 1 [Toxocara canis] GN=GLIPR2	GLIPR2									1	0.00589975	78.864	2	T(1)FDQPTAGTSR	0.96012	1	24959
	KHN85263.1	69	S	hypothetical protein Tcan_04183 [Toxocara canis] GN=Tcan_04183	Tcan_04183									0.999575	0.0093412	72.038	2	LPS(1)YPIEK	4.1864	1	237280
	KHN84993.1	25	S	RILP-like -like protein [Toxocara canis] GN=Tcan_07099	Tcan_07099									0.999839	0.000554752	67.199	3	HITVVDVYDLAAS(1)IGKDFER	-0.9811	1	18646	0.994046	4.33429e-05	54.877	3	HITVVDVY(0.006)DLAAS(0.994)IGKDFER	0.8111	1	17195
	KHN81782.1	84	T	Transthyretin-like protein 46 [Toxocara canis] GN=ttr-46	ttr-46	0.994405	0.00721785	110.44	2	KIT(0.994)LT(0.006)IPK	-2.039	1	118480	0.997185	0.00198251	65.879	2	KIT(0.997)LT(0.003)IPK	-0.69531	1	117800	0.98389	0.021251	92.707	2	KIT(0.984)LT(0.016)IPK	-1.6951	1	128480
	KHN80592.1	11	S	hypothetical protein Tcan_10925 [Toxocara canis] GN=Tcan_10925	Tcan_10925	1	0.000344145	131.54	2	ARS(1)S(1)ICLPR	9.6043	9	91221000	1	1.94126e-12	160.62	2	ARS(1)S(1)ICLPR	-0.99039	7	90703000	1	3.66726e-07	171.09	2	ARS(1)S(1)ICLPR	-1.9285	8	95992000
	KHN80592.1	12	S	hypothetical protein Tcan_10925 [Toxocara canis] GN=Tcan_10925	Tcan_10925	1	0.00228979	72.031	2	ARS(1)S(1)ICLPR	9.6043	5	6540800	1	7.30075e-05	121.31	2	ARS(1)S(1)ICLPR	-0.99039	3	5159000	1	3.66726e-07	82.437	2	ARS(1)S(1)ICLPR	-1.9285	4	7536500
	KHN82236.1	7	S	Protein transport protein Sec61 subunit beta [Toxocara canis] GN=SEC61B	SEC61B	0.887531	0.00140845	96.946	2	S(0.001)DT(0.112)GRS(0.888)PGR	0.71288	2	1067600	0.992786	0.0117416	53.028	2	SDT(0.007)GRS(0.993)PGR	-0.18354	2	1039400	0.999984	5.20552e-05	103.76	2	SDTGRS(1)PGR	1.5878	1	895510
	KHN79863.1	938	S	2-oxoglutarate dehydrogenase, mitochondrial [Toxocara canis] GN=Tcan_05674	Tcan_05674	1	0.00460391	40.386	2	S(1)PIEDFLPGT(1)KFK	7.2946	1	1830200
	KHN79863.1	947	T	2-oxoglutarate dehydrogenase, mitochondrial [Toxocara canis] GN=Tcan_05674	Tcan_05674	1	0.00460391	40.386	2	S(1)PIEDFLPGT(1)KFK	7.2946	1	1830200
	KHN80589.1	744	S	Rab GDP dissociation inhibitor alpha [Toxocara canis] GN=GDI1	GDI1	0.999683	0.000945649	108.93	1	ITHLS(1)LEDQD	-1.9815	2	962710	0.999717	0.00249931	132.44	1	ITHLS(1)LEDQD	-2.2046	2	982660	0.978116	0.000500878	113.46	2	IT(0.022)HLS(0.978)LEDQD	-2.808	2	1070900
	KHN73508.1	230	S	Endophilin-B1 [Toxocara canis] GN=SH3GLB1	SH3GLB1	1	3.76136e-23	122.16	2	AKS(1)LEAQSNAEADLR	-1.6783	1	115830	1	7.49226e-10	120.52	2	AKS(1)LEAQSNAEADLR	-2.7377	1	127730	1	1.85671e-07	94.865	2	AKS(1)LEAQSNAEADLR	-2.422	1	128360
	KHN74012.1	473	S	Intermediate filament protein ifa-1 [Toxocara canis] GN=ifa-1	ifa-1	0.881937	7.84247e-14	118.87	2	GNVSIQET(0.118)S(0.882)PDGK	-3.0909	1	77177	0.99446	1.61671e-16	157.67	2	GNVSIQET(0.006)S(0.994)PDGK	0.53433	1	81336
	KHN74012.1	46	S	Intermediate filament protein ifa-1 [Toxocara canis] GN=ifa-1	ifa-1	0.786213	4.46489e-204	282.23	3	IVTEMS(0.001)S(0.104)S(0.066)S(0.786)MT(0.026)S(0.017)GMSPFGQNAASTIR	-1.631	3	5523000
	KHN74012.1	49	S	Intermediate filament protein ifa-1 [Toxocara canis] GN=ifa-1	ifa-1	0.91795	1.09537e-138	229.03	3	IVTEMSS(0.001)SSMT(0.081)S(0.918)GMSPFGQNAASTIR	-2.531	6	4294300	0.974795	0	412.78	2	IVTEMSSSSMT(0.012)S(0.975)GMS(0.013)PFGQNAASTIR	-0.065018	11	15526000	0.962968	8.1062e-68	174.61	2	IVTEMSSSSMT(0.035)S(0.963)GMS(0.001)PFGQNAASTIR	1.3716	12	8666300
	KHN74012.1	52	S	Intermediate filament protein ifa-1 [Toxocara canis] GN=ifa-1	ifa-1	1	0	390.71	3	IVTEMSSSSMTSGMS(1)PFGQNAASTIR	-1.3116	14	16038000	0.999999	0	331.23	3	IVTEMSSSSMTSGMS(1)PFGQNAASTIR	0.13961	15	13961000	1	0	338.01	3	IVTEMSSSSMTSGMS(1)PFGQNAASTIR	-1.6719	17	13916000
	KHN74012.1	219	T	Intermediate filament protein ifa-1 [Toxocara canis] GN=ifa-1	ifa-1	1	5.7945e-05	122.13	2	ART(1)DLDQETLNR	-2.2033	1	865630	1	1.5167e-05	146.34	2	ART(1)DLDQETLNR	0.59989	1	1011000	1	1.03998e-08	133.47	2	ART(1)DLDQETLNR	2.4278	1	1093900
	KHN74012.1	48	T	Intermediate filament protein ifa-1 [Toxocara canis] GN=ifa-1	ifa-1	0.825495	8.09286e-256	293.47	2	IVTEMS(0.01)S(0.01)S(0.01)S(0.018)MT(0.825)S(0.121)GMS(0.004)PFGQNAASTIR	-0.86719	3	7051400	0.907959	6.44591e-95	171.03	2	IVTEMSS(0.023)S(0.023)S(0.028)MT(0.908)S(0.018)GMSPFGQNAASTIR	2.0609	8	8690300	0.805068	2.4104e-222	342.46	3	IVTEMSSSS(0.003)MT(0.805)S(0.192)GMSPFGQNAASTIR	-3.0631	6	6163700
	KHN74012.1	478	Y	Intermediate filament protein ifa-1 [Toxocara canis] GN=ifa-1	ifa-1	1	0.00410399	86.205	2	Y(1)IVLENTHR	2.279	1	97415
	KHN74012.1	45	S	Intermediate filament protein ifa-1 [Toxocara canis] GN=ifa-1	ifa-1									0.894154	5.90048e-18	104.15	2	IVTEMS(0.003)S(0.046)S(0.894)S(0.104)MT(0.257)S(0.608)GMS(0.088)PFGQNAASTIR	0.39299	1	75693
	KHN74012.1	487	S	Intermediate filament protein ifa-1 [Toxocara canis] GN=ifa-1	ifa-1									1	0.00100434	82.437	2	S(1)KEEPIGEWK	-1.0076	1	433170	1	0.000396038	83.474	2	S(1)KEEPIGEWK	-0.604	1	399000
	KHN74012.1	443	T	Intermediate filament protein ifa-1 [Toxocara canis] GN=ifa-1	ifa-1									0.93733	0.0197683	69.369	2	TTGINEVADT(0.937)ET(0.063)MR	2.5404	1	145590	0.817607	3.34559e-09	74.643	2	TTGINEVADT(0.818)ET(0.182)MR	2.2592	1	117460
	KHN74012.1	468	S	Intermediate filament protein ifa-1 [Toxocara canis] GN=ifa-1	ifa-1																	0.999639	5.91728e-05	67.838	2	GNVS(1)IQETSPDGK	-1.7658	1	7292.2
	KHN74012.1	368	S	Intermediate filament protein ifa-1 [Toxocara canis] GN=ifa-1	ifa-1																	0.999801	0.0187565	62.271	1	S(1)YEAALNDR	-1.8013	1	268610
	KHN74012.1	313	S	Intermediate filament protein ifa-1 [Toxocara canis] GN=ifa-1	ifa-1																	0.979936	0.00213712	73.891	2	VQEIQT(0.02)QS(0.98)AR	-3.37	1	118970
	KHN74050.1	98	S	Glutathione S-transferase 1 [Toxocara canis] GN=GST1	GST1	0.981895	0.00898524	64.906	2	S(0.018)GS(0.982)GYLVGK	-5.2283	1	125790	0.982528	0.0112075	66.664	2	S(0.017)GS(0.983)GYLVGK	-1.0369	1	122170
	KHN74185.1	50	S	Paramyosin [Toxocara canis] GN=PARA	PARA	1	1.13107e-24	151.52	2	LLQDDFES(1)ERELR	0.86658	2	2663400	1	2.68928e-29	151.52	2	LLQDDFES(1)ERELR	2.8509	2	2862600	1	4.17596e-39	160.04	2	LLQDDFES(1)ERELR	3.6608	2	3094600
	KHN74185.1	211	S	Paramyosin [Toxocara canis] GN=PARA	PARA	1	0.00241215	67.661	2	LQAENS(1)DLLAEIHDQK	-4.5739	1	69544	1	0.00114289	75.006	2	LQAENS(1)DLLAEIHDQK	-1.9563	1	54644	1	0.0146159	48.945	2	LQAENS(1)DLLAEIHDQK	0.52721	1	61374
	KHN74185.1	85	S	Paramyosin [Toxocara canis] GN=PARA	PARA	0.845834	7.25841e-14	131.63	2	LQDAECAT(0.154)DS(0.846)QIESNR	-4.2833	1	764770	0.998364	2.2149e-21	165.13	2	LQDAECAT(0.001)DS(0.998)QIESNR	-5.3555	2	1529000
	KHN74185.1	10	S	Paramyosin [Toxocara canis] GN=PARA	PARA	0.957618	0.024744	65.404	2	S(0.042)PS(0.958)MALR	-1.4334	1	38162
	KHN74185.1	83	T	Paramyosin [Toxocara canis] GN=PARA	PARA	0.986859	1.46111e-06	127.38	2	LQDAECAT(0.987)DS(0.013)QIESNR	-10.259	1	675380									0.851752	1.30544e-19	172.03	2	LQDAECAT(0.852)DS(0.128)QIES(0.02)NR	-2.6924	1	858830
	KHN75483.1	107	S	Transthyretin-like protein 46 [Toxocara canis] GN=ttr-46	ttr-46	0.884145	2.73432e-11	140.3	2	GDS(0.884)S(0.116)ELTNIDPELR	-0.14729	1	259010	0.98895	2.58914e-119	241.15	2	GDS(0.989)S(0.011)ELTNIDPELR	0.39133	1	232160	0.993518	1.71198e-12	159.75	2	GDS(0.994)S(0.006)ELTNIDPELR	0.37949	1	189300
	KHN75643.1	206	S	Rab11 family-interacting protein 4A [Toxocara canis] GN=rab11fip4a	rab11fip4a	0.965215	8.25964e-58	132.33	3	FREEAQQDIDS(0.965)S(0.034)S(0.001)ELVEELSR	-2.8963	2	611950	0.837171	2.21839e-26	89.247	3	FREEAQQDIDS(0.837)S(0.154)S(0.008)ELVEELSR	-1.3832	1	177570
	KHN76033.1	134	S	Plastin-2 [Toxocara canis] GN=Lcp1	Lcp1	0.999997	6.60415e-18	137.68	3	GMS(1)EHSNEEIVHTIR	-2.1201	2	1161500	1	7.72994e-28	120.52	2	GMS(1)EHS(1)NEEIVHTIR	0.88368	6	2016100	1	1.12572e-18	164.79	2	GMS(1)EHS(1)NEEIVHTIR	0.32801	4	2195300
	KHN76033.1	137	S	Plastin-2 [Toxocara canis] GN=Lcp1	Lcp1	1	3.38255e-68	232.34	3	GMSEHS(1)NEEIVHTIR	-2.4635	3	2216200	1	6.78845e-62	236.82	3	GMSEHS(1)NEEIVHTIR	-1.6748	7	3165800	1	1.49262e-18	175.48	3	GMSEHS(1)NEEIVHTIR	-2.3498	5	3578500
	KHN76033.1	417	S	Plastin-2 [Toxocara canis] GN=Lcp1	Lcp1									1	0.00203327	99.589	2	RLS(1)PEQILIR	1.5043	1	85300
	KHN72841.1	154	S	Syntaxin-6 [Toxocara canis] GN=Stx6	Stx6	0.999985	1.42892e-06	141.44	2	LSDS(1)PTSSER	2.0787	1	489300	0.995834	0.00021577	121.96	2	LSDS(0.996)PT(0.002)S(0.002)SER	1.274	2	584540	0.99189	0.000948908	74.524	2	LS(0.001)DS(0.992)PT(0.005)S(0.002)S(0.001)ER	0.4166	1	462280
	KHN76379.1	1600	S	Muscle M-line assembly protein unc-89 [Toxocara canis] GN=unc-89	unc-89	0.979723	0.00756591	58.916	2	NQT(0.02)FS(0.98)IENPR	-0.14217	1	30117
	KHN76379.1	981	T	Muscle M-line assembly protein unc-89 [Toxocara canis] GN=unc-89	unc-89																	1	0.0255846	58.313	2	AAPPPT(1)PPKPR	1.8001	1	578310
	KHN76576.1	118	S	Glycine cleavage system H protein, mitochondrial [Toxocara canis] GN=ppl	ppl	0.999994	0.00174988	76.009	2	NTQVEANPS(1)LINK	-5.4308	1	94097	0.999993	0.00595874	52.201	2	NTQVEANPS(1)LINK	-5.7007	1	83739
	KHN76586.1	252	S	Charged multivesicular body protein 1b [Toxocara canis] GN=chmp1b	chmp1b	0.982826	6.04051e-182	266.35	2	VAT(0.002)S(0.983)S(0.015)AENDELTQR	1.1937	1	3887700	0.997066	1.66186e-207	288.22	2	VAT(0.002)S(0.997)S(0.001)AENDELTQR	3.4087	1	3687400	0.998027	2.36052e-180	300.3	2	VAT(0.002)S(0.998)SAENDELTQR	2.7423	1	3618300
	KHN76586.1	253	S	Charged multivesicular body protein 1b [Toxocara canis] GN=chmp1b	chmp1b	0.996511	1.12121e-06	125.14	2	VATS(0.003)S(0.997)AENDELTQR	-1.4294	1	888530									0.99764	1.66639e-12	159.75	2	VATS(0.002)S(0.998)AENDELTQR	-0.90116	1	1023700
	KHN76777.1	62	S	hypothetical protein Tcan_08756 [Toxocara canis] GN=Tcan_08756	Tcan_08756	0.98343	0.00367751	81.163	2	SGS(0.983)T(0.016)LFGR	-0.43463	1	229240	0.96425	0.000507825	76.572	2	S(0.006)GS(0.964)T(0.03)LFGR	-2.8921	1	188740	0.821771	0.0197738	76.572	2	S(0.001)GS(0.822)T(0.177)LFGR	-3.5756	1	240310
	KHN79200.1	21	S	32 kDa beta-galactoside-binding lectin [Toxocara canis] GN=lec-1	lec-1	0.999458	7.99037e-24	161.23	2	VTQKDS(0.999)IT(0.001)GR	-2.0609	2	1040400	0.998352	0.00158479	126.32	2	VT(0.001)QKDS(0.998)ITGR	-4.7466	2	1106000	0.979369	0.0117723	88.796	2	KVTQKDS(0.979)IT(0.021)GR	-2.0766	1	257390
	KHN79687.1	9	S	Lipopolysaccharide-induced tumor necrosis factor-alpha factor -like protein [Toxocara canis] GN=Litaf	Litaf	1	0.0258599	51.456	2	S(1)IPIPIHR	-3.6634	1	161960
	KHN79744.1	648	S	CTP synthase 2 [Toxocara canis] GN=CTPS2	CTPS2	0.991146	0.00512949	69.276	2	IPS(0.991)PMT(0.009)VLK	2.1397	1	50320	0.996189	0.014263	63.212	2	IPS(0.996)PMT(0.004)VLK	1.7721	1	40548	0.995243	0.0263045	55.754	2	IPS(0.995)PMT(0.005)VLK	2.6044	1	40472
	KHN76323.1	788	S	Vinculin [Toxocara canis] GN=Tcan_06884	Tcan_06884	0.995404	5.41174e-46	208.63	2	APT(0.005)S(0.995)PIMHDR	-1.2745	2	3013900	0.999682	0.00208836	143.22	2	APTS(1)PIMHDR	-2.2316	1	1265800	0.881786	0.00337993	110.44	2	APT(0.118)S(0.882)PIMHDR	-3.1556	2	2871300
	KHN76323.1	825	T	Vinculin [Toxocara canis] GN=Tcan_06884	Tcan_06884	0.900106	1.09635e-17	58.711	4	EEIPAPPRPPPPVEIS(0.044)PPPRPPPPPET(0.9)DDEEET(0.056)R	0.46623	1	348380									0.910238	6.68904e-36	59.19	4	EEIPAPPRPPPPVEIS(0.058)PPPRPPPPPET(0.91)DDEEET(0.032)R	2.7723	1	394380
	KHN76323.1	531	T	Vinculin [Toxocara canis] GN=Tcan_06884	Tcan_06884	0.87487	0.00332475	93.026	2	VVEDFADIT(0.125)T(0.875)PLK	-1.7659	1	58825
	KHN76323.1	638	S	Vinculin [Toxocara canis] GN=Tcan_06884	Tcan_06884									0.999964	0.0176694	48.945	3	LRS(1)HVDDAIDTAEFVR	-14.988	1	96454
nucleus	KHN74849.1	123	T	hypothetical protein Tcan_15958 [Toxocara canis] GN=Tcan_15958	Tcan_15958	0.874295	0.00893022	67.887	2	T(0.097)IT(0.874)S(0.029)DTGWLYKHGCR	-0.23472	1	657770	0.778532	0.0239125	72.327	2	T(0.209)IT(0.779)S(0.012)DTGWLYKHGCR	2.5217	1	682960	0.984183	2.20467e-05	80.815	2	T(0.002)IT(0.984)S(0.014)DTGWLYKHGCR	1.9991	2	1229200
	KHN74849.1	126	T	hypothetical protein Tcan_15958 [Toxocara canis] GN=Tcan_15958	Tcan_15958	0.996704	5.78164e-07	108.91	2	TITS(0.003)DT(0.997)GWLYKHGCR	3.0085	2	6848700	0.999157	4.89765e-07	101.43	2	TITS(0.001)DT(0.999)GWLYKHGCR	3.12	2	6396400	0.998771	3.77068e-05	101.43	2	TITS(0.001)DT(0.999)GWLY(0.001)KHGCR	4.0636	3	9622900
	KHN78735.1	139	T	Muscle M-line assembly protein unc-89 [Toxocara canis] GN=unc-89	unc-89	1	9.10052e-12	88.137	2	EIT(1)GGDLNLTEEQEAIMK	1.5618	2	180920	1	5.22174e-12	113.66	2	EIT(1)GGDLNLTEEQEAIMK	5.2532	1	115150	0.999999	3.51351e-06	72.311	2	EIT(1)GGDLNLTEEQEAIMK	1.9607	1	115770
	KHN78735.1	20	T	Muscle M-line assembly protein unc-89 [Toxocara canis] GN=unc-89	unc-89																	0.988342	0.0193624	65.467	2	KY(0.002)T(0.988)AT(0.01)EDVSYAAHTSR	-4.2149	1	80171
	KHN79636.1	197	T	putative U3 small nucleolar RNA-associated protein 11 [Toxocara canis] GN=C16C10.2	C16C10.2	0.995343	0.0220665	41.188	2	KFDPIQY(0.005)FDT(0.995)PQQLIDRR	3.272	1	20188000
	KHN79910.1	131	T	Serine/threonine-protein kinase sgk-1 [Toxocara canis] GN=sgk-1	sgk-1	1	0.0100384	94.119	2	PSDFDFLKT(1)IGK	2.2986	1	31370	0.999999	0.00218446	83.061	2	PSDFDFLKT(1)IGK	2.1549	1	30219	1	1.24089e-06	96.27	2	PSDFDFLKT(1)IGK	-1.8117	1	32880
	KHN80910.1	68	T	hypothetical protein Tcan_16392 [Toxocara canis] GN=Tcan_16392	Tcan_16392	1	0.0118245	93.162	2	QRT(1)PEEIAER	-0.92557	1	557890									1	0.0197692	67.548	2	QRT(1)PEEIAER	0.43374	1	568310
	KHN83690.1	105	T	hypothetical protein Tcan_04525 [Toxocara canis] GN=Tcan_04525	Tcan_04525	0.849971	0.0123692	42.075	1	T(0.85)T(0.034)PT(0.116)PDAR	-7.7073	1	230830
	KHN84072.1	589	T	cAMP-dependent protein kinase catalytic subunit [Toxocara canis] GN=kin-1	kin-1	0.99994	8.26201e-134	163.8	2	TWT(1)LCGTPEYLAPEIILSK	-1.2052	2	2219600	0.999735	3.05403e-88	213.56	2	TWT(1)LCGTPEYLAPEIILSK	-0.20049	2	1767700	0.999658	1.03777e-132	166.29	2	TWT(1)LCGTPEYLAPEIILSK	-2.6203	2	1379400
	KHN84072.1	780	S	cAMP-dependent protein kinase catalytic subunit [Toxocara canis] GN=kin-1	kin-1									0.8116	4.97193e-05	51.399	2	GPGDASNFDDY(0.004)EEEPLRIS(0.812)GT(0.184)EK	-1.1712	1	258480
	KHN76633.1	565	Y	Moesin/ezrin/radixin -like protein 1 [Toxocara canis] GN=Moe	Moe	0.97867	0.00555776	55.782	2	DAQQVT(0.021)EY(0.979)DLLHMENK	2.5793	1	124640	0.992805	0.00563261	47.915	2	DAQQVT(0.007)EY(0.993)DLLHMENK	3.9173	1	110970	0.831175	2.01439e-05	76.563	2	DAQQVT(0.169)EY(0.831)DLLHMENK	2.8652	1	123850
	KHN86580.1	66	T	Spectrin beta chain, non-erythrocytic 1 [Toxocara canis] GN=SPTBN1	SPTBN1	0.999998	5.78813e-15	139.61	3	MKT(1)WEDYGSIDMHGHLDR	-2.2208	10	2632200	1	2.74148e-66	172.73	3	MKT(1)WEDYGSIDMHGHLDR	0.47079	7	2219200	1	2.62694e-24	168.43	3	MKT(1)WEDYGSIDMHGHLDR	-1.0324	8	2565600
	KHN86580.1	72	S	Spectrin beta chain, non-erythrocytic 1 [Toxocara canis] GN=SPTBN1	SPTBN1																	0.959547	3.90659e-06	42.888	3	TWEDY(0.04)GS(0.96)IDMHGHLDR	-2.9097	1	23402
	KHN87145.1	537	T	Tensin-3 [Toxocara canis] GN=TNS3	TNS3	0.999899	0.00648685	118.91	2	APT(1)PSFPVR	-3.6162	1	372290	0.999949	0.0153494	94.804	2	APT(1)PSFPVR	-3.3302	1	362080	0.999293	0.00017519	106.35	2	APT(0.999)PS(0.001)FPVR	-1.7038	1	375200
	KHN80005.1	181	Y	hypothetical protein Tcan_18293 [Toxocara canis] GN=Tcan_18293	Tcan_18293	0.999852	0.0151309	44.82	2	Y(1)ALECRSRECLR	9.4083	1	452340
	KHN70849.1	37	S	Pyridoxal-dependent decarboxylase domain-containing protein 1 [Toxocara canis] GN=Pdxdc1	Pdxdc1									0.927573	7.72421e-07	113.86	2	S(0.019)S(0.053)S(0.928)VSGDSGVLDDR	3.7193	1	341660	0.922404	2.17269e-07	88.796	2	S(0.01)S(0.067)S(0.922)VSGDSGVLDDR	1.1939	1	307000
	KHN72227.1	227	S	Heat shock protein Hsp-16.48/Hsp-16.49 [Toxocara canis] GN=hsp-16.48	hsp-16.48									0.998626	0.00873275	56.08	2	ET(0.001)EIS(0.999)VHVAPPER	1.9148	1	44406
	KHN72780.1	643	S	Putative RNA-binding protein EEED8.10 [Toxocara canis] GN=EEED8.10	EEED8.10									0.94183	0.0303132	46.358	2	T(0.006)WS(0.942)HS(0.052)AIEFMK	4.42	1	76058
	KHN89179.1	142	S	CREB-regulated transcription coactivator 1 [Toxocara canis] GN=CRTC1	CRTC1	0.99997	0.000604984	46.768	3	ARS(1)DPAIHMNVYQQQR	-1.0939	1	189080	0.999998	2.54822e-06	63.883	3	ARS(1)DPAIHMNVYQQQR	-2.4599	1	171860
	KHN89179.1	97	S	CREB-regulated transcription coactivator 1 [Toxocara canis] GN=CRTC1	CRTC1									0.999994	0.0110309	63.212	2	S(1)PGAHYHPYK	-2.3788	1	130490	0.999925	0.0287765	48.785	2	S(1)PGAHYHPYK	0.7574	1	122800
	KHN73797.1	135	S	hypothetical protein Tcan_02021 [Toxocara canis] GN=Tcan_02021	Tcan_02021									0.987791	1.86403e-06	99.442	2	PITTSAYLT(0.012)ES(0.988)LDR	5.0313	2	168670
	KHN84960.1	192	T	hypothetical protein Tcan_16154 [Toxocara canis] GN=Tcan_16154	Tcan_16154	1	1.9005e-06	96.78	2	T(1)AIGAPMGMSGLDTK	-4.7598	3	1852800	1	0.000410405	96.78	2	T(1)AIGAPMGMSGLDTK	-2.0177	3	1603400	0.999999	9.28694e-06	66.913	2	T(1)AIGAPMGMSGLDTK	-1.3343	2	1253100
	KHN84960.1	147	T	hypothetical protein Tcan_16154 [Toxocara canis] GN=Tcan_16154	Tcan_16154	0.996915	0.0132301	60.324	2	T(0.997)AIGT(0.003)PMGMSGLDTK	-3.951	1	237960	0.978583	0.0113609	52.662	2	T(0.979)AIGT(0.021)PMGMSGLDTK	-0.71063	1	54643	0.999917	1.13728e-07	97.268	2	T(1)AIGTPMGMSGLDTK	0.73015	1	200550
	KHN89102.1	191	S	Putative 40S ribosomal protein S10-like [Toxocara canis] GN=RPS10P5	RPS10P5	0.977929	1.12229e-09	74.778	2	ATEAGPGAAPVS(0.978)GY(0.022)R	-4.8244	1	96872
	KHN87147.1	535	S	Protein phosphatase [Toxocara canis] GN=tag-83	tag-83	0.991743	0.00469625	52.863	2	S(0.008)HS(0.992)ALPATVR	-1.2963	1	110900	0.938895	0.011252	48.822	2	S(0.061)HS(0.939)ALPATVR	-0.58467	1	132380
	KHN88755.1	195	S	RNA-binding protein 39 [Toxocara canis] GN=Rbm39	Rbm39	1	0.025289	67.464	2	GFS(1)PPWR	-0.61767	1	60564
	KHN85055.1	112	S	Spindle- and centromere-associated protein [Toxocara canis] GN=PUMA1	PUMA1	0.883408	0.0221777	102.57	2	AQDDLS(0.117)S(0.883)YKK	5.7223	2	103770	0.879535	0.00293288	81.48	2	AQDDLS(0.12)S(0.88)YKK	3.7159	2	122930	0.923126	0.0256578	50.09	2	AQDDLS(0.077)S(0.923)YK	2.1042	1	29971
	KHN85055.1	2029	S	Spindle- and centromere-associated protein [Toxocara canis] GN=PUMA1	PUMA1	0.982667	6.08063e-05	125.14	2	EPVDIAQDT(0.017)YS(0.983)YR	2.8121	1	196810	0.956354	2.88354e-32	164.22	2	EPVDIAQDT(0.044)YS(0.956)YR	3.8138	1	249500	0.880397	4.95627e-05	108.34	2	EPVDIAQDT(0.12)YS(0.88)YR	1.8582	1	236660
	KHN85055.1	1498	S	Spindle- and centromere-associated protein [Toxocara canis] GN=PUMA1	PUMA1	1	1.74383e-91	218.58	2	HETLYKS(1)IEEK	-0.2993	1	313460	1	9.74345e-81	200.9	2	HETLYKS(1)IEEK	2.5058	1	349450	0.999999	1.61786e-36	188.19	2	HETLYKS(1)IEEK	-0.5806	1	353920
	KHN85055.1	2014	S	Spindle- and centromere-associated protein [Toxocara canis] GN=PUMA1	PUMA1																	0.870645	0.0291551	54.27	2	APT(0.001)S(0.128)S(0.871)VAFK	-0.66553	1	88439
	KHN85536.1	100	S	Dynactin subunit 1 [Toxocara canis] GN=DCTN1	DCTN1	0.99994	0.0224323	85.813	2	GRFS(1)PAASPR	-1.5684	1	1821700
	KHN85583.1	290	S	Serine/threonine-protein kinase 25 [Toxocara canis] GN=STK25	STK25	0.999808	0.0059509	69.915	2	EPS(1)PDGTIVNR	-3.0674	1	943760	0.999996	0.00595742	74.424	2	EPS(1)PDGTIVNR	-0.023954	1	599680	0.999996	0.00920559	80.623	2	EPS(1)PDGTIVNR	0.22851	1	531780
	KHN85929.1	259	S	Aminomethyltransferase, mitochondrial [Toxocara canis] GN=AMT	AMT	0.999935	1.7352e-05	105.78	2	LLQGETDFDLS(1)K	-2.433	1	57958	0.99622	3.22517e-05	73.305	2	LLQGET(0.004)DFDLS(0.996)K	1.0807	1	59798
	KHN86366.1	63	S	ATP-dependent RNA helicase DDX3Y [Toxocara canis] GN=Ddx3y	Ddx3y	0.999846	0.0186081	67.881	2	SWS(1)QQGPR	-2.6271	1	49793	0.998615	0.0270836	60.709	2	S(0.001)WS(0.999)QQGPR	0.18931	1	48044	0.999981	0.00312473	99.855	2	SWS(1)QQGPR	-0.58951	1	48185
	KHN86405.1	4	S	Serrate RNA effector molecule -like protein [Toxocara canis] GN=Tcan_13618	Tcan_13618	1	0.00399269	74.849	2	GDS(1)DDEYHR	-0.18612	1	318950	1	0.000424568	99.34	2	GDS(1)DDEYHR	-0.1654	2	394120	1	0.00206026	85.821	2	GDS(1)DDEYHR	-2.6062	1	347480
	KHN86505.1	521	S	Nuclear anchorage protein 1 [Toxocara canis] GN=anc-1	anc-1	0.999975	0.00209976	78.932	2	FQS(1)VYLSR	-2.5166	1	28273	0.999994	0.00512414	83.775	2	FQS(1)VYLSR	-1.0988	1	28230
	KHN88835.1	231	S	U1 small nuclear ribonucleoprotein 70 kDa [Toxocara canis] GN=RNU1	RNU1	0.888811	0.0121571	134.2	2	S(0.111)YS(0.889)HDRDSR	-2.3333	1	270240	0.99997	4.00082e-07	156.14	2	SYS(1)HDRDSR	-3.142	1	297440	0.99986	5.65126e-05	110.44	2	SYS(1)HDRDSR	-2.7372	1	284600
	KHN88835.1	236	S	U1 small nuclear ribonucleoprotein 70 kDa [Toxocara canis] GN=RNU1	RNU1	0.999941	0.0202385	65.408	2	SYSHDRDS(1)RDR	-2.8638	1	74037
	KHN86550.1	264	S	Uncharacterized protein C19orf47 -like protein [Toxocara canis] GN=Tcan_07063	Tcan_07063	0.973011	0.0061926	72.846	2	S(0.007)ES(0.973)T(0.797)RY(0.222)QS(0.002)EK	2.1457	1	362010
	KHN86550.1	265	T	Uncharacterized protein C19orf47 -like protein [Toxocara canis] GN=Tcan_07063	Tcan_07063	0.79688	0.0061926	72.846	2	S(0.007)ES(0.973)T(0.797)RY(0.222)QS(0.002)EK	2.1457	1	362010
	KHN86756.1	632	S	Titin [Toxocara canis] GN=Ttn	Ttn	1	0.00854345	103.76	2	LRS(1)EEELR	0.83854	1	405130									1	1.15165e-05	95.656	2	LRS(1)EEELR	0.69788	1	401380
	KHN74256.1	126	S	hypothetical protein Tcan_17894 [Toxocara canis] GN=Tcan_17894	Tcan_17894									0.988792	0.00552577	96.78	2	S(0.011)EKS(0.989)PDGWVNWEE	0.18866	1	144880
	KHN87508.1	404	S	CCR4-NOT transcription complex subunit 4 [Toxocara canis] GN=CNOT4	CNOT4	0.995736	0.000823186	129.69	2	LVQWT(0.004)S(0.996)PER	-0.78751	1	343880	0.999373	0.00463169	128.97	2	LVQWT(0.001)S(0.999)PER	-2.9153	1	262180	0.994178	0.00371332	99.174	2	LVQWT(0.006)S(0.994)PER	-4.3058	1	269610
	KHN87525.1	359	S	TLD domain-containing protein 1 [Toxocara canis] GN=TLDC1	TLDC1	0.999998	0.00125065	92.747	2	YDS(1)EGNEIIEK	-0.050446	1	435200	0.999985	0.00343809	106.58	2	YDS(1)EGNEIIEK	-1.4514	1	480530	1	6.54071e-07	150.85	2	YDS(1)EGNEIIEK	-0.55374	2	1100300
	KHN87676.1	1606	S	Myosin-4 [Toxocara canis] GN=unc-54	unc-54	0.998896	2.31383e-07	130.12	2	ALESMQAS(0.999)LEAES(0.001)K	3.8818	2	246850	0.999927	2.45009e-09	142.73	2	ALESMQAS(1)LEAESK	3.2075	3	252170	0.999324	2.38878e-07	103.63	2	ALESMQAS(0.999)LEAES(0.001)K	2.7862	1	192240
	KHN87676.1	1576	S	Myosin-4 [Toxocara canis] GN=unc-54	unc-54	1	1.30955e-05	92.319	2	AQVEVAQIRS(1)EVEK	0.98398	1	51965
	KHN87676.1	1105	S	Myosin-4 [Toxocara canis] GN=unc-54	unc-54									0.99792	0.0049572	115.05	2	LEEEQS(0.998)IVS(0.002)K	1.6133	1	62931	0.998082	0.00749257	84.102	2	LEEEQS(0.998)IVS(0.002)K	6.9347	1	53493
	KHN87978.1	1393	S	Kinesin-like protein [Toxocara canis] GN=unc-104	unc-104	1	0.00502286	54.912	2	GDS(1)LIFEHQWELEK	4.814	1	53430	1	0.00500012	53.193	2	GDS(1)LIFEHQWELEK	1.9206	1	77580	1	7.41581e-05	75.969	2	GDS(1)LIFEHQWELEK	2.4444	1	102060
	KHN88710.1	389	S	hypothetical protein Tcan_11568, partial [Toxocara canis] GN=Tcan_11568	Tcan_11568	0.962434	0.0241634	57.042	2	NQQNS(0.962)PT(0.037)LFESR	-0.083826	1	65478	0.988895	0.00616887	58.508	2	NQQNS(0.989)PT(0.011)LFESR	-0.60832	1	85240	0.992687	0.00029197	77.431	2	NQQNS(0.993)PT(0.007)LFESR	-1.4647	1	88975
	KHN86670.1	66	S	MAGUK p55 subfamily member 5 [Toxocara canis] GN=MPP5	MPP5	0.995662	0.00828691	63.766	2	LQS(0.996)LENT(0.985)NHS(0.019)K	-4.5351	2	994010	0.999846	0.00377713	63.766	2	LQS(1)LENT(0.985)NHS(0.015)K	-5.1043	1	807020	0.999599	0.00964794	59.67	2	LQS(1)LENT(0.999)NHS(0.001)K	-4.6784	2	975620
	KHN86670.1	70	T	MAGUK p55 subfamily member 5 [Toxocara canis] GN=MPP5	MPP5	0.998073	0.00828691	63.766	3	LQS(0.981)LENT(0.998)NHS(0.02)K	0.27221	2	994010	0.984793	0.00377713	63.766	2	LQS(1)LENT(0.985)NHS(0.015)K	-5.1043	1	807020	0.999399	0.00964794	59.67	2	LQS(1)LENT(0.999)NHS(0.001)K	-4.6784	2	975620
	KHN74350.1	181	S	Tropomodulin, partial [Toxocara canis] GN=unc-94	unc-94									1	0.0119138	73.532	2	KEKDWEEPVPFS(1)PGIK	-14.774	1	777380
	KHN83011.1	558	S	EH domain-binding protein 1 [Toxocara canis] GN=EHBP1	EHBP1									1	0.0129196	68.108	2	FDAVAPGS(1)IK	-2.7135	1	24632	1	0.00495767	52.863	2	FDAVAPGS(1)IK	-2.0091	1	28108
	KHN77903.1	387	S	hypothetical protein Tcan_11507 [Toxocara canis] GN=Tcan_11507	Tcan_11507									0.957569	0.000786328	127.93	2	FRES(0.958)VT(0.042)R	-2.1726	1	479830
	KHN75955.1	127	S	Mortality factor 4-like protein 2 [Toxocara canis] GN=Tcan_04393	Tcan_04393																	1	0.0275984	41.796	1	KERES(1)EK	-7.1065	1	2960.4
	KHN79214.1	8	S	Calmodulin-like protein [Toxocara canis] GN=cal-1	cal-1																	1	0.0139804	112.8	2	KVS(1)LFNR	-0.22909	1	247080
	KHN80136.1	3871	S	Basement membrane proteoglycan [Toxocara canis] GN=unc-52	unc-52																	0.999971	0.0293444	50.834	1	S(1)FDRHLSR	-3.8549	1	706300
	KHN80572.1	317	S	60S ribosomal protein L5 [Toxocara canis] GN=rpl-5	rpl-5																	1	0.00136964	142.71	2	LKS(1)LQEAQ	0.32684	1	449070
	KHN83522.1	188	S	hypothetical protein Tcan_10657 [Toxocara canis] GN=Tcan_10657	Tcan_10657																	0.805872	0.00336511	82.437	2	S(0.194)IS(0.806)LDTPLSIAHV	-1.958	1	17459
	KHN83529.1	247	S	Clathrin interactor 1 [Toxocara canis] GN=CLINT1	CLINT1																	1	0.0274058	74.269	2	DS(1)PELGIR	-1.7474	1	62604
	KHN83649.1	2496	S	Paternally-expressed protein [Toxocara canis] GN=PEG3	PEG3																	1	0.0224004	41.317	2	LS(1)PEPQMRNLDMK	-2.1666	1	1319600
	KHN74823.1	538	S	hypothetical protein Tcan_14158 [Toxocara canis] GN=Tcan_14158	Tcan_14158																	0.961135	0.00317184	119.94	2	RPS(0.039)S(0.961)PIEK	0.57859	1	198220
	KHN83734.1	3	S	DNA repair endonuclease XPF [Toxocara canis] GN=Ercc4	Ercc4																	1	0.0172008	44.82	2	MLS(1)PS(1)RIK	-14.024	1	10342000
	KHN83734.1	5	S	DNA repair endonuclease XPF [Toxocara canis] GN=Ercc4	Ercc4																	1	0.0172008	44.82	2	MLS(1)PS(1)RIK	-14.024	1	10342000
	KHN88146.1	32	S	hypothetical protein Tcan_18736 [Toxocara canis] GN=Tcan_18736	Tcan_18736																	0.997037	0.00294686	61.23	2	FFDS(0.997)GDY(0.003)AMNK	0.78473	2	205580
	KHN70865.1	1812	T	Protein capicua -like protein [Toxocara canis] GN=CIC	CIC																	0.985727	0.0116738	44.045	2	QY(0.988)FPNKQT(0.986)LT(0.026)LK	3.7418	1	271180
	KHN70865.1	1806	Y	Protein capicua -like protein [Toxocara canis] GN=CIC	CIC																	0.988084	0.0116738	44.045	2	QY(0.988)FPNKQT(0.986)LT(0.026)LK	3.7418	1	271180
	KHN82631.1	529	T	Serine/threonine-protein kinase mig-15 [Toxocara canis] GN=mig-15	mig-15																	0.999863	0.0127187	58.508	3	DALRT(1)PPHITR	-4.4156	1	50615
	KHN85868.1	360	T	Plasminogen activator inhibitor 1 RNA-binding protein [Toxocara canis] GN=Serbp1	Serbp1																	1	0.00262515	54.261	2	DT(1)IQEPQDEEIVIVR	-2.1231	1	66635
	KHN86026.1	91	T	Lysine-specific demethylase rbr-2 [Toxocara canis] GN=rbr-2	rbr-2																	1	0.015672	52.201	3	LIFDT(1)EIT(1)NFWHLK	-4.8917	1	2754300
	KHN86026.1	94	T	Lysine-specific demethylase rbr-2 [Toxocara canis] GN=rbr-2	rbr-2																	1	0.015672	52.201	3	LIFDT(1)EIT(1)NFWHLK	-4.8917	1	2754300
	KHN80598.1	33	Y	hypothetical protein Tcan_10919 [Toxocara canis] GN=Tcan_10919	Tcan_10919																	1	0.0266822	45.489	2	LEFEKEY(1)KQK	-8.3277	1	66746
	KHN83792.1	2837	Y	Vacuolar protein sorting-associated protein 13C [Toxocara canis] GN=Vps13c	Vps13c																	0.967126	0.00115689	63.79	2	GVGQGFY(0.967)EGLT(0.033)GVVSK	-1.7265	1	22514
	KHN87074.1	13	S	Ribonucleoside-diphosphate reductase large subunit [Toxocara canis] GN=rnr-1	rnr-1																	0.876548	0.0163164	71.219	2	RLPS(0.877)T(0.123)YVVK	-2.8543	1	37562
	KHN74812.1	676	S	NUAK family SNF1-like kinase 1 [Toxocara canis] GN=NUAK1	NUAK1																	1	0.0227546	80.815	2	LIQQQS(1)QELVR	-0.91582	1	19969
	KHN72136.1	374	S	hypothetical protein Tcan_16363 [Toxocara canis] GN=Tcan_16363	Tcan_16363																	0.920782	1.24464e-05	47.149	3	VLS(0.007)NS(0.072)S(0.921)PEPVLAQPVHSILQR	-1.3016	1	15925
	KHN71449.1	24	S	hypothetical protein Tcan_02258 [Toxocara canis] GN=Tcan_02258	Tcan_02258																	1	0.00376449	53.363	3	VHAVS(1)PMHLHEGR	-0.96737	1	32119
	KHN79080.1	257	S	Uncharacterized protein Tcan_11176 [Toxocara canis] GN=how	how									0.914084	3.41975e-08	122.94	2	SPTLAGAPIILS(0.914)PS(0.086)R	-1.2479	1	40857
	KHN79087.1	259	S	Four and a half LIM domains protein 2 [Toxocara canis] GN=FHL2	FHL2									0.942438	0.0256375	57.003	2	VIS(0.942)T(0.057)GGVT(0.001)YK	0.75348	1	74754
	KHN80171.1	332	S	Uncharacterized protein T27F2.1 [Toxocara canis] GN=T27F2.1	T27F2.1									0.999978	0.00260942	59.689	2	APPS(1)PPAPVMHS(0.782)PT(0.218)R	3.0422	1	238380	0.999935	0.0150615	46.276	2	APPS(1)PPAPVMHS(0.76)PT(0.24)R	0.15832	1	234830
	KHN80171.1	340	S	Uncharacterized protein T27F2.1 [Toxocara canis] GN=T27F2.1	T27F2.1									0.781955	0.00260942	59.689	2	APPS(1)PPAPVMHS(0.782)PT(0.218)R	3.0422	1	238380	0.760411	0.0150615	46.276	2	APPS(1)PPAPVMHS(0.76)PT(0.24)R	0.15832	1	234830
	KHN80522.1	34	S	Filamin-A [Toxocara canis] GN=Flna	Flna									0.872149	0.000728131	110.91	2	S(0.872)S(0.128)DQLTPEHPR	-0.68677	1	1536400
	KHN80522.1	2600	T	Filamin-A [Toxocara canis] GN=Flna	Flna																	1	0.0212885	93.162	2	GAGAGQLT(1)VR	0.27299	1	117890
	KHN82042.1	28	S	hypothetical protein Tcan_10776 [Toxocara canis] GN=Tcan_10776	Tcan_10776									0.974606	0.0117272	63.212	1	DVPLSRS(0.025)S(0.975)LK	-8.6236	1	609280	0.982847	0.0224923	43.306	1	DVPLSRS(0.017)S(0.983)LK	-11.242	1	474070
	KHN84563.1	259	S	Histone deacetylase 4 [Toxocara canis] GN=hda-4	hda-4	1	0.0264082	86.838	2	KVNS(1)EPNLK	-1.527	1	220500
	KHN84563.1	144	S	Histone deacetylase 4 [Toxocara canis] GN=hda-4	hda-4	0.973977	0.00819623	58.045	2	S(0.005)YS(0.974)GS(0.021)GQTISQLTR	-5.9088	1	53669
	KHN83283.1	210	S	DnaJ -like protein subfamily B member 4 [Toxocara canis] GN=Dnajb4	Dnajb4									0.995386	0.000372615	56.064	3	QDPTVQHDVLVS(0.995)LEDIY(0.004)K	1.9339	1	7410.2	0.996502	0.000924076	50.515	3	QDPTVQHDVLVS(0.997)LEDIY(0.003)K	-0.88917	1	9584.2
	KHN84445.1	819	S	hypothetical protein Tcan_08430 [Toxocara canis] GN=Tcan_08430	Tcan_08430									0.999831	0.0110158	61.48	1	ANS(1)YSSIR	-5.1837	1	168640
	KHN84638.1	191	S	M-phase phosphoprotein 8 [Toxocara canis] GN=MPHOSPH8	MPHOSPH8									0.999854	3.60228e-10	76.23	2	GYGS(1)EEDSWEPEENLETAR	2.7422	1	194720	0.999947	3.77683e-18	81.449	2	GYGS(1)EEDSWEPEENLETAR	1.6828	1	199820
	KHN84864.1	104	S	Lamin-1 [Toxocara canis] GN=lmn-1	lmn-1									0.999923	0.0088657	58.794	2	AYQS(1)LLEGEESR	2.1133	1	37378	0.99996	4.59332e-05	69.201	2	AYQS(1)LLEGEESR	0.51761	1	37673
	KHN84864.1	165	S	Lamin-1 [Toxocara canis] GN=lmn-1	lmn-1									0.843185	5.85173e-113	236.7	2	FIASDNS(0.843)S(0.157)FFR	-0.68743	2	2148300
	KHN84864.1	162	S	Lamin-1 [Toxocara canis] GN=lmn-1	lmn-1																	0.933498	0.0212058	51.569	2	FIAS(0.933)DNS(0.047)S(0.02)FFR	-1.8603	1	53568
	KHN84864.1	166	S	Lamin-1 [Toxocara canis] GN=lmn-1	lmn-1																	0.999931	4.22388e-62	238.02	2	FIASDNSS(1)FFR	-0.74325	1	2035300
	KHN86009.1	101	S	Protein phosphatase inhibitor 2 [Toxocara canis] GN=Ppp1r2	Ppp1r2									1	0.00195398	75.969	2	RVS(1)LVGAVDPVK	0.11382	1	1649500	1	1.10475e-05	111.03	2	RVS(1)LVGAVDPVK	1.6387	1	1705900
	KHN87302.1	71	S	E2F-associated phosphoprotein [Toxocara canis] GN=EAPP	EAPP									0.99911	0.0185678	41.261	2	T(0.001)KDEFES(0.999)DMDDELDER	2.4069	1	49401	0.999982	0.01094	66.553	2	TKDEFES(1)DMDDELDER	3.6073	1	50088
	KHN87755.1	447	S	FACT complex subunit ssrp1-B [Toxocara canis] GN=hmg-3	hmg-3									0.99998	0.02213	63.025	2	FAGS(1)DDEIDPYKETVK	2.5423	1	99402
	KHN87819.1	525	S	Protein phosphatase 1 regulatory subunit 37 -like protein, partial [Toxocara canis] GN=F28C1.3	F28C1.3									0.855675	0.00814376	53.193	2	S(0.034)S(0.101)S(0.856)LT(0.009)CTELVEDINER	6.8732	1	77108
	KHN82579.1	524	T	LIM domain and actin-binding protein 1 [Toxocara canis] GN=LIMA1	LIMA1									1	0.000327835	105.78	2	GGLDEANMT(1)PEER	0.10407	1	140370	1	0.0200502	76.009	2	GGLDEANMT(1)PEER	-0.35332	1	152540
	KHN85418.1	315	T	Polyadenylate-binding protein 1 [Toxocara canis] GN=Pabpc1	Pabpc1									1	0.00038886	87.251	2	NLDDT(1)VDDEVLR	1.1032	1	103530	1	0.00255564	70.552	2	NLDDT(1)VDDEVLR	0.65918	1	94191
	KHN85418.1	200	T	Polyadenylate-binding protein 1 [Toxocara canis] GN=Pabpc1	Pabpc1									1	0.000406158	88.24	2	RFT(1)NVFIK	-0.47276	1	22444
	KHN83579.1	548	Y	hypothetical protein Tcan_18773 [Toxocara canis] GN=Tcan_18773	Tcan_18773									0.9972	0.00114547	98.009	2	EDLDFS(0.003)Y(0.997)R	-2.3926	1	121730	0.976953	8.80573e-05	121.31	2	EDLDFS(0.023)Y(0.977)R	-2.1027	1	152400
	KHN74941.1	100	S	Yorkie -like protein [Toxocara canis] GN=Yap1	Yap1									0.88928	3.12239e-07	47.148	3	QT(0.03)LS(0.889)PS(0.03)S(0.015)VS(0.015)S(0.015)T(0.007)HFSGPYQGPVHTR	-0.17602	1	73465
	KHN74941.1	175	S	Yorkie -like protein [Toxocara canis] GN=Yap1	Yap1									0.9998	0.00546315	51.454	2	S(1)CDLDSEPNR	-1.796	1	55501	0.999999	0.00873852	83.775	2	S(1)CDLDSEPNR	-2.2939	1	47789
	KHN84422.1	112	S	Heat shock protein beta-1 [Toxocara canis] GN=HSPB1	HSPB1	1	1.91777e-300	266.67	2	PTYDPYFENLKS(1)PLIK	2.1484	7	22045000	1	4.72231e-215	297.79	2	PTYDPYFENLKS(1)PLIK	2.5616	7	19274000	1	4.75489e-261	282.51	2	PTYDPYFENLKS(1)PLIK	1.9736	6	19191000
	KHN84422.1	13	S	Heat shock protein beta-1 [Toxocara canis] GN=HSPB1	HSPB1	0.972056	3.43916e-06	110.44	2	S(0.972)NY(0.007)S(0.021)VIDNEFGNMR	1.5223	2	191430	0.999883	5.43304e-07	120.75	2	S(1)NYSVIDNEFGNMR	2.0454	2	53086	0.989433	0.00192986	71.935	2	S(0.989)NY(0.001)S(0.009)VIDNEFGNMR	3.5759	1	47488
	KHN84422.1	16	S	Heat shock protein beta-1 [Toxocara canis] GN=HSPB1	HSPB1	0.999988	9.74541e-51	189.07	2	SNYS(1)VIDNEFGNMR	-1.9411	1	928390	1	6.1575e-86	195.98	2	SNYS(1)VIDNEFGNMR	0.92876	1	905410	1	1.81781e-136	267.63	2	SNYS(1)VIDNEFGNMR	1.0795	1	835860
	KHN84422.1	15	Y	Heat shock protein beta-1 [Toxocara canis] GN=HSPB1	HSPB1	0.936903	1.00987e-15	150.44	2	S(0.063)NY(0.937)SVIDNEFGNMR	-4.1452	1	359270	0.804997	8.49907e-07	117.21	2	S(0.173)NY(0.805)S(0.022)VIDNEFGNMR	1.1684	2	422910	0.9757	1.55091e-17	149.58	2	S(0.024)NY(0.976)SVIDNEFGNMR	0.061559	2	435280
	KHN84422.1	119	S	Heat shock protein beta-1 [Toxocara canis] GN=HSPB1	HSPB1									1	0.0159042	83.474	2	SPLIKDES(1)DGK	2.2188	1	102610
	KHN87695.1	1109	S	Myosin-4 [Toxocara canis] GN=unc-54	unc-54	1	0.00846461	79.795	2	LDEEQS(1)LVNK	0.10405	1	197000	1	0.0150579	45.183	2	LDEEQS(1)LVNK	-1.6676	1	215540
	KHN83840.1	496	S	Late embryogenesis abundant protein 76 [Toxocara canis] GN=Tcan_09539	Tcan_09539	0.777013	1.35551e-74	212.93	2	GS(0.777)S(0.223)PDEHTFDR	2.4411	2	2721800
	KHN83840.1	497	S	Late embryogenesis abundant protein 76 [Toxocara canis] GN=Tcan_09539	Tcan_09539	0.998632	1.18883e-175	277.22	2	GS(0.001)S(0.999)PDEHTFDR	0.92178	3	51308000	0.999265	1.17782e-79	233	2	GS(0.001)S(0.999)PDEHTFDR	0.54723	6	48759000	0.989176	2.14971e-108	273.23	2	GS(0.011)S(0.989)PDEHTFDR	3.5643	9	51709000
	KHN83840.1	584	S	Late embryogenesis abundant protein 76 [Toxocara canis] GN=Tcan_09539	Tcan_09539	1	0.00356607	71.912	2	HS(1)GQGPWFDFK	-3.9373	1	385590	1	0.0119391	67.927	2	HS(1)GQGPWFDFK	-1.9782	1	392660
	KHN76665.1	70	S	Paramyosin [Toxocara canis] GN=Tcan_14933	Tcan_14933	0.999997	6.48885e-05	59.171	2	ADLS(1)VQLIALTDR	-0.63401	1	134560	1	0.000117189	95.001	2	ADLS(1)VQLIALTDR	-1.7289	1	101980
	KHN76665.1	274	S	Paramyosin [Toxocara canis] GN=Tcan_14933	Tcan_14933	0.999992	6.48519e-05	57.464	2	SQMQAQLHQVQLELDS(1)VR	-4.4707	2	75955
	KHN76665.1	355	S	Paramyosin [Toxocara canis] GN=Tcan_14933	Tcan_14933	1	1.25392e-06	100.6	2	LQS(1)EVEVLIVDLEK	-3.5819	2	88441	1	2.75785e-06	96.453	2	LQS(1)EVEVLIVDLEK	-3.3165	2	99150	1	5.0887e-10	85.421	2	LQS(1)EVEVLIVDLEK	-3.2717	2	75758
	KHN76665.1	848	S	Paramyosin [Toxocara canis] GN=Tcan_14933	Tcan_14933	0.923938	0.00739803	67.887	2	ADQAES(0.924)S(0.076)LHLIR	0.88587	1	148330	0.939976	0.000417213	106.58	2	ADQAES(0.94)S(0.06)LHLIR	3.1128	1	152100
	KHN76665.1	849	S	Paramyosin [Toxocara canis] GN=Tcan_14933	Tcan_14933	0.998381	1.90651e-75	199.04	2	ADQAES(0.002)S(0.998)LHLIR	0.75243	1	1647100	0.887326	5.38438e-15	173.26	2	ADQAES(0.113)S(0.887)LHLIR	2.2075	1	1584700
	KHN76665.1	612	S	Paramyosin [Toxocara canis] GN=Tcan_14933	Tcan_14933	0.999949	0.000367626	116.28	2	KVS(1)ALSAELEECK	1.6391	1	478830									0.999881	0.000116362	110.09	2	KVS(1)ALSAELEECK	1.127	1	406560
	KHN76665.1	54	S	Paramyosin [Toxocara canis] GN=Tcan_14933	Tcan_14933	1	1.06986e-24	128.41	2	LLQEDLDS(1)ERELR	3.8463	3	1027200	1	1.98621e-32	159.75	2	LLQEDLDS(1)ERELR	1.9394	2	1146800	1	1.14252e-11	161.23	2	LLQEDLDS(1)ERELR	2.6345	2	1416700
	KHN76665.1	820	S	Paramyosin [Toxocara canis] GN=Tcan_14933	Tcan_14933	0.996043	2.88856e-06	117.03	2	QLGEAES(0.996)LT(0.004)MANIQR	-2.5142	1	139660	0.87098	0.00203186	88.421	2	QLGEAES(0.871)LT(0.129)MANIQR	3.1609	2	423660	0.992864	1.03943e-07	140.3	2	QLGEAES(0.993)LT(0.007)MANIQR	2.6727	2	475390
	KHN76665.1	8	S	Paramyosin [Toxocara canis] GN=Tcan_14933	Tcan_14933	0.995662	3.7648e-17	179.36	2	S(0.996)PS(0.004)AALYK	-4.8546	4	6704600	0.982606	4.28833e-07	136.39	2	SGSLYRS(0.983)PS(0.017)AALYK	-1.0019	3	1734500
	KHN76665.1	301	T	Paramyosin [Toxocara canis] GN=Tcan_14933	Tcan_14933	0.951312	0.00383947	95.345	2	LALANT(0.049)EIT(0.951)QWK	-0.78863	1	58968	0.945118	0.0260884	72.031	2	LALANT(0.055)EIT(0.945)QWK	0.86474	1	33855	0.996589	4.0536e-06	99.668	2	LALANT(0.003)EIT(0.997)QWK	0.66295	1	32250
	KHN76665.1	238	Y	Paramyosin [Toxocara canis] GN=Tcan_14933	Tcan_14933	1	0.00133283	57.888	2	Y(1)QLAQQLEEAR	-2.2814	1	122060	1	2.12973e-40	178.94	2	Y(1)QLAQQLEEAR	-3.8974	1	104790	1	0.00207143	111.61	2	Y(1)QLAQQLEEAR	-3.595	1	119640
	KHN76665.1	709	S	Paramyosin [Toxocara canis] GN=Tcan_14933	Tcan_14933									1	0.00165695	59.625	3	AVEQLHEEQEHS(1)MK	-6.6566	1	18616
	KHN76665.1	89	S	Paramyosin [Toxocara canis] GN=Tcan_14933	Tcan_14933									0.975996	1.64969e-105	240.17	2	LEDAEGTT(0.024)DS(0.976)QIEANR	-1.417	1	866350	0.999972	7.63918e-261	291.17	2	LEDAEGTTDS(1)QIEANR	-2.5461	1	904670
	KHN76665.1	87	T	Paramyosin [Toxocara canis] GN=Tcan_14933	Tcan_14933									0.779158	0.0118813	78.75	2	LEDAEGT(0.095)T(0.779)DS(0.126)QIEANR	-1.0719	1	155390	0.911961	1.89867e-11	104.15	2	LEDAEGT(0.064)T(0.912)DS(0.024)QIEANR	-2.4548	1	185730
	KHN76665.1	10	S	Paramyosin [Toxocara canis] GN=Tcan_14933	Tcan_14933																	0.883736	1.1274e-05	135.63	2	S(0.116)PS(0.884)AALYK	1.2377	2	91921000
	KHN74190.1	462	S	Paramyosin [Toxocara canis] GN=PARA	PARA	1	8.08465e-15	115.29	2	AVQELHEEQEHS(1)MK	-6.3045	1	18611									1	0.0133697	47.491	2	AVQELHEEQEHS(1)MK	-7.1278	2	42821
	KHN74190.1	612	S	Paramyosin [Toxocara canis] GN=PARA	PARA	0.993916	0.00589279	126.17	2	HRS(0.994)T(0.006)VAIGK	1.9136	1	4543800
	KHN74190.1	404	S	Paramyosin [Toxocara canis] GN=PARA	PARA	0.993296	5.23078e-05	93.772	2	ISDLT(0.004)S(0.993)INS(0.003)NLTAIK	0.59362	1	268070
	KHN74190.1	407	S	Paramyosin [Toxocara canis] GN=PARA	PARA	0.97961	7.19499e-10	94.865	2	ISDLT(0.002)S(0.013)INS(0.98)NLT(0.005)AIK	-1.4239	1	81594	0.936807	0.00536688	72.075	2	ISDLTS(0.001)INS(0.937)NLT(0.063)AIK	-2.0422	1	85902	0.774291	7.85215e-08	91.1	2	ISDLTSINS(0.774)NLT(0.225)AIK	-1.2074	1	87292
	KHN74190.1	421	S	Paramyosin [Toxocara canis] GN=PARA	PARA	0.890995	1.45208e-07	81.449	2	LETELS(0.891)T(0.109)AQADLDEVTK	-0.81287	1	281430
	KHN74190.1	403	T	Paramyosin [Toxocara canis] GN=PARA	PARA																	0.928074	1.95889e-07	119.58	2	IS(0.001)DLT(0.928)S(0.071)INSNLTAIK	1.1164	1	228070
	KHN74272.1	185	S	hypothetical protein Tcan_03731 [Toxocara canis] GN=Tcan_03731	Tcan_03731	1	0.0108763	59.731	2	S(1)IQAADDPER	-0.89194	1	65804									1	0.0205249	46.358	2	S(1)IQAADDPER	2.947	1	66320
	KHN74434.1	626	S	Calponin homology domain-containing protein [Toxocara canis] GN=Tcan_15002	Tcan_15002	0.965531	0.00459008	99.668	2	EMLT(0.034)S(0.966)RET(0.001)LEK	-1.1221	2	1184500	0.760319	0.00641135	58.338	2	EMLT(0.12)S(0.76)RET(0.12)LEK	0.66349	1	311470
	KHN74434.1	920	S	Calponin homology domain-containing protein [Toxocara canis] GN=Tcan_15002	Tcan_15002	0.999997	0.0014146	92.747	2	TPNIS(1)EHELR	2.2575	1	800350	0.999905	0.000807198	58.338	2	TPNIS(1)EHELR	0.99144	1	862460	0.999965	0.00888238	58.338	2	TPNIS(1)EHELR	-0.34476	1	892640
	KHN74434.1	916	T	Calponin homology domain-containing protein [Toxocara canis] GN=Tcan_15002	Tcan_15002	0.999909	0.0249417	72.311	3	FGEKT(1)PNISEHELR	-1.0138	1	80089	0.999412	0.0209522	60.734	3	FGEKT(0.999)PNIS(0.001)EHELR	-2.6931	1	77441
	KHN74434.1	889	S	Calponin homology domain-containing protein [Toxocara canis] GN=Tcan_15002	Tcan_15002									0.875548	0.00176272	97.268	2	S(0.124)KS(0.876)ADYLMDSK	2.1507	2	947790
	KHN74434.1	586	S	Calponin homology domain-containing protein [Toxocara canis] GN=Tcan_15002	Tcan_15002									1	0.0230325	60	3	S(1)RDKLDQLAR	-0.36603	1	21557	1	0.0199827	50.116	3	S(1)RDKLDQLAR	4.0196	1	8510.4
	KHN74434.1	77	S	Calponin homology domain-containing protein [Toxocara canis] GN=Tcan_15002	Tcan_15002									0.9998	0.000267711	102.26	2	STEALS(1)APPLSR	-4.3334	1	59210	0.99925	4.13749e-05	66.485	2	STEALS(0.999)APPLS(0.001)R	-3.3252	1	63693
	KHN74434.1	82	S	Calponin homology domain-containing protein [Toxocara canis] GN=Tcan_15002	Tcan_15002									0.999989	3.05505e-05	91.032	2	STEALSAPPLS(1)R	-1.7543	3	256740	0.958205	6.7277e-07	65.173	2	STEALS(0.042)APPLS(0.958)R	-1.9002	3	769750
	KHN74434.1	85	S	Calponin homology domain-containing protein [Toxocara canis] GN=Tcan_15002	Tcan_15002									0.917198	3.05505e-05	62.398	2	STEALS(0.002)APPLS(0.379)RS(0.701)S(0.917)PILVER	0.21765	3	524880
	KHN74618.1	5	S	Intermediate filament protein B [Toxocara canis] GN=Tcan_09687	Tcan_09687	1	6.1266e-213	258.07	2	SKQS(1)QESSEYEIAYR	1.1354	9	22974000	1	0	328.64	2	SKQS(1)QESSEYEIAYR	1.0973	9	21725000	0.999684	6.45467e-152	269.55	2	QS(1)QES(0.349)S(0.651)EYEIAYR	-0.33517	11	26685000
	KHN74618.1	9	S	Intermediate filament protein B [Toxocara canis] GN=Tcan_09687	Tcan_09687	0.884784	6.27127e-05	117.77	2	QSQES(0.115)S(0.885)EYEIAYR	1.9623	4	4191600	0.983465	3.31039e-16	139.61	2	QSQES(0.017)S(0.983)EYEIAYR	3.1459	4	4510100	0.999799	9.48366e-26	181.08	2	QSQESS(1)EYEIAYR	1.511	4	4944200
	KHN74618.1	2	S	Intermediate filament protein B [Toxocara canis] GN=Tcan_09687	Tcan_09687	0.99953	0.000629724	81.449	2	S(1)KQS(0.981)QES(0.014)S(0.005)EYEIAYR	4.2289	4	1783500	0.999984	1.24831e-29	148.89	2	S(1)KQS(0.997)QES(0.002)S(0.001)EYEIAYR	-1.1889	6	3914100	0.999957	2.56102e-26	152.59	2	S(1)KQS(0.604)QES(0.393)S(0.003)EYEIAYR	2.951	5	3877100
	KHN74618.1	11	Y	Intermediate filament protein B [Toxocara canis] GN=Tcan_09687	Tcan_09687	0.990266	1.72765e-05	128.97	2	QSQESS(0.009)EY(0.99)EIAY(0.001)R	0.95189	1	596200	0.999994	4.02003e-33	189.56	2	QSQESSEY(1)EIAYR	-2.6158	1	741330	0.99914	9.98335e-05	157.74	2	QSQESS(0.001)EY(0.999)EIAYR	0.80192	1	926810
	KHN74618.1	8	S	Intermediate filament protein B [Toxocara canis] GN=Tcan_09687	Tcan_09687									0.889511	1.24831e-29	148.89	2	S(0.001)KQS(0.999)QES(0.89)S(0.107)EY(0.004)EIAYR	-0.68159	7	2845700	0.850111	1.35873e-11	84.309	2	S(0.034)KQS(0.973)QES(0.85)S(0.122)EY(0.02)EIAYR	2.6103	4	1608900
	KHN74618.1	15	Y	Intermediate filament protein B [Toxocara canis] GN=Tcan_09687	Tcan_09687									0.999959	0.000157958	129.69	2	QSQESSEYEIAY(1)R	3.5075	1	138640	0.999849	2.50308e-05	135.28	2	QSQESSEYEIAY(1)R	2.8714	1	109520
	KHN74869.1	48	S	hypothetical protein Tcan_15369 [Toxocara canis] GN=Tcan_15369	Tcan_15369	0.99955	0.0184072	51.872	2	SVLNAS(1)PR	-2.0771	1	22072
	KHN74873.1	128	S	Mitogen-activated protein kinase kinase kinase, partial [Toxocara canis] GN=slpr	slpr	0.999453	0.013899	42.495	2	S(0.999)ILVESNYDYTPR	-0.60154	1	35635
	KHN74980.1	404	S	hypothetical protein Tcan_17431 [Toxocara canis] GN=Tcan_17431	Tcan_17431	0.936498	0.0264458	79.795	2	KS(0.064)S(0.936)IFGEAK	0.22421	1	268430
	KHN75372.1	97	S	SH3 domain-containing kinase-binding protein 1 [Toxocara canis] GN=SH3KBP1	SH3KBP1	0.919314	0.0128805	43.177	3	IVNRLS(0.919)KDLS(0.081)FGR	-2.7146	1	27942	0.999447	0.0214235	51.577	3	IVNRLS(0.999)KDLS(0.001)FGR	-1.2451	1	24544
	KHN75372.1	252	S	SH3 domain-containing kinase-binding protein 1 [Toxocara canis] GN=SH3KBP1	SH3KBP1	0.997888	7.32944e-213	242.35	3	VLFT(0.002)Y(0.001)S(0.998)PAHEDELALR	-1.0857	2	2681800	0.999255	1.24516e-142	223.26	2	VLFT(0.001)YS(0.999)PAHEDELALR	3.7025	2	2964600	0.993939	1.10182e-118	220.49	3	VLFT(0.003)Y(0.003)S(0.994)PAHEDELALR	-1.406	2	2984500
	KHN75441.1	770	S	Myosin-9, partial [Toxocara canis] GN=MYH9	MYH9	0.992235	7.31876e-167	258.17	3	NS(0.008)S(0.992)PHDDLDSIGTEGSDLTDDLKR	-0.50341	2	4958500	0.983071	1.18599e-297	299.97	2	NS(0.017)S(0.983)PHDDLDSIGTEGSDLTDDLK	2.097	3	6550400	0.971756	9.96335e-262	313.31	3	NS(0.028)S(0.972)PHDDLDSIGTEGSDLTDDLKR	1.0825	3	7299200
	KHN75441.1	674	S	Myosin-9, partial [Toxocara canis] GN=MYH9	MYH9									1	3.97795e-05	99.442	2	RLS(1)DAILQLEDER	0.35722	1	470830	1	0.000641365	51.128	3	RLS(1)DAILQLEDERR	-4.36	2	533560
	KHN75588.1	682	S	Epidermal growth factor receptor kinase substrate 8 [Toxocara canis] GN=Eps8	Eps8	1	1.03244e-12	135.89	2	DRS(1)VDNLNVDLDR	-2.4209	1	1133800									1	0.000763737	140.22	2	DRS(1)VDNLNVDLDR	-4.2261	1	856970
	KHN75588.1	1033	T	Epidermal growth factor receptor kinase substrate 8 [Toxocara canis] GN=Eps8	Eps8	1	0.00292949	92.428	2	EILET(1)VGKR	-1.3961	1	39687
	KHN75588.1	1126	T	Epidermal growth factor receptor kinase substrate 8 [Toxocara canis] GN=Eps8	Eps8	0.997883	0.024865	94.63	2	SGYDT(0.998)PT(0.002)AVELK	-1.2973	1	479600	0.999549	2.32415e-06	133.13	2	SGYDT(1)PTAVELK	-1.903	1	629520	0.999857	1.68921e-06	126.32	2	SGYDT(1)PTAVELK	-1.7634	1	689130
	KHN75588.1	441	S	Epidermal growth factor receptor kinase substrate 8 [Toxocara canis] GN=Eps8	Eps8									0.954282	9.99892e-06	99.909	2	DDASAS(0.005)S(0.954)DS(0.037)S(0.004)EYFER	-4.1116	1	31744	0.852281	5.66054e-08	117.8	2	DDASAS(0.02)S(0.852)DS(0.117)S(0.011)EYFER	-0.13466	1	72048
	KHN75624.1	282	S	Myeloid leukemia factor [Toxocara canis] GN=Mlf	Mlf	1	2.28463e-262	293.43	2	EIS(1)EEEAEMSVPK	0.41297	3	4889800	1	0	326.64	2	EIS(1)EEEAEMSVPK	-2.5598	3	5019600	1	1.12697e-252	314.39	2	EIS(1)EEEAEMSVPK	-4.6278	2	5176700
	KHN76283.1	415	S	Ena/VASP-like protein [Toxocara canis] GN=EVL	EVL	0.952751	0.00496521	69.224	2	APS(0.953)GS(0.046)S(0.001)ISSQEEPR	0.29785	1	87742
	KHN76358.1	282	S	hypothetical protein Tcan_09951 [Toxocara canis] GN=Tcan_09951	Tcan_09951	0.871276	0.00184287	85.742	2	DENFIASLIT(0.129)S(0.871)PR	-1.4133	1	24851
	KHN76498.1	17	S	Muscle LIM protein Mlp84B [Toxocara canis] GN=Mlp84B	Mlp84B	0.997513	4.80046e-05	74.733	2	S(0.998)VY(0.002)AAEEMVAGGYK	-3.7597	1	106210	0.999994	1.11224e-06	95.345	2	S(1)VYAAEEMVAGGYK	0.22059	1	95365	0.999999	1.60086e-07	124.24	2	S(1)VYAAEEMVAGGYK	-0.28746	1	113890
	KHN74162.1	84	S	Vacuolar protein sorting-associated protein 4B [Toxocara canis] GN=Vps4b	Vps4b	0.989221	0.000157163	63.355	2	SDPSVIVHDLLT(0.011)PCS(0.989)PGDR	1.4668	1	23520	0.868757	0.00222539	40.83	3	SDPSVIVHDLLT(0.131)PCS(0.869)PGDR	1.8152	1	9034.4
	KHN76581.1	49	S	Protein TFG [Toxocara canis] GN=TFG	TFG	0.998773	0.0227658	69.641	2	IKS(0.999)ANNIS(0.001)LK	-0.94824	1	19158
	KHN74098.1	173	S	Actin-depolymerizing factor 1, isoforms a/b [Toxocara canis] GN=unc-60	unc-60	0.980339	1.92491e-17	131.48	2	ILQFQVS(0.98)DES(0.02)EIAHK	1.6961	1	248420	0.990746	1.05617e-10	111.75	2	ILQFQVS(0.991)DES(0.009)EIAHK	3.6704	2	273390	0.999509	9.85642e-13	149.14	2	ILQFQVS(1)DESEIAHK	2.3082	1	228220
	KHN73857.1	59	S	Intermediate filament protein A, partial [Toxocara canis] GN=Tcan_12338	Tcan_12338	0.934537	1.03208e-20	123.14	2	AIGS(0.935)S(0.065)ISMTPFGSMSSGGGR	0.77663	1	117300	0.980059	8.25719e-61	167.64	2	AIGS(0.98)S(0.02)ISMTPFGSMSSGGGR	1.8639	1	103770	0.772418	4.45386e-18	94.838	2	AIGS(0.772)S(0.227)ISMTPFGSMSSGGGR	1.9868	1	31771
	KHN73857.1	62	S	Intermediate filament protein A, partial [Toxocara canis] GN=Tcan_12338	Tcan_12338	0.866302	2.77243e-36	165.7	2	AIGS(0.018)S(0.116)IS(0.866)MTPFGSMSSGGGR	-0.69902	2	2705300	0.816333	5.99304e-180	270.72	2	AIGSS(0.001)IS(0.816)MT(0.174)PFGS(0.003)MS(0.005)SGGGR	-2.4301	3	6797500	0.851049	4.13806e-153	257.29	2	AIGSSIS(0.851)MT(0.149)PFGSMSSGGGR	0.096506	2	1470800
	KHN73857.1	68	S	Intermediate filament protein A, partial [Toxocara canis] GN=Tcan_12338	Tcan_12338	0.980754	0	301.97	2	AIGSSISMT(0.001)PFGS(0.981)MS(0.014)S(0.005)GGGR	0.64923	6	14631000	0.978757	7.43578e-22	131.02	2	AIGSSISMTPFGS(0.979)MS(0.015)S(0.006)GGGR	0.99122	5	2112800	0.96254	9.66564e-175	283.1	2	AIGSSISMT(0.003)PFGS(0.963)MS(0.014)S(0.021)GGGR	1.2095	7	7496500
	KHN73857.1	71	S	Intermediate filament protein A, partial [Toxocara canis] GN=Tcan_12338	Tcan_12338	0.885925	0	325.39	2	AIGSSISMTPFGSMS(0.114)S(0.886)GGGR	4.1742	5	10058000	0.960937	1.31403e-204	291.21	2	AIGSSISMTPFGS(0.002)MS(0.037)S(0.961)GGGR	2.272	6	28717000	0.928638	0	315.35	2	AIGSSISMTPFGS(0.008)MS(0.063)S(0.929)GGGR	2.4973	6	25003000
	KHN73857.1	261	S	Intermediate filament protein A, partial [Toxocara canis] GN=Tcan_12338	Tcan_12338	1	9.42519e-110	226.09	2	ARS(1)DLDQETLNR	1.5604	1	5341800	1	3.38833e-31	187.01	2	ARS(1)DLDQETLNR	3.4571	1	4964900	1	2.83854e-08	168.69	2	ARS(1)DLDQETLNR	3.8829	1	4961800
	KHN73857.1	33	S	Intermediate filament protein A, partial [Toxocara canis] GN=Tcan_12338	Tcan_12338	0.981638	0	320.76	2	IT(0.001)NKS(0.982)S(0.017)MDQVPLPEYR	-1.3045	7	16958000	0.960701	3.70709e-212	256.68	2	ITNKS(0.961)S(0.039)MDQVPLPEYR	0.78065	6	22328000	0.96796	8.97336e-207	271.49	2	ITNKS(0.968)S(0.032)MDQVPLPEYR	1.6538	10	43041000
	KHN73857.1	34	S	Intermediate filament protein A, partial [Toxocara canis] GN=Tcan_12338	Tcan_12338	0.954689	9.72526e-141	233.85	2	ITNKS(0.045)S(0.955)MDQVPLPEYR	-5.5969	14	77029000	0.795251	0	285.82	2	IT(0.062)NKS(0.143)S(0.795)MDQVPLPEYR	-0.17875	15	81467000	0.932336	1.55069e-14	183	2	IT(0.002)NKS(0.066)S(0.932)MDQVPLPEYR	0.25558	17	49357000
	KHN73857.1	407	S	Intermediate filament protein A, partial [Toxocara canis] GN=Tcan_12338	Tcan_12338	1	0.000151548	129.01	2	LADLEGRNS(1)LLEK	-3.2639	1	1376700	1	0.00100492	118.64	2	LADLEGRNS(1)LLEK	-3.3819	1	1376800	1	0.000150367	95.001	2	LADLEGRNS(1)LLEK	-3.7769	1	1492800
	KHN73857.1	426	S	Intermediate filament protein A, partial [Toxocara canis] GN=Tcan_12338	Tcan_12338	0.999969	1.05492e-300	249.93	1	S(1)YEAALNDR	-2.4843	4	1411100	0.999472	8.78789e-59	144.55	1	S(0.999)Y(0.001)EAALNDR	-3.1053	3	889790	0.999801	3.5913e-26	111.03	1	S(1)YEAALNDR	-1.8013	3	948520
	KHN73857.1	303	S	Intermediate filament protein A, partial [Toxocara canis] GN=Tcan_12338	Tcan_12338	1	7.15302e-68	202.16	2	VHDQEIAELQAMAS(1)R	2.3652	14	12713000	1	5.38213e-75	219.99	2	VHDQEIAELQAMAS(1)R	1.1332	16	12064000	1	7.54665e-137	267.95	2	VHDQEIAELQAMAS(1)R	-1.8808	20	22181000
	KHN73857.1	85	S	Intermediate filament protein A, partial [Toxocara canis] GN=Tcan_12338	Tcan_12338	0.967243	9.9709e-50	153.84	2	TVTEIGS(0.967)S(0.032)S(0.001)IHSS(0.004)GLS(0.996)PFGQNAASTIR	-1.1967	1	683970	0.81135	0	348.94	2	TVTEIGS(0.811)S(0.175)S(0.014)IHS(0.001)S(0.017)GLS(0.982)PFGQNAASTIR	0.083787	2	9301900	0.808103	0	343.57	3	TVTEIGS(0.808)S(0.182)S(0.01)IHSSGLSPFGQNAASTIR	-3.3293	5	74608000
	KHN73857.1	86	S	Intermediate filament protein A, partial [Toxocara canis] GN=Tcan_12338	Tcan_12338	0.757909	0	306.63	2	TVT(0.003)EIGS(0.155)S(0.758)S(0.085)IHS(0.62)S(0.377)GLS(0.002)PFGQNAASTIR	-0.32212	2	2387200	0.788564	2.16694e-110	177.71	2	TVTEIGS(0.099)S(0.789)S(0.113)IHS(0.354)S(0.643)GLS(0.003)PFGQNAASTIR	-2.844	2	11114000
	KHN73857.1	87	S	Intermediate filament protein A, partial [Toxocara canis] GN=Tcan_12338	Tcan_12338	0.987943	0	339.98	3	TVTEIGSS(0.012)S(0.988)IHSSGLS(1)PFGQNAASTIR	-0.90398	4	10046000	0.944497	0	324.38	3	TVTEIGS(0.01)S(0.045)S(0.944)IHS(0.624)S(0.377)GLSPFGQNAASTIR	-3.2204	6	12706000	0.915304	2.10172e-274	273.67	3	TVTEIGS(0.001)S(0.08)S(0.915)IHS(0.017)S(0.028)GLS(0.958)PFGQNAASTIR	-0.2616	4	8382200
	KHN73857.1	90	S	Intermediate filament protein A, partial [Toxocara canis] GN=Tcan_12338	Tcan_12338	0.86645	5.50143e-120	184.51	2	TVTEIGS(0.008)S(0.023)S(0.114)IHS(0.866)S(0.924)GLS(0.065)PFGQNAASTIR	0.98856	6	5126300	0.880378	0	333.55	2	TVTEIGS(0.49)S(0.49)S(0.02)IHS(0.88)S(0.119)GLSPFGQNAASTIR	-1.0393	9	13924000	0.993939	0	324.44	2	T(0.008)VT(0.227)EIGS(0.714)S(0.033)S(0.018)IHS(0.994)S(0.006)GLSPFGQNAASTIR	0.59483	4	12204000
	KHN73857.1	91	S	Intermediate filament protein A, partial [Toxocara canis] GN=Tcan_12338	Tcan_12338	0.953515	0	306.63	2	TVTEIGS(0.331)S(0.55)S(0.119)IHS(0.016)S(0.954)GLS(0.03)PFGQNAASTIR	-0.85045	9	25486000	0.94853	0	333.55	2	TVTEIGS(0.032)S(0.115)S(0.849)IHS(0.042)S(0.949)GLS(0.014)PFGQNAASTIR	0.46516	12	34930000	0.973828	5.75948e-176	221.68	2	TVTEIGS(0.001)S(0.001)S(0.003)IHS(0.02)S(0.974)GLS(0.001)PFGQNAASTIR	0.03744	5	25162000
	KHN73857.1	94	S	Intermediate filament protein A, partial [Toxocara canis] GN=Tcan_12338	Tcan_12338	0.999998	0	378.69	3	TVTEIGSS(0.012)S(0.988)IHSSGLS(1)PFGQNAASTIR	-0.90398	9	45694000	0.999981	0	348.94	3	TVTEIGS(0.632)S(0.14)S(0.228)IHSSGLS(1)PFGQNAASTIR	-1.1225	8	11427000	0.999791	0	383.25	3	TVTEIGSSSIHSSGLS(1)PFGQNAASTIR	-0.73215	9	87420000
	KHN73857.1	64	T	Intermediate filament protein A, partial [Toxocara canis] GN=Tcan_12338	Tcan_12338	1	0	272.63	2	AIGSSISMT(1)PFGSMSSGGGR	-1.9875	6	11168000	0.999765	1.64078e-204	247.27	2	AIGSSISMT(1)PFGSMSSGGGR	-1.6558	5	5506300	0.999921	0	289.37	2	AIGSSISMT(1)PFGSMSSGGGR	2.8566	7	9650200
	KHN73857.1	307	T	Intermediate filament protein A, partial [Toxocara canis] GN=Tcan_12338	Tcan_12338	0.983375	8.63563e-33	136.31	3	VHDQEIAELQAMAS(0.862)RDT(0.155)T(0.983)PENR	-3.1924	3	5971300	0.991152	3.5364e-50	123.83	3	VHDQEIAELQAMAS(0.951)RDT(0.058)T(0.991)PENR	-2.3175	3	5243600	0.987773	6.4232e-110	224.15	3	VHDQEIAELQAMAS(0.977)RDT(0.036)T(0.988)PENR	-1.05	6	13293000
	KHN73857.1	60	S	Intermediate filament protein A, partial [Toxocara canis] GN=Tcan_12338	Tcan_12338									0.908924	1.02042e-103	197.71	2	AIGS(0.016)S(0.909)IS(0.075)MTPFGSMSSGGGR	-0.6335	2	1247200	0.993489	2.9556e-47	204.42	2	AIGS(0.006)S(0.993)IS(0.001)MTPFGSMSSGGGR	-0.83798	4	3271500
	KHN73857.1	102	S	Intermediate filament protein A, partial [Toxocara canis] GN=Tcan_12338	Tcan_12338									0.776734	6.23292e-18	140.32	3	TVTEIGS(0.025)S(0.025)S(0.025)IHS(0.025)S(0.025)GLS(0.071)PFGQNAAS(0.777)T(0.025)IR	-5.0696	2	422220
	KHN73857.1	306	T	Intermediate filament protein A, partial [Toxocara canis] GN=Tcan_12338	Tcan_12338									0.911811	6.5776e-07	47.243	4	RVHDQEIAELQAMAS(0.191)RDT(0.912)T(0.898)PENR	-1.0426	2	174360	0.786235	6.0527e-27	117.64	2	VHDQEIAELQAMAS(0.955)RDT(0.786)T(0.258)PENR	-0.64594	4	1612700
	KHN73857.1	43	Y	Intermediate filament protein A, partial [Toxocara canis] GN=Tcan_12338	Tcan_12338																	0.999957	0.0173549	54.27	2	SSMDQVPLPEY(1)R	2.9863	1	55689
	KHN70710.1	395	S	Voltage-dependent L-type calcium channel subunit beta-2 [Toxocara canis] GN=CACNB2	CACNB2	1	0.0200555	93.772	2	ATHPPVKS(1)PPR	-2.7563	1	475140									1	0.000208337	93.649	2	ATHPPVKS(1)PPR	-3.7656	1	318310
	KHN70710.1	152	T	Voltage-dependent L-type calcium channel subunit beta-2 [Toxocara canis] GN=CACNB2	CACNB2	0.767464	0.00129985	51.542	2	GS(0.225)T(0.767)PPT(0.008)PGGELDEEEYGHGR	-3.5033	1	59755
	KHN70738.1	169	S	Ras-like protein family member 12 [Toxocara canis] GN=RASL12	RASL12	0.900464	0.00184303	68.548	2	LY(0.001)S(0.089)S(0.9)DS(0.01)EIASSASK	3.0261	1	53893									0.80327	2.99756e-05	67.927	2	LY(0.002)S(0.17)S(0.803)DS(0.024)EIASSASK	6.9764	1	59592
	KHN70839.1	196	S	Coiled-coil domain-containing protein 6 [Toxocara canis] GN=CCDC6	CCDC6	1	0.0193255	104.04	2	KLS(1)QLQNER	-1.4539	1	230090	1	0.000459143	108.24	2	KLS(1)QLQNER	0.67559	1	236760	1	0.021175	95.656	2	KLS(1)QLQNER	2.1154	1	192370
	KHN71476.1	121	S	hypothetical protein Tcan_00645, partial [Toxocara canis] GN=Tcan_00645	Tcan_00645	1	0.00553735	89.382	2	YHRLS(1)AEEK	-1.2297	1	71632
	KHN72377.1	695	S	hypothetical protein Tcan_12964 [Toxocara canis] GN=Tcan_12964	Tcan_12964	1	0.00140513	108.93	2	QGS(1)ADIWK	0.34747	1	258620	1	0.00860489	81.335	2	QGS(1)ADIWK	-0.72596	1	240400	1	0.021474	90.142	1	QGS(1)ADIWK	-5.2107	2	385050
	KHN72377.1	2253	S	hypothetical protein Tcan_12964 [Toxocara canis] GN=Tcan_12964	Tcan_12964	0.999861	0.0194359	59.67	3	VHS(1)GHHFYEPK	-1.749	1	47324
	KHN72377.1	1633	Y	hypothetical protein Tcan_12964 [Toxocara canis] GN=Tcan_12964	Tcan_12964	1	0.00302408	92.319	2	Y(1)EVVRPK	0.4335	1	45881	1	0.00246221	69.093	2	Y(1)EVVRPK	-2.5301	1	34752	1	0.00319922	76.833	2	Y(1)EVVRPK	-1.7908	1	39820
	KHN72554.1	65	S	Transforming growth factor beta-1-induced transcript 1 protein [Toxocara canis] GN=tgfb1i1	tgfb1i1	1	0.00187116	80.623	2	HNES(1)VLER	0.50393	1	93768	1	0.00878839	88.734	2	HNES(1)VLER	3.1172	1	60733	1	0.00491137	76.255	2	HNES(1)VLER	1.901	1	92676
	KHN72554.1	99	S	Transforming growth factor beta-1-induced transcript 1 protein [Toxocara canis] GN=tgfb1i1	tgfb1i1									0.933008	1.86897e-06	149.02	2	LTSIS(0.933)T(0.067)EDMQK	-1.9414	2	1346500
	KHN72821.1	1321	S	Spindle- and centromere-associated protein [Toxocara canis] GN=PUMA1	PUMA1	0.999974	0.0108347	127.03	2	RFQS(1)IISR	-1.0088	2	203870									0.999935	0.00566947	90.689	2	RFQS(1)IISR	-2.2503	1	162220
	KHN72821.1	392	S	Spindle- and centromere-associated protein [Toxocara canis] GN=PUMA1	PUMA1	0.999999	1.52213e-18	148.35	2	S(1)LS(1)PGGTHVVPSEVLR	2.1013	13	85845000	0.999999	8.01442e-68	214.41	2	S(1)LS(1)PGGTHVVPSEVLR	-2.6408	13	96068000	0.999994	1.1579e-31	176.3	2	S(1)LS(1)PGGTHVVPSEVLR	0.29522	15	108880000
	KHN72821.1	394	S	Spindle- and centromere-associated protein [Toxocara canis] GN=PUMA1	PUMA1	0.999912	1.52213e-18	148.35	2	S(1)LS(1)PGGTHVVPSEVLR	1.8098	15	97601000	0.99989	8.01442e-68	214.41	2	T(0.036)RS(0.964)LS(1)PGGTHVVPSEVLR	1.6387	18	140000000	0.999898	1.1579e-31	182.09	2	S(1)LS(1)PGGTHVVPSEVLR	0.29522	17	146690000
	KHN72821.1	87	S	Spindle- and centromere-associated protein [Toxocara canis] GN=PUMA1	PUMA1									1	0.00182337	76.255	2	AQDDLNS(1)FK	-2.1136	1	22277
	KHN72942.1	464	S	Uncharacterized protein M01A8.2 [Toxocara canis] GN=M01A8.2	M01A8.2	0.999933	0.00465642	44.598	2	S(1)ADDDALTR	-2.2707	1	30093
	KHN73133.1	677	S	hypothetical protein Tcan_05825 [Toxocara canis] GN=Tcan_05825	Tcan_05825	0.864667	4.03807e-46	138.47	3	S(0.128)VS(0.865)PT(0.007)AHLHWTTVSETTSVSYSK	-2.4429	1	412510	0.957078	2.77821e-32	127.25	3	S(0.03)VS(0.957)PT(0.012)AHLHWTTVSETTSVSYSK	-0.96419	1	378870	0.807714	3.46585e-47	145.27	3	S(0.024)VS(0.808)PT(0.169)AHLHWTTVSETTSVSYSK	-0.2258	1	385240
	KHN84001.1	41	S	hypothetical protein Tcan_15059 [Toxocara canis] GN=Tcan_15059	Tcan_15059	0.999997	1.50288e-44	207.12	2	FS(1)LSQMLGR	3.2652	5	32150000	0.999997	5.58075e-38	205.26	2	FS(1)LSQMLGR	1.1618	6	28963000	0.999998	3.67715e-60	242.35	2	RFS(1)LSQMLGR	-4.4376	4	25784000
	KHN84001.1	43	S	hypothetical protein Tcan_15059 [Toxocara canis] GN=Tcan_15059	Tcan_15059	0.999712	0.0021306	117.21	2	FSLS(1)QMLGR	3.4555	1	68472	0.999989	0.00184043	148.76	2	FSLS(1)QMLGR	2.9644	3	196850	0.999946	0.00361637	124.46	2	FSLS(1)QMLGR	0.52088	3	281100
	KHN84001.1	18	S	hypothetical protein Tcan_15059 [Toxocara canis] GN=Tcan_15059	Tcan_15059	0.99067	2.0066e-27	145.18	2	HRS(0.991)ES(0.523)LQS(0.37)Y(0.113)DS(0.003)EK	-2.3525	3	6869500	0.991134	1.81614e-82	220.43	2	HRS(0.991)ES(0.787)LQS(0.215)Y(0.005)DS(0.001)EK	-3.545	4	8866700	0.999999	2.36606e-30	206.61	2	HRS(1)ES(1)LQSYDSEK	-0.78295	5	4515000
	KHN84001.1	20	S	hypothetical protein Tcan_15059 [Toxocara canis] GN=Tcan_15059	Tcan_15059	1	9.34775e-152	251.02	2	SES(1)LQSYDSEK	-3.0966	5	4697800	1	1.41728e-80	238.93	2	SES(1)LQSYDSEK	-1.4654	4	7217800	1	8.59422e-91	222.48	2	SES(1)LQSYDSEK	0.66463	9	16200000
	KHN84001.1	23	S	hypothetical protein Tcan_15059 [Toxocara canis] GN=Tcan_15059	Tcan_15059	0.999739	6.35262e-07	148.69	2	SESLQS(1)YDSEK	-0.20119	1	317970	0.790488	0.00667941	51.577	2	HRS(0.326)ES(0.703)LQS(0.79)Y(0.119)DS(0.061)EK	-0.10691	1	938900	0.999907	0.000123688	144.2	2	SESLQS(1)YDSEK	3.6612	1	150850
	KHN84001.1	26	S	hypothetical protein Tcan_15059 [Toxocara canis] GN=Tcan_15059	Tcan_15059	0.828707	0.000613395	79.182	2	HRS(0.987)ES(0.015)LQS(0.163)Y(0.007)DS(0.829)EK	-0.80704	1	195280
	KHN84001.1	51	S	hypothetical protein Tcan_15059 [Toxocara canis] GN=Tcan_15059	Tcan_15059	0.999736	1.97748e-17	167.06	2	RTS(1)VEDHLVR	-0.59439	4	27751000	0.887481	8.99565e-13	180.17	2	RT(0.113)S(0.887)VEDHLVR	-0.66442	6	43194000	0.989007	2.4032e-06	136.84	2	T(0.011)S(0.989)VEDHLVR	0.75758	7	18352000
	KHN84001.1	50	T	hypothetical protein Tcan_15059 [Toxocara canis] GN=Tcan_15059	Tcan_15059	0.894981	5.55082e-05	144.51	3	RT(0.895)S(0.105)VEDHLVR	-3.7034	2	15882000
	KHN84001.1	60	S	hypothetical protein Tcan_15059 [Toxocara canis] GN=Tcan_15059	Tcan_15059									0.999962	0.00794701	42.888	3	RT(0.453)S(0.547)VEDHLVRDS(1)K	-2.3897	1	102260	0.999981	0.00864257	44.585	3	RT(0.453)S(0.547)VEDHLVRDS(1)K	1.3419	1	328300
	KHN73148.1	133	S	60S ribosomal protein L22 [Toxocara canis] GN=rpl-22	rpl-22	1	2.30135e-240	271.97	2	YFQISQDDEDAS(1)DNES	-0.65138	4	6441200	0.999999	6.95657e-143	251.81	2	YFQISQDDEDAS(1)DNES	2.1409	5	7494900	0.994678	2.08763e-57	200.46	2	YFQISQDDEDAS(0.995)DNES(0.005)	2.3067	5	5867100
	KHN73148.1	137	S	60S ribosomal protein L22 [Toxocara canis] GN=rpl-22	rpl-22	0.937654	1.66997e-18	140.78	2	YFQISQDDEDAS(0.062)DNES(0.938)	-4.479	1	362960									0.912569	0.0165992	66.66	2	YFQISQDDEDAS(0.087)DNES(0.913)	1.5951	1	194470
	KHN73322.1	29	S	hypothetical protein Tcan_18252 [Toxocara canis] GN=Tcan_18252	Tcan_18252	1	0.00529462	91.245	2	S(1)FIGQMFLSR	-0.097178	1	153290	1	7.52943e-05	126.48	2	S(1)FIGQMFLSR	1.3065	2	213010	1	0.00158085	85.813	2	S(1)FIGQMFLSR	0.57352	1	131470
	KHN73462.1	279	S	Troponin T [Toxocara canis] GN=mup-2	mup-2	1	2.03493e-13	132.63	2	GLDPDEAAAS(1)PHPPK	2.017	1	1086400	1	1.26058e-20	143.25	2	GLDPDEAAAS(1)PHPPK	2.0125	2	2506400
	KHN73749.1	4528	S	Twitchin [Toxocara canis] GN=unc-22	unc-22	1	0.0110267	64.064	2	IQLS(1)MLGR	-0.54867	1	34312	1	0.00379257	102.55	2	IQLS(1)MLGR	-1.3409	2	39547
	KHN73749.1	4584	S	Twitchin [Toxocara canis] GN=unc-22	unc-22	0.99892	2.06508e-06	102.1	2	LESNDYLT(0.001)QLS(0.999)YDKCER	0.89057	2	714880	0.999981	4.17312e-45	171.26	2	LESNDYLTQLS(1)YDK	2.1298	2	770740	0.999715	7.1288e-25	175.38	2	LESNDYLTQLS(1)YDK	1.5673	1	357390
	KHN73749.1	2428	S	Twitchin [Toxocara canis] GN=unc-22	unc-22	0.869025	0.0238103	47.561	1	S(0.869)DS(0.122)GT(0.009)YTIR	-3.3671	1	137910
	KHN73856.1	246	S	hypothetical protein Tcan_12337 [Toxocara canis] GN=Tcan_12337	Tcan_12337	0.821939	0.00211209	69.201	2	DAS(0.822)S(0.175)GYS(0.001)S(0.002)HTESR	-2.4572	1	432670									0.902154	4.95286e-05	107.6	2	DAS(0.902)S(0.098)GYSSHTESR	-4.1612	1	407490
	KHN73856.1	251	S	hypothetical protein Tcan_12337 [Toxocara canis] GN=Tcan_12337	Tcan_12337	0.977275	4.32135e-95	230.5	2	DASSGYS(0.023)S(0.977)HTESR	-1.8784	1	835100	0.911767	9.28821e-11	144.16	2	DASSGYS(0.072)S(0.912)HT(0.016)ESR	-5.1918	1	841430	0.886565	1.92588e-29	167.01	2	DASSGYS(0.112)S(0.887)HT(0.002)ESR	-3.9727	1	815060
	KHN73856.1	255	S	hypothetical protein Tcan_12337 [Toxocara canis] GN=Tcan_12337	Tcan_12337	0.965552	0.000519316	91.993	2	DASSGYSS(0.001)HT(0.034)ES(0.966)R	-2.3326	1	45097	0.850669	0.0230721	65.212	2	DASSGYSS(0.001)HT(0.148)ES(0.851)R	-4.3276	1	62894	0.956791	0.0248297	65.421	2	DASSGYS(0.001)S(0.003)HT(0.039)ES(0.957)R	-3.6096	1	59981
	KHN73856.1	38	T	hypothetical protein Tcan_12337 [Toxocara canis] GN=Tcan_12337	Tcan_12337	0.993775	0.000231457	70.337	2	SSMGDKEQVT(0.994)VY(0.004)EY(0.002)EEK	-4.2643	1	28180	0.999927	0.000546231	98.868	2	SSMGDKEQVT(1)VYEYEEK	-3.9874	2	292520	0.9979	0.0127357	48.833	2	SS(0.001)MGDKEQVT(0.998)VY(0.001)EYEEK	-1.7349	1	176770
	KHN73856.1	75	T	hypothetical protein Tcan_12337 [Toxocara canis] GN=Tcan_12337	Tcan_12337	0.88625	0.0240323	74.849	2	VIQET(0.114)T(0.886)PR	-1.2106	1	610320	0.887505	0.015294	81.335	2	VIQET(0.112)T(0.888)PR	-0.44327	1	567090
	KHN73856.1	247	S	hypothetical protein Tcan_12337 [Toxocara canis] GN=Tcan_12337	Tcan_12337									0.879899	5.12356e-07	104	2	DAS(0.12)S(0.88)GYSSHTESR	-5.8507	2	777590
	KHN74034.1	448	S	Uncharacterized protein Tcan_08036 [Toxocara canis] GN=Tcan_08036	Tcan_08036	0.999968	1.27629e-60	214.78	2	SAS(1)ATNLFNPNK	-4.4944	1	566840	0.998845	1.89739e-06	163.09	2	S(0.001)AS(0.999)AT(0.001)NLFNPNK	-7.4748	1	565040	0.999383	5.1891e-14	177.41	2	S(0.001)AS(0.999)ATNLFNPNK	-2.5837	1	563450
	KHN74034.1	331	T	Uncharacterized protein Tcan_08036 [Toxocara canis] GN=Tcan_08036	Tcan_08036	0.99999	0.00386482	84.309	2	KLT(1)LGSPR	-3.9047	1	47342	0.999961	0.0128333	71.066	2	KLT(1)LGSPR	-2.63	1	37522
	KHN76643.1	2711	S	Plectin [Toxocara canis] GN=Plec	Plec	1	0.00399171	62.271	1	EMS(1)FEEAEK	-1.3664	2	83901	1	0.00885343	68.49	1	EMS(1)FEEAEK	0.70187	2	78278	1	0.00751598	70.389	1	EMS(1)FEEAEK	-2.9905	1	18710
	KHN76643.1	1839	S	Plectin [Toxocara canis] GN=Plec	Plec	1	2.85668e-22	116.64	3	HGLQQTIAPEGMVLEEFEEIRDS(1)PAR	-2.0524	1	87799	1	2.64386e-203	296.96	3	HGLQQTIAPEGMVLEEFEEIRDS(1)PAR	-3.3954	1	116850	1	1.44003e-36	102.71	3	HGLQQTIAPEGMVLEEFEEIRDS(1)PAR	-3.5231	1	109160
	KHN76643.1	3416	S	Plectin [Toxocara canis] GN=Plec	Plec	1	4.21991e-05	110.48	2	QMS(1)INQAIEEGYIDTGK	4.3439	1	300140									0.999942	0.0162593	48.037	2	QMS(1)INQAIEEGYIDTGK	5.3279	1	256710
	KHN76643.1	3612	S	Plectin [Toxocara canis] GN=Plec	Plec	1	6.86023e-09	67.199	3	S(1)LIDDPQALADLQHEFLDNLAK	-1.2705	1	60756
	KHN76643.1	3601	S	Plectin [Toxocara canis] GN=Plec	Plec	0.845683	0.00268281	84.999	2	S(0.041)S(0.113)S(0.846)EAMSGGDR	1.9699	1	118600	0.764127	0.0195428	56.938	2	S(0.118)S(0.118)S(0.764)EAMSGGDR	-0.63911	1	130660	0.880568	8.18892e-06	104.04	2	S(0.006)S(0.113)S(0.881)EAMSGGDR	0.34979	1	121730
	KHN76643.1	3772	S	Plectin [Toxocara canis] GN=Plec	Plec	0.882443	0.0190365	62.271	2	T(0.118)S(0.882)DVPLWAR	-1.0074	1	102940									0.882443	0.02576	62.271	2	T(0.118)S(0.882)DVPLWAR	1.5813	1	73004
	KHN76643.1	114	S	Plectin [Toxocara canis] GN=Plec	Plec	0.948243	1.25443e-06	98.328	2	VSEVLS(0.948)S(0.05)VDGVS(0.002)AR	-1.2375	1	56928	0.8806	1.73275e-06	64.21	2	VSEVLS(0.881)S(0.115)VDGVS(0.005)AR	-2.0648	1	53331	0.903618	2.73346e-05	85.742	2	VSEVLS(0.904)S(0.096)VDGVSAR	-2.7182	1	49422
	KHN76643.1	208	T	Plectin [Toxocara canis] GN=Plec	Plec	1	1.73068e-06	89.489	2	LLDAEDVDVET(1)PDEK	-3.5519	1	197220	1	1.0446e-07	84.071	2	LLDAEDVDVET(1)PDEK	1.0513	1	171560	1	3.9874e-08	81.449	2	LLDAEDVDVET(1)PDEK	1.3557	1	206940
	KHN76643.1	3093	S	Plectin [Toxocara canis] GN=Plec	Plec									0.990944	1.28978e-16	86.76	2	S(0.005)T(0.005)AQVQS(0.991)VELEPHAEFVGIDK	4.7609	1	232580	0.999829	4.75292e-19	97.042	2	STAQVQS(1)VELEPHAEFVGIDK	4.5966	1	256630
	KHN76643.1	115	S	Plectin [Toxocara canis] GN=Plec	Plec									0.869227	0.00754456	83.061	2	VSEVLS(0.128)S(0.869)VDGVS(0.003)AR	-3.3862	1	139270
	KHN76643.1	2523	T	Plectin [Toxocara canis] GN=Plec	Plec									0.999992	0.000422993	56.943	3	GT(1)IEVPADGYHIHEAER	-1.2831	1	25555
	KHN76643.1	2664	S	Plectin [Toxocara canis] GN=Plec	Plec																	0.768515	0.00195648	54.556	2	PVGTAT(0.001)IEES(0.099)EQS(0.769)WS(0.128)FDAT(0.004)R	-9.686	1	113260
	KHN73136.1	26	S	hypothetical protein Tcan_05823 [Toxocara canis] GN=Tcan_05823	Tcan_05823	0.999929	0.000137901	123.92	2	YDLPS(1)PVSPPR	-4.387	1	1094900	0.99725	0.000154513	79.795	2	YDLPS(0.997)PVS(0.003)PPR	-1.8245	1	907940	0.999719	0.00318174	80.815	2	YDLPS(1)PVSPPR	-1.5174	1	925750
	KHN73136.1	29	S	hypothetical protein Tcan_05823 [Toxocara canis] GN=Tcan_05823	Tcan_05823	0.892389	0.00566518	42.941	2	YDLPS(0.108)PVS(0.892)PPR	-3.1603	1	78879
	KHN77145.1	629	S	hypothetical protein Tcan_07001 [Toxocara canis] GN=Tcan_07001	Tcan_07001	0.999996	1.67078e-13	157.67	2	YAS(1)LPTLDASDAR	-1.2968	1	2493800	0.99994	1.69508e-07	141.87	2	YAS(1)LPTLDASDAR	3.1354	1	2427700	0.999999	2.82413e-15	160.07	2	YAS(1)LPTLDASDAR	0.11775	1	2281400
	KHN77145.1	627	Y	hypothetical protein Tcan_07001 [Toxocara canis] GN=Tcan_07001	Tcan_07001	0.999835	0.00050348	83.775	2	Y(1)ASLPTLDASDAR	0.34316	1	57365	0.999365	0.0066401	68.49	2	Y(0.999)AS(0.001)LPTLDASDAR	1.5736	1	57757	0.999422	0.000172219	72.922	2	Y(0.999)AS(0.001)LPTLDASDAR	0.46054	1	62161
	KHN77145.1	508	S	hypothetical protein Tcan_07001 [Toxocara canis] GN=Tcan_07001	Tcan_07001									0.801884	0.00322029	44.584	2	IS(0.802)NDT(0.17)S(0.028)VNSTIPQQDR	-3.5935	1	199300	0.973961	3.63833e-09	104.47	2	IS(0.974)NDT(0.023)S(0.004)VNSTIPQQDR	-4.4186	1	196910
	KHN81332.1	183	S	hypothetical protein Tcan_08516 [Toxocara canis] GN=Tcan_08516	Tcan_08516	0.886019	0.00768938	70.389	2	S(0.114)HS(0.886)LPLSR	-1.3282	1	144100	0.952955	0.018596	57.888	2	S(0.047)HS(0.953)LPLSR	-1.4446	1	156420	0.982474	0.0286683	57.888	2	S(0.017)HS(0.982)LPLSR	1.3478	1	163090
	KHN81681.1	505	S	putative ATP-citrate synthase [Toxocara canis] GN=Tcan_18139	Tcan_18139	0.998677	4.5515e-05	81.44	2	PLPDS(0.999)PHAPQT(0.001)T(0.001)GQFLLQPER	-0.68252	1	4919800	0.999607	1.08476e-27	147.64	3	PLPDS(1)PHAPQTTGQFLLQPER	-4.5839	2	6405700	0.999997	3.15533e-21	131.02	2	PLPDS(1)PHAPQTTGQFLLQPER	1.1408	2	5873900
	KHN81704.1	146	S	Titin [Toxocara canis] GN=sls	sls	0.973924	3.30561e-05	65.212	2	FQS(0.974)VT(0.026)VFEGDSLK	-1.3661	1	86454	0.988111	0.000336814	88.421	2	FQS(0.988)VT(0.012)VFEGDSLK	-0.6933	1	82378	0.998994	5.84846e-05	87.251	2	FQS(0.999)VT(0.001)VFEGDSLK	0.37047	1	76075
	KHN81704.1	154	S	Titin [Toxocara canis] GN=sls	sls	0.999665	5.95164e-05	84.266	2	FQSVTVFEGDS(1)LK	0.67095	1	30743
	KHN81704.1	235	S	Titin [Toxocara canis] GN=sls	sls	0.999995	3.98586e-97	245.26	2	HPS(1)PTPMEQVTLR	-0.20353	14	90790000	0.999984	6.09838e-35	229.44	2	HPS(1)PTPMEQVTLR	2.9884	15	83080000	0.999993	6.38633e-57	233.92	2	HPS(1)PTPMEQVTLR	1.2198	16	86218000
	KHN82146.1	491	S	FH1/FH2 domain-containing protein 3 [Toxocara canis] GN=Fhod3	Fhod3	1	0.0214293	72.042	2	HQES(1)LAR	1.918	1	29350									1	0.0141184	95.311	2	HQES(1)LAR	-0.19589	1	27415
	KHN82454.1	66	S	cAMP-dependent protein kinase regulatory subunit [Toxocara canis] GN=kin-2	kin-2	1	2.12876e-19	94.838	2	LGVS(1)AEVPDENEAANYDK	-2.7699	2	963780	0.99944	0.000497031	43.271	2	RLGVS(0.999)AEVPDENEAANY(0.001)DK	1.1513	1	369110	0.999905	0.000129799	40.638	2	RLGVS(1)AEVPDENEAANYDK	-1.7348	1	425270
	KHN82474.1	51	S	Charged multivesicular body protein 4b [Toxocara canis] GN=chmp4b	chmp4b	1	0.00794943	113.86	2	KIEAEVAS(1)AR	2.2132	2	279120	1	0.0262548	88.42	2	KIEAEVAS(1)AR	0.90552	1	300400	1	1.10253e-35	187.47	2	KIEAEVAS(1)AR	3.0179	1	303800
	KHN82666.1	44	S	hypothetical protein Tcan_07504 [Toxocara canis] GN=Tcan_07504	Tcan_07504	0.912546	0.0071136	133.76	2	RS(0.003)S(0.913)FS(0.084)YR	-0.67235	1	3143100
	KHN82666.1	86	S	hypothetical protein Tcan_07504 [Toxocara canis] GN=Tcan_07504	Tcan_07504	0.993405	2.49582e-35	153.26	2	S(0.007)AS(0.993)NDFYRPITK	-1.7479	1	3322700	0.980641	4.27386e-30	166.48	1	S(0.019)AS(0.981)NDFYR	-0.22706	2	3592200
	KHN82666.1	84	S	hypothetical protein Tcan_07504 [Toxocara canis] GN=Tcan_07504	Tcan_07504																	0.878501	0.00105271	102.26	1	S(0.879)AS(0.121)NDFYR	0.51488	2	4396400
	KHN82747.1	1038	S	KN motif and ankyrin repeat domain-containing protein 1 [Toxocara canis] GN=KANK1	KANK1	1	2.5527e-14	87.232	2	YNPGEAQAQS(1)PDEEAEVADR	-4.5885	1	277150	1	6.9091e-11	72.891	2	YNPGEAQAQS(1)PDEEAEVADR	-4.857	1	481390	1	3.23455e-21	126.04	2	YNPGEAQAQS(1)PDEEAEVADR	-5.9644	2	567040
	KHN82794.1	448	S	Alpha-crystallin B chain [Toxocara canis] GN=CRYAB	CRYAB	1	0.0261211	72.042	2	VIEES(1)PR	-1.1943	1	148460
	KHN82852.1	1832	S	hypothetical protein Tcan_11657 [Toxocara canis] GN=Tcan_11657	Tcan_11657	0.999973	0.0201005	65.156	2	S(1)IDMTTK	-4.8945	1	13511
	KHN82852.1	1821	S	hypothetical protein Tcan_11657 [Toxocara canis] GN=Tcan_11657	Tcan_11657	1	0.0237087	46.033	1	S(1)PPPPVPPK	-4.5845	1	4090200									1	0.00954999	65.933	1	S(1)PPPPVPPK	-2.9162	2	13704000
	KHN83196.1	138	S	Ceramide-1-phosphate transfer protein [Toxocara canis] GN=Gltpd1	Gltpd1	0.999951	0.00629426	50.834	2	SYERT(1)LS(1)K	0.78819	1	220590	0.999992	0.00520749	58.916	2	SYERT(1)LS(1)K	-2.1695	1	263440	0.999951	0.0223381	50.834	2	SYERT(1)LS(1)K	-0.89714	1	252000
	KHN83196.1	136	T	Ceramide-1-phosphate transfer protein [Toxocara canis] GN=Gltpd1	Gltpd1	0.999954	0.00629426	50.834	2	SYERT(1)LS(1)K	0.78819	1	220590	0.999993	0.00520749	58.916	2	SYERT(1)LS(1)K	-2.1695	1	263440	0.999954	0.0223381	50.834	2	SYERT(1)LS(1)K	-0.89714	1	252000
	KHN83390.1	3	S	Hemiasterlin resistant protein 1 [Toxocara canis] GN=har-1	har-1	1	0.00504766	113.86	2	MAS(1)PKPSAPVR	-0.29213	2	3312000	0.999984	0.00839338	91.032	2	MAS(1)PKPSAPVR	-0.10895	2	3228700	1	0.00556464	93.649	2	MAS(1)PKPSAPVR	-0.94795	2	3272600
	KHN83737.1	101	S	hypothetical protein Tcan_12250 [Toxocara canis] GN=Tcan_12250	Tcan_12250	0.999995	1.58661e-44	185.9	2	RELS(1)PQATIR	-0.13503	4	35437000	1	1.18627e-19	190.37	1	ELS(1)PQATIR	-4.6971	3	34527000	1	7.39038e-05	165.72	1	ELS(1)PQATIR	-3.9511	3	34068000
	KHN83737.1	200	T	hypothetical protein Tcan_12250 [Toxocara canis] GN=Tcan_12250	Tcan_12250	1	0.0027331	76.85	1	ISAACGT(1)PVE	-5.2908	2	5469500	1	0.000266045	101.48	1	ISAACGT(1)PVE	-6.4753	2	7207600	0.999996	0.00447813	64.064	1	ISAACGT(1)PVE	-1.8535	1	7226200
	KHN83800.1	102	S	TPPP family protein C32E8.3 [Toxocara canis] GN=C32E8.3	C32E8.3	1	5.79311e-27	168.78	2	S(1)VQEELDAITEK	-2.3404	1	767810	1	3.37274e-10	137.89	2	S(1)VQEELDAITEK	-0.74759	1	660640	1	1.26761e-39	208.23	2	S(1)VQEELDAITEK	-1.6991	1	704900
	KHN83800.1	134	Y	TPPP family protein C32E8.3 [Toxocara canis] GN=C32E8.3	C32E8.3	0.819185	0.00883436	58.426	2	ASADGVY(0.819)S(0.181)R	-0.5758	1	35652
	KHN76906.1	167	S	Cytoplasmic dynein 1 intermediate chain 1 [Toxocara canis] GN=DYNC1I1	DYNC1I1	0.998674	2.67092e-61	209.84	2	HLDINFDES(0.999)PT(0.001)R	-1.4741	3	5212100	0.999909	7.01124e-114	257.55	2	HLDINFDES(1)PTR	0.43522	3	4601800	0.999687	1.00856e-111	239.37	2	HLDINFDES(1)PTR	-0.16892	1	5171500
	KHN81197.1	134	S	Calcium/calmodulin-dependent protein kinase type II [Toxocara canis] GN=unc-43	unc-43	0.955381	1.48651e-33	168.69	2	ES(0.045)S(0.955)ESSQTIDEQDGDK	-0.56541	1	214970	0.956884	3.28442e-105	188.85	2	ES(0.043)S(0.957)ESSQTIDEQDGDK	-1.8411	1	304290
	KHN81197.1	139	T	Calcium/calmodulin-dependent protein kinase type II [Toxocara canis] GN=unc-43	unc-43	0.990095	1.21194e-07	108.6	2	ESSES(0.001)S(0.009)QT(0.99)IDEQDGDK	-2.1095	1	102420	0.991562	1.97953e-15	145.18	2	ESSES(0.001)S(0.007)QT(0.992)IDEQDGDK	-3.1278	1	87685
	KHN81197.1	157	T	Calcium/calmodulin-dependent protein kinase type II [Toxocara canis] GN=unc-43	unc-43	1	0.0226181	111.98	2	TLNHENT(1)VVR	0.83638	1	140910									1	0.0298686	79.235	2	TLNHENT(1)VVR	0.77516	1	191470
	KHN81099.1	10	S	hypothetical protein Tcan_05298 [Toxocara canis] GN=Tcan_05298	Tcan_05298	0.999579	0.012773	69.201	2	INDGS(1)VHLTAR	-1.1869	1	42272	0.999978	0.0174874	73.305	2	INDGS(1)VHLTAR	3.5151	1	50634
	KHN83723.1	329	S	hypothetical protein Tcan_12275 [Toxocara canis] GN=Tcan_12275	Tcan_12275	0.999115	0.00124901	142.08	2	QLS(0.999)PSASIR	-1.5577	3	20223000	1	0.000310606	102.03	2	QLS(1)PS(0.017)AS(0.983)IR	-2.4476	4	20700000	0.999923	0.000181696	115.35	2	QLS(1)PS(0.222)AS(0.778)IR	-0.085938	3	19857000
	KHN83723.1	333	S	hypothetical protein Tcan_12275 [Toxocara canis] GN=Tcan_12275	Tcan_12275									0.983375	0.000310606	102.03	2	QLS(1)PS(0.017)AS(0.983)IR	-2.4476	1	200720	0.777772	0.0214848	61.194	2	QLS(1)PS(0.222)AS(0.778)IR	-0.085938	1	179870
	KHN80556.1	118	S	hypothetical protein Tcan_07507 [Toxocara canis] GN=Tcan_07507	Tcan_07507	0.994372	0.0166351	55.578	2	SDAT(0.006)PIS(0.994)PHK	1.9845	1	329630	0.9995	0.0222104	48.822	2	SDATPIS(1)PHK	2.723	1	310360
	KHN77523.1	98	S	Ras-related protein Rab-33 [Toxocara canis] GN=rab-33	rab-33	1	1.5783e-16	135.13	2	IPS(1)NPLNK	-1.8189	2	1532800	1	4.39011e-05	115.05	2	IPS(1)NPLNK	-2.9392	2	1478500	1	0.0115711	87.573	2	IPS(1)NPLNKPYR	-4.2944	1	1174200
	KHN78052.1	151	S	PDZ and LIM domain protein Zasp [Toxocara canis] GN=Zasp52	Zasp52	0.999839	7.0956e-14	96.78	2	IWKPS(1)ITENTEYNR	-0.011015	1	746780									0.973509	3.85417e-24	97.268	2	IWKPS(0.974)IT(0.026)ENTEYNR	1.0425	2	796670
	KHN78052.1	423	S	PDZ and LIM domain protein Zasp [Toxocara canis] GN=Zasp52	Zasp52	0.99845	8.50164e-12	155.34	2	RPLS(0.001)IS(0.998)PT(0.001)PWK	1.7098	2	5015200	0.982086	0.00560933	137.4	2	RPLS(0.001)IS(0.982)PT(0.017)PWK	1.3536	2	5006300	0.999018	0.000359118	155.57	2	RPLS(0.001)IS(0.999)PTPWK	1.5129	2	4572900
	KHN78052.1	434	S	PDZ and LIM domain protein Zasp [Toxocara canis] GN=Zasp52	Zasp52	0.993608	0.00233448	99.276	2	TQSPIS(0.994)PS(0.006)NR	0.5651	1	465320	0.953571	0.00453267	89.382	2	TQSPIS(0.954)PS(0.046)NR	3.8605	1	966080	0.998669	0.00109657	103.76	2	TQSPIS(0.999)PS(0.001)NR	2.065	1	1134400
	KHN78052.1	431	S	PDZ and LIM domain protein Zasp [Toxocara canis] GN=Zasp52	Zasp52									0.97254	0.00588487	66.953	2	T(0.027)QS(0.973)PISPSNR	2.8223	1	450120
	KHN78052.1	421	S	PDZ and LIM domain protein Zasp [Toxocara canis] GN=Zasp52	Zasp52																	0.999919	0.00209503	69.201	2	RPLS(1)IS(0.997)PT(0.003)PWK	-1.0924	1	224720
	KHN77197.1	332	S	Krev interaction trapped protein 1 [Toxocara canis] GN=KRIT1	KRIT1	0.867156	0.00106269	51.454	3	KVS(0.867)GES(0.133)WPILYPLHK	-1.4148	1	15013
	KHN78143.1	294	S	hypothetical protein Tcan_15888 [Toxocara canis] GN=Tcan_15888	Tcan_15888	0.987291	0.0181102	57.003	2	APVFS(0.013)LS(0.987)AK	-3.2451	1	101340									0.997672	0.000415739	73.655	2	APVFS(0.002)LS(0.998)AK	-1.4675	1	75399
	KHN78143.1	43	S	hypothetical protein Tcan_15888 [Toxocara canis] GN=Tcan_15888	Tcan_15888	0.999783	1.08369e-45	181.9	2	HFDPQKS(1)ETLR	0.44475	2	1930000	0.999487	7.01801e-65	177.41	2	HFDPQKS(0.999)ET(0.001)LR	0.055106	2	2027900	0.999834	7.66084e-37	200.9	2	HFDPQKS(1)ETLR	3.1098	2	1918500
	KHN78143.1	750	T	hypothetical protein Tcan_15888 [Toxocara canis] GN=Tcan_15888	Tcan_15888	0.974883	0.00949771	89.459	2	KKT(0.975)VT(0.025)DTTTTTTNATQQ	-7.2923	1	15451									0.804116	0.00496617	71.912	2	KKT(0.804)VT(0.124)DT(0.049)T(0.02)T(0.003)TTTNATQQ	-6.056	1	16984
	KHN78143.1	178	T	hypothetical protein Tcan_15888 [Toxocara canis] GN=Tcan_15888	Tcan_15888	0.890377	0.00100226	97.084	3	RT(0.103)T(0.89)PGY(0.007)EMGGMDFR	-3.4067	5	1819800	0.943069	0.000858187	86.838	2	RT(0.057)T(0.943)PGYEMGGMDFR	-4.9676	5	1794700	0.908886	4.71845e-09	135.89	3	RT(0.076)T(0.909)PGY(0.015)EMGGMDFR	-1.7989	6	4449000
	KHN78143.1	177	T	hypothetical protein Tcan_15888 [Toxocara canis] GN=Tcan_15888	Tcan_15888									0.785848	0.000674531	50.314	3	RT(0.786)T(0.164)PGY(0.05)EMGGMDFR	-2.9282	1	179290
	KHN78143.1	718	S	hypothetical protein Tcan_15888 [Toxocara canis] GN=Tcan_15888	Tcan_15888																	1	1.42387e-46	193.94	2	ECS(1)LLKEEER	1.1623	1	320610
	KHN78573.1	145	S	Ubiquilin-1 [Toxocara canis] GN=UBQLN1	UBQLN1	0.999846	0.000134541	59.09	2	EMMNS(1)PIMQSLLNNPDIFR	-1.9809	1	47371
	KHN78820.1	270	S	Nucleolysin TIAR [Toxocara canis] GN=TIAL1	TIAL1	1	5.1315e-18	128.28	2	HFHVFIGDLS(1)PEVDNK	1.9904	3	549580	1	1.84835e-09	122.94	2	HFHVFIGDLS(1)PEVDNK	3.6753	2	462140	1	1.10571e-27	204.94	2	HFHVFIGDLS(1)PEVDNK	1.4798	2	562570
	KHN79010.1	1577	S	Myosin-4 [Toxocara canis] GN=unc-54	unc-54	0.989445	0.000196117	85.443	2	AQVEVS(0.011)QIRS(0.989)EIEK	0.59908	1	31291	0.995237	0.00110171	74.778	2	AQVEVS(0.005)QIRS(0.995)EIEK	-0.45772	1	30349	0.999975	4.04357e-07	143.25	2	AQVEVSQIRS(1)EIEK	2.6602	1	36164
	KHN79010.1	1362	S	Myosin-4 [Toxocara canis] GN=unc-54	unc-54	1	4.26926e-31	131.57	2	ESMEEEIEAKS(1)EILK	-5.6907	1	556290	1	4.88719e-60	158.86	2	ESMEEEIEAKS(1)EILK	-1.9544	1	477750	1	1.44673e-18	161.33	2	ESMEEEIEAKS(1)EILK	1.8191	2	537570
	KHN79010.1	1325	S	Myosin-4 [Toxocara canis] GN=unc-54	unc-54	0.993268	0.000112762	42.959	3	GQLT(0.001)S(0.006)QLEEARQS(0.993)LDEEAR	-1.1996	1	88040	0.999802	2.69271e-15	86.036	3	GQLTSQLEEARQS(1)LDEEAR	-5.0515	1	85634	0.999984	2.41593e-11	81.867	3	GQLTSQLEEARQS(1)LDEEAR	-1.2182	1	108260
	KHN79010.1	1044	S	Myosin-4 [Toxocara canis] GN=unc-54	unc-54	1	8.47507e-24	107.43	2	LEQSLDDLEDS(1)LEREK	0.6259	2	148300	1	1.89401e-27	118.42	2	LEQSLDDLEDS(1)LEREK	3.9014	2	174980	1	1.16192e-10	123.83	2	LEQSLDDLEDS(1)LER	2.9355	2	204370
	KHN79010.1	1430	S	Myosin-4 [Toxocara canis] GN=unc-54	unc-54	1	1.60829e-07	136.39	2	LVS(1)DLDDAQVDVER	1.3812	1	466840	1	0.000265207	80.049	2	LVS(1)DLDDAQVDVER	1.3042	1	207860
	KHN79010.1	1607	S	Myosin-4 [Toxocara canis] GN=unc-54	unc-54									0.999487	1.23702e-06	118.64	2	AIESMQAS(0.999)LENET(0.001)K	7.5895	1	38107
	KHN79010.1	1037	S	Myosin-4 [Toxocara canis] GN=unc-54	unc-54																	0.999993	6.31088e-05	70.831	2	LEQS(1)LDDLEDSLER	0.91319	1	247710
	KHN78733.1	167	S	Muscle M-line assembly protein unc-89 [Toxocara canis] GN=unc-89	unc-89	0.999961	4.35722e-08	123.99	2	SEFS(1)EYSTVSHK	3.3991	1	112060	0.999985	1.74101e-10	128.46	2	SEFS(1)EYSTVSHK	3.3233	1	102360	0.999955	1.49488e-05	130.65	2	SEFS(1)EYSTVSHK	4.7473	1	103020
	KHN78733.1	173	S	Muscle M-line assembly protein unc-89 [Toxocara canis] GN=unc-89	unc-89	0.872018	0.000276284	91.032	2	SEFSEYS(0.045)T(0.083)VS(0.872)HK	8.0296	1	166270
	KHN78733.1	2054	T	Muscle M-line assembly protein unc-89 [Toxocara canis] GN=unc-89	unc-89	0.830096	0.013889	85.821	2	T(0.17)PT(0.83)PVMAPK	-0.68391	1	398390
	KHN79397.1	223	S	putative protein phosphatase 2C F42G9.1 [Toxocara canis] GN=F42G9.1	F42G9.1	1	0.0138891	65.408	2	VCES(1)PIGEAAK	6.7529	1	23625	1	0.00102919	66.953	2	VCES(1)PIGEAAK	3.3927	1	9629.7
	KHN79538.1	284	S	Uncharacterized protein Tcan_03165 [Toxocara canis] GN=MIMI_R617	MIMI_R617	0.982952	0.000231975	68.127	2	DFILVGGT(0.017)QDPLS(0.983)LR	-0.10357	1	35122
	KHN79538.1	727	S	Uncharacterized protein Tcan_03165 [Toxocara canis] GN=MIMI_R617	MIMI_R617	0.998269	5.84155e-271	244.64	2	ET(0.002)HS(0.998)WSGPYEEQEIEK	1.8353	1	902450	0.984099	7.36566e-61	200.46	2	ET(0.016)HS(0.984)WSGPYEEQEIEK	-0.52742	2	1417000	0.984046	3.19735e-159	238.39	2	ET(0.016)HS(0.984)WSGPYEEQEIEK	-0.6994	1	1119900
	KHN79538.1	385	S	Uncharacterized protein Tcan_03165 [Toxocara canis] GN=MIMI_R617	MIMI_R617	0.999846	0.00566663	42.941	2	TYIAVAS(1)QDK	-1.7927	1	81023	0.999903	0.0140506	53.051	2	TYIAVAS(1)QDK	0.52468	1	70860
	KHN79538.1	279	T	Uncharacterized protein Tcan_03165 [Toxocara canis] GN=MIMI_R617	MIMI_R617	0.993419	2.41282e-07	76.049	2	DFILVGGT(0.993)QDPLS(0.007)LR	-0.2125	1	27805									0.906096	1.5564e-08	51.128	2	DFILVGGT(0.906)QDPLS(0.094)LR	1.7525	1	40116
	KHN79854.1	513	S	C-terminal-binding protein [Toxocara canis] GN=CtBP	CtBP	0.830255	0.00790493	74.733	2	QSPAVQIS(0.83)HS(0.17)PK	-3.0928	1	52569
	KHN79854.1	515	S	C-terminal-binding protein [Toxocara canis] GN=CtBP	CtBP									0.975474	0.00657507	70.552	2	QSPAVQIS(0.025)HS(0.975)PK	-1.1717	1	52331
	KHN79890.1	283	S	hypothetical protein Tcan_05216 [Toxocara canis] GN=Tcan_05216	Tcan_05216	0.990983	0.00283317	130.99	2	AHS(0.991)LT(0.009)NPDLR	2.8178	1	274550	0.999942	3.62078e-08	135.5	2	AHS(1)LTNPDLR	0.2966	1	585410
	KHN80241.1	64	S	CD2 antigen cytoplasmic tail-binding protein 2 [Toxocara canis] GN=Cd2bp2	Cd2bp2	0.999927	1.00798e-26	176.58	2	HTLDS(1)DEEDEVK	1.0223	1	1647700	0.999995	1.01798e-30	186.39	2	HTLDS(1)DEEDEVK	2.3709	2	1780800	0.999948	7.27052e-14	160.07	2	HTLDS(1)DEEDEVK	1.8479	1	1747800
	KHN80274.1	888	S	La-related protein 1 [Toxocara canis] GN=Larp1	Larp1	0.999133	4.67096e-31	173.35	2	AAAAAAMT(0.001)PKS(0.999)PLAK	1.5119	2	662030	0.995798	1.09192e-13	152.02	2	AAAAAAMT(0.004)PKS(0.996)PLAK	-1.0438	2	670930	0.999987	2.65341e-17	191.18	2	AAAAAAMTPKS(1)PLAK	1.7296	2	714600
	KHN80274.1	772	T	La-related protein 1 [Toxocara canis] GN=Larp1	Larp1	0.999999	2.34068e-94	205.37	2	LIIVTQT(1)PPPPTK	-1.9635	2	4602200	0.999984	3.15002e-68	211.15	2	LIIVTQT(1)PPPPTK	0.807	2	3394500	0.999998	1.18407e-94	220.06	2	LIIVTQT(1)PPPPTK	0.80098	2	3785400
	KHN80282.1	143	S	Golgin subfamily A member 4 [Toxocara canis] GN=GOLGA4	GOLGA4	0.938917	7.64235e-09	84.105	2	LET(0.002)IS(0.059)S(0.939)DVESESTAGSAFIGNASK	0.99507	1	163770									0.773558	3.95515e-15	88.203	2	LET(0.001)IS(0.219)S(0.774)DVES(0.006)ESTAGSAFIGNASK	1.8057	1	169260
	KHN79265.1	2141	S	Nucleoprotein TPR [Toxocara canis] GN=TPR	TPR	0.826268	0.00323763	77.325	2	VEDDADT(0.174)S(0.826)LDEPNR	-0.69055	1	83700
	KHN80969.1	314	S	Phosphatidate phosphatase LPIN3 [Toxocara canis] GN=LPIN3	LPIN3	0.99963	2.3965e-54	173.19	2	DVIADGALS(1)DSEVDR	-0.14306	2	401360	0.998798	1.40025e-60	195.66	2	DVIADGALS(0.999)DS(0.001)EVDR	1.6551	2	619690	0.969184	1.91512e-25	143.25	2	DVIADGALS(0.969)DS(0.031)EVDR	2.4057	2	663200
other | cytoplasm,mitochondria	KHN72132.1	151	S	Phosphoglucomutase-2 [Toxocara canis] GN=PGM2	PGM2	0.999998	1.0905e-81	226.09	2	CDAGLMITAS(1)HNPK	-3.4738	3	4634100	0.999542	3.28923e-85	230.55	2	CDAGLMITAS(1)HNPK	-1.873	1	4226100	0.999971	4.21667e-34	198.44	2	CDAGLMITAS(1)HNPK	-0.46209	1	4330100
other | endoplasmic reticulum	KHN75612.1	1067	S	Dynamin [Toxocara canis] GN=dyn-1	dyn-1	0.982943	0.0204215	47.361	2	S(0.017)NGPS(0.983)PVPR	-1.6251	1	40881	0.994217	0.0249937	40.861	2	S(0.006)NGPS(0.994)PVPR	-1.6631	1	42819	0.999901	0.0261651	65.879	2	SNGPS(1)PVPR	0.24328	1	43716
	KHN83928.1	1797	S	Microtubule-associated protein futsch [Toxocara canis] GN=futsch	futsch	0.959836	1.68836e-06	105.78	2	LS(0.96)S(0.04)GDSDDVCAAFK	-1.2128	1	499940									0.947631	0.0221653	77.696	2	LS(0.948)S(0.052)GDSDDVCAAFK	1.7064	1	409270
	KHN78727.1	54	T	Multiple epidermal growth factor-like domains protein 10 [Toxocara canis] GN=MEGF10	MEGF10	0.9667	3.1023e-05	94.865	2	YVQSVPFRT(0.967)T(0.033)VWCADITK	2.8927	1	338910
other | peroxisome	KHN77850.1	249	S	Junctophilin-3 [Toxocara canis] GN=JPH3	JPH3									0.861187	0.0196766	48.701	2	VT(0.001)S(0.007)IT(0.131)GS(0.861)LR	-0.73143	1	37448	0.954026	0.0110727	81.799	2	VTS(0.001)IT(0.045)GS(0.954)LR	-1.9416	1	45374
	KHN77850.1	635	S	Junctophilin-3 [Toxocara canis] GN=JPH3	JPH3																	0.973277	0.0110307	48.801	3	MS(0.973)LS(0.026)DDHYDQYMMAANPSHAK	-1.0883	1	155280
	KHN77850.1	620	S	Junctophilin-3 [Toxocara canis] GN=JPH3	JPH3																	0.961473	4.49179e-09	84.309	2	NT(0.039)S(0.961)PFQIINPTQSSSR	-0.83714	1	257040
	KHN88680.1	266	T	Glucose-6-phosphate isomerase [Toxocara canis] GN=GPI	GPI	0.98114	0.00118963	78.71	2	TFT(0.019)T(0.981)QETITNAESAK	1.2972	1	169540	0.969625	0.00209092	69.369	2	TFT(0.03)T(0.97)QETITNAESAK	1.8803	1	164060	0.988173	1.81811e-08	109.16	2	TFT(0.012)T(0.988)QETITNAESAK	4.2364	2	208580
	KHN88680.1	269	T	Glucose-6-phosphate isomerase [Toxocara canis] GN=GPI	GPI	0.999713	1.13469e-12	111.75	2	TFTTQET(1)ITNAESAK	-2.4858	1	48341	0.754499	0.0191904	60.734	2	TFT(0.009)T(0.17)QET(0.754)IT(0.065)NAES(0.001)AK	-5.7966	1	41351
	KHN88680.1	37	S	Glucose-6-phosphate isomerase [Toxocara canis] GN=GPI	GPI									0.999795	0.0248508	41.796	2	AYFNS(1)HGK	-0.76859	1	31622
	KHN88680.1	265	T	Glucose-6-phosphate isomerase [Toxocara canis] GN=GPI	GPI									0.930867	0.0157926	64.56	2	T(0.027)FT(0.931)T(0.042)QETITNAESAK	6.4535	1	80571
	KHN72849.1	192	S	Vesicle-associated membrane protein 7 [Toxocara canis] GN=Vamp7	Vamp7	0.99856	1.55228e-177	239.98	2	TEALTQSS(0.001)ES(0.999)FK	2.0525	1	328500	0.876	2.49098e-10	153.52	2	TEALTQS(0.014)S(0.11)ES(0.876)FK	-0.26552	1	345530	0.942301	6.85976e-30	184.65	2	TEALTQS(0.015)S(0.043)ES(0.942)FK	3.447	1	374340
	KHN72849.1	190	S	Vesicle-associated membrane protein 7 [Toxocara canis] GN=Vamp7	Vamp7									0.950593	2.2747e-114	224.52	2	TEALTQS(0.044)S(0.951)ES(0.006)FK	-3.8842	1	225800	0.797905	0.000368488	146.37	2	TEALTQS(0.101)S(0.798)ES(0.101)FK	3.0825	1	155020
plasma membrane	KHN86075.1	168	S	Putative potassium channel regulatory protein unc-93 [Toxocara canis] GN=unc-93	unc-93																	0.999995	0.0010539	64.983	2	GDS(1)LQEPLATVPEEVDR	2.4438	1	55441
	KHN76898.1	167	Y	hypothetical protein Tcan_05064 [Toxocara canis] GN=Tcan_05064	Tcan_05064	0.999993	3.12737e-38	126.63	2	DDGLY(1)HGSSTSSLPSSR	0.4998	1	262110	0.999221	4.83912e-10	76.196	2	DDGLY(0.999)HGSSTSSLPSSR	-2.2681	1	253270	0.999819	8.08975e-15	77.696	2	DDGLY(1)HGSSTSSLPSSR	-1.7511	1	252940
	KHN82729.1	574	Y	putative Na(+)/H(+) antiporter nhx-9 [Toxocara canis] GN=nhx-9	nhx-9	0.991168	0.000299869	76.255	2	EY(0.991)GS(0.009)FAGLPTVQSR	-4.9685	1	48438
	KHN85332.1	422	Y	Protein tweety -like protein 1 [Toxocara canis] GN=ttyh-1	ttyh-1	0.822948	3.17041e-09	75.969	2	GNDST(0.001)IPVDIY(0.823)GT(0.174)HVY(0.002)NPR	-1.825	1	205750	0.921356	2.33906e-06	84.266	2	GNDSTIPVDIY(0.921)GT(0.074)HVY(0.005)NPR	-4.7989	1	102700	0.908344	6.57038e-20	87.727	2	GNDSTIPVDIY(0.908)GT(0.09)HVY(0.001)NPR	-0.77458	1	59778
	KHN88645.1	200	Y	Lipid phosphate phosphatase-related protein type 5 [Toxocara canis] GN=LPPR5	LPPR5	0.816626	3.93052e-05	81.335	2	T(0.183)Y(0.817)EVTTTTESFHR	0.64878	1	49019									0.943808	1.65688e-94	241.63	2	T(0.056)Y(0.944)EVTTTTESFHR	2.3621	1	44775
	KHN82508.1	194	S	Sodium/potassium-transporting ATPase subunit alpha [Toxocara canis] GN=Atpalpha	Atpalpha									0.942359	0.00455995	52.773	2	VDNS(0.054)S(0.942)LT(0.003)GESEPQS(0.001)R	-1.8309	1	56682	0.871174	6.64533e-10	95.263	2	VDNS(0.129)S(0.871)LTGESEPQSR	-3.5082	1	85492
	KHN78186.1	688	S	Adenylate cyclase type 9 [Toxocara canis] GN=ADCY9	ADCY9									1	0.0268831	54.27	2	AHFAES(1)ADR	-0.10609	1	51007
	KHN78960.1	219	S	hypothetical protein Tcan_09051 [Toxocara canis] GN=Tcan_09051	Tcan_09051									1	0.0117913	53.028	2	KIS(1)LT(1)QIDR	-6.8955	1	759950
	KHN78960.1	221	T	hypothetical protein Tcan_09051 [Toxocara canis] GN=Tcan_09051	Tcan_09051									1	0.0117913	53.028	2	KIS(1)LT(1)QIDR	-6.8955	1	759950
	KHN82217.1	255	S	DNA damage-regulated autophagy modulator protein 1 [Toxocara canis] GN=dram1	dram1									1	0.000123167	56.943	3	IQVELGVQPLVAHLDQS(1)PLWR	-0.69901	1	14044	1	3.11101e-06	55.866	3	IQVELGVQPLVAHLDQS(1)PLWR	0.63111	1	11462
	KHN83631.1	1510	S	putative NTE family protein [Toxocara canis] GN=ZK370.4	ZK370.4									0.994994	0.0100322	53.051	2	S(0.005)GQHS(0.995)PDDLR	-7.0309	1	46370
	KHN84298.1	517	S	hypothetical protein Tcan_16641 [Toxocara canis] GN=Tcan_16641	Tcan_16641									0.876412	0.00290708	57.293	2	AFIES(0.124)ES(0.876)FR	-1.5535	1	25117
	KHN84574.1	15	S	Sodium- and chloride-dependent GABA transporter ine [Toxocara canis] GN=ine	ine									0.925383	0.0090992	57.003	2	MS(0.075)S(0.925)LIVEEWR	-1.7381	1	97060	0.959914	0.00431189	63.908	2	MS(0.04)S(0.96)LIVEEWR	-2.5012	1	95270
	KHN87866.1	1367	S	Uncharacterized protein F54D1.6 [Toxocara canis] GN=F54D1.6	F54D1.6									0.927237	0.000323119	75.012	2	T(0.07)DS(0.927)FS(0.003)SAGNPLYR	-0.097588	1	56520
	KHN88220.1	280	S	Cuticle collagen 40 [Toxocara canis] GN=col-40	col-40									1	0.00074338	57.293	2	GS(1)CDHCPPPR	-3.0643	1	256340
	KHN88616.1	96	S	ATP-dependent zinc metalloprotease YME1 -like protein, partial [Toxocara canis] GN=ymel-1	ymel-1									1	0.0287537	42.229	2	EELS(1)S(1)ILK	4.7092	1	18565
	KHN88616.1	97	S	ATP-dependent zinc metalloprotease YME1 -like protein, partial [Toxocara canis] GN=ymel-1	ymel-1									1	0.0287537	42.229	2	EELS(1)S(1)ILK	4.7092	1	18565
	KHN81661.1	1584	T	Sodium leak channel non-selective protein, partial [Toxocara canis] GN=NALCN	NALCN									0.993552	0.00922432	83.358	2	RMRT(0.994)PS(0.006)QK	1.8442	2	10931000
	KHN70836.1	243	S	Monocarboxylate transporter 12 [Toxocara canis] GN=slc16a12	slc16a12																	0.999944	0.0198237	51.829	2	AIS(1)LPEISTSAR	-0.23734	1	51633
	KHN74179.1	433	S	Patched domain-containing protein 3 [Toxocara canis] GN=Ptchd3	Ptchd3																	0.999743	0.0170572	46.033	3	MQKS(1)QELS(0.044)IS(0.957)LK	-0.046568	1	137340
	KHN74179.1	439	S	Patched domain-containing protein 3 [Toxocara canis] GN=Ptchd3	Ptchd3																	0.956518	0.0170572	46.033	3	MQKS(1)QELS(0.044)IS(0.957)LK	-0.046568	1	137340
	KHN75091.1	318	S	hypothetical protein Tcan_16262 [Toxocara canis] GN=Tcan_16262	Tcan_16262																	1	1.39699e-07	133.29	2	DKGS(1)QVFSESANAK	-4.3716	1	439130
	KHN88625.1	42	T	Serine/threonine-protein kinase 32A [Toxocara canis] GN=Stk32a	Stk32a	1	0.0224728	48.785	2	AT(1)KKHY(1)ALK	-3.3957	1	56808
	KHN88625.1	46	Y	Serine/threonine-protein kinase 32A [Toxocara canis] GN=Stk32a	Stk32a	1	0.0224728	48.785	2	AT(1)KKHY(1)ALK	-3.3957	1	56808
	KHN80443.1	984	S	SCY1-like protein 2 [Toxocara canis] GN=SCYL2	SCYL2																	0.993982	0.0127575	65.12	2	LQQLS(0.006)AS(0.994)QEEQR	-3.2847	1	118390
	KHN87294.1	20	S	Delta-sarcoglycan [Toxocara canis] GN=SGCD	SGCD									0.996736	0.0280305	48.157	2	GS(0.997)Y(0.003)EVHR	-2.9398	1	208670
	KHN87294.1	10	S	Delta-sarcoglycan [Toxocara canis] GN=SGCD	SGCD									1	0.000145639	104.39	2	S(1)LDEPVWGR	0.12148	1	130150	1	0.00128463	111.61	2	S(1)LDEPVWGR	2.5966	1	144160
	KHN86842.1	305	T	Huntington interacting protein related 1 [Toxocara canis] GN=hipr-1	hipr-1	0.997797	3.05906e-83	168.78	2	VITLGAS(0.002)T(0.998)PVGTAVR	0.14172	1	784110	0.994426	2.73203e-36	171.14	2	VITLGAS(0.006)T(0.994)PVGTAVR	0.62426	1	745590	0.997679	1.4991e-24	157.52	2	VITLGAS(0.002)T(0.998)PVGTAVR	2.0493	1	614800
	KHN72440.1	15	S	Tumor protein p53-inducible protein 11 [Toxocara canis] GN=TP53I11	TP53I11	0.999994	1.51828e-06	137.58	2	KQS(1)ASDLQSR	-1.1079	1	530170
	KHN83610.1	537	S	hypothetical protein Tcan_17470 [Toxocara canis] GN=Tcan_17470	Tcan_17470	1	0.0150082	76.572	2	S(1)LDHMEAK	-1.3971	1	220360	1	0.0122071	72.365	2	S(1)LDHMEAK	-0.58551	1	55056	1	0.0210659	64.064	2	S(1)LDHMEAK	-2.8271	1	239290
	KHN89153.1	83	S	Vacuolar amino acid transporter 4 [Toxocara canis] GN=AVT4	AVT4																	0.938808	0.0143349	57.042	2	RLS(0.939)T(0.061)AQIPR	-1.4493	1	354440
	KHN71943.1	601	S	Sodium/hydrogen exchanger 8 [Toxocara canis] GN=Slc9a8	Slc9a8	1	0.00310782	121.69	2	KKS(1)PVLLSK	-0.80795	1	134590	0.999987	0.0252926	84.102	2	KKS(1)PVLLSK	0.16991	1	139440	0.999998	0.000177222	100.07	2	KKS(1)PVLLSK	-2.7053	1	146620
	KHN72483.1	100	S	Glycerol-3-phosphate acyltransferase 3 [Toxocara canis] GN=agpat9	agpat9	0.999963	0.00189171	133.07	2	EKTES(1)IESK	0.41545	1	450020	0.999833	0.000708306	157.74	2	EKTES(1)IESK	-5.2645	1	482270	0.998482	0.00467376	143.22	2	EKT(0.002)ES(0.998)IESK	-1.7684	1	447600
	KHN73302.1	453	S	Palmitoyltransferase ZDHHC5 [Toxocara canis] GN=ZDHHC5	ZDHHC5	0.976442	0.0163061	54.556	2	IHES(0.001)LS(0.022)AHNVS(0.976)V	3.223	1	164320	0.983586	0.0285335	59.77	2	IHESLS(0.016)AHNVS(0.984)V	2.8148	1	159720
	KHN76489.1	89	S	hypothetical protein Tcan_13853 [Toxocara canis] GN=Tcan_13853	Tcan_13853	0.999948	0.00367373	76.572	2	EIS(1)MQAPTK	-7.786	1	1564000	0.999616	0.0116382	67.881	2	EIS(1)MQAPTK	-6.6163	1	1888900	0.985892	0.0262305	46.033	2	EIS(0.986)MQAPT(0.014)K	-5.717	1	2042300
	KHN76631.1	146	S	Guanylate kinase [Toxocara canis] GN=GUK1	GUK1	0.999856	0.000246733	112.95	2	PLVLSGPS(1)GGGK	-3.9868	1	394410	0.999799	0.000340589	98.167	2	PLVLSGPS(1)GGGK	-4.0352	1	348090	0.999955	1.55559e-06	96.313	2	PLVLSGPS(1)GGGK	-2.4041	1	325530
	KHN76782.1	476	S	Adenylate kinase isoenzyme 1 [Toxocara canis] GN=F38B2.4	F38B2.4	1	1.35089e-60	202.24	2	IPS(1)EGTIDDIFK	1.9495	1	1868000	0.999997	1.25541e-53	215.93	2	IPS(1)EGTIDDIFK	4.0161	1	1537000	0.999991	2.95577e-51	223.55	2	IPS(1)EGTIDDIFK	-0.18014	1	1546200
	KHN76782.1	338	S	Adenylate kinase isoenzyme 1 [Toxocara canis] GN=F38B2.4	F38B2.4	0.926776	5.48576e-09	146.34	2	YGLT(0.001)HLS(0.927)S(0.072)GDLLR	-1.211	1	447290									0.974586	4.31352e-06	166.65	2	YGLTHLS(0.975)S(0.025)GDLLR	-0.94848	1	485050
	KHN76782.1	339	S	Adenylate kinase isoenzyme 1 [Toxocara canis] GN=F38B2.4	F38B2.4									0.773006	5.17241e-16	177.41	2	YGLTHLS(0.227)S(0.773)GDLLR	-2.2947	1	461270
	KHN76950.1	1123	S	Sodium-driven chloride bicarbonate exchanger [Toxocara canis] GN=Slc4a10	Slc4a10	0.985863	1.23415e-60	174.02	2	HIASESHT(0.014)S(0.986)LQK	-3.2519	3	927490									0.987246	3.64679e-66	198.1	2	HIASESHT(0.013)S(0.987)LQK	-2.7797	2	678220
	KHN76950.1	1163	S	Sodium-driven chloride bicarbonate exchanger [Toxocara canis] GN=Slc4a10	Slc4a10	0.992347	4.0105e-55	120.55	3	VIKPS(0.992)PHGS(0.005)S(0.002)T(0.001)QLNNEETPLLDK	-2.4563	1	1622600									0.994799	3.22369e-67	149.95	3	VIKPS(0.995)PHGS(0.004)S(0.001)TQLNNEETPLLDK	-1.2077	1	1515900
	KHN77148.1	812	S	Integrin beta pat-3 [Toxocara canis] GN=pat-3	pat-3	0.999874	0.00502325	61.042	2	NPVYAGNS(1)AK	-0.97532	1	62317
	KHN77148.1	235	S	Integrin beta pat-3 [Toxocara canis] GN=pat-3	pat-3																	0.96426	0.0042903	42.941	2	NQMS(0.964)LT(0.033)MDT(0.003)AR	4.4453	1	43017
	KHN77552.1	238	S	Stromal interaction molecule -like protein [Toxocara canis] GN=Stim	Stim	0.999986	1.292e-18	135.5	2	S(1)MESDFEDVQQK	1.7604	1	57698	0.991446	0.000576549	85.813	2	S(0.991)MES(0.009)DFEDVQQK	1.3003	1	54088	0.999997	3.19265e-06	119.43	2	S(1)MESDFEDVQQK	2.3465	1	64396
	KHN77854.1	16	S	putative signal peptidase complex subunit 1 [Toxocara canis] GN=Tcan_17518	Tcan_17518	0.949775	0.000116513	126.63	2	KFS(0.95)T(0.05)YIDFVGQR	0.23264	1	274510	0.774604	0.000229168	85.742	2	KFS(0.775)T(0.225)YIDFVGQR	-0.84321	1	254300	0.972806	1.68737e-06	86.135	2	KFS(0.973)T(0.027)YIDFVGQR	-1.5106	1	256190
	KHN78555.1	358	S	Importin subunit alpha-2 [Toxocara canis] GN=ima-2	ima-2	1	0.00235925	101.82	2	TECS(1)VELR	1.0772	1	286300	1	0.00100277	99.34	2	TECS(1)VELR	0.43943	1	300620	1	0.00416244	85.622	2	TECS(1)VELR	0.52825	1	291670
	KHN79149.1	1209	S	Neuroglian [Toxocara canis] GN=Nrg	Nrg	1	7.84724e-241	289.22	2	FTEDGS(1)FIGQYVPNK	2.5833	3	6680100	1	5.79119e-298	318.82	2	FTEDGS(1)FIGQYVPNK	2.0294	3	6707700	1	2.56397e-205	296.91	2	FTEDGS(1)FIGQYVPNK	-0.063273	3	6627200
	KHN79149.1	1232	S	Neuroglian [Toxocara canis] GN=Nrg	Nrg	0.824314	0.000296485	61.319	2	TLVS(0.002)S(0.018)S(0.007)GDKPDKDS(0.824)AS(0.127)T(0.021)FV	-1.7084	1	2379400	0.998725	9.1533e-120	233.37	2	TLVSSSGDKPDKDS(0.999)AS(0.001)TFV	-1.4705	1	2681200	0.999919	3.23367e-152	249.72	2	TLVSSSGDKPDKDS(1)ASTFV	-0.45477	1	2824300
	KHN79149.1	1214	Y	Neuroglian [Toxocara canis] GN=Nrg	Nrg																	0.997821	0.0272159	45.183	2	FTEDGS(0.002)FIGQY(0.998)VPNK	1.4037	1	39292
	KHN79338.1	150	S	Translocation protein SEC62 [Toxocara canis] GN=Sec62	Sec62	1	7.41051e-09	92.178	2	AKDS(1)DENDEEEEKEK	-8.0469	3	693120	1	0.0169675	46.768	2	AKDS(1)DENDEEEEKEK	-10.387	2	258410
	KHN80821.1	268	S	cGMP-dependent protein kinase egl-4, partial [Toxocara canis] GN=egl-4	egl-4	1	0.000790652	110.91	2	VS(1)IFENLSEDR	-2.4957	1	362320	0.999999	7.55649e-05	76.563	2	VS(1)IFENLSEDR	-0.012137	1	380890	1	4.03207e-05	108.5	2	VS(1)IFENLSEDR	-2.2001	1	369960
	KHN80821.1	575	T	cGMP-dependent protein kinase egl-4, partial [Toxocara canis] GN=egl-4	egl-4	0.992326	3.30939e-21	113.63	2	T(0.006)WT(0.992)FCGT(0.001)PEYVSPEIILNK	-1.2962	1	157980	0.945365	1.26557e-09	96.453	2	T(0.055)WT(0.945)FCGTPEYVSPEIILNK	-0.18683	2	164700	0.996473	6.01944e-21	119.55	2	T(0.003)WT(0.996)FCGTPEYVSPEIILNK	-0.81924	2	151680
	KHN81316.1	70	S	Synaptobrevin-1 [Toxocara canis] GN=snb-1	snb-1	1	5.73459e-134	177.62	2	ADALQEGAS(1)QFEK	-0.012287	1	1273600	1	8.42218e-69	186.56	2	ADALQEGAS(1)QFEK	0.76692	1	1184000	1	6.8272e-40	173.26	2	ADALQEGAS(1)QFEK	0.94758	1	1230200
	KHN81316.1	56	S	Synaptobrevin-1 [Toxocara canis] GN=snb-1	snb-1	1	7.17605e-24	186.39	2	DQKLS(1)QLDDR	-1.3471	1	652950	1	0.000832795	117.77	2	DQKLS(1)QLDDR	-0.88009	1	893030
	KHN81331.1	352	S	E3 ubiquitin-protein ligase hrd-1 [Toxocara canis] GN=sel-11	sel-11	1	3.20617e-21	125.69	2	IDS(1)NVEETSMNVEAAHTELVK	-1.4878	2	529000	0.999993	0.000102527	72.891	2	IDS(1)NVEETSMNVEAAHTELVK	0.35081	3	582540	0.997294	0.00185233	42.536	3	IDS(0.997)NVEET(0.001)S(0.001)MNVEAAHTELVK	-0.12365	2	79672
	KHN81331.1	303	S	E3 ubiquitin-protein ligase hrd-1 [Toxocara canis] GN=sel-11	sel-11	0.999999	2.27764e-12	78.75	2	MQQQIS(1)LIDEQDAYVQAR	5.2226	2	488500	0.999741	0.000348624	48.037	2	MQQQIS(1)LIDEQDAYVQAR	0.16316	2	331540	0.999904	0.00100098	56.938	2	MQQQIS(1)LIDEQDAYVQAR	5.3503	1	131680
	KHN81876.1	231	S	Copine family protein 2 [Toxocara canis] GN=cpna-2	cpna-2	0.999999	0.00310259	124.46	2	EMSVPVS(1)PK	-2.0174	2	495580	0.999949	3.13361e-05	94.791	2	EMSVPVS(1)PK	-2.8322	2	415720	0.999999	0.000130182	124.46	2	EMSVPVS(1)PK	-1.9328	2	400890
	KHN81876.1	2770	T	Copine family protein 2 [Toxocara canis] GN=cpna-2	cpna-2	0.998577	0.00823448	62.304	2	EIT(0.999)PVS(0.001)LQTDYASETLIR	1.8485	1	105990	0.996013	0.00780615	45.459	2	EIT(0.996)PVS(0.004)LQTDYASETLIR	-1.2914	1	115190	0.999999	9.59061e-15	112.06	2	EIT(1)PVSLQTDYASETLIR	-2.6456	1	115540
	KHN81876.1	227	S	Copine family protein 2 [Toxocara canis] GN=cpna-2	cpna-2									0.999495	0.00571706	71.066	2	EMS(0.999)VPVS(0.001)PK	-1.4088	1	33208
	KHN82510.1	203	S	Sodium/potassium-transporting ATPase subunit alpha [Toxocara canis] GN=Atpalpha	Atpalpha	0.94469	0.0021134	85.443	2	VDNS(0.035)S(0.945)LT(0.02)GESEPQSR	-3.17	1	53098
	KHN83304.1	315	S	Transmembrane protein [Toxocara canis] GN=TMEM184B	TMEM184B	0.751788	7.40947e-05	115.35	2	PVTLQS(0.039)IS(0.752)S(0.105)S(0.105)LK	-4.7246	1	29279
	KHN83304.1	317	S	Transmembrane protein [Toxocara canis] GN=TMEM184B	TMEM184B									0.85226	6.0395e-05	155.28	2	PVTLQSIS(0.039)S(0.109)S(0.852)LK	1.7263	1	35796
	KHN83535.1	215	S	Plasma membrane calcium-transporting ATPase 3 [Toxocara canis] GN=ATP2B3	ATP2B3	0.930433	0.00350659	44.16	2	IDES(0.065)S(0.93)LT(0.004)GES(0.001)DLIR	-0.68639	1	27231
	KHN83535.1	1269	S	Plasma membrane calcium-transporting ATPase 3 [Toxocara canis] GN=ATP2B3	ATP2B3	0.948989	9.48187e-05	95.138	2	S(0.051)IS(0.949)LDTPLSIAHV	-2.2549	1	24030	0.922005	0.00599901	58.313	2	S(0.078)IS(0.922)LDTPLSIAHV	-0.95627	1	18501
	KHN82171.1	75	T	Ectonucleotide pyrophosphatase/phosphodiesterase family member 7 [Toxocara canis] GN=ENPP7	ENPP7	0.989257	6.09304e-22	135.23	3	SQYLS(0.007)Y(0.002)T(0.989)APNHVS(0.001)ISTGR	-3.8405	2	1388000	0.872195	9.1293e-16	108.27	3	SQYLS(0.075)Y(0.027)T(0.872)APNHVS(0.015)IS(0.007)T(0.003)GR	-1.5426	2	1460200	0.997959	5.63062e-15	150.42	3	SQYLS(0.001)Y(0.001)T(0.998)APNHVSISTGR	-2.5736	2	1767400
	KHN77624.1	8	T	hypothetical protein Tcan_15781 [Toxocara canis] GN=Tcan_15781	Tcan_15781																	0.999969	1.32148e-06	96.183	2	QET(1)YTTAEPDGTLVTTTTK	3.1769	1	152760
