# Supplementary material for: Protein phosphorylation networks in Baylisascaris procyonis revealed by phosphoproteomic analysis
Source: Parasit Vectors. 2025 Jul 28;18:307. doi: 10.1186/s13071-025-06949-y (PMC12305901; doi:10.1186/s13071-025-06949-y)
Supplement: Supplementary file 10 — Additional file 10. Table S7. The KEGG pathway enrichment of Baylisascaris procyonis phosphoproteins. [file 13071_2025_6949_MOESM10_ESM.xlsx]

## Sheet: motif-x
	Motif Logo				Motif	Motif Score	Foreground		Background		Fold Increase
							Matches	Size	Matches	Size
					xxxRxx_S_xxxxxx	16.00	142	657	36471	542294	3.2
					xxxxxx_S_Pxxxxx	16.00	85	515	25066	505823	3.3
					xxxxxx_S_xxExxx	11.61	71	430	32165	480757	2.5
					xxxxxx_S_xDxxxx	9.45	48	359	21856	448592	2.7
					xxxxxx_T_Pxxxxx	14.73	36	138	19458	360267	4.8

## Sheet: motif annotation
Protein accession	Position	Amino acid	Motif logo
KHN70710.1	395	S	xxxxxx_S_Pxxxxx
KHN70738.1	169	S	xxxxxx_S_xxExxx
KHN70839.1	196	S	xxxRxx_S_xxxxxx
KHN83190.1	306	S	xxxRxx_S_xxxxxx
KHN83190.1	384	S	xxxxxx_S_xDxxxx
KHN71246.1	199	S	xxxxxx_S_xDxxxx
KHN71476.1	121	S	xxxxxx_S_xxExxx
KHN71630.1	80	S	xxxRxx_S_xxxxxx
KHN71903.1	30	S	xxxRxx_S_xxxxxx
KHN71943.1	601	S	xxxRxx_S_xxxxxx
KHN72090.1	136	S	xxxxxx_S_Pxxxxx
KHN72377.1	695	S	xxxxxx_S_xDxxxx
KHN72377.1	2253	S	xxxRxx_S_xxxxxx
KHN72440.1	15	S	xxxRxx_S_xxxxxx
KHN72554.1	65	S	xxxxxx_S_xxExxx
KHN72701.1	2772	S	xxxRxx_S_xxxxxx
KHN72701.1	937	S	xxxRxx_S_xxxxxx
KHN72759.1	57	S	xxxxxx_S_xxExxx
KHN72821.1	1321	S	xxxRxx_S_xxxxxx
KHN72821.1	392	S	xxxRxx_S_xxxxxx
KHN72821.1	394	S	xxxRxx_S_xxxxxx
KHN72841.1	154	S	xxxxxx_S_Pxxxxx
KHN72942.1	464	S	xxxxxx_S_xDxxxx
KHN73133.1	677	S	xxxRxx_S_xxxxxx
KHN73136.1	26	S	xxxxxx_S_Pxxxxx
KHN73136.1	29	S	xxxxxx_S_Pxxxxx
KHN73148.1	133	S	xxxxxx_S_xxExxx
KHN73322.1	29	S	xxxRxx_S_xxxxxx
KHN73369.1	82	S	xxxxxx_S_xxExxx
KHN73458.1	77	S	xxxRxx_S_xxxxxx
KHN73462.1	279	S	xxxxxx_S_Pxxxxx
KHN73749.1	4584	S	xxxxxx_S_xDxxxx
KHN73856.1	251	S	xxxxxx_S_xxExxx
KHN73857.1	34	S	xxxxxx_S_xDxxxx
KHN73857.1	407	S	xxxxxx_S_xxExxx
KHN73857.1	303	S	xxxxxx_S_xDxxxx
KHN73857.1	94	S	xxxxxx_S_Pxxxxx
KHN74012.1	473	S	xxxxxx_S_Pxxxxx
KHN74012.1	52	S	xxxxxx_S_Pxxxxx
KHN74162.1	84	S	xxxxxx_S_Pxxxxx
KHN74185.1	50	S	xxxxxx_S_xxExxx
KHN74185.1	85	S	xxxxxx_S_xxExxx
KHN74185.1	10	S	xxxRxx_S_xxxxxx
KHN76665.1	355	S	xxxRxx_S_xxxxxx
KHN74434.1	920	S	xxxxxx_S_xxExxx
KHN74617.1	34	S	xxxxxx_S_Pxxxxx
KHN74618.1	9	S	xxxxxx_S_xxExxx
KHN74785.1	701	S	xxxxxx_S_xxExxx
KHN82029.1	57	S	xxxRxx_S_xxxxxx
KHN74869.1	48	S	xxxxxx_S_Pxxxxx
KHN74980.1	404	S	xxxRxx_S_xxxxxx
KHN76000.1	307	S	xxxxxx_S_xxExxx
KHN75108.1	96	S	xxxxxx_S_xxExxx
KHN75372.1	97	S	xxxxxx_S_xDxxxx
KHN75372.1	252	S	xxxxxx_S_Pxxxxx
KHN75441.1	770	S	xxxRxx_S_xxxxxx
KHN75588.1	682	S	xxxRxx_S_xxxxxx
KHN75612.1	1067	S	xxxxxx_S_Pxxxxx
KHN75624.1	282	S	xxxRxx_S_xxxxxx
KHN75643.1	206	S	xxxxxx_S_xxExxx
KHN75710.1	65	S	xxxxxx_S_xDxxxx
KHN75806.1	10	S	xxxRxx_S_xxxxxx
KHN76033.1	137	S	xxxxxx_S_xxExxx
KHN76117.1	183	S	xxxxxx_S_Pxxxxx
KHN76283.1	415	S	xxxRxx_S_xxxxxx
KHN76323.1	788	S	xxxxxx_S_Pxxxxx
KHN76326.1	176	S	xxxRxx_S_xxxxxx
KHN76358.1	282	S	xxxxxx_S_Pxxxxx
KHN76390.1	535	S	xxxxxx_S_xxExxx
KHN76489.1	89	S	xxxRxx_S_xxxxxx
KHN76586.1	252	S	xxxxxx_S_xxExxx
KHN76643.1	2711	S	xxxRxx_S_xxxxxx
KHN76643.1	1839	S	xxxxxx_S_Pxxxxx
KHN76643.1	3416	S	xxxRxx_S_xxxxxx
KHN76643.1	3612	S	xxxRxx_S_xxxxxx
KHN76643.1	3601	S	xxxRxx_S_xxxxxx
KHN76665.1	612	S	xxxRxx_S_xxxxxx
KHN76665.1	54	S	xxxxxx_S_xxExxx
KHN76665.1	8	S	xxxxxx_S_Pxxxxx
KHN76765.1	3274	S	xxxxxx_S_xxExxx
KHN76765.1	518	S	xxxxxx_S_xxExxx
KHN76765.1	4898	S	xxxxxx_S_xxExxx
KHN76765.1	176	S	xxxxxx_S_xDxxxx
KHN76777.1	62	S	xxxRxx_S_xxxxxx
KHN76811.1	327	S	xxxxxx_S_xxExxx
KHN76811.1	265	S	xxxRxx_S_xxxxxx
KHN76906.1	167	S	xxxxxx_S_Pxxxxx
KHN76950.1	1163	S	xxxxxx_S_Pxxxxx
KHN77077.1	51	S	xxxxxx_S_xDxxxx
KHN77145.1	629	S	xxxRxx_S_xxxxxx
KHN77197.1	332	S	xxxRxx_S_xxxxxx
KHN77854.1	16	S	xxxRxx_S_xxxxxx
KHN77973.1	615	S	xxxxxx_S_Pxxxxx
KHN77987.1	116	S	xxxxxx_S_xDxxxx
KHN78033.1	164	S	xxxRxx_S_xxxxxx
KHN78052.1	151	S	xxxxxx_S_xxExxx
KHN78052.1	423	S	xxxxxx_S_Pxxxxx
KHN78052.1	434	S	xxxxxx_S_Pxxxxx
KHN78250.1	262	S	xxxRxx_S_xxxxxx
KHN78573.1	145	S	xxxxxx_S_Pxxxxx
KHN78600.1	1127	S	xxxxxx_S_xxExxx
KHN78603.1	1315	S	xxxRxx_S_xxxxxx
KHN78603.1	1381	S	xxxxxx_S_xxExxx
KHN78606.1	1423	S	xxxRxx_S_xxxxxx
KHN78728.1	467	S	xxxRxx_S_xxxxxx
KHN78732.1	214	S	xxxxxx_S_Pxxxxx
KHN78732.1	219	S	xxxxxx_S_Pxxxxx
KHN78820.1	270	S	xxxxxx_S_Pxxxxx
KHN79010.1	1577	S	xxxxxx_S_xxExxx
KHN79010.1	1325	S	xxxxxx_S_xxExxx
KHN79010.1	1430	S	xxxRxx_S_xxxxxx
KHN79265.1	2141	S	xxxxxx_S_xxExxx
KHN79397.1	223	S	xxxxxx_S_Pxxxxx
KHN79464.1	206	S	xxxRxx_S_xxxxxx
KHN79490.1	758	S	xxxxxx_S_Pxxxxx
KHN79538.1	385	S	xxxxxx_S_xDxxxx
KHN79687.1	9	S	xxxRxx_S_xxxxxx
KHN79744.1	648	S	xxxxxx_S_Pxxxxx
KHN79863.1	938	S	xxxxxx_S_Pxxxxx
KHN80149.1	60	S	xxxRxx_S_xxxxxx
KHN80232.1	157	S	xxxRxx_S_xxxxxx
KHN80241.1	64	S	xxxxxx_S_xxExxx
KHN80274.1	888	S	xxxxxx_S_Pxxxxx
KHN80282.1	143	S	xxxxxx_S_xxExxx
KHN80556.1	118	S	xxxxxx_S_Pxxxxx
KHN80592.1	11	S	xxxRxx_S_xxxxxx
KHN80715.1	520	S	xxxxxx_S_Pxxxxx
KHN80821.1	268	S	xxxxxx_S_xxExxx
KHN80969.1	314	S	xxxxxx_S_xxExxx
KHN81129.1	65	S	xxxRxx_S_xxxxxx
KHN81214.1	461	S	xxxxxx_S_Pxxxxx
KHN81214.1	489	S	xxxRxx_S_xxxxxx
KHN81214.1	427	S	xxxRxx_S_xxxxxx
KHN81214.1	386	S	xxxRxx_S_xxxxxx
KHN81288.1	676	S	xxxRxx_S_xxxxxx
KHN81288.1	660	S	xxxRxx_S_xxxxxx
KHN81316.1	70	S	xxxxxx_S_xxExxx
KHN81331.1	352	S	xxxRxx_S_xxxxxx
KHN81332.1	183	S	xxxRxx_S_xxxxxx
KHN81473.1	43	S	xxxRxx_S_xxxxxx
KHN81473.1	719	S	xxxxxx_S_Pxxxxx
KHN81681.1	505	S	xxxxxx_S_Pxxxxx
KHN81704.1	235	S	xxxxxx_S_Pxxxxx
KHN81711.1	255	S	xxxxxx_S_xDxxxx
KHN81876.1	231	S	xxxxxx_S_Pxxxxx
KHN82190.1	359	S	xxxxxx_S_xDxxxx
KHN82236.1	7	S	xxxxxx_S_Pxxxxx
KHN82666.1	44	S	xxxRxx_S_xxxxxx
KHN82666.1	86	S	xxxRxx_S_xxxxxx
KHN82712.1	15	S	xxxxxx_S_xxExxx
KHN82712.1	17	S	xxxRxx_S_xxxxxx
KHN82747.1	1038	S	xxxxxx_S_Pxxxxx
KHN82794.1	448	S	xxxxxx_S_Pxxxxx
KHN82852.1	1832	S	xxxxxx_S_xDxxxx
KHN82852.1	1821	S	xxxxxx_S_Pxxxxx
KHN83008.1	850	S	xxxRxx_S_xxxxxx
KHN83080.1	104	S	xxxxxx_S_xDxxxx
KHN83127.1	4	S	xxxxxx_S_xxExxx
KHN83144.1	256	S	xxxRxx_S_xxxxxx
KHN83196.1	138	S	xxxRxx_S_xxxxxx
KHN83264.1	231	S	xxxRxx_S_xxxxxx
KHN83371.1	329	S	xxxxxx_S_xDxxxx
KHN83390.1	3	S	xxxxxx_S_Pxxxxx
KHN83441.1	12	S	xxxRxx_S_xxxxxx
KHN83511.1	122	S	xxxxxx_S_Pxxxxx
KHN83535.1	1269	S	xxxxxx_S_xDxxxx
KHN83610.1	537	S	xxxxxx_S_xDxxxx
KHN83723.1	329	S	xxxRxx_S_xxxxxx
KHN83737.1	101	S	xxxRxx_S_xxxxxx
KHN83800.1	102	S	xxxxxx_S_xxExxx
KHN83840.1	497	S	xxxRxx_S_xxxxxx
KHN83918.1	252	S	xxxxxx_S_xDxxxx
KHN83927.1	42	S	xxxRxx_S_xxxxxx
KHN83972.1	95	S	xxxRxx_S_xxxxxx
KHN83973.1	1083	S	xxxxxx_S_Pxxxxx
KHN84001.1	41	S	xxxRxx_S_xxxxxx
KHN84001.1	18	S	xxxRxx_S_xxxxxx
KHN84001.1	20	S	xxxRxx_S_xxxxxx
KHN84001.1	23	S	xxxxxx_S_xDxxxx
KHN84001.1	51	S	xxxRxx_S_xxxxxx
KHN84399.1	816	S	xxxRxx_S_xxxxxx
KHN84422.1	112	S	xxxxxx_S_Pxxxxx
KHN84563.1	144	S	xxxRxx_S_xxxxxx
KHN84903.1	11	S	xxxRxx_S_xxxxxx
KHN84903.1	14	S	xxxxxx_S_Pxxxxx
KHN85055.1	1498	S	xxxxxx_S_xxExxx
KHN85298.1	84	S	xxxRxx_S_xxxxxx
KHN85381.1	34	S	xxxxxx_S_Pxxxxx
KHN85536.1	100	S	xxxxxx_S_Pxxxxx
KHN85583.1	290	S	xxxRxx_S_xxxxxx
KHN86388.1	209	S	xxxRxx_S_xxxxxx
KHN86405.1	4	S	xxxxxx_S_xxExxx
KHN86501.1	272	S	xxxxxx_S_xxExxx
KHN86505.1	521	S	xxxRxx_S_xxxxxx
KHN86550.1	264	S	xxxRxx_S_xxxxxx
KHN86630.1	650	S	xxxxxx_S_xDxxxx
KHN86756.1	632	S	xxxRxx_S_xxxxxx
KHN86849.1	131	S	xxxRxx_S_xxxxxx
KHN86896.1	104	S	xxxxxx_S_Pxxxxx
KHN86921.1	199	S	xxxxxx_S_xxExxx
KHN87116.1	14	S	xxxxxx_S_Pxxxxx
KHN87140.1	112	S	xxxxxx_S_xDxxxx
KHN87147.1	535	S	xxxRxx_S_xxxxxx
KHN87508.1	404	S	xxxxxx_S_Pxxxxx
KHN87525.1	359	S	xxxRxx_S_xxxxxx
KHN87676.1	1576	S	xxxxxx_S_xxExxx
KHN87762.1	19	S	xxxRxx_S_xxxxxx
KHN87869.1	48	S	xxxRxx_S_xxxxxx
KHN87869.1	58	S	xxxRxx_S_xxxxxx
KHN87978.1	1393	S	xxxRxx_S_xxxxxx
KHN88101.1	424	S	xxxRxx_S_xxxxxx
KHN88214.1	71	S	xxxxxx_S_xxExxx
KHN88332.1	100	S	xxxxxx_S_Pxxxxx
KHN88357.1	1176	S	xxxxxx_S_xxExxx
KHN88357.1	1793	S	xxxxxx_S_xDxxxx
KHN88357.1	2083	S	xxxxxx_S_xxExxx
KHN88395.1	18	S	xxxRxx_S_xxxxxx
KHN88536.1	202	S	xxxRxx_S_xxxxxx
KHN88536.1	1469	S	xxxxxx_S_xxExxx
KHN88710.1	389	S	xxxxxx_S_Pxxxxx
KHN88755.1	195	S	xxxRxx_S_xxxxxx
KHN88835.1	231	S	xxxRxx_S_xxxxxx
KHN88835.1	236	S	xxxxxx_S_xDxxxx
KHN88997.1	341	S	xxxRxx_S_xxxxxx
KHN89013.1	595	S	xxxxxx_S_xxExxx
KHN89042.1	154	S	xxxRxx_S_xxxxxx
KHN89160.1	889	S	xxxxxx_S_xxExxx
KHN89160.1	919	S	xxxRxx_S_xxxxxx
KHN70704.1	136	T	xxxxxx_T_Pxxxxx
KHN70710.1	152	T	xxxxxx_T_Pxxxxx
KHN73856.1	75	T	xxxxxx_T_Pxxxxx
KHN73857.1	64	T	xxxxxx_T_Pxxxxx
KHN73857.1	307	T	xxxxxx_T_Pxxxxx
KHN74434.1	916	T	xxxxxx_T_Pxxxxx
KHN75588.1	1126	T	xxxxxx_T_Pxxxxx
KHN76323.1	531	T	xxxxxx_T_Pxxxxx
KHN76643.1	208	T	xxxxxx_T_Pxxxxx
KHN77077.1	104	T	xxxxxx_T_Pxxxxx
KHN77577.1	127	T	xxxxxx_T_Pxxxxx
KHN77794.1	80	T	xxxxxx_T_Pxxxxx
KHN77810.1	173	T	xxxxxx_T_Pxxxxx
KHN78143.1	178	T	xxxxxx_T_Pxxxxx
KHN78538.1	157	T	xxxxxx_T_Pxxxxx
KHN78733.1	2054	T	xxxxxx_T_Pxxxxx
KHN79636.1	197	T	xxxxxx_T_Pxxxxx
KHN80274.1	772	T	xxxxxx_T_Pxxxxx
KHN80584.1	174	T	xxxxxx_T_Pxxxxx
KHN80910.1	68	T	xxxxxx_T_Pxxxxx
KHN81214.1	345	T	xxxxxx_T_Pxxxxx
KHN81876.1	2770	T	xxxxxx_T_Pxxxxx
KHN83737.1	200	T	xxxxxx_T_Pxxxxx
KHN85381.1	36	T	xxxxxx_T_Pxxxxx
KHN86485.1	667	T	xxxxxx_T_Pxxxxx
KHN86842.1	305	T	xxxxxx_T_Pxxxxx
KHN87145.1	537	T	xxxxxx_T_Pxxxxx
KHN88277.1	306	T	xxxxxx_T_Pxxxxx
KHN72701.1	1556	S	xxxRxx_S_xxxxxx
KHN72701.1	1474	S	xxxxxx_S_xDxxxx
KHN72780.1	643	S	xxxRxx_S_xxxxxx
KHN72844.1	156	S	xxxRxx_S_xxxxxx
KHN73797.1	135	S	xxxxxx_S_xDxxxx
KHN73843.1	671	S	xxxxxx_S_xDxxxx
KHN74012.1	487	S	xxxxxx_S_xxExxx
KHN74156.1	124	S	xxxxxx_S_xxExxx
KHN74256.1	126	S	xxxxxx_S_Pxxxxx
KHN74338.1	476	S	xxxxxx_S_xxExxx
KHN74350.1	181	S	xxxxxx_S_Pxxxxx
KHN74434.1	889	S	xxxRxx_S_xxxxxx
KHN74434.1	586	S	xxxxxx_S_xDxxxx
KHN74434.1	85	S	xxxxxx_S_Pxxxxx
KHN74617.1	44	S	xxxxxx_S_xxExxx
KHN74941.1	100	S	xxxxxx_S_Pxxxxx
KHN74941.1	175	S	xxxxxx_S_xDxxxx
KHN75544.1	170	S	xxxxxx_S_Pxxxxx
KHN75544.1	174	S	xxxxxx_S_Pxxxxx
KHN75718.1	943	S	xxxxxx_S_Pxxxxx
KHN76033.1	417	S	xxxRxx_S_xxxxxx
KHN76323.1	638	S	xxxRxx_S_xxxxxx
KHN76643.1	115	S	xxxxxx_S_xDxxxx
KHN76665.1	89	S	xxxxxx_S_xxExxx
KHN76765.1	4533	S	xxxxxx_S_xxExxx
KHN76765.1	6082	S	xxxxxx_S_Pxxxxx
KHN76782.1	339	S	xxxxxx_S_xDxxxx
KHN77145.1	508	S	xxxxxx_S_xDxxxx
KHN77585.1	540	S	xxxRxx_S_xxxxxx
KHN77771.1	397	S	xxxRxx_S_xxxxxx
KHN78052.1	431	S	xxxxxx_S_Pxxxxx
KHN78186.1	688	S	xxxxxx_S_xDxxxx
KHN78960.1	219	S	xxxRxx_S_xxxxxx
KHN79068.1	426	S	xxxRxx_S_xxxxxx
KHN79080.1	257	S	xxxxxx_S_Pxxxxx
KHN79463.1	69	S	xxxxxx_S_xxExxx
KHN79830.1	294	S	xxxRxx_S_xxxxxx
KHN79830.1	295	S	xxxxxx_S_xxExxx
KHN79854.1	515	S	xxxxxx_S_Pxxxxx
KHN80171.1	332	S	xxxxxx_S_Pxxxxx
KHN80171.1	340	S	xxxxxx_S_Pxxxxx
KHN80238.1	870	S	xxxRxx_S_xxxxxx
KHN80459.1	85	S	xxxxxx_S_xxExxx
KHN80522.1	34	S	xxxRxx_S_xxxxxx
KHN81126.1	1396	S	xxxRxx_S_xxxxxx
KHN81214.1	471	S	xxxRxx_S_xxxxxx
KHN81214.1	370	S	xxxRxx_S_xxxxxx
KHN81473.1	351	S	xxxRxx_S_xxxxxx
KHN81742.1	2434	S	xxxxxx_S_Pxxxxx
KHN81876.1	227	S	xxxRxx_S_xxxxxx
KHN82135.1	640	S	xxxRxx_S_xxxxxx
KHN82217.1	255	S	xxxxxx_S_Pxxxxx
KHN83304.1	317	S	xxxxxx_S_xxExxx
KHN83631.1	1510	S	xxxxxx_S_Pxxxxx
KHN84072.1	780	S	xxxxxx_S_xxExxx
KHN84445.1	819	S	xxxRxx_S_xxxxxx
KHN84458.1	208	S	xxxxxx_S_Pxxxxx
KHN84864.1	104	S	xxxxxx_S_xxExxx
KHN85263.1	69	S	xxxRxx_S_xxxxxx
KHN85659.1	135	S	xxxxxx_S_xxExxx
KHN86009.1	101	S	xxxRxx_S_xxxxxx
KHN86244.1	311	S	xxxxxx_S_xDxxxx
KHN86917.1	144	S	xxxxxx_S_Pxxxxx
KHN87294.1	10	S	xxxxxx_S_xxExxx
KHN87650.1	289	S	xxxxxx_S_xDxxxx
KHN87755.1	447	S	xxxxxx_S_xxExxx
KHN87757.1	1027	S	xxxxxx_S_Pxxxxx
KHN87819.1	525	S	xxxRxx_S_xxxxxx
KHN87866.1	1367	S	xxxRxx_S_xxxxxx
KHN88220.1	280	S	xxxxxx_S_xDxxxx
KHN88695.1	446	S	xxxRxx_S_xxxxxx
KHN88957.1	154	S	xxxxxx_S_Pxxxxx
KHN89179.1	97	S	xxxRxx_S_xxxxxx
KHN81661.1	1584	T	xxxxxx_T_Pxxxxx
KHN82579.1	524	T	xxxxxx_T_Pxxxxx
KHN70836.1	243	S	xxxRxx_S_xxxxxx
KHN71449.1	24	S	xxxxxx_S_Pxxxxx
KHN72136.1	374	S	xxxxxx_S_Pxxxxx
KHN72701.1	3555	S	xxxxxx_S_xDxxxx
KHN73995.1	52	S	xxxxxx_S_xDxxxx
KHN74012.1	468	S	xxxxxx_S_xxExxx
KHN74156.1	810	S	xxxRxx_S_xxxxxx
KHN74617.1	167	S	xxxxxx_S_xxExxx
KHN74823.1	538	S	xxxRxx_S_xxxxxx
KHN75993.1	200	S	xxxRxx_S_xxxxxx
KHN76289.1	238	S	xxxxxx_S_xDxxxx
KHN76665.1	10	S	xxxRxx_S_xxxxxx
KHN80727.1	41	S	xxxRxx_S_xxxxxx
KHN76845.1	85	S	xxxRxx_S_xxxxxx
KHN77850.1	620	S	xxxxxx_S_Pxxxxx
KHN78052.1	421	S	xxxRxx_S_xxxxxx
KHN78143.1	718	S	xxxRxx_S_xxxxxx
KHN78150.1	159	S	xxxxxx_S_xDxxxx
KHN78533.1	163	S	xxxxxx_S_Pxxxxx
KHN78603.1	1722	S	xxxxxx_S_xxExxx
KHN79010.1	1037	S	xxxxxx_S_xDxxxx
KHN79214.1	8	S	xxxRxx_S_xxxxxx
KHN79374.1	235	S	xxxRxx_S_xxxxxx
KHN79830.1	296	S	xxxxxx_S_xxExxx
KHN80136.1	3871	S	xxxxxx_S_xDxxxx
KHN80443.1	984	S	xxxxxx_S_xxExxx
KHN80572.1	317	S	xxxRxx_S_xxxxxx
KHN80686.1	231	S	xxxRxx_S_xxxxxx
KHN81192.1	288	S	xxxRxx_S_xxxxxx
KHN81616.1	49	S	xxxxxx_S_xxExxx
KHN81742.1	282	S	xxxxxx_S_xDxxxx
KHN81742.1	2200	S	xxxxxx_S_Pxxxxx
KHN82285.1	38	S	xxxxxx_S_Pxxxxx
KHN82467.1	171	S	xxxxxx_S_xxExxx
KHN82666.1	84	S	xxxRxx_S_xxxxxx
KHN83522.1	188	S	xxxxxx_S_xDxxxx
KHN83529.1	247	S	xxxxxx_S_Pxxxxx
KHN83649.1	2496	S	xxxxxx_S_Pxxxxx
KHN83734.1	3	S	xxxxxx_S_Pxxxxx
KHN84369.1	4615	S	xxxRxx_S_xxxxxx
KHN86075.1	168	S	xxxRxx_S_xxxxxx
KHN86580.1	72	S	xxxxxx_S_xDxxxx
KHN87074.1	13	S	xxxRxx_S_xxxxxx
KHN87211.1	212	S	xxxRxx_S_xxxxxx
KHN88146.1	32	S	xxxxxx_S_xDxxxx
KHN88277.1	279	S	xxxRxx_S_xxxxxx
KHN89033.1	374	S	xxxxxx_S_xDxxxx
KHN75153.1	63	T	xxxxxx_T_Pxxxxx
KHN75779.1	80	T	xxxxxx_T_Pxxxxx
KHN76379.1	981	T	xxxxxx_T_Pxxxxx
KHN80154.1	62	T	xxxxxx_T_Pxxxxx
KHN82631.1	529	T	xxxxxx_T_Pxxxxx
KHN86943.1	115	T	xxxxxx_T_Pxxxxx
