# Supplementary material for: Protein phosphorylation networks in Baylisascaris procyonis revealed by phosphoproteomic analysis
Source: Parasit Vectors. 2025 Jul 28;18:307. doi: 10.1186/s13071-025-06949-y (PMC12305901; doi:10.1186/s13071-025-06949-y)
Supplement: Supplementary file 11 — Additional file 11. Table S8. The protein domain enrichment of Baylisascaris procyonis phosphoproteins. [file 13071_2025_6949_MOESM11_ESM.xlsx]

## Sheet: ident
GO Terms Level 1	GO Terms Description	GO Terms Level	GO Terms ID	Mapping	Background	All Mapping	All Background	Fold Enrichment	Fisher's exact test p value	-log10(p value)	Related proteins
Cellular Component	supramolecular complex	2	GO:0099080	79	515	314	7604	3.71	3.98838e-26	25.4	KHN71029.1 KHN71246.1 KHN71449.1 KHN72554.1 KHN72594.1 KHN73462.1 KHN73524.1 KHN73749.1 KHN74098.1 KHN74185.1 KHN74190.1 KHN74350.1 KHN74812.1 KHN74823.1 KHN74873.1 KHN75441.1 KHN75612.1 KHN75718.1 KHN75993.1 KHN76033.1 KHN76323.1 KHN76498.1 KHN76633.1 KHN76665.1 KHN76845.1 KHN76906.1 KHN77077.1 KHN77148.1 KHN77197.1 KHN77771.1 KHN77850.1 KHN78052.1 KHN78475.1 KHN79010.1 KHN79087.1 KHN79149.1 KHN…
	supramolecular fiber	4	GO:0099512	78	508	314	7604	3.72	8.3479e-26	25.08	KHN71029.1 KHN71246.1 KHN71449.1 KHN72554.1 KHN72594.1 KHN73462.1 KHN73524.1 KHN73749.1 KHN74098.1 KHN74185.1 KHN74190.1 KHN74350.1 KHN74812.1 KHN74823.1 KHN74873.1 KHN75441.1 KHN75612.1 KHN75718.1 KHN75993.1 KHN76033.1 KHN76323.1 KHN76498.1 KHN76633.1 KHN76665.1 KHN76845.1 KHN76906.1 KHN77077.1 KHN77148.1 KHN77197.1 KHN77771.1 KHN77850.1 KHN78052.1 KHN79010.1 KHN79087.1 KHN79149.1 KHN79367.1 KHN…
	supramolecular polymer	3	GO:0099081	78	511	314	7604	3.7	1.24308e-25	24.91	KHN71029.1 KHN71246.1 KHN71449.1 KHN72554.1 KHN72594.1 KHN73462.1 KHN73524.1 KHN73749.1 KHN74098.1 KHN74185.1 KHN74190.1 KHN74350.1 KHN74812.1 KHN74823.1 KHN74873.1 KHN75441.1 KHN75612.1 KHN75718.1 KHN75993.1 KHN76033.1 KHN76323.1 KHN76498.1 KHN76633.1 KHN76665.1 KHN76845.1 KHN76906.1 KHN77077.1 KHN77148.1 KHN77197.1 KHN77771.1 KHN77850.1 KHN78052.1 KHN79010.1 KHN79087.1 KHN79149.1 KHN79367.1 KHN…
	contractile muscle fiber	5	GO:0043292	57	283	314	7604	4.88	9.33153e-25	24.03	KHN71029.1 KHN71246.1 KHN72554.1 KHN72594.1 KHN73462.1 KHN73524.1 KHN73749.1 KHN74098.1 KHN74185.1 KHN74190.1 KHN74350.1 KHN74812.1 KHN74823.1 KHN75441.1 KHN75718.1 KHN75993.1 KHN76323.1 KHN76498.1 KHN76665.1 KHN77077.1 KHN77148.1 KHN77771.1 KHN77850.1 KHN78052.1 KHN79010.1 KHN79087.1 KHN79149.1 KHN79463.1 KHN79464.1 KHN79490.1 KHN79556.1 KHN80459.1 KHN81129.1 KHN81578.1 KHN81704.1 KHN81711.1 KHN…
	myofibril	6	GO:0030016	50	247	314	7604	4.9	7.82676e-22	21.11	KHN71246.1 KHN72554.1 KHN72594.1 KHN73462.1 KHN73524.1 KHN73749.1 KHN74098.1 KHN74185.1 KHN74190.1 KHN74350.1 KHN74812.1 KHN74823.1 KHN75718.1 KHN75993.1 KHN76323.1 KHN76498.1 KHN76665.1 KHN77077.1 KHN77148.1 KHN77771.1 KHN77850.1 KHN78052.1 KHN79010.1 KHN79087.1 KHN79149.1 KHN79463.1 KHN79464.1 KHN79490.1 KHN79556.1 KHN80459.1 KHN81129.1 KHN81578.1 KHN81704.1 KHN81711.1 KHN81742.1 KHN81971.1 KHN…
	sarcomere	2	GO:0030017	47	231	314	7604	4.93	1.21085e-20	19.92	KHN71246.1 KHN72554.1 KHN72594.1 KHN73462.1 KHN73524.1 KHN73749.1 KHN74098.1 KHN74185.1 KHN74190.1 KHN74350.1 KHN74812.1 KHN74823.1 KHN75718.1 KHN75993.1 KHN76323.1 KHN76498.1 KHN76665.1 KHN77077.1 KHN77148.1 KHN77850.1 KHN78052.1 KHN79010.1 KHN79087.1 KHN79149.1 KHN79463.1 KHN79464.1 KHN79490.1 KHN79556.1 KHN80459.1 KHN81129.1 KHN81578.1 KHN81704.1 KHN81711.1 KHN81742.1 KHN81971.1 KHN82146.1 KHN…
	A band	2	GO:0031672	24	107	314	7604	5.43	5.66333e-12	11.25	KHN72554.1 KHN72594.1 KHN73749.1 KHN74185.1 KHN74190.1 KHN74812.1 KHN74823.1 KHN75718.1 KHN76665.1 KHN77077.1 KHN77148.1 KHN79010.1 KHN79087.1 KHN79490.1 KHN80459.1 KHN81129.1 KHN81578.1 KHN81711.1 KHN84422.1 KHN86917.1 KHN87676.1 KHN87695.1 KHN88536.1 KHN89160.1
	actin cytoskeleton	6	GO:0015629	42	326	314	7604	3.12	2.5031e-11	10.6	KHN71246.1 KHN71449.1 KHN72701.1 KHN73369.1 KHN73462.1 KHN73749.1 KHN74098.1 KHN74185.1 KHN74190.1 KHN74350.1 KHN74618.1 KHN75993.1 KHN76033.1 KHN76283.1 KHN76323.1 KHN76498.1 KHN76633.1 KHN76665.1 KHN76845.1 KHN77771.1 KHN78052.1 KHN79010.1 KHN79463.1 KHN79464.1 KHN79556.1 KHN80459.1 KHN81971.1 KHN82146.1 KHN82712.1 KHN83127.1 KHN83190.1 KHN83579.1 KHN83929.1 KHN85536.1 KHN86580.1 KHN87676.1 KHN…
Molecular Function	cytoskeletal protein binding	3	GO:0008092	73	595	293	7013	2.94	4.42702e-18	17.35	KHN70710.1 KHN71246.1 KHN72594.1 KHN72701.1 KHN72844.1 KHN72942.1 KHN73369.1 KHN73749.1 KHN73995.1 KHN74098.1 KHN74156.1 KHN74185.1 KHN74190.1 KHN74350.1 KHN74434.1 KHN75588.1 KHN75612.1 KHN75643.1 KHN75718.1 KHN76033.1 KHN76283.1 KHN76323.1 KHN76498.1 KHN76633.1 KHN76643.1 KHN76665.1 KHN76845.1 KHN76906.1 KHN77148.1 KHN77197.1 KHN77552.1 KHN78052.1 KHN78062.1 KHN79010.1 KHN79149.1 KHN79463.1 KHN…
	actin binding	4	GO:0003779	39	246	293	7013	3.79	2.39165e-13	12.62	KHN70710.1 KHN71246.1 KHN72701.1 KHN72844.1 KHN73749.1 KHN74098.1 KHN74350.1 KHN75588.1 KHN75612.1 KHN76033.1 KHN76283.1 KHN76323.1 KHN76633.1 KHN76643.1 KHN77148.1 KHN78052.1 KHN79010.1 KHN79463.1 KHN79464.1 KHN80522.1 KHN80715.1 KHN81704.1 KHN81711.1 KHN81742.1 KHN81971.1 KHN82135.1 KHN82146.1 KHN83190.1 KHN83579.1 KHN83928.1 KHN83929.1 KHN86505.1 KHN86580.1 KHN87145.1 KHN87676.1 KHN87695.1 KHN…
	actin filament binding	3	GO:0051015	22	117	293	7013	4.5	1.97386e-09	8.7	KHN70710.1 KHN71246.1 KHN73749.1 KHN74098.1 KHN74350.1 KHN75588.1 KHN76033.1 KHN76633.1 KHN76643.1 KHN79010.1 KHN79463.1 KHN79464.1 KHN80715.1 KHN81704.1 KHN81711.1 KHN81742.1 KHN81971.1 KHN82135.1 KHN83190.1 KHN83929.1 KHN87676.1 KHN87695.1
	microtubule binding	5	GO:0008017	23	142	293	7013	3.88	1.69137e-08	7.77	KHN72594.1 KHN72701.1 KHN72942.1 KHN74350.1 KHN75612.1 KHN75643.1 KHN76633.1 KHN76906.1 KHN77197.1 KHN77552.1 KHN78062.1 KHN82747.1 KHN83800.1 KHN83928.1 KHN85536.1 KHN86580.1 KHN86849.1 KHN87757.1 KHN87978.1 KHN88357.1 KHN88530.1 KHN88613.1 KHN89160.1
	structural constituent of muscle	2	GO:0008307	13	54	293	7013	5.76	2.14681e-07	6.67	KHN73749.1 KHN74812.1 KHN74823.1 KHN76498.1 KHN77850.1 KHN79010.1 KHN79463.1 KHN79464.1 KHN80459.1 KHN83127.1 KHN87294.1 KHN87676.1 KHN87695.1
	protein-containing complex binding	2	GO:0044877	61	762	293	7013	1.92	3.86828e-07	6.41	KHN70710.1 KHN71246.1 KHN72136.1 KHN73458.1 KHN73749.1 KHN74098.1 KHN74156.1 KHN74350.1 KHN74980.1 KHN75588.1 KHN76033.1 KHN76210.1 KHN76633.1 KHN76643.1 KHN76906.1 KHN77148.1 KHN77197.1 KHN78062.1 KHN78573.1 KHN79010.1 KHN79149.1 KHN79463.1 KHN79464.1 KHN79742.1 KHN79854.1 KHN80136.1 KHN80149.1 KHN80241.1 KHN80715.1 KHN81473.1 KHN81704.1 KHN81711.1 KHN81742.1 KHN81971.1 KHN82135.1 KHN82236.1 KHN…
	structural molecule activity	1	GO:0005198	44	494	293	7013	2.13	1.10706e-06	5.96	KHN70839.1 KHN72136.1 KHN72780.1 KHN73148.1 KHN73749.1 KHN74156.1 KHN74812.1 KHN74823.1 KHN75153.1 KHN75718.1 KHN75993.1 KHN76000.1 KHN76033.1 KHN76323.1 KHN76498.1 KHN76633.1 KHN77850.1 KHN79010.1 KHN79463.1 KHN79464.1 KHN79556.1 KHN80238.1 KHN80459.1 KHN80572.1 KHN80686.1 KHN82285.1 KHN83127.1 KHN83144.1 KHN83264.1 KHN83511.1 KHN83579.1 KHN83928.1 KHN84864.1 KHN86917.1 KHN87140.1 KHN87294.1 KHN…
	tubulin binding	4	GO:0015631	23	183	293	7013	3.01	1.89224e-06	5.72	KHN72594.1 KHN72701.1 KHN72942.1 KHN74350.1 KHN75612.1 KHN75643.1 KHN76633.1 KHN76906.1 KHN77197.1 KHN77552.1 KHN78062.1 KHN82747.1 KHN83800.1 KHN83928.1 KHN85536.1 KHN86580.1 KHN86849.1 KHN87757.1 KHN87978.1 KHN88357.1 KHN88530.1 KHN88613.1 KHN89160.1
Biological Process	regulation of cytoskeleton organization	6	GO:0051493	44	446	313	7810	2.46	2.4658e-08	7.61	KHN71029.1 KHN71449.1 KHN73749.1 KHN74098.1 KHN74156.1 KHN74185.1 KHN74190.1 KHN74350.1 KHN75588.1 KHN75612.1 KHN76283.1 KHN76586.1 KHN76633.1 KHN76665.1 KHN76845.1 KHN77148.1 KHN78475.1 KHN78538.1 KHN78555.1 KHN79010.1 KHN79463.1 KHN79464.1 KHN79490.1 KHN79910.1 KHN80459.1 KHN81288.1 KHN82135.1 KHN82146.1 KHN82474.1 KHN82747.1 KHN83144.1 KHN83519.1 KHN83579.1 KHN83928.1 KHN83929.1 KHN84864.1 KHN…
	positive regulation of sarcomere organization	7	GO:0060298	7	15	313	7810	11.64	7.5773e-07	6.12	KHN73749.1 KHN74185.1 KHN74190.1 KHN76665.1 KHN77148.1 KHN79463.1 KHN79490.1
	negative regulation of actin filament depolymerization	7	GO:0030835	7	15	313	7810	11.64	7.5773e-07	6.12	KHN74098.1 KHN74350.1 KHN75588.1 KHN76633.1 KHN79463.1 KHN79464.1 KHN82135.1
	negative regulation of supramolecular fiber organization	6	GO:1902904	17	107	313	7810	3.96	1.00691e-06	6	KHN74098.1 KHN74350.1 KHN75588.1 KHN76633.1 KHN78475.1 KHN79463.1 KHN79464.1 KHN79910.1 KHN80136.1 KHN80149.1 KHN82135.1 KHN82146.1 KHN82747.1 KHN83579.1 KHN83928.1 KHN88357.1 KHN89160.1
	negative regulation of protein depolymerization	7	GO:1901880	10	37	313	7810	6.74	1.22996e-06	5.91	KHN74098.1 KHN74350.1 KHN75588.1 KHN76633.1 KHN79463.1 KHN79464.1 KHN82135.1 KHN83928.1 KHN88357.1 KHN89160.1
	regulation of protein polymerization	6	GO:0032271	20	165	313	7810	3.02	8.72852e-06	5.06	KHN74098.1 KHN74350.1 KHN75588.1 KHN75612.1 KHN75948.1 KHN76633.1 KHN78475.1 KHN79463.1 KHN79464.1 KHN79910.1 KHN82135.1 KHN82146.1 KHN82747.1 KHN83579.1 KHN83800.1 KHN83928.1 KHN83929.1 KHN84864.1 KHN85536.1 KHN87755.1
	regulation of sarcomere organization	6	GO:0060297	7	21	313	7810	8.32	1.11159e-05	4.95	KHN73749.1 KHN74185.1 KHN74190.1 KHN76665.1 KHN77148.1 KHN79463.1 KHN79490.1
	protein localization to endoplasmic reticulum	6	GO:0070972	16	116	313	7810	3.44	1.3794e-05	4.86	KHN73148.1 KHN73843.1 KHN75153.1 KHN75718.1 KHN76000.1 KHN77854.1 KHN79338.1 KHN82236.1 KHN82285.1 KHN82474.1 KHN83511.1 KHN86917.1 KHN87140.1 KHN87762.1 KHN88277.1 KHN89102.1
	cotranslational protein targeting to membrane	6	GO:0006613	13	82	313	7810	3.96	1.97234e-05	4.71	KHN73148.1 KHN75153.1 KHN76000.1 KHN78732.1 KHN79338.1 KHN82236.1 KHN82285.1 KHN83511.1 KHN86917.1 KHN87140.1 KHN87762.1 KHN88277.1 KHN89102.1
	peptide transport	6	GO:0015833	58	831	313	7810	1.74	2.05151e-05	4.69	KHN70710.1 KHN71903.1 KHN72090.1 KHN72780.1 KHN72841.1 KHN73148.1 KHN73458.1 KHN73843.1 KHN73995.1 KHN74098.1 KHN75153.1 KHN75718.1 KHN76000.1 KHN76210.1 KHN76289.1 KHN76581.1 KHN76602.1 KHN77148.1 KHN77336.1 KHN77854.1 KHN78062.1 KHN78732.1 KHN79338.1 KHN81192.1 KHN81197.1 KHN81331.1 KHN82236.1 KHN82285.1 KHN82467.1 KHN82474.1 KHN82492.1 KHN83011.1 KHN83511.1 KHN83519.1 KHN83579.1 KHN83792.1 KHN…
	regulation of actin polymerization or depolymerization	6	GO:0008064	17	133	313	7810	3.19	2.07247e-05	4.68	KHN71029.1 KHN74098.1 KHN74350.1 KHN75588.1 KHN75612.1 KHN76283.1 KHN76633.1 KHN78475.1 KHN79463.1 KHN79464.1 KHN82135.1 KHN82146.1 KHN82747.1 KHN83579.1 KHN83929.1 KHN84864.1 KHN87755.1
	regulation of actin filament depolymerization	7	GO:0030834	7	23	313	7810	7.59	2.18659e-05	4.66	KHN74098.1 KHN74350.1 KHN75588.1 KHN76633.1 KHN79463.1 KHN79464.1 KHN82135.1
	negative regulation of cytoskeleton organization	7	GO:0051494	16	121	313	7810	3.3	2.36766e-05	4.63	KHN74098.1 KHN74350.1 KHN75588.1 KHN76633.1 KHN78475.1 KHN78538.1 KHN79463.1 KHN79464.1 KHN79910.1 KHN82135.1 KHN82146.1 KHN82747.1 KHN83579.1 KHN83928.1 KHN88357.1 KHN89160.1
	positive regulation of striated muscle cell differentiation	7	GO:0051155	10	51	313	7810	4.89	2.73767e-05	4.56	KHN73749.1 KHN74185.1 KHN74190.1 KHN76498.1 KHN76665.1 KHN77148.1 KHN79463.1 KHN79490.1 KHN83519.1 KHN86566.1

## Sheet: ident GO2Protein
GO Terms Level 1	GO Terms ID	GO Terms Level	GO Terms Description	Fold Enrichment	Fisher's exact test p value	Protein accession	Position	Amino acid	Protein description	Gene name	Localization probability BP_1	PEP BP_1	Score BP_1	Charge BP_1	Modified sequence BP_1	Mass error [ppm] BP_1	MS/MS Counts BP_1	Intensity BP_1	Localization probability BP_2	PEP BP_2	Score BP_2	Charge BP_2	Modified sequence BP_2	Mass error [ppm] BP_2	MS/MS Counts BP_2	Intensity BP_2	Localization probability BP_3	PEP BP_3	Score BP_3	Charge BP_3	Modified sequence BP_3	Mass error [ppm] BP_3	MS/MS Counts BP_3	Intensity BP_3
Biological Process	GO:0014866	5	skeletal myofibril assembly	4.48	0.000789889	KHN79010.1	1430	S	Myosin-4 [Toxocara canis] GN=unc-54	unc-54	1	1.60829e-07	136.39	2	LVS(1)DLDDAQVDVER	1.3812	1	466840	1	0.000265207	80.049	2	LVS(1)DLDDAQVDVER	1.3042	1	207860
Biological Process	GO:0046627	6	negative regulation of insulin receptor signaling pathway	3.19	0.0106151	KHN80727.1	41	S	Serine/threonine-protein phosphatase 2A 65 kDa regulatory subunit A beta isoform [Toxocara canis] GN=PPP2R1B	PPP2R1B																	0.993808	0.000149435	102.1	2	KLS(0.994)T(0.006)IALALGVER	-4.129	1	41932
Biological Process	GO:0001570	4	vasculogenesis	3.19	0.0106151	KHN77197.1	332	S	Krev interaction trapped protein 1 [Toxocara canis] GN=KRIT1	KRIT1	0.867156	0.00106269	51.454	3	KVS(0.867)GES(0.133)WPILYPLHK	-1.4148	1	15013
Biological Process	GO:0001570	4	vasculogenesis	3.19	0.0106151	KHN74941.1	100	S	Yorkie -like protein [Toxocara canis] GN=Yap1	Yap1									0.88928	3.12239e-07	47.148	3	QT(0.03)LS(0.889)PS(0.03)S(0.015)VS(0.015)S(0.015)T(0.007)HFSGPYQGPVHTR	-0.17602	1	73465
Biological Process	GO:0001570	4	vasculogenesis	3.19	0.0106151	KHN74941.1	175	S	Yorkie -like protein [Toxocara canis] GN=Yap1	Yap1									0.9998	0.00546315	51.454	2	S(1)CDLDSEPNR	-1.796	1	55501	0.999999	0.00873852	83.775	2	S(1)CDLDSEPNR	-2.2939	1	47789
Biological Process	GO:0001570	4	vasculogenesis	3.19	0.0106151	KHN77585.1	540	S	Sphingosine-1-phosphate lyase [Toxocara canis] GN=spl-1	spl-1									0.999984	0.00638195	93.467	2	TLS(1)IEGR	1.701	1	34790	0.999961	0.0294285	86.205	2	TLS(1)IEGR	-0.22136	1	36729
Biological Process	GO:0001570	4	vasculogenesis	3.19	0.0106151	KHN79080.1	257	S	Uncharacterized protein Tcan_11176 [Toxocara canis] GN=how	how									0.914084	3.41975e-08	122.94	2	SPTLAGAPIILS(0.914)PS(0.086)R	-1.2479	1	40857
Biological Process	GO:0001570	4	vasculogenesis	3.19	0.0106151	KHN80009.1	387	S	Angiogenic factor with G patch and FHA domains 1 [Toxocara canis] GN=Aggf1	Aggf1									0.999997	0.00637758	66.619	2	AQYGLLGDDMS(1)K	-1.9749	1	2024200
Biological Process	GO:0001570	4	vasculogenesis	3.19	0.0106151	KHN71449.1	24	S	hypothetical protein Tcan_02258 [Toxocara canis] GN=Tcan_02258	Tcan_02258																	1	0.00376449	53.363	3	VHAVS(1)PMHLHEGR	-0.96737	1	32119
Biological Process	GO:0040008	3	regulation of growth	1.43	0.0107059	KHN70840.1	205	S	Dual specificity mitogen-activated protein kinase kinase 6 [Toxocara canis] GN=Map2k6	Map2k6	0.7759	0.000208735	84.144	2	ICDFGISGHLT(0.224)NS(0.776)VAK	-0.3848	1	142740	0.962535	0.0021666	62.304	2	ICDFGISGHLT(0.037)NS(0.963)VAK	0.66964	1	173320
Biological Process	GO:0040008	3	regulation of growth	1.43	0.0107059	KHN72483.1	100	S	Glycerol-3-phosphate acyltransferase 3 [Toxocara canis] GN=agpat9	agpat9	0.999963	0.00189171	133.07	2	EKTES(1)IESK	0.41545	1	450020	0.999833	0.000708306	157.74	2	EKTES(1)IESK	-5.2645	1	482270	0.998482	0.00467376	143.22	2	EKT(0.002)ES(0.998)IESK	-1.7684	1	447600
Biological Process	GO:0040008	3	regulation of growth	1.43	0.0107059	KHN73458.1	77	S	Ras-related protein Rab-7a [Toxocara canis] GN=RAB7A	RAB7A	1	1.02146e-10	101.64	2	FQS(1)LGVAFYR	-1.4015	1	44672	1	0.00586366	72.846	2	FQS(1)LGVAFYR	-2.1881	1	43151	1	9.09337e-06	124.06	2	FQS(1)LGVAFYR	-2.3055	1	38988
Biological Process	GO:0040008	3	regulation of growth	1.43	0.0107059	KHN73508.1	230	S	Endophilin-B1 [Toxocara canis] GN=SH3GLB1	SH3GLB1	1	3.76136e-23	122.16	2	AKS(1)LEAQSNAEADLR	-1.6783	1	115830	1	7.49226e-10	120.52	2	AKS(1)LEAQSNAEADLR	-2.7377	1	127730	1	1.85671e-07	94.865	2	AKS(1)LEAQSNAEADLR	-2.422	1	128360
Biological Process	GO:0040008	3	regulation of growth	1.43	0.0107059	KHN74098.1	173	S	Actin-depolymerizing factor 1, isoforms a/b [Toxocara canis] GN=unc-60	unc-60	0.980339	1.92491e-17	131.48	2	ILQFQVS(0.98)DES(0.02)EIAHK	1.6961	1	248420	0.990746	1.05617e-10	111.75	2	ILQFQVS(0.991)DES(0.009)EIAHK	3.6704	2	273390	0.999509	9.85642e-13	149.14	2	ILQFQVS(1)DESEIAHK	2.3082	1	228220
Biological Process	GO:0040008	3	regulation of growth	1.43	0.0107059	KHN74162.1	84	S	Vacuolar protein sorting-associated protein 4B [Toxocara canis] GN=Vps4b	Vps4b	0.989221	0.000157163	63.355	2	SDPSVIVHDLLT(0.011)PCS(0.989)PGDR	1.4668	1	23520	0.868757	0.00222539	40.83	3	SDPSVIVHDLLT(0.131)PCS(0.869)PGDR	1.8152	1	9034.4
Biological Process	GO:0040008	3	regulation of growth	1.43	0.0107059	KHN74873.1	128	S	Mitogen-activated protein kinase kinase kinase, partial [Toxocara canis] GN=slpr	slpr	0.999453	0.013899	42.495	2	S(0.999)ILVESNYDYTPR	-0.60154	1	35635
Biological Process	GO:0040008	3	regulation of growth	1.43	0.0107059	KHN75612.1	1067	S	Dynamin [Toxocara canis] GN=dyn-1	dyn-1	0.982943	0.0204215	47.361	2	S(0.017)NGPS(0.983)PVPR	-1.6251	1	40881	0.994217	0.0249937	40.861	2	S(0.006)NGPS(0.994)PVPR	-1.6631	1	42819	0.999901	0.0261651	65.879	2	SNGPS(1)PVPR	0.24328	1	43716
Biological Process	GO:0040008	3	regulation of growth	1.43	0.0107059	KHN75718.1	1658	S	Ankyrin-2 [Toxocara canis] GN=ANK2	ANK2	1	6.41016e-05	64.21	2	HVHDS(1)ENGPIVEER	-1.8048	2	512340	1	0.00202145	84.266	2	HVHDS(1)ENGPIVEER	-1.3491	2	477210	1	2.46997e-07	82.747	2	HVHDS(1)ENGPIVEER	0.901	2	499120
Biological Process	GO:0040008	3	regulation of growth	1.43	0.0107059	KHN80821.1	268	S	cGMP-dependent protein kinase egl-4, partial [Toxocara canis] GN=egl-4	egl-4	1	0.000790652	110.91	2	VS(1)IFENLSEDR	-2.4957	1	362320	0.999999	7.55649e-05	76.563	2	VS(1)IFENLSEDR	-0.012137	1	380890	1	4.03207e-05	108.5	2	VS(1)IFENLSEDR	-2.2001	1	369960
Biological Process	GO:0040008	3	regulation of growth	1.43	0.0107059	KHN79149.1	1214	Y	Neuroglian [Toxocara canis] GN=Nrg	Nrg																	0.997821	0.0272159	45.183	2	FTEDGS(0.002)FIGQY(0.998)VPNK	1.4037	1	39292
Biological Process	GO:0040008	3	regulation of growth	1.43	0.0107059	KHN79149.1	1232	S	Neuroglian [Toxocara canis] GN=Nrg	Nrg	0.824314	0.000296485	61.319	2	TLVS(0.002)S(0.018)S(0.007)GDKPDKDS(0.824)AS(0.127)T(0.021)FV	-1.7084	1	2379400	0.998725	9.1533e-120	233.37	2	TLVSSSGDKPDKDS(0.999)AS(0.001)TFV	-1.4705	1	2681200	0.999919	3.23367e-152	249.72	2	TLVSSSGDKPDKDS(1)ASTFV	-0.45477	1	2824300
Biological Process	GO:0040008	3	regulation of growth	1.43	0.0107059	KHN79149.1	1209	S	Neuroglian [Toxocara canis] GN=Nrg	Nrg	1	7.84724e-241	289.22	2	FTEDGS(1)FIGQYVPNK	2.5833	3	6680100	1	5.79119e-298	318.82	2	FTEDGS(1)FIGQYVPNK	2.0294	3	6707700	1	2.56397e-205	296.91	2	FTEDGS(1)FIGQYVPNK	-0.063273	3	6627200
Biological Process	GO:0040008	3	regulation of growth	1.43	0.0107059	KHN77973.1	615	S	Signal transducer and activator of transcription 1 [Toxocara canis] GN=sta-1	sta-1	1	0.00112716	70.806	2	LDWS(1)PGEVIPR	0.69215	1	17646	1	0.00619054	62.454	2	LDWS(1)PGEVIPR	0.3462	1	13868
Biological Process	GO:0040008	3	regulation of growth	1.43	0.0107059	KHN76581.1	49	S	Protein TFG [Toxocara canis] GN=TFG	TFG	0.998773	0.0227658	69.641	2	IKS(0.999)ANNIS(0.001)LK	-0.94824	1	19158
Biological Process	GO:0046627	6	negative regulation of insulin receptor signaling pathway	3.19	0.0106151	KHN86244.1	311	S	Tyrosine-protein phosphatase non-receptor type 2 [Toxocara canis] GN=PTPN2	PTPN2									0.999886	0.020044	43.613	2	S(0.001)IES(0.999)S(1)KS(1)IDRR	-5.1294	1	760840
Biological Process	GO:0040008	3	regulation of growth	1.43	0.0107059	KHN76283.1	415	S	Ena/VASP-like protein [Toxocara canis] GN=EVL	EVL	0.952751	0.00496521	69.224	2	APS(0.953)GS(0.046)S(0.001)ISSQEEPR	0.29785	1	87742
Biological Process	GO:0040008	3	regulation of growth	1.43	0.0107059	KHN76033.1	137	S	Plastin-2 [Toxocara canis] GN=Lcp1	Lcp1	1	3.38255e-68	232.34	3	GMSEHS(1)NEEIVHTIR	-2.4635	3	2216200	1	6.78845e-62	236.82	3	GMSEHS(1)NEEIVHTIR	-1.6748	7	3165800	1	1.49262e-18	175.48	3	GMSEHS(1)NEEIVHTIR	-2.3498	5	3578500
Biological Process	GO:0040008	3	regulation of growth	1.43	0.0107059	KHN76033.1	134	S	Plastin-2 [Toxocara canis] GN=Lcp1	Lcp1	0.999997	6.60415e-18	137.68	3	GMS(1)EHSNEEIVHTIR	-2.1201	2	1161500	1	7.72994e-28	120.52	2	GMS(1)EHS(1)NEEIVHTIR	0.88368	6	2016100	1	1.12572e-18	164.79	2	GMS(1)EHS(1)NEEIVHTIR	0.32801	4	2195300
Biological Process	GO:0040008	3	regulation of growth	1.43	0.0107059	KHN75806.1	35	S	Cadherin-related hmr-1, partial [Toxocara canis] GN=hmr-1	hmr-1																	1	0.0192679	75.012	2	IYDDEGDNVS(1)R	7.103	1	102020
Biological Process	GO:0040008	3	regulation of growth	1.43	0.0107059	KHN75806.1	21	Y	Cadherin-related hmr-1, partial [Toxocara canis] GN=hmr-1	hmr-1	0.994829	0.0021342	55.604	2	SLEADPDAT(0.005)APY(0.995)DELR	4.4846	1	205660	0.998978	0.00527985	84.102	2	SLEADPDAT(0.001)APY(0.999)DELR	5.8332	1	146280
Biological Process	GO:0040008	3	regulation of growth	1.43	0.0107059	KHN75806.1	10	S	Cadherin-related hmr-1, partial [Toxocara canis] GN=hmr-1	hmr-1	0.999998	5.49338e-17	106.93	2	IKS(1)LEADPDATAPYDELR	-3.5108	1	815470	0.999999	1.05477e-11	75.024	2	IKS(1)LEADPDATAPYDELR	-0.82602	1	803340	0.999994	0.00158415	71.299	2	IKS(1)LEADPDATAPYDELR	0.43818	1	835280
Biological Process	GO:0040008	3	regulation of growth	1.43	0.0107059	KHN75718.1	943	S	Ankyrin-2 [Toxocara canis] GN=ANK2	ANK2									0.998933	0.00178005	43.904	2	S(0.999)PEMDT(0.001)ADGDLDALIR	0.75251	1	99497	0.999999	2.03664e-09	88.203	2	S(1)PEMDTADGDLDALIR	2.396	1	162140
Biological Process	GO:0040008	3	regulation of growth	1.43	0.0107059	KHN76033.1	417	S	Plastin-2 [Toxocara canis] GN=Lcp1	Lcp1									1	0.00203327	99.589	2	RLS(1)PEQILIR	1.5043	1	85300
Biological Process	GO:0046627	6	negative regulation of insulin receptor signaling pathway	3.19	0.0106151	KHN86244.1	309	S	Tyrosine-protein phosphatase non-receptor type 2 [Toxocara canis] GN=PTPN2	PTPN2									0.999886	0.020044	43.613	2	S(0.001)IES(0.999)S(1)KS(1)IDRR	-5.1294	1	760840
Biological Process	GO:0046627	6	negative regulation of insulin receptor signaling pathway	3.19	0.0106151	KHN86244.1	308	S	Tyrosine-protein phosphatase non-receptor type 2 [Toxocara canis] GN=PTPN2	PTPN2									0.999194	0.020044	43.613	2	S(0.001)IES(0.999)S(1)KS(1)IDRR	-5.1294	1	760840
Biological Process	GO:0046627	6	negative regulation of insulin receptor signaling pathway	3.19	0.0106151	KHN83519.1	231	Y	Glycogen synthase kinase-3 beta [Toxocara canis] GN=GSK3B	GSK3B	0.93651	7.63472e-05	134.2	2	GEPNVS(0.063)Y(0.937)ICSR	-0.041266	1	6240700	0.931689	0.00320464	115.04	2	GEPNVS(0.068)Y(0.932)ICSR	1.1369	1	6002000	0.94165	3.60357e-06	160.98	2	GEPNVS(0.058)Y(0.942)ICSR	-1.4557	2	5935700
Biological Process	GO:0045664	5	regulation of neuron differentiation	1.51	0.0105593	KHN81192.1	288	S	Calcium/calmodulin-dependent protein kinase type II [Toxocara canis] GN=unc-43	unc-43																	1	0.0268051	93.467	2	VAS(1)VMHR	-4.2885	1	279500
Biological Process	GO:0045664	5	regulation of neuron differentiation	1.51	0.0105593	KHN81192.1	295	T	Calcium/calmodulin-dependent protein kinase type II [Toxocara canis] GN=unc-43	unc-43									1	0.00306404	90.306	2	QDT(1)VDCLKK	-2.9962	1	161270
Biological Process	GO:0045664	5	regulation of neuron differentiation	1.51	0.0105593	KHN87757.1	1027	S	Kinesin heavy chain [Toxocara canis] GN=unc-116	unc-116									0.91988	0.00147616	96.183	2	TPTGTEPNEDEYLS(0.08)S(0.92)PAQK	-1.4617	1	73816	0.866383	3.59556e-20	104.3	2	TPTGTEPNEDEYLS(0.134)S(0.866)PAQK	-2.0295	1	115720
Biological Process	GO:0045664	5	regulation of neuron differentiation	1.51	0.0105593	KHN79080.1	257	S	Uncharacterized protein Tcan_11176 [Toxocara canis] GN=how	how									0.914084	3.41975e-08	122.94	2	SPTLAGAPIILS(0.914)PS(0.086)R	-1.2479	1	40857
Biological Process	GO:0045664	5	regulation of neuron differentiation	1.51	0.0105593	KHN88530.1	40	S	Ras-related protein Rab-11A [Toxocara canis] GN=RAB11A	RAB11A									0.821797	0.0269135	48.701	2	S(0.822)T(0.178)IGVEFATR	0.54774	1	47617
Biological Process	GO:0045664	5	regulation of neuron differentiation	1.51	0.0105593	KHN74156.1	810	S	Protein bicaudal D -like protein 1 [Toxocara canis] GN=Bicd1	Bicd1																	0.773948	0.000148239	43.727	3	AS(0.057)GRPGS(0.774)GS(0.167)DGS(0.003)GQLHR	0.50162	1	101880
Biological Process	GO:0045664	5	regulation of neuron differentiation	1.51	0.0105593	KHN85418.1	315	T	Polyadenylate-binding protein 1 [Toxocara canis] GN=Pabpc1	Pabpc1									1	0.00038886	87.251	2	NLDDT(1)VDDEVLR	1.1032	1	103530	1	0.00255564	70.552	2	NLDDT(1)VDDEVLR	0.65918	1	94191
Biological Process	GO:0045664	5	regulation of neuron differentiation	1.51	0.0105593	KHN74156.1	124	S	Protein bicaudal D -like protein 1 [Toxocara canis] GN=Bicd1	Bicd1									0.886504	0.000911981	59.997	3	S(0.113)EIDHEES(0.887)LLEETMNR	-2.3136	1	15973	0.968137	6.60383e-05	59.997	3	S(0.032)EIDHEES(0.968)LLEETMNR	-3.8022	1	12546
Biological Process	GO:0045664	5	regulation of neuron differentiation	1.51	0.0105593	KHN88645.1	200	Y	Lipid phosphate phosphatase-related protein type 5 [Toxocara canis] GN=LPPR5	LPPR5	0.816626	3.93052e-05	81.335	2	T(0.183)Y(0.817)EVTTTTESFHR	0.64878	1	49019									0.943808	1.65688e-94	241.63	2	T(0.056)Y(0.944)EVTTTTESFHR	2.3621	1	44775
Biological Process	GO:0045664	5	regulation of neuron differentiation	1.51	0.0105593	KHN86566.1	185	Y	Mitogen-activated protein kinase pmk-1 [Toxocara canis] GN=pmk-1	pmk-1	0.897156	0.00315038	66.953	2	QTDNEMT(0.035)GY(0.897)VAT(0.068)R	-2.8809	1	427590	0.9054	2.57191e-05	108.24	2	QTDNEMT(0.071)GY(0.905)VAT(0.024)R	0.020858	1	396520	0.99874	2.16209e-29	201.66	2	QTDNEMTGY(0.999)VAT(0.001)R	3.692	2	1253900
Biological Process	GO:0045664	5	regulation of neuron differentiation	1.51	0.0105593	KHN83519.1	231	Y	Glycogen synthase kinase-3 beta [Toxocara canis] GN=GSK3B	GSK3B	0.93651	7.63472e-05	134.2	2	GEPNVS(0.063)Y(0.937)ICSR	-0.041266	1	6240700	0.931689	0.00320464	115.04	2	GEPNVS(0.068)Y(0.932)ICSR	1.1369	1	6002000	0.94165	3.60357e-06	160.98	2	GEPNVS(0.058)Y(0.942)ICSR	-1.4557	2	5935700
Biological Process	GO:0045664	5	regulation of neuron differentiation	1.51	0.0105593	KHN83498.1	112	Y	Cadherin-related hmr-1 [Toxocara canis] GN=hmr-1	hmr-1	1	0.00515328	57.032	2	FNNLADIY(1)GK	-1.8861	1	103480	1	0.00517238	103.8	2	FNNLADIY(1)GK	-2.9578	1	84250	1	0.00753458	90.761	2	FNNLADIY(1)GK	-0.84371	1	87625
Biological Process	GO:0045664	5	regulation of neuron differentiation	1.51	0.0105593	KHN86485.1	667	T	Serine/threonine-protein kinase akt-1 [Toxocara canis] GN=akt-1	akt-1	1	2.03391e-99	240.17	2	EFTNAPVQLT(1)PPPAR	-1.1317	1	2069300	1	1.79084e-211	276.47	2	EFTNAPVQLT(1)PPPAR	1.663	3	2451700	1	1.94605e-117	269.09	2	EFTNAPVQLT(1)PPPAR	1.8752	1	1334200
Biological Process	GO:0045664	5	regulation of neuron differentiation	1.51	0.0105593	KHN79910.1	131	T	Serine/threonine-protein kinase sgk-1 [Toxocara canis] GN=sgk-1	sgk-1	1	0.0100384	94.119	2	PSDFDFLKT(1)IGK	2.2986	1	31370	0.999999	0.00218446	83.061	2	PSDFDFLKT(1)IGK	2.1549	1	30219	1	1.24089e-06	96.27	2	PSDFDFLKT(1)IGK	-1.8117	1	32880
Biological Process	GO:0045664	5	regulation of neuron differentiation	1.51	0.0105593	KHN88781.1	188	Y	Mitogen-activated protein kinase mpk-1 [Toxocara canis] GN=mpk-1	mpk-1	0.984144	1.25558e-56	199.04	3	VTDPGHDHTGFLTEY(0.984)VAT(0.016)R	-5.2122	1	399580	0.943901	4.24238e-27	97.268	3	VTDPGHDHTGFLT(0.051)EY(0.944)VAT(0.005)R	-5.0845	1	410130	0.921261	7.56478e-19	100.56	3	VTDPGHDHTGFLT(0.009)EY(0.921)VAT(0.07)R	-2.0332	1	429040
Biological Process	GO:0040008	3	regulation of growth	1.43	0.0107059	KHN80821.1	575	T	cGMP-dependent protein kinase egl-4, partial [Toxocara canis] GN=egl-4	egl-4	0.992326	3.30939e-21	113.63	2	T(0.006)WT(0.992)FCGT(0.001)PEYVSPEIILNK	-1.2962	1	157980	0.945365	1.26557e-09	96.453	2	T(0.055)WT(0.945)FCGTPEYVSPEIILNK	-0.18683	2	164700	0.996473	6.01944e-21	119.55	2	T(0.003)WT(0.996)FCGTPEYVSPEIILNK	-0.81924	2	151680
Biological Process	GO:0045664	5	regulation of neuron differentiation	1.51	0.0105593	KHN85418.1	200	T	Polyadenylate-binding protein 1 [Toxocara canis] GN=Pabpc1	Pabpc1									1	0.000406158	88.24	2	RFT(1)NVFIK	-0.47276	1	22444
Biological Process	GO:0045664	5	regulation of neuron differentiation	1.51	0.0105593	KHN78062.1	42	S	Ras-related protein Rab-11A [Toxocara canis] GN=RAB11A	RAB11A																	0.856988	0.00953276	73.655	2	S(0.857)T(0.143)IGVEFATR	-1.3277	1	47754
Biological Process	GO:0046627	6	negative regulation of insulin receptor signaling pathway	3.19	0.0106151	KHN78538.1	157	T	S-phase kinase-associated protein 1 [Toxocara canis] GN=Skp1	Skp1	1	8.70471e-47	194.55	2	NDFT(1)PEEEEQIRK	1.3961	3	882500	1	2.10013e-21	176	2	NDFT(1)PEEEEQIRK	-3.0559	2	786910	1	0.000370095	144.38	2	NDFT(1)PEEEEQIR	0.84762	1	633630
Biological Process	GO:0046627	6	negative regulation of insulin receptor signaling pathway	3.19	0.0106151	KHN84563.1	144	S	Histone deacetylase 4 [Toxocara canis] GN=hda-4	hda-4	0.973977	0.00819623	58.045	2	S(0.005)YS(0.974)GS(0.021)GQTISQLTR	-5.9088	1	53669
Biological Process	GO:0046627	6	negative regulation of insulin receptor signaling pathway	3.19	0.0106151	KHN84563.1	259	S	Histone deacetylase 4 [Toxocara canis] GN=hda-4	hda-4	1	0.0264082	86.838	2	KVNS(1)EPNLK	-1.527	1	220500
Biological Process	GO:0046627	6	negative regulation of insulin receptor signaling pathway	3.19	0.0106151	KHN82747.1	1038	S	KN motif and ankyrin repeat domain-containing protein 1 [Toxocara canis] GN=KANK1	KANK1	1	2.5527e-14	87.232	2	YNPGEAQAQS(1)PDEEAEVADR	-4.5885	1	277150	1	6.9091e-11	72.891	2	YNPGEAQAQS(1)PDEEAEVADR	-4.857	1	481390	1	3.23455e-21	126.04	2	YNPGEAQAQS(1)PDEEAEVADR	-5.9644	2	567040
Biological Process	GO:0045773	6	positive regulation of axon extension	2.86	0.0105802	KHN78062.1	42	S	Ras-related protein Rab-11A [Toxocara canis] GN=RAB11A	RAB11A																	0.856988	0.00953276	73.655	2	S(0.857)T(0.143)IGVEFATR	-1.3277	1	47754
Biological Process	GO:0045773	6	positive regulation of axon extension	2.86	0.0105802	KHN88530.1	40	S	Ras-related protein Rab-11A [Toxocara canis] GN=RAB11A	RAB11A									0.821797	0.0269135	48.701	2	S(0.822)T(0.178)IGVEFATR	0.54774	1	47617
Biological Process	GO:0045664	5	regulation of neuron differentiation	1.51	0.0105593	KHN76845.1	85	S	hypothetical protein Tcan_15948 [Toxocara canis] GN=Tcan_15948	Tcan_15948																	0.982233	0.0282751	61.042	2	S(0.018)MS(0.982)AQVPSTK	0.31309	1	25869
Biological Process	GO:0045773	6	positive regulation of axon extension	2.86	0.0105802	KHN83519.1	231	Y	Glycogen synthase kinase-3 beta [Toxocara canis] GN=GSK3B	GSK3B	0.93651	7.63472e-05	134.2	2	GEPNVS(0.063)Y(0.937)ICSR	-0.041266	1	6240700	0.931689	0.00320464	115.04	2	GEPNVS(0.068)Y(0.932)ICSR	1.1369	1	6002000	0.94165	3.60357e-06	160.98	2	GEPNVS(0.058)Y(0.942)ICSR	-1.4557	2	5935700
Biological Process	GO:0045773	6	positive regulation of axon extension	2.86	0.0105802	KHN83144.1	256	S	Dual specificity mitogen-activated protein kinase kinase hemipterous [Toxocara canis] GN=hep	hep	0.962132	0.0111801	54.309	2	VGS(0.962)S(0.038)ESEYGIR	-2.5129	1	84552
Biological Process	GO:0045773	6	positive regulation of axon extension	2.86	0.0105802	KHN83144.1	235	S	Dual specificity mitogen-activated protein kinase kinase hemipterous [Toxocara canis] GN=hep	hep	1	2.15799e-41	177.64	2	LCDFGIAGQLIDS(1)RR	4.2324	2	257840	1	2.18272e-73	175.48	2	LCDFGIAGQLIDS(1)RR	2.7827	3	311930	1	4.00848e-08	107.84	2	LCDFGIAGQLIDS(1)RR	3.1075	3	337520
Biological Process	GO:0045773	6	positive regulation of axon extension	2.86	0.0105802	KHN79149.1	1214	Y	Neuroglian [Toxocara canis] GN=Nrg	Nrg																	0.997821	0.0272159	45.183	2	FTEDGS(0.002)FIGQY(0.998)VPNK	1.4037	1	39292
Biological Process	GO:0045773	6	positive regulation of axon extension	2.86	0.0105802	KHN79149.1	1232	S	Neuroglian [Toxocara canis] GN=Nrg	Nrg	0.824314	0.000296485	61.319	2	TLVS(0.002)S(0.018)S(0.007)GDKPDKDS(0.824)AS(0.127)T(0.021)FV	-1.7084	1	2379400	0.998725	9.1533e-120	233.37	2	TLVSSSGDKPDKDS(0.999)AS(0.001)TFV	-1.4705	1	2681200	0.999919	3.23367e-152	249.72	2	TLVSSSGDKPDKDS(1)ASTFV	-0.45477	1	2824300
Biological Process	GO:0045773	6	positive regulation of axon extension	2.86	0.0105802	KHN79149.1	1209	S	Neuroglian [Toxocara canis] GN=Nrg	Nrg	1	7.84724e-241	289.22	2	FTEDGS(1)FIGQYVPNK	2.5833	3	6680100	1	5.79119e-298	318.82	2	FTEDGS(1)FIGQYVPNK	2.0294	3	6707700	1	2.56397e-205	296.91	2	FTEDGS(1)FIGQYVPNK	-0.063273	3	6627200
Biological Process	GO:0045773	6	positive regulation of axon extension	2.86	0.0105802	KHN74873.1	128	S	Mitogen-activated protein kinase kinase kinase, partial [Toxocara canis] GN=slpr	slpr	0.999453	0.013899	42.495	2	S(0.999)ILVESNYDYTPR	-0.60154	1	35635
Biological Process	GO:0045773	6	positive regulation of axon extension	2.86	0.0105802	KHN83928.1	1797	S	Microtubule-associated protein futsch [Toxocara canis] GN=futsch	futsch	0.959836	1.68836e-06	105.78	2	LS(0.96)S(0.04)GDSDDVCAAFK	-1.2128	1	499940									0.947631	0.0221653	77.696	2	LS(0.948)S(0.052)GDSDDVCAAFK	1.7064	1	409270
Biological Process	GO:0045664	5	regulation of neuron differentiation	1.51	0.0105593	KHN79742.1	7	T	IST1 -like protein [Toxocara canis] GN=IST1	IST1	0.998633	0.00178926	71.219	2	SIS(0.001)WGT(0.999)QYAK	-2.3292	1	41913	0.999931	0.000138384	84.999	2	SISWGT(1)QYAK	-1.9157	1	37004	0.959557	0.00372128	47.361	2	SIS(0.002)WGT(0.96)QY(0.039)AK	-1.2405	1	31582
Biological Process	GO:0040008	3	regulation of growth	1.43	0.0107059	KHN81197.1	134	S	Calcium/calmodulin-dependent protein kinase type II [Toxocara canis] GN=unc-43	unc-43	0.955381	1.48651e-33	168.69	2	ES(0.045)S(0.955)ESSQTIDEQDGDK	-0.56541	1	214970	0.956884	3.28442e-105	188.85	2	ES(0.043)S(0.957)ESSQTIDEQDGDK	-1.8411	1	304290
Biological Process	GO:0040008	3	regulation of growth	1.43	0.0107059	KHN81197.1	157	T	Calcium/calmodulin-dependent protein kinase type II [Toxocara canis] GN=unc-43	unc-43	1	0.0226181	111.98	2	TLNHENT(1)VVR	0.83638	1	140910									1	0.0298686	79.235	2	TLNHENT(1)VVR	0.77516	1	191470
Biological Process	GO:0040008	3	regulation of growth	1.43	0.0107059	KHN79068.1	426	S	Atrial natriuretic peptide receptor 1 [Toxocara canis] GN=Npr1	Npr1									0.999567	0.00256743	89.382	2	KLS(1)FGGLSIK	-1.9869	1	86415	0.999769	0.0289399	82.437	2	KLS(1)FGGLSIK	-0.32317	1	94851
Biological Process	GO:0040008	3	regulation of growth	1.43	0.0107059	KHN88695.1	446	S	Serine/threonine-protein phosphatase 2B catalytic subunit 2 [Toxocara canis] GN=Pp2B-14D	Pp2B-14D									1	0.0232547	51.531	2	IQS(1)FDEAK	1.8543	1	27160
Biological Process	GO:0040008	3	regulation of growth	1.43	0.0107059	KHN81192.1	295	T	Calcium/calmodulin-dependent protein kinase type II [Toxocara canis] GN=unc-43	unc-43									1	0.00306404	90.306	2	QDT(1)VDCLKK	-2.9962	1	161270
Biological Process	GO:0040008	3	regulation of growth	1.43	0.0107059	KHN81192.1	288	S	Calcium/calmodulin-dependent protein kinase type II [Toxocara canis] GN=unc-43	unc-43																	1	0.0268051	93.467	2	VAS(1)VMHR	-4.2885	1	279500
Biological Process	GO:0040008	3	regulation of growth	1.43	0.0107059	KHN83579.1	548	Y	hypothetical protein Tcan_18773 [Toxocara canis] GN=Tcan_18773	Tcan_18773									0.9972	0.00114547	98.009	2	EDLDFS(0.003)Y(0.997)R	-2.3926	1	121730	0.976953	8.80573e-05	121.31	2	EDLDFS(0.023)Y(0.977)R	-2.1027	1	152400
Biological Process	GO:0040008	3	regulation of growth	1.43	0.0107059	KHN78062.1	42	S	Ras-related protein Rab-11A [Toxocara canis] GN=RAB11A	RAB11A																	0.856988	0.00953276	73.655	2	S(0.857)T(0.143)IGVEFATR	-1.3277	1	47754
Biological Process	GO:0040008	3	regulation of growth	1.43	0.0107059	KHN83522.1	188	S	hypothetical protein Tcan_10657 [Toxocara canis] GN=Tcan_10657	Tcan_10657																	0.805872	0.00336511	82.437	2	S(0.194)IS(0.806)LDTPLSIAHV	-1.958	1	17459
Biological Process	GO:0040008	3	regulation of growth	1.43	0.0107059	KHN73524.1	6	Y	Fructose-1,6-bisphosphatase isozyme 2 [Toxocara canis] GN=Fbp2	Fbp2																	0.999999	0.000349657	69.276	2	EY(1)GIETDAMTLQR	-4.7417	1	23122
Biological Process	GO:0009218	4	pyrimidine ribonucleotide metabolic process	6.24	0.0107121	KHN76117.1	183	S	Uridine-cytidine kinase 2 [Toxocara canis] GN=uck2	uck2	1	1.78981e-17	64.56	4	GAENEVAIDLILHHIHEILRS(1)PR	-0.071636	1	29830	1	0.0107783	47.267	3	GAENEVAIDLILHHIHEILRS(1)PR	0.15317	1	27607	1	6.05899e-20	63.359	3	GAENEVAIDLILHHIHEILRS(1)PR	-0.72369	1	22087
Biological Process	GO:0009218	4	pyrimidine ribonucleotide metabolic process	6.24	0.0107121	KHN79744.1	648	S	CTP synthase 2 [Toxocara canis] GN=CTPS2	CTPS2	0.991146	0.00512949	69.276	2	IPS(0.991)PMT(0.009)VLK	2.1397	1	50320	0.996189	0.014263	63.212	2	IPS(0.996)PMT(0.004)VLK	1.7721	1	40548	0.995243	0.0263045	55.754	2	IPS(0.995)PMT(0.005)VLK	2.6044	1	40472
Biological Process	GO:0009218	4	pyrimidine ribonucleotide metabolic process	6.24	0.0107121	KHN88613.1	154	S	Nucleoside diphosphate kinase [Toxocara canis] GN=NDK	NDK	0.951923	3.27268e-06	82.87	2	LMLGATNPLAS(0.952)NPGT(0.048)IR	0.40812	2	113560									0.989776	0.000870957	60.14	2	LMLGAT(0.003)NPLAS(0.99)NPGT(0.007)IR	-1.1391	1	117300
Biological Process	GO:0009218	4	pyrimidine ribonucleotide metabolic process	6.24	0.0107121	KHN88613.1	175	S	Nucleoside diphosphate kinase [Toxocara canis] GN=NDK	NDK	0.982277	6.94249e-20	141.36	2	NIVHGS(0.982)DS(0.018)LESAK	-3.1649	1	764370	0.979823	0.000197358	106.79	2	NIVHGS(0.98)DS(0.02)LESAK	-4.3152	1	791110	0.982619	0.000153128	136.39	2	NIVHGS(0.983)DS(0.017)LESAK	-2.9489	1	780120
Biological Process	GO:0009218	4	pyrimidine ribonucleotide metabolic process	6.24	0.0107121	KHN88613.1	177	S	Nucleoside diphosphate kinase [Toxocara canis] GN=NDK	NDK	0.992737	9.64266e-14	142.73	2	NIVHGS(0.006)DS(0.993)LES(0.001)AK	-1.8773	1	822990	0.869531	2.27372e-05	91.1	2	NIVHGS(0.129)DS(0.87)LES(0.001)AK	-0.51022	1	778730	0.9822	0.000151902	144.72	2	NIVHGS(0.017)DS(0.982)LES(0.001)AK	0.27012	1	809020
Biological Process	GO:0009218	4	pyrimidine ribonucleotide metabolic process	6.24	0.0107121	KHN88613.1	180	S	Nucleoside diphosphate kinase [Toxocara canis] GN=NDK	NDK	1	2.21439e-14	171.03	3	NIVHGSDSLES(1)AKR	-2.2941	3	588920	0.999999	1.28655e-18	151.18	3	NIVHGSDSLES(1)AKR	-3.2509	4	685500	0.999996	1.94436e-12	151.18	3	NIVHGSDSLES(1)AKR	-1.252	3	574590
Biological Process	GO:0009218	4	pyrimidine ribonucleotide metabolic process	6.24	0.0107121	KHN88613.1	149	T	Nucleoside diphosphate kinase [Toxocara canis] GN=NDK	NDK	1	3.58865e-73	193.26	2	LMLGAT(1)NPLASNPGTIR	2.372	2	916020	1	4.76433e-66	173.63	2	LMLGAT(1)NPLASNPGTIR	0.027347	2	1040700	1	6.78596e-106	209.08	2	LMLGAT(1)NPLASNPGTIR	0.18543	2	1086000
Biological Process	GO:0009218	4	pyrimidine ribonucleotide metabolic process	6.24	0.0107121	KHN88613.1	163	Y	Nucleoside diphosphate kinase [Toxocara canis] GN=NDK	NDK	0.996603	0.00321333	60.892	2	GDY(0.997)S(0.003)IQTGR	-1.4217	1	64746	0.998335	0.00458319	86.205	2	GDY(0.998)S(0.002)IQTGR	-1.7541	1	71479
Biological Process	GO:0007270	8	neuron-neuron synaptic transmission	6.24	0.0107121	KHN87978.1	1393	S	Kinesin-like protein [Toxocara canis] GN=unc-104	unc-104	1	0.00502286	54.912	2	GDS(1)LIFEHQWELEK	4.814	1	53430	1	0.00500012	53.193	2	GDS(1)LIFEHQWELEK	1.9206	1	77580	1	7.41581e-05	75.969	2	GDS(1)LIFEHQWELEK	2.4444	1	102060
Biological Process	GO:0046666	4	retinal cell programmed cell death	6.24	0.0107121	KHN89013.1	595	S	Protein kinase C-like 3 [Toxocara canis] GN=pkc-3	pkc-3	1	0.00968997	50.297	1	KES(1)GLEK	-6.8403	1	727770
Biological Process	GO:0046666	4	retinal cell programmed cell death	6.24	0.0107121	KHN76950.1	1163	S	Sodium-driven chloride bicarbonate exchanger [Toxocara canis] GN=Slc4a10	Slc4a10	0.992347	4.0105e-55	120.55	3	VIKPS(0.992)PHGS(0.005)S(0.002)T(0.001)QLNNEETPLLDK	-2.4563	1	1622600									0.994799	3.22369e-67	149.95	3	VIKPS(0.995)PHGS(0.004)S(0.001)TQLNNEETPLLDK	-1.2077	1	1515900
Biological Process	GO:0046666	4	retinal cell programmed cell death	6.24	0.0107121	KHN76950.1	1123	S	Sodium-driven chloride bicarbonate exchanger [Toxocara canis] GN=Slc4a10	Slc4a10	0.985863	1.23415e-60	174.02	2	HIASESHT(0.014)S(0.986)LQK	-3.2519	3	927490									0.987246	3.64679e-66	198.1	2	HIASESHT(0.013)S(0.987)LQK	-2.7797	2	678220
Biological Process	GO:0046666	4	retinal cell programmed cell death	6.24	0.0107121	KHN75612.1	1067	S	Dynamin [Toxocara canis] GN=dyn-1	dyn-1	0.982943	0.0204215	47.361	2	S(0.017)NGPS(0.983)PVPR	-1.6251	1	40881	0.994217	0.0249937	40.861	2	S(0.006)NGPS(0.994)PVPR	-1.6631	1	42819	0.999901	0.0261651	65.879	2	SNGPS(1)PVPR	0.24328	1	43716
Biological Process	GO:0006002	3	fructose 6-phosphate metabolic process	6.24	0.0107121	KHN73524.1	6	Y	Fructose-1,6-bisphosphatase isozyme 2 [Toxocara canis] GN=Fbp2	Fbp2																	0.999999	0.000349657	69.276	2	EY(1)GIETDAMTLQR	-4.7417	1	23122
Biological Process	GO:0006002	3	fructose 6-phosphate metabolic process	6.24	0.0107121	KHN81473.1	351	S	6-phosphofructokinase [Toxocara canis] GN=PFK	PFK									0.998398	0.0182182	50.09	2	GGS(0.998)PS(0.002)AFDR	-1.4907	1	335230
Biological Process	GO:0040008	3	regulation of growth	1.43	0.0107059	KHN88530.1	40	S	Ras-related protein Rab-11A [Toxocara canis] GN=RAB11A	RAB11A									0.821797	0.0269135	48.701	2	S(0.822)T(0.178)IGVEFATR	0.54774	1	47617
Biological Process	GO:0006002	3	fructose 6-phosphate metabolic process	6.24	0.0107121	KHN81473.1	719	S	6-phosphofructokinase [Toxocara canis] GN=PFK	PFK	0.994959	2.09115e-12	95.052	3	TNVLGHAQQGGS(0.995)PT(0.005)PFDR	-2.3287	2	268120	0.976725	8.30791e-12	89.684	2	TNVLGHAQQGGS(0.977)PT(0.023)PFDR	-0.16709	1	224260	0.930583	9.89727e-13	130.54	2	TNVLGHAQQGGS(0.931)PT(0.069)PFDR	-2.2645	2	299630
Biological Process	GO:0006002	3	fructose 6-phosphate metabolic process	6.24	0.0107121	KHN70941.1	285	S	Transaldolase [Toxocara canis] GN=TALDO1	TALDO1	1	8.51263e-26	156.14	2	TQVMAAS(1)FR	-2.8068	2	973370	1	2.43635e-50	188.6	2	TQVMAAS(1)FR	-2.1237	3	1763400	1	2.1123e-07	173.07	2	TQVMAAS(1)FR	-2.0895	2	1736200
Biological Process	GO:0093002	4	response to nematicide	6.24	0.0107121	KHN86566.1	185	Y	Mitogen-activated protein kinase pmk-1 [Toxocara canis] GN=pmk-1	pmk-1	0.897156	0.00315038	66.953	2	QTDNEMT(0.035)GY(0.897)VAT(0.068)R	-2.8809	1	427590	0.9054	2.57191e-05	108.24	2	QTDNEMT(0.071)GY(0.905)VAT(0.024)R	0.020858	1	396520	0.99874	2.16209e-29	201.66	2	QTDNEMTGY(0.999)VAT(0.001)R	3.692	2	1253900
Biological Process	GO:0093002	4	response to nematicide	6.24	0.0107121	KHN84901.1	149	Y	Mitogen-activated protein kinase 9 [Toxocara canis] GN=Mapk9	Mapk9	0.999852	0.000773456	77.072	2	MSIY(1)VVTR	-1.3991	3	390010	0.999816	0.00254316	84.368	2	MSIY(1)VVTR	-0.57385	4	435100	0.994474	0.0049632	56.378	2	MS(0.005)IY(0.994)VVT(0.001)R	-0.94988	3	411520
Biological Process	GO:0093002	4	response to nematicide	6.24	0.0107121	KHN70840.1	205	S	Dual specificity mitogen-activated protein kinase kinase 6 [Toxocara canis] GN=Map2k6	Map2k6	0.7759	0.000208735	84.144	2	ICDFGISGHLT(0.224)NS(0.776)VAK	-0.3848	1	142740	0.962535	0.0021666	62.304	2	ICDFGISGHLT(0.037)NS(0.963)VAK	0.66964	1	173320
Biological Process	GO:0007270	8	neuron-neuron synaptic transmission	6.24	0.0107121	KHN75948.1	52	S	putative voltage-dependent anion-selective channel [Toxocara canis] GN=R05G6.7	R05G6.7									0.999792	2.92355e-05	106.47	2	TGAVHTIAS(1)GR	-1.2532	1	129150	0.997487	0.0256632	62.454	2	TGAVHT(0.003)IAS(0.997)GR	-2.2184	1	136830
Biological Process	GO:0007270	8	neuron-neuron synaptic transmission	6.24	0.0107121	KHN74350.1	181	S	Tropomodulin, partial [Toxocara canis] GN=unc-94	unc-94									1	0.0119138	73.532	2	KEKDWEEPVPFS(1)PGIK	-14.774	1	777380
Biological Process	GO:0006002	3	fructose 6-phosphate metabolic process	6.24	0.0107121	KHN81473.1	43	S	6-phosphofructokinase [Toxocara canis] GN=PFK	PFK	0.99971	1.31234e-34	200.76	2	SDS(1)IVPTAGK	-0.51483	2	12287000	0.991702	0.00106895	145.95	2	S(0.008)DS(0.992)IVPTAGK	-0.93868	4	13713000	0.999208	0.00535364	151.66	2	S(0.001)DS(0.999)IVPTAGK	-0.88159	2	13203000
Biological Process	GO:0040008	3	regulation of growth	1.43	0.0107059	KHN77585.1	540	S	Sphingosine-1-phosphate lyase [Toxocara canis] GN=spl-1	spl-1									0.999984	0.00638195	93.467	2	TLS(1)IEGR	1.701	1	34790	0.999961	0.0294285	86.205	2	TLS(1)IEGR	-0.22136	1	36729
Biological Process	GO:0040008	3	regulation of growth	1.43	0.0107059	KHN76602.1	151	S	Mitochondrial prohibitin complex protein 2 [Toxocara canis] GN=phb-2	phb-2									0.999998	0.0157572	73.502	2	FNAS(1)QLITQR	-4.9707	1	45254	0.999985	0.0157487	63.908	2	FNAS(1)QLITQR	-0.3674	1	29477
Biological Process	GO:0040008	3	regulation of growth	1.43	0.0107059	KHN74941.1	175	S	Yorkie -like protein [Toxocara canis] GN=Yap1	Yap1									0.9998	0.00546315	51.454	2	S(1)CDLDSEPNR	-1.796	1	55501	0.999999	0.00873852	83.775	2	S(1)CDLDSEPNR	-2.2939	1	47789
Biological Process	GO:0040008	3	regulation of growth	1.43	0.0107059	KHN88357.1	2329	S	Spectrin alpha chain [Toxocara canis] GN=alpha-Spec	alpha-Spec	0.976022	0.00229283	59.625	2	ETENIQS(0.007)S(0.017)EEIES(0.976)AFR	3.2588	1	28463
Biological Process	GO:0040008	3	regulation of growth	1.43	0.0107059	KHN88357.1	1176	S	Spectrin alpha chain [Toxocara canis] GN=alpha-Spec	alpha-Spec	1	3.45113e-12	144.38	2	EQQLGS(1)AHEVQR	-3.4888	1	268970	1	0.000450131	105.78	2	EQQLGS(1)AHEVQR	-1.3632	1	219540	1	0.000198309	128.28	2	EQQLGS(1)AHEVQR	-3.222	1	232260
Biological Process	GO:0040008	3	regulation of growth	1.43	0.0107059	KHN87978.1	1393	S	Kinesin-like protein [Toxocara canis] GN=unc-104	unc-104	1	0.00502286	54.912	2	GDS(1)LIFEHQWELEK	4.814	1	53430	1	0.00500012	53.193	2	GDS(1)LIFEHQWELEK	1.9206	1	77580	1	7.41581e-05	75.969	2	GDS(1)LIFEHQWELEK	2.4444	1	102060
Biological Process	GO:0040008	3	regulation of growth	1.43	0.0107059	KHN86921.1	199	S	Nascent polypeptide-associated complex subunit alpha [Toxocara canis] GN=Y65B4BR.5	Y65B4BR.5	1	0	269.54	2	ANVTQAEQEDES(1)DQEGEIDATGIEEK	-2.3047	6	20563000	1	4.79799e-161	218.03	2	ANVTQAEQEDES(1)DQEGEIDATGIEEK	-0.018577	8	16248000	1	0	295.61	2	ANVTQAEQEDES(1)DQEGEIDATGIEEK	-1.1483	8	13415000
Biological Process	GO:0040008	3	regulation of growth	1.43	0.0107059	KHN86366.1	63	S	ATP-dependent RNA helicase DDX3Y [Toxocara canis] GN=Ddx3y	Ddx3y	0.999846	0.0186081	67.881	2	SWS(1)QQGPR	-2.6271	1	49793	0.998615	0.0270836	60.709	2	S(0.001)WS(0.999)QQGPR	0.18931	1	48044	0.999981	0.00312473	99.855	2	SWS(1)QQGPR	-0.58951	1	48185
Biological Process	GO:0040008	3	regulation of growth	1.43	0.0107059	KHN83928.1	1797	S	Microtubule-associated protein futsch [Toxocara canis] GN=futsch	futsch	0.959836	1.68836e-06	105.78	2	LS(0.96)S(0.04)GDSDDVCAAFK	-1.2128	1	499940									0.947631	0.0221653	77.696	2	LS(0.948)S(0.052)GDSDDVCAAFK	1.7064	1	409270
Biological Process	GO:0040008	3	regulation of growth	1.43	0.0107059	KHN88357.1	1492	S	Spectrin alpha chain [Toxocara canis] GN=alpha-Spec	alpha-Spec	0.992791	0.0136592	72.031	2	LGES(0.993)QT(0.007)LQQFSR	-2.5652	1	72643	0.984489	0.011278	53.363	2	LGES(0.984)QT(0.015)LQQFSR	0.05607	1	85880	0.999309	0.000187154	111.98	2	LGES(0.999)QT(0.001)LQQFSR	0.49411	1	82748
Biological Process	GO:0040008	3	regulation of growth	1.43	0.0107059	KHN83535.1	1269	S	Plasma membrane calcium-transporting ATPase 3 [Toxocara canis] GN=ATP2B3	ATP2B3	0.948989	9.48187e-05	95.138	2	S(0.051)IS(0.949)LDTPLSIAHV	-2.2549	1	24030	0.922005	0.00599901	58.313	2	S(0.078)IS(0.922)LDTPLSIAHV	-0.95627	1	18501
Biological Process	GO:0040008	3	regulation of growth	1.43	0.0107059	KHN83144.1	256	S	Dual specificity mitogen-activated protein kinase kinase hemipterous [Toxocara canis] GN=hep	hep	0.962132	0.0111801	54.309	2	VGS(0.962)S(0.038)ESEYGIR	-2.5129	1	84552
Biological Process	GO:0040008	3	regulation of growth	1.43	0.0107059	KHN83144.1	235	S	Dual specificity mitogen-activated protein kinase kinase hemipterous [Toxocara canis] GN=hep	hep	1	2.15799e-41	177.64	2	LCDFGIAGQLIDS(1)RR	4.2324	2	257840	1	2.18272e-73	175.48	2	LCDFGIAGQLIDS(1)RR	2.7827	3	311930	1	4.00848e-08	107.84	2	LCDFGIAGQLIDS(1)RR	3.1075	3	337520
Biological Process	GO:0040008	3	regulation of growth	1.43	0.0107059	KHN82474.1	51	S	Charged multivesicular body protein 4b [Toxocara canis] GN=chmp4b	chmp4b	1	0.00794943	113.86	2	KIEAEVAS(1)AR	2.2132	2	279120	1	0.0262548	88.42	2	KIEAEVAS(1)AR	0.90552	1	300400	1	1.10253e-35	187.47	2	KIEAEVAS(1)AR	3.0179	1	303800
Biological Process	GO:0040008	3	regulation of growth	1.43	0.0107059	KHN81288.1	652	S	5'-AMP-activated protein kinase catalytic subunit alpha-2 [Toxocara canis] GN=aak-2	aak-2	0.995466	1.87596e-06	118.64	2	SLVDEDNGS(0.995)AS(0.004)S(0.001)S(0.001)R	-4.6486	1	217760	0.917098	5.81991e-07	86.952	2	SLVDEDNGS(0.917)AS(0.054)S(0.021)S(0.008)R	-3.829	1	236030	0.872522	2.17004e-07	92.319	2	SLVDEDNGS(0.873)AS(0.051)S(0.038)S(0.038)R	-4.4374	1	229130
Biological Process	GO:0040008	3	regulation of growth	1.43	0.0107059	KHN81288.1	660	S	5'-AMP-activated protein kinase catalytic subunit alpha-2 [Toxocara canis] GN=aak-2	aak-2	0.997083	0.000168645	98.865	2	HAS(0.997)VS(0.003)MPVKPSLR	-7.7321	2	242880									0.846776	0.00713533	82.437	3	HAS(0.847)VS(0.153)MPVKPSLR	-1.5511	1	24438
Biological Process	GO:0040008	3	regulation of growth	1.43	0.0107059	KHN81288.1	676	S	5'-AMP-activated protein kinase catalytic subunit alpha-2 [Toxocara canis] GN=aak-2	aak-2	0.959693	2.82614e-05	44.654	2	AQS(0.96)LPMPMEVDQT(0.039)PPPS(0.001)PTVT(0.001)K	1.0114	1	275700									0.893369	7.21707e-05	44.019	2	AQS(0.893)LPMPMEVDQT(0.105)PPPS(0.001)PT(0.001)VT(0.001)K	-0.53298	1	277960
Biological Process	GO:0040008	3	regulation of growth	1.43	0.0107059	KHN83535.1	215	S	Plasma membrane calcium-transporting ATPase 3 [Toxocara canis] GN=ATP2B3	ATP2B3	0.930433	0.00350659	44.16	2	IDES(0.065)S(0.93)LT(0.004)GES(0.001)DLIR	-0.68639	1	27231
Biological Process	GO:0040008	3	regulation of growth	1.43	0.0107059	KHN81197.1	139	T	Calcium/calmodulin-dependent protein kinase type II [Toxocara canis] GN=unc-43	unc-43	0.990095	1.21194e-07	108.6	2	ESSES(0.001)S(0.009)QT(0.99)IDEQDGDK	-2.1095	1	102420	0.991562	1.97953e-15	145.18	2	ESSES(0.001)S(0.007)QT(0.992)IDEQDGDK	-3.1278	1	87685
Biological Process	GO:0040008	3	regulation of growth	1.43	0.0107059	KHN88357.1	1793	S	Spectrin alpha chain [Toxocara canis] GN=alpha-Spec	alpha-Spec	1	0.00793291	76.563	2	MAALEES(1)WDQIR	1.1356	1	53384	1	9.39203e-05	86.729	2	MAALEES(1)WDQIR	1.6428	1	44999	1	0.00018025	100.69	2	MAALEES(1)WDQIR	1.9987	2	90648
Biological Process	GO:0040008	3	regulation of growth	1.43	0.0107059	KHN88357.1	1604	S	Spectrin alpha chain [Toxocara canis] GN=alpha-Spec	alpha-Spec									1	1.12773e-05	142.71	2	QKS(1)FMAAVK	1.8583	1	41641
Biological Process	GO:0040008	3	regulation of growth	1.43	0.0107059	KHN74941.1	100	S	Yorkie -like protein [Toxocara canis] GN=Yap1	Yap1									0.88928	3.12239e-07	47.148	3	QT(0.03)LS(0.889)PS(0.03)S(0.015)VS(0.015)S(0.015)T(0.007)HFSGPYQGPVHTR	-0.17602	1	73465
Biological Process	GO:0040008	3	regulation of growth	1.43	0.0107059	KHN86566.1	185	Y	Mitogen-activated protein kinase pmk-1 [Toxocara canis] GN=pmk-1	pmk-1	0.897156	0.00315038	66.953	2	QTDNEMT(0.035)GY(0.897)VAT(0.068)R	-2.8809	1	427590	0.9054	2.57191e-05	108.24	2	QTDNEMT(0.071)GY(0.905)VAT(0.024)R	0.020858	1	396520	0.99874	2.16209e-29	201.66	2	QTDNEMTGY(0.999)VAT(0.001)R	3.692	2	1253900
Biological Process	GO:0040008	3	regulation of growth	1.43	0.0107059	KHN83519.1	231	Y	Glycogen synthase kinase-3 beta [Toxocara canis] GN=GSK3B	GSK3B	0.93651	7.63472e-05	134.2	2	GEPNVS(0.063)Y(0.937)ICSR	-0.041266	1	6240700	0.931689	0.00320464	115.04	2	GEPNVS(0.068)Y(0.932)ICSR	1.1369	1	6002000	0.94165	3.60357e-06	160.98	2	GEPNVS(0.058)Y(0.942)ICSR	-1.4557	2	5935700
Biological Process	GO:0040008	3	regulation of growth	1.43	0.0107059	KHN83498.1	112	Y	Cadherin-related hmr-1 [Toxocara canis] GN=hmr-1	hmr-1	1	0.00515328	57.032	2	FNNLADIY(1)GK	-1.8861	1	103480	1	0.00517238	103.8	2	FNNLADIY(1)GK	-2.9578	1	84250	1	0.00753458	90.761	2	FNNLADIY(1)GK	-0.84371	1	87625
Biological Process	GO:0040008	3	regulation of growth	1.43	0.0107059	KHN76633.1	565	Y	Moesin/ezrin/radixin -like protein 1 [Toxocara canis] GN=Moe	Moe	0.97867	0.00555776	55.782	2	DAQQVT(0.021)EY(0.979)DLLHMENK	2.5793	1	124640	0.992805	0.00563261	47.915	2	DAQQVT(0.007)EY(0.993)DLLHMENK	3.9173	1	110970	0.831175	2.01439e-05	76.563	2	DAQQVT(0.169)EY(0.831)DLLHMENK	2.8652	1	123850
Biological Process	GO:0040008	3	regulation of growth	1.43	0.0107059	KHN71029.1	108	Y	Tyrosine-protein kinase Fyn [Toxocara canis] GN=fyn	fyn	1	0.000167901	81.335	2	KLMEEDIY(1)EAR	1.4593	1	41981	1	0.000890921	132.44	2	KLMEEDIY(1)EAR	2.6116	1	41428	1	0.0123952	58.889	2	KLMEEDIY(1)EAR	2.9672	1	35557
Biological Process	GO:0040008	3	regulation of growth	1.43	0.0107059	KHN88357.1	2083	S	Spectrin alpha chain [Toxocara canis] GN=alpha-Spec	alpha-Spec	0.96686	0.00354911	74.524	2	S(0.009)LS(0.967)T(0.024)AEEDFK	-2.5015	1	43198									0.752139	0.0118559	47.57	2	S(0.017)LS(0.752)T(0.231)AEEDFK	-3.9186	1	30810
Biological Process	GO:0040008	3	regulation of growth	1.43	0.0107059	KHN86485.1	667	T	Serine/threonine-protein kinase akt-1 [Toxocara canis] GN=akt-1	akt-1	1	2.03391e-99	240.17	2	EFTNAPVQLT(1)PPPAR	-1.1317	1	2069300	1	1.79084e-211	276.47	2	EFTNAPVQLT(1)PPPAR	1.663	3	2451700	1	1.94605e-117	269.09	2	EFTNAPVQLT(1)PPPAR	1.8752	1	1334200
Biological Process	GO:0040008	3	regulation of growth	1.43	0.0107059	KHN79742.1	7	T	IST1 -like protein [Toxocara canis] GN=IST1	IST1	0.998633	0.00178926	71.219	2	SIS(0.001)WGT(0.999)QYAK	-2.3292	1	41913	0.999931	0.000138384	84.999	2	SISWGT(1)QYAK	-1.9157	1	37004	0.959557	0.00372128	47.361	2	SIS(0.002)WGT(0.96)QY(0.039)AK	-1.2405	1	31582
Biological Process	GO:0040008	3	regulation of growth	1.43	0.0107059	KHN78538.1	157	T	S-phase kinase-associated protein 1 [Toxocara canis] GN=Skp1	Skp1	1	8.70471e-47	194.55	2	NDFT(1)PEEEEQIRK	1.3961	3	882500	1	2.10013e-21	176	2	NDFT(1)PEEEEQIRK	-3.0559	2	786910	1	0.000370095	144.38	2	NDFT(1)PEEEEQIR	0.84762	1	633630
Biological Process	GO:0040008	3	regulation of growth	1.43	0.0107059	KHN89160.1	2280	S	Spectrin beta chain [Toxocara canis] GN=beta-Spec	beta-Spec	0.942587	0.00422389	84.999	2	S(0.943)QT(0.057)LPVEGAK	-2.0464	1	132770
Biological Process	GO:0040008	3	regulation of growth	1.43	0.0107059	KHN89160.1	919	S	Spectrin beta chain [Toxocara canis] GN=beta-Spec	beta-Spec	1	0.00897439	64.906	2	RLS(1)MMER	-0.75153	1	469140	1	0.0104244	113.46	2	RLS(1)MMER	0.40346	2	1979200
Biological Process	GO:0040008	3	regulation of growth	1.43	0.0107059	KHN89160.1	889	S	Spectrin beta chain [Toxocara canis] GN=beta-Spec	beta-Spec	0.997283	1.34749e-13	138.33	2	IDCQET(0.003)VS(0.997)WIEDK	0.092014	1	286760	0.988901	2.7761e-05	94.119	2	IDCQET(0.011)VS(0.989)WIEDK	-0.2709	1	296920	0.99865	5.44588e-05	111.75	2	IDCQET(0.001)VS(0.999)WIEDK	1.0198	1	324620
Biological Process	GO:0040008	3	regulation of growth	1.43	0.0107059	KHN88357.1	85	S	Spectrin alpha chain [Toxocara canis] GN=alpha-Spec	alpha-Spec																	0.875279	0.00851355	50.641	3	LQTAS(0.062)EES(0.875)FRDPT(0.062)NLQAK	-3.0965	1	15506
Biological Process	GO:0040008	3	regulation of growth	1.43	0.0107059	KHN79910.1	131	T	Serine/threonine-protein kinase sgk-1 [Toxocara canis] GN=sgk-1	sgk-1	1	0.0100384	94.119	2	PSDFDFLKT(1)IGK	2.2986	1	31370	0.999999	0.00218446	83.061	2	PSDFDFLKT(1)IGK	2.1549	1	30219	1	1.24089e-06	96.27	2	PSDFDFLKT(1)IGK	-1.8117	1	32880
Biological Process	GO:0061339	3	establishment or maintenance of monopolar cell polarity	3.67	0.0107142	KHN83928.1	1797	S	Microtubule-associated protein futsch [Toxocara canis] GN=futsch	futsch	0.959836	1.68836e-06	105.78	2	LS(0.96)S(0.04)GDSDDVCAAFK	-1.2128	1	499940									0.947631	0.0221653	77.696	2	LS(0.948)S(0.052)GDSDDVCAAFK	1.7064	1	409270
Biological Process	GO:0045664	5	regulation of neuron differentiation	1.51	0.0105593	KHN89013.1	595	S	Protein kinase C-like 3 [Toxocara canis] GN=pkc-3	pkc-3	1	0.00968997	50.297	1	KES(1)GLEK	-6.8403	1	727770
Biological Process	GO:0045664	5	regulation of neuron differentiation	1.51	0.0105593	KHN88613.1	163	Y	Nucleoside diphosphate kinase [Toxocara canis] GN=NDK	NDK	0.996603	0.00321333	60.892	2	GDY(0.997)S(0.003)IQTGR	-1.4217	1	64746	0.998335	0.00458319	86.205	2	GDY(0.998)S(0.002)IQTGR	-1.7541	1	71479
Biological Process	GO:0009161	6	ribonucleoside monophosphate metabolic process	1.96	0.00979339	KHN86670.1	70	T	MAGUK p55 subfamily member 5 [Toxocara canis] GN=MPP5	MPP5	0.998073	0.00828691	63.766	3	LQS(0.981)LENT(0.998)NHS(0.02)K	0.27221	2	994010	0.984793	0.00377713	63.766	2	LQS(1)LENT(0.985)NHS(0.015)K	-5.1043	1	807020	0.999399	0.00964794	59.67	2	LQS(1)LENT(0.999)NHS(0.001)K	-4.6784	2	975620
Biological Process	GO:0009161	6	ribonucleoside monophosphate metabolic process	1.96	0.00979339	KHN72594.1	256	T	Glyceraldehyde-3-phosphate dehydrogenase [Toxocara canis] GN=G3PD	G3PD	0.989584	3.01388e-116	251.42	3	FGIVEGLMTTVHAT(0.003)T(0.008)AT(0.99)QK	-1.7488	8	13648000	0.998927	1.30424e-137	274.58	2	FGIVEGLMTTVHATT(0.001)AT(0.999)QK	-3.0262	11	26863000	0.994823	2.48435e-153	288.61	2	FGIVEGLMTTVHAT(0.001)T(0.005)AT(0.995)QK	-3.2453	8	12427000
Biological Process	GO:0009161	6	ribonucleoside monophosphate metabolic process	1.96	0.00979339	KHN72594.1	225	T	Glyceraldehyde-3-phosphate dehydrogenase [Toxocara canis] GN=G3PD	G3PD	0.985114	5.91809e-168	249.72	3	YDAANNHVISNASCT(0.985)T(0.015)NCLAPLAK	-3.8262	1	1504200	0.87632	3.71292e-114	200.89	3	YDAANNHVISNAS(0.001)CT(0.876)T(0.122)NCLAPLAK	-1.1708	2	1824100
Biological Process	GO:0009161	6	ribonucleoside monophosphate metabolic process	1.96	0.00979339	KHN81578.1	87	T	Fructose-bisphosphate aldolase 2 [Toxocara canis] GN=aldo-2	aldo-2	0.937649	1.35548e-53	199.04	2	GILAADES(0.011)T(0.052)GT(0.938)IGK	-1.7772	2	587860	0.8514	8.12472e-15	159.75	2	GILAADES(0.11)T(0.039)GT(0.851)IGKR	0.60498	1	284980	0.977734	5.6589e-18	168.78	2	GILAADES(0.006)T(0.016)GT(0.978)IGK	-0.062479	2	594540
Biological Process	GO:0009161	6	ribonucleoside monophosphate metabolic process	1.96	0.00979339	KHN81578.1	84	S	Fructose-bisphosphate aldolase 2 [Toxocara canis] GN=aldo-2	aldo-2																	0.910343	1.05685e-09	104.86	2	GILAADES(0.91)T(0.086)GT(0.003)IGK	1.5186	1	276550
Biological Process	GO:0009161	6	ribonucleoside monophosphate metabolic process	1.96	0.00979339	KHN88680.1	266	T	Glucose-6-phosphate isomerase [Toxocara canis] GN=GPI	GPI	0.98114	0.00118963	78.71	2	TFT(0.019)T(0.981)QETITNAESAK	1.2972	1	169540	0.969625	0.00209092	69.369	2	TFT(0.03)T(0.97)QETITNAESAK	1.8803	1	164060	0.988173	1.81811e-08	109.16	2	TFT(0.012)T(0.988)QETITNAESAK	4.2364	2	208580
Biological Process	GO:0009161	6	ribonucleoside monophosphate metabolic process	1.96	0.00979339	KHN88680.1	269	T	Glucose-6-phosphate isomerase [Toxocara canis] GN=GPI	GPI	0.999713	1.13469e-12	111.75	2	TFTTQET(1)ITNAESAK	-2.4858	1	48341	0.754499	0.0191904	60.734	2	TFT(0.009)T(0.17)QET(0.754)IT(0.065)NAES(0.001)AK	-5.7966	1	41351
Biological Process	GO:0009161	6	ribonucleoside monophosphate metabolic process	1.96	0.00979339	KHN88680.1	37	S	Glucose-6-phosphate isomerase [Toxocara canis] GN=GPI	GPI									0.999795	0.0248508	41.796	2	AYFNS(1)HGK	-0.76859	1	31622
Biological Process	GO:0009161	6	ribonucleoside monophosphate metabolic process	1.96	0.00979339	KHN88680.1	265	T	Glucose-6-phosphate isomerase [Toxocara canis] GN=GPI	GPI									0.930867	0.0157926	64.56	2	T(0.027)FT(0.931)T(0.042)QETITNAESAK	6.4535	1	80571
Biological Process	GO:0009161	6	ribonucleoside monophosphate metabolic process	1.96	0.00979339	KHN82508.1	194	S	Sodium/potassium-transporting ATPase subunit alpha [Toxocara canis] GN=Atpalpha	Atpalpha									0.942359	0.00455995	52.773	2	VDNS(0.054)S(0.942)LT(0.003)GESEPQS(0.001)R	-1.8309	1	56682	0.871174	6.64533e-10	95.263	2	VDNS(0.129)S(0.871)LTGESEPQSR	-3.5082	1	85492
Biological Process	GO:0009161	6	ribonucleoside monophosphate metabolic process	1.96	0.00979339	KHN87757.1	1027	S	Kinesin heavy chain [Toxocara canis] GN=unc-116	unc-116									0.91988	0.00147616	96.183	2	TPTGTEPNEDEYLS(0.08)S(0.92)PAQK	-1.4617	1	73816	0.866383	3.59556e-20	104.3	2	TPTGTEPNEDEYLS(0.134)S(0.866)PAQK	-2.0295	1	115720
Biological Process	GO:0009161	6	ribonucleoside monophosphate metabolic process	1.96	0.00979339	KHN78150.1	159	S	Inosine-5'-monophosphate dehydrogenase [Toxocara canis] GN=T22D1.3	T22D1.3																	0.959252	0.00604484	99.34	2	LLGLVT(0.041)S(0.959)R	1.3626	1	45523
Biological Process	GO:0060281	5	regulation of oocyte development	2.66	0.0099432	KHN82454.1	66	S	cAMP-dependent protein kinase regulatory subunit [Toxocara canis] GN=kin-2	kin-2	1	2.12876e-19	94.838	2	LGVS(1)AEVPDENEAANYDK	-2.7699	2	963780	0.99944	0.000497031	43.271	2	RLGVS(0.999)AEVPDENEAANY(0.001)DK	1.1513	1	369110	0.999905	0.000129799	40.638	2	RLGVS(1)AEVPDENEAANYDK	-1.7348	1	425270
Biological Process	GO:0060281	5	regulation of oocyte development	2.66	0.0099432	KHN82467.1	75	S	Transcription factor BTF3 -like protein [Toxocara canis] GN=icd-1	icd-1	0.999746	1.74487e-37	148.7	2	KLS(1)VTNIPGIEEVNMIK	0.30912	4	248040	0.998858	1.23925e-24	178.12	2	KLS(0.999)VT(0.001)NIPGIEEVNMIK	-1.1062	2	276710	0.999851	1.50363e-50	194.01	2	KLS(1)VTNIPGIEEVNMIK	-0.6463	3	258540
Biological Process	GO:0060281	5	regulation of oocyte development	2.66	0.0099432	KHN82467.1	150	S	Transcription factor BTF3 -like protein [Toxocara canis] GN=icd-1	icd-1									0.885771	0.000289801	95.138	2	LANNVT(0.114)S(0.886)QFK	-2.3991	1	31184
Biological Process	GO:0060281	5	regulation of oocyte development	2.66	0.0099432	KHN82467.1	171	S	Transcription factor BTF3 -like protein [Toxocara canis] GN=icd-1	icd-1																	0.817113	1.8242e-06	50.521	2	TTEEDDVPDLVGDFDEAS(0.817)KNES(0.183)K	1.8179	1	158890
Biological Process	GO:0060281	5	regulation of oocyte development	2.66	0.0099432	KHN85583.1	290	S	Serine/threonine-protein kinase 25 [Toxocara canis] GN=STK25	STK25	0.999808	0.0059509	69.915	2	EPS(1)PDGTIVNR	-3.0674	1	943760	0.999996	0.00595742	74.424	2	EPS(1)PDGTIVNR	-0.023954	1	599680	0.999996	0.00920559	80.623	2	EPS(1)PDGTIVNR	0.22851	1	531780
Biological Process	GO:0030952	3	establishment or maintenance of cytoskeleton polarity	2.66	0.0099432	KHN84864.1	104	S	Lamin-1 [Toxocara canis] GN=lmn-1	lmn-1									0.999923	0.0088657	58.794	2	AYQS(1)LLEGEESR	2.1133	1	37378	0.99996	4.59332e-05	69.201	2	AYQS(1)LLEGEESR	0.51761	1	37673
Biological Process	GO:0030952	3	establishment or maintenance of cytoskeleton polarity	2.66	0.0099432	KHN88530.1	40	S	Ras-related protein Rab-11A [Toxocara canis] GN=RAB11A	RAB11A									0.821797	0.0269135	48.701	2	S(0.822)T(0.178)IGVEFATR	0.54774	1	47617
Biological Process	GO:0030952	3	establishment or maintenance of cytoskeleton polarity	2.66	0.0099432	KHN74156.1	810	S	Protein bicaudal D -like protein 1 [Toxocara canis] GN=Bicd1	Bicd1																	0.773948	0.000148239	43.727	3	AS(0.057)GRPGS(0.774)GS(0.167)DGS(0.003)GQLHR	0.50162	1	101880
Biological Process	GO:0030952	3	establishment or maintenance of cytoskeleton polarity	2.66	0.0099432	KHN74156.1	124	S	Protein bicaudal D -like protein 1 [Toxocara canis] GN=Bicd1	Bicd1									0.886504	0.000911981	59.997	3	S(0.113)EIDHEES(0.887)LLEETMNR	-2.3136	1	15973	0.968137	6.60383e-05	59.997	3	S(0.032)EIDHEES(0.968)LLEETMNR	-3.8022	1	12546
Biological Process	GO:0030952	3	establishment or maintenance of cytoskeleton polarity	2.66	0.0099432	KHN88238.1	71	T	14-3-3-like protein 2 [Toxocara canis] GN=ftt-2	ftt-2	0.969841	0.0247984	63.025	2	VISS(0.001)IEQKT(0.97)EGS(0.029)EK	-2.6314	1	106940	0.977984	3.66354e-06	117.03	2	VISSIEQKT(0.978)EGS(0.022)EK	-4.3202	1	110710	0.997434	4.76044e-09	149.14	2	VISSIEQKT(0.997)EGS(0.003)EK	-0.089438	1	98100
Biological Process	GO:0030952	3	establishment or maintenance of cytoskeleton polarity	2.66	0.0099432	KHN84072.1	780	S	cAMP-dependent protein kinase catalytic subunit [Toxocara canis] GN=kin-1	kin-1									0.8116	4.97193e-05	51.399	2	GPGDASNFDDY(0.004)EEEPLRIS(0.812)GT(0.184)EK	-1.1712	1	258480
Biological Process	GO:0009161	6	ribonucleoside monophosphate metabolic process	1.96	0.00979339	KHN86670.1	66	S	MAGUK p55 subfamily member 5 [Toxocara canis] GN=MPP5	MPP5	0.995662	0.00828691	63.766	2	LQS(0.996)LENT(0.985)NHS(0.019)K	-4.5351	2	994010	0.999846	0.00377713	63.766	2	LQS(1)LENT(0.985)NHS(0.015)K	-5.1043	1	807020	0.999599	0.00964794	59.67	2	LQS(1)LENT(0.999)NHS(0.001)K	-4.6784	2	975620
Biological Process	GO:0030952	3	establishment or maintenance of cytoskeleton polarity	2.66	0.0099432	KHN84072.1	589	T	cAMP-dependent protein kinase catalytic subunit [Toxocara canis] GN=kin-1	kin-1	0.99994	8.26201e-134	163.8	2	TWT(1)LCGTPEYLAPEIILSK	-1.2052	2	2219600	0.999735	3.05403e-88	213.56	2	TWT(1)LCGTPEYLAPEIILSK	-0.20049	2	1767700	0.999658	1.03777e-132	166.29	2	TWT(1)LCGTPEYLAPEIILSK	-2.6203	2	1379400
Biological Process	GO:0060281	5	regulation of oocyte development	2.66	0.0099432	KHN78062.1	42	S	Ras-related protein Rab-11A [Toxocara canis] GN=RAB11A	RAB11A																	0.856988	0.00953276	73.655	2	S(0.857)T(0.143)IGVEFATR	-1.3277	1	47754
Biological Process	GO:0060281	5	regulation of oocyte development	2.66	0.0099432	KHN87757.1	1027	S	Kinesin heavy chain [Toxocara canis] GN=unc-116	unc-116									0.91988	0.00147616	96.183	2	TPTGTEPNEDEYLS(0.08)S(0.92)PAQK	-1.4617	1	73816	0.866383	3.59556e-20	104.3	2	TPTGTEPNEDEYLS(0.134)S(0.866)PAQK	-2.0295	1	115720
Biological Process	GO:0060281	5	regulation of oocyte development	2.66	0.0099432	KHN79068.1	426	S	Atrial natriuretic peptide receptor 1 [Toxocara canis] GN=Npr1	Npr1									0.999567	0.00256743	89.382	2	KLS(1)FGGLSIK	-1.9869	1	86415	0.999769	0.0289399	82.437	2	KLS(1)FGGLSIK	-0.32317	1	94851
Biological Process	GO:0060281	5	regulation of oocyte development	2.66	0.0099432	KHN88530.1	40	S	Ras-related protein Rab-11A [Toxocara canis] GN=RAB11A	RAB11A									0.821797	0.0269135	48.701	2	S(0.822)T(0.178)IGVEFATR	0.54774	1	47617
Biological Process	GO:0060281	5	regulation of oocyte development	2.66	0.0099432	KHN84072.1	780	S	cAMP-dependent protein kinase catalytic subunit [Toxocara canis] GN=kin-1	kin-1									0.8116	4.97193e-05	51.399	2	GPGDASNFDDY(0.004)EEEPLRIS(0.812)GT(0.184)EK	-1.1712	1	258480
Biological Process	GO:0060281	5	regulation of oocyte development	2.66	0.0099432	KHN84072.1	589	T	cAMP-dependent protein kinase catalytic subunit [Toxocara canis] GN=kin-1	kin-1	0.99994	8.26201e-134	163.8	2	TWT(1)LCGTPEYLAPEIILSK	-1.2052	2	2219600	0.999735	3.05403e-88	213.56	2	TWT(1)LCGTPEYLAPEIILSK	-0.20049	2	1767700	0.999658	1.03777e-132	166.29	2	TWT(1)LCGTPEYLAPEIILSK	-2.6203	2	1379400
Biological Process	GO:0030952	3	establishment or maintenance of cytoskeleton polarity	2.66	0.0099432	KHN82454.1	66	S	cAMP-dependent protein kinase regulatory subunit [Toxocara canis] GN=kin-2	kin-2	1	2.12876e-19	94.838	2	LGVS(1)AEVPDENEAANYDK	-2.7699	2	963780	0.99944	0.000497031	43.271	2	RLGVS(0.999)AEVPDENEAANY(0.001)DK	1.1513	1	369110	0.999905	0.000129799	40.638	2	RLGVS(1)AEVPDENEAANYDK	-1.7348	1	425270
Biological Process	GO:0009161	6	ribonucleoside monophosphate metabolic process	1.96	0.00979339	KHN84861.1	207	S	putative electron transfer flavoprotein subunit alpha, mitochondrial [Toxocara canis] GN=F27D4.1	F27D4.1	1	0.00535098	50.314	2	VEFLGQELS(1)K	-16.607	1	96963	1	0.0111159	40.224	2	VEFLGQELS(1)K	-14.59	1	93854
Biological Process	GO:0009161	6	ribonucleoside monophosphate metabolic process	1.96	0.00979339	KHN82510.1	203	S	Sodium/potassium-transporting ATPase subunit alpha [Toxocara canis] GN=Atpalpha	Atpalpha	0.94469	0.0021134	85.443	2	VDNS(0.035)S(0.945)LT(0.02)GESEPQSR	-3.17	1	53098
Biological Process	GO:0009161	6	ribonucleoside monophosphate metabolic process	1.96	0.00979339	KHN81473.1	351	S	6-phosphofructokinase [Toxocara canis] GN=PFK	PFK									0.998398	0.0182182	50.09	2	GGS(0.998)PS(0.002)AFDR	-1.4907	1	335230
Biological Process	GO:0016051	3	carbohydrate biosynthetic process	2.35	0.00978866	KHN88680.1	269	T	Glucose-6-phosphate isomerase [Toxocara canis] GN=GPI	GPI	0.999713	1.13469e-12	111.75	2	TFTTQET(1)ITNAESAK	-2.4858	1	48341	0.754499	0.0191904	60.734	2	TFT(0.009)T(0.17)QET(0.754)IT(0.065)NAES(0.001)AK	-5.7966	1	41351
Biological Process	GO:0016051	3	carbohydrate biosynthetic process	2.35	0.00978866	KHN88680.1	266	T	Glucose-6-phosphate isomerase [Toxocara canis] GN=GPI	GPI	0.98114	0.00118963	78.71	2	TFT(0.019)T(0.981)QETITNAESAK	1.2972	1	169540	0.969625	0.00209092	69.369	2	TFT(0.03)T(0.97)QETITNAESAK	1.8803	1	164060	0.988173	1.81811e-08	109.16	2	TFT(0.012)T(0.988)QETITNAESAK	4.2364	2	208580
Biological Process	GO:0016051	3	carbohydrate biosynthetic process	2.35	0.00978866	KHN86485.1	667	T	Serine/threonine-protein kinase akt-1 [Toxocara canis] GN=akt-1	akt-1	1	2.03391e-99	240.17	2	EFTNAPVQLT(1)PPPAR	-1.1317	1	2069300	1	1.79084e-211	276.47	2	EFTNAPVQLT(1)PPPAR	1.663	3	2451700	1	1.94605e-117	269.09	2	EFTNAPVQLT(1)PPPAR	1.8752	1	1334200
Biological Process	GO:0016051	3	carbohydrate biosynthetic process	2.35	0.00978866	KHN72594.1	225	T	Glyceraldehyde-3-phosphate dehydrogenase [Toxocara canis] GN=G3PD	G3PD	0.985114	5.91809e-168	249.72	3	YDAANNHVISNASCT(0.985)T(0.015)NCLAPLAK	-3.8262	1	1504200	0.87632	3.71292e-114	200.89	3	YDAANNHVISNAS(0.001)CT(0.876)T(0.122)NCLAPLAK	-1.1708	2	1824100
Biological Process	GO:0016051	3	carbohydrate biosynthetic process	2.35	0.00978866	KHN72594.1	256	T	Glyceraldehyde-3-phosphate dehydrogenase [Toxocara canis] GN=G3PD	G3PD	0.989584	3.01388e-116	251.42	3	FGIVEGLMTTVHAT(0.003)T(0.008)AT(0.99)QK	-1.7488	8	13648000	0.998927	1.30424e-137	274.58	2	FGIVEGLMTTVHATT(0.001)AT(0.999)QK	-3.0262	11	26863000	0.994823	2.48435e-153	288.61	2	FGIVEGLMTTVHAT(0.001)T(0.005)AT(0.995)QK	-3.2453	8	12427000
Biological Process	GO:0016051	3	carbohydrate biosynthetic process	2.35	0.00978866	KHN79556.1	11	S	Phosphoglucomutase-1 [Toxocara canis] GN=PGM1	PGM1																	0.949976	7.92914e-06	86.135	2	VVT(0.001)VS(0.95)T(0.05)KPYEGQK	1.6087	1	80127
Biological Process	GO:0016051	3	carbohydrate biosynthetic process	2.35	0.00978866	KHN88680.1	37	S	Glucose-6-phosphate isomerase [Toxocara canis] GN=GPI	GPI									0.999795	0.0248508	41.796	2	AYFNS(1)HGK	-0.76859	1	31622
Biological Process	GO:0016051	3	carbohydrate biosynthetic process	2.35	0.00978866	KHN79556.1	388	S	Phosphoglucomutase-1 [Toxocara canis] GN=PGM1	PGM1	0.972985	0.001136	48.945	2	LS(0.024)LCGEES(0.973)FGT(0.002)GS(0.001)DHIR	6.4324	1	78924	0.989635	1.15318e-05	70.337	2	LSLCGEES(0.99)FGT(0.009)GS(0.001)DHIR	9.0902	1	40920	0.997997	5.98169e-15	89.489	2	LSLCGEES(0.998)FGT(0.002)GSDHIR	7.9358	1	66865
Biological Process	GO:0016051	3	carbohydrate biosynthetic process	2.35	0.00978866	KHN76811.1	265	S	Malate dehydrogenase, cytoplasmic [Toxocara canis] GN=mdh1	mdh1	0.998625	8.2498e-34	189.13	2	KLS(0.999)S(0.001)AMSAAK	-1.594	2	4851100	0.994949	1.51853e-07	165.02	2	KLS(0.995)S(0.005)AMSAAK	-2.1731	3	6430500	0.999306	3.69705e-07	155.57	2	KLS(0.999)S(0.001)AMSAAK	-1.8438	3	6372100
Biological Process	GO:0016051	3	carbohydrate biosynthetic process	2.35	0.00978866	KHN76811.1	327	S	Malate dehydrogenase, cytoplasmic [Toxocara canis] GN=mdh1	mdh1	1	0.00262381	77.325	2	IVQGLS(1)IDEFAK	-3.056	1	177370	1	0.00300814	70.598	2	IVQGLS(1)IDEFAK	-1.6809	1	185140	1	0.00153837	66.485	2	IVQGLS(1)IDEFAK	-2.2293	1	200590
Biological Process	GO:0016051	3	carbohydrate biosynthetic process	2.35	0.00978866	KHN72132.1	151	S	Phosphoglucomutase-2 [Toxocara canis] GN=PGM2	PGM2	0.999998	1.0905e-81	226.09	2	CDAGLMITAS(1)HNPK	-3.4738	3	4634100	0.999542	3.28923e-85	230.55	2	CDAGLMITAS(1)HNPK	-1.873	1	4226100	0.999971	4.21667e-34	198.44	2	CDAGLMITAS(1)HNPK	-0.46209	1	4330100
Biological Process	GO:0016051	3	carbohydrate biosynthetic process	2.35	0.00978866	KHN70941.1	285	S	Transaldolase [Toxocara canis] GN=TALDO1	TALDO1	1	8.51263e-26	156.14	2	TQVMAAS(1)FR	-2.8068	2	973370	1	2.43635e-50	188.6	2	TQVMAAS(1)FR	-2.1237	3	1763400	1	2.1123e-07	173.07	2	TQVMAAS(1)FR	-2.0895	2	1736200
Biological Process	GO:0019722	5	calcium-mediated signaling	2.35	0.00978866	KHN81192.1	288	S	Calcium/calmodulin-dependent protein kinase type II [Toxocara canis] GN=unc-43	unc-43																	1	0.0268051	93.467	2	VAS(1)VMHR	-4.2885	1	279500
Biological Process	GO:0019722	5	calcium-mediated signaling	2.35	0.00978866	KHN81192.1	295	T	Calcium/calmodulin-dependent protein kinase type II [Toxocara canis] GN=unc-43	unc-43									1	0.00306404	90.306	2	QDT(1)VDCLKK	-2.9962	1	161270
Biological Process	GO:0016051	3	carbohydrate biosynthetic process	2.35	0.00978866	KHN79556.1	125	S	Phosphoglucomutase-1 [Toxocara canis] GN=PGM1	PGM1	0.996597	6.73284e-09	77.684	2	EINGGNVINGGIILT(0.003)AS(0.997)HNPGGPK	-1.7653	2	542950	0.981758	4.58169e-19	99.707	2	EINGGNVINGGIILT(0.018)AS(0.982)HNPGGPK	-2.0717	3	1031900	0.997972	2.84375e-27	96.738	2	EINGGNVINGGIILT(0.002)AS(0.998)HNPGGPK	-3.7709	2	626360
Biological Process	GO:0030952	3	establishment or maintenance of cytoskeleton polarity	2.66	0.0099432	KHN84864.1	165	S	Lamin-1 [Toxocara canis] GN=lmn-1	lmn-1									0.843185	5.85173e-113	236.7	2	FIASDNS(0.843)S(0.157)FFR	-0.68743	2	2148300
Biological Process	GO:0016051	3	carbohydrate biosynthetic process	2.35	0.00978866	KHN88680.1	265	T	Glucose-6-phosphate isomerase [Toxocara canis] GN=GPI	GPI									0.930867	0.0157926	64.56	2	T(0.027)FT(0.931)T(0.042)QETITNAESAK	6.4535	1	80571
Biological Process	GO:0016051	3	carbohydrate biosynthetic process	2.35	0.00978866	KHN72603.1	333	S	1,4-alpha-glucan-branching enzyme [Toxocara canis] GN=GBE1	GBE1																	0.999659	0.0255085	58.476	2	GFHS(1)LWDSR	-0.038797	1	34640
Biological Process	GO:0009161	6	ribonucleoside monophosphate metabolic process	1.96	0.00979339	KHN81473.1	719	S	6-phosphofructokinase [Toxocara canis] GN=PFK	PFK	0.994959	2.09115e-12	95.052	3	TNVLGHAQQGGS(0.995)PT(0.005)PFDR	-2.3287	2	268120	0.976725	8.30791e-12	89.684	2	TNVLGHAQQGGS(0.977)PT(0.023)PFDR	-0.16709	1	224260	0.930583	9.89727e-13	130.54	2	TNVLGHAQQGGS(0.931)PT(0.069)PFDR	-2.2645	2	299630
Biological Process	GO:0009161	6	ribonucleoside monophosphate metabolic process	1.96	0.00979339	KHN81473.1	43	S	6-phosphofructokinase [Toxocara canis] GN=PFK	PFK	0.99971	1.31234e-34	200.76	2	SDS(1)IVPTAGK	-0.51483	2	12287000	0.991702	0.00106895	145.95	2	S(0.008)DS(0.992)IVPTAGK	-0.93868	4	13713000	0.999208	0.00535364	151.66	2	S(0.001)DS(0.999)IVPTAGK	-0.88159	2	13203000
Biological Process	GO:0009161	6	ribonucleoside monophosphate metabolic process	1.96	0.00979339	KHN80556.1	118	S	hypothetical protein Tcan_07507 [Toxocara canis] GN=Tcan_07507	Tcan_07507	0.994372	0.0166351	55.578	2	SDAT(0.006)PIS(0.994)PHK	1.9845	1	329630	0.9995	0.0222104	48.822	2	SDATPIS(1)PHK	2.723	1	310360
Biological Process	GO:0009161	6	ribonucleoside monophosphate metabolic process	1.96	0.00979339	KHN79556.1	11	S	Phosphoglucomutase-1 [Toxocara canis] GN=PGM1	PGM1																	0.949976	7.92914e-06	86.135	2	VVT(0.001)VS(0.95)T(0.05)KPYEGQK	1.6087	1	80127
Biological Process	GO:0009161	6	ribonucleoside monophosphate metabolic process	1.96	0.00979339	KHN79556.1	388	S	Phosphoglucomutase-1 [Toxocara canis] GN=PGM1	PGM1	0.972985	0.001136	48.945	2	LS(0.024)LCGEES(0.973)FGT(0.002)GS(0.001)DHIR	6.4324	1	78924	0.989635	1.15318e-05	70.337	2	LSLCGEES(0.99)FGT(0.009)GS(0.001)DHIR	9.0902	1	40920	0.997997	5.98169e-15	89.489	2	LSLCGEES(0.998)FGT(0.002)GSDHIR	7.9358	1	66865
Biological Process	GO:0009161	6	ribonucleoside monophosphate metabolic process	1.96	0.00979339	KHN79556.1	125	S	Phosphoglucomutase-1 [Toxocara canis] GN=PGM1	PGM1	0.996597	6.73284e-09	77.684	2	EINGGNVINGGIILT(0.003)AS(0.997)HNPGGPK	-1.7653	2	542950	0.981758	4.58169e-19	99.707	2	EINGGNVINGGIILT(0.018)AS(0.982)HNPGGPK	-2.0717	3	1031900	0.997972	2.84375e-27	96.738	2	EINGGNVINGGIILT(0.002)AS(0.998)HNPGGPK	-3.7709	2	626360
Biological Process	GO:0016051	3	carbohydrate biosynthetic process	2.35	0.00978866	KHN77771.1	397	S	putative glycogen [starch] synthase [Toxocara canis] GN=gsy-1	gsy-1									1	0.00334676	85.813	2	ANS(1)FNVESLK	-2.0587	1	65926
Biological Process	GO:0009161	6	ribonucleoside monophosphate metabolic process	1.96	0.00979339	KHN77077.1	104	T	Fructose-bisphosphate aldolase 1 [Toxocara canis] GN=aldo-1	aldo-1	0.999974	0.0010271	80.379	2	TDDGT(1)PFVEVLK	-1.9566	1	216440	0.996247	0.0243601	70.598	2	T(0.004)DDGT(0.996)PFVEVLK	0.3014	1	234350
Biological Process	GO:0009161	6	ribonucleoside monophosphate metabolic process	1.96	0.00979339	KHN77077.1	51	S	Fructose-bisphosphate aldolase 1 [Toxocara canis] GN=aldo-1	aldo-1	0.986842	1.65206e-32	159.83	2	GILAADES(0.002)T(0.011)GS(0.987)MDKK	-3.5852	2	10361000	0.999949	7.08454e-61	222.25	2	GILAADESTGS(1)MDKK	-4.0651	3	1974800	0.98215	3.01209e-13	179.9	2	GILAADES(0.005)T(0.013)GS(0.982)MDK	2.6974	4	10133000
Biological Process	GO:0009161	6	ribonucleoside monophosphate metabolic process	1.96	0.00979339	KHN77077.1	48	S	Fructose-bisphosphate aldolase 1 [Toxocara canis] GN=aldo-1	aldo-1	0.821409	2.67289e-21	133.47	2	GILAADES(0.821)T(0.155)GS(0.023)MDKK	-0.18544	2	1904700									0.833996	1.6844e-09	104.86	2	GILAADES(0.834)T(0.145)GS(0.021)MDK	2.9567	2	1380800
Biological Process	GO:0009161	6	ribonucleoside monophosphate metabolic process	1.96	0.00979339	KHN76631.1	146	S	Guanylate kinase [Toxocara canis] GN=GUK1	GUK1	0.999856	0.000246733	112.95	2	PLVLSGPS(1)GGGK	-3.9868	1	394410	0.999799	0.000340589	98.167	2	PLVLSGPS(1)GGGK	-4.0352	1	348090	0.999955	1.55559e-06	96.313	2	PLVLSGPS(1)GGGK	-2.4041	1	325530
Biological Process	GO:0009161	6	ribonucleoside monophosphate metabolic process	1.96	0.00979339	KHN76117.1	183	S	Uridine-cytidine kinase 2 [Toxocara canis] GN=uck2	uck2	1	1.78981e-17	64.56	4	GAENEVAIDLILHHIHEILRS(1)PR	-0.071636	1	29830	1	0.0107783	47.267	3	GAENEVAIDLILHHIHEILRS(1)PR	0.15317	1	27607	1	6.05899e-20	63.359	3	GAENEVAIDLILHHIHEILRS(1)PR	-0.72369	1	22087
Biological Process	GO:0009161	6	ribonucleoside monophosphate metabolic process	1.96	0.00979339	KHN72132.1	151	S	Phosphoglucomutase-2 [Toxocara canis] GN=PGM2	PGM2	0.999998	1.0905e-81	226.09	2	CDAGLMITAS(1)HNPK	-3.4738	3	4634100	0.999542	3.28923e-85	230.55	2	CDAGLMITAS(1)HNPK	-1.873	1	4226100	0.999971	4.21667e-34	198.44	2	CDAGLMITAS(1)HNPK	-0.46209	1	4330100
Biological Process	GO:0016051	3	carbohydrate biosynthetic process	2.35	0.00978866	KHN73524.1	6	Y	Fructose-1,6-bisphosphatase isozyme 2 [Toxocara canis] GN=Fbp2	Fbp2																	0.999999	0.000349657	69.276	2	EY(1)GIETDAMTLQR	-4.7417	1	23122
Biological Process	GO:0009161	6	ribonucleoside monophosphate metabolic process	1.96	0.00979339	KHN77077.1	49	T	Fructose-bisphosphate aldolase 1 [Toxocara canis] GN=aldo-1	aldo-1	0.843472	4.55307e-12	148.62	2	GILAADES(0.111)T(0.843)GS(0.046)MDKK	1.7088	4	1064800
Biological Process	GO:0045664	5	regulation of neuron differentiation	1.51	0.0105593	KHN88997.1	341	S	SHC-transforming protein 1 [Toxocara canis] GN=SHC1	SHC1	0.999705	0.000549222	76.494	4	KQS(1)QVFETIVQLIEHHR	5.0874	1	34847	0.999978	0.00149907	84.144	4	KQS(1)QVFETIVQLIEHHR	4.6269	1	37866	0.999987	3.52893e-12	85.443	4	KQS(1)QVFETIVQLIEHHR	1.9323	1	42571
Biological Process	GO:0030952	3	establishment or maintenance of cytoskeleton polarity	2.66	0.0099432	KHN84864.1	162	S	Lamin-1 [Toxocara canis] GN=lmn-1	lmn-1																	0.933498	0.0212058	51.569	2	FIAS(0.933)DNS(0.047)S(0.02)FFR	-1.8603	1	53568
Biological Process	GO:0030952	3	establishment or maintenance of cytoskeleton polarity	2.66	0.0099432	KHN87757.1	1027	S	Kinesin heavy chain [Toxocara canis] GN=unc-116	unc-116									0.91988	0.00147616	96.183	2	TPTGTEPNEDEYLS(0.08)S(0.92)PAQK	-1.4617	1	73816	0.866383	3.59556e-20	104.3	2	TPTGTEPNEDEYLS(0.134)S(0.866)PAQK	-2.0295	1	115720
Biological Process	GO:0045664	5	regulation of neuron differentiation	1.51	0.0105593	KHN75806.1	21	Y	Cadherin-related hmr-1, partial [Toxocara canis] GN=hmr-1	hmr-1	0.994829	0.0021342	55.604	2	SLEADPDAT(0.005)APY(0.995)DELR	4.4846	1	205660	0.998978	0.00527985	84.102	2	SLEADPDAT(0.001)APY(0.999)DELR	5.8332	1	146280
Biological Process	GO:0045664	5	regulation of neuron differentiation	1.51	0.0105593	KHN75806.1	35	S	Cadherin-related hmr-1, partial [Toxocara canis] GN=hmr-1	hmr-1																	1	0.0192679	75.012	2	IYDDEGDNVS(1)R	7.103	1	102020
Biological Process	GO:0045664	5	regulation of neuron differentiation	1.51	0.0105593	KHN76906.1	167	S	Cytoplasmic dynein 1 intermediate chain 1 [Toxocara canis] GN=DYNC1I1	DYNC1I1	0.998674	2.67092e-61	209.84	2	HLDINFDES(0.999)PT(0.001)R	-1.4741	3	5212100	0.999909	7.01124e-114	257.55	2	HLDINFDES(1)PTR	0.43522	3	4601800	0.999687	1.00856e-111	239.37	2	HLDINFDES(1)PTR	-0.16892	1	5171500
Biological Process	GO:0045664	5	regulation of neuron differentiation	1.51	0.0105593	KHN77148.1	812	S	Integrin beta pat-3 [Toxocara canis] GN=pat-3	pat-3	0.999874	0.00502325	61.042	2	NPVYAGNS(1)AK	-0.97532	1	62317
Biological Process	GO:0045664	5	regulation of neuron differentiation	1.51	0.0105593	KHN77148.1	235	S	Integrin beta pat-3 [Toxocara canis] GN=pat-3	pat-3																	0.96426	0.0042903	42.941	2	NQMS(0.964)LT(0.033)MDT(0.003)AR	4.4453	1	43017
Biological Process	GO:0045664	5	regulation of neuron differentiation	1.51	0.0105593	KHN79149.1	1209	S	Neuroglian [Toxocara canis] GN=Nrg	Nrg	1	7.84724e-241	289.22	2	FTEDGS(1)FIGQYVPNK	2.5833	3	6680100	1	5.79119e-298	318.82	2	FTEDGS(1)FIGQYVPNK	2.0294	3	6707700	1	2.56397e-205	296.91	2	FTEDGS(1)FIGQYVPNK	-0.063273	3	6627200
Biological Process	GO:0045664	5	regulation of neuron differentiation	1.51	0.0105593	KHN79149.1	1232	S	Neuroglian [Toxocara canis] GN=Nrg	Nrg	0.824314	0.000296485	61.319	2	TLVS(0.002)S(0.018)S(0.007)GDKPDKDS(0.824)AS(0.127)T(0.021)FV	-1.7084	1	2379400	0.998725	9.1533e-120	233.37	2	TLVSSSGDKPDKDS(0.999)AS(0.001)TFV	-1.4705	1	2681200	0.999919	3.23367e-152	249.72	2	TLVSSSGDKPDKDS(1)ASTFV	-0.45477	1	2824300
Biological Process	GO:0045664	5	regulation of neuron differentiation	1.51	0.0105593	KHN79149.1	1214	Y	Neuroglian [Toxocara canis] GN=Nrg	Nrg																	0.997821	0.0272159	45.183	2	FTEDGS(0.002)FIGQY(0.998)VPNK	1.4037	1	39292
Biological Process	GO:0045664	5	regulation of neuron differentiation	1.51	0.0105593	KHN81099.1	10	S	hypothetical protein Tcan_05298 [Toxocara canis] GN=Tcan_05298	Tcan_05298	0.999579	0.012773	69.201	2	INDGS(1)VHLTAR	-1.1869	1	42272	0.999978	0.0174874	73.305	2	INDGS(1)VHLTAR	3.5151	1	50634
Biological Process	GO:0045664	5	regulation of neuron differentiation	1.51	0.0105593	KHN81197.1	134	S	Calcium/calmodulin-dependent protein kinase type II [Toxocara canis] GN=unc-43	unc-43	0.955381	1.48651e-33	168.69	2	ES(0.045)S(0.955)ESSQTIDEQDGDK	-0.56541	1	214970	0.956884	3.28442e-105	188.85	2	ES(0.043)S(0.957)ESSQTIDEQDGDK	-1.8411	1	304290
Biological Process	GO:0045664	5	regulation of neuron differentiation	1.51	0.0105593	KHN81197.1	139	T	Calcium/calmodulin-dependent protein kinase type II [Toxocara canis] GN=unc-43	unc-43	0.990095	1.21194e-07	108.6	2	ESSES(0.001)S(0.009)QT(0.99)IDEQDGDK	-2.1095	1	102420	0.991562	1.97953e-15	145.18	2	ESSES(0.001)S(0.007)QT(0.992)IDEQDGDK	-3.1278	1	87685
Biological Process	GO:0045664	5	regulation of neuron differentiation	1.51	0.0105593	KHN81197.1	157	T	Calcium/calmodulin-dependent protein kinase type II [Toxocara canis] GN=unc-43	unc-43	1	0.0226181	111.98	2	TLNHENT(1)VVR	0.83638	1	140910									1	0.0298686	79.235	2	TLNHENT(1)VVR	0.77516	1	191470
Biological Process	GO:0045664	5	regulation of neuron differentiation	1.51	0.0105593	KHN81288.1	676	S	5'-AMP-activated protein kinase catalytic subunit alpha-2 [Toxocara canis] GN=aak-2	aak-2	0.959693	2.82614e-05	44.654	2	AQS(0.96)LPMPMEVDQT(0.039)PPPS(0.001)PTVT(0.001)K	1.0114	1	275700									0.893369	7.21707e-05	44.019	2	AQS(0.893)LPMPMEVDQT(0.105)PPPS(0.001)PT(0.001)VT(0.001)K	-0.53298	1	277960
Biological Process	GO:0045664	5	regulation of neuron differentiation	1.51	0.0105593	KHN81288.1	660	S	5'-AMP-activated protein kinase catalytic subunit alpha-2 [Toxocara canis] GN=aak-2	aak-2	0.997083	0.000168645	98.865	2	HAS(0.997)VS(0.003)MPVKPSLR	-7.7321	2	242880									0.846776	0.00713533	82.437	3	HAS(0.847)VS(0.153)MPVKPSLR	-1.5511	1	24438
Biological Process	GO:0045664	5	regulation of neuron differentiation	1.51	0.0105593	KHN81288.1	652	S	5'-AMP-activated protein kinase catalytic subunit alpha-2 [Toxocara canis] GN=aak-2	aak-2	0.995466	1.87596e-06	118.64	2	SLVDEDNGS(0.995)AS(0.004)S(0.001)S(0.001)R	-4.6486	1	217760	0.917098	5.81991e-07	86.952	2	SLVDEDNGS(0.917)AS(0.054)S(0.021)S(0.008)R	-3.829	1	236030	0.872522	2.17004e-07	92.319	2	SLVDEDNGS(0.873)AS(0.051)S(0.038)S(0.038)R	-4.4374	1	229130
Biological Process	GO:0045664	5	regulation of neuron differentiation	1.51	0.0105593	KHN82747.1	1038	S	KN motif and ankyrin repeat domain-containing protein 1 [Toxocara canis] GN=KANK1	KANK1	1	2.5527e-14	87.232	2	YNPGEAQAQS(1)PDEEAEVADR	-4.5885	1	277150	1	6.9091e-11	72.891	2	YNPGEAQAQS(1)PDEEAEVADR	-4.857	1	481390	1	3.23455e-21	126.04	2	YNPGEAQAQS(1)PDEEAEVADR	-5.9644	2	567040
Biological Process	GO:0045664	5	regulation of neuron differentiation	1.51	0.0105593	KHN83144.1	235	S	Dual specificity mitogen-activated protein kinase kinase hemipterous [Toxocara canis] GN=hep	hep	1	2.15799e-41	177.64	2	LCDFGIAGQLIDS(1)RR	4.2324	2	257840	1	2.18272e-73	175.48	2	LCDFGIAGQLIDS(1)RR	2.7827	3	311930	1	4.00848e-08	107.84	2	LCDFGIAGQLIDS(1)RR	3.1075	3	337520
Biological Process	GO:0045664	5	regulation of neuron differentiation	1.51	0.0105593	KHN88613.1	149	T	Nucleoside diphosphate kinase [Toxocara canis] GN=NDK	NDK	1	3.58865e-73	193.26	2	LMLGAT(1)NPLASNPGTIR	2.372	2	916020	1	4.76433e-66	173.63	2	LMLGAT(1)NPLASNPGTIR	0.027347	2	1040700	1	6.78596e-106	209.08	2	LMLGAT(1)NPLASNPGTIR	0.18543	2	1086000
Biological Process	GO:0045664	5	regulation of neuron differentiation	1.51	0.0105593	KHN88613.1	180	S	Nucleoside diphosphate kinase [Toxocara canis] GN=NDK	NDK	1	2.21439e-14	171.03	3	NIVHGSDSLES(1)AKR	-2.2941	3	588920	0.999999	1.28655e-18	151.18	3	NIVHGSDSLES(1)AKR	-3.2509	4	685500	0.999996	1.94436e-12	151.18	3	NIVHGSDSLES(1)AKR	-1.252	3	574590
Biological Process	GO:0045664	5	regulation of neuron differentiation	1.51	0.0105593	KHN88613.1	177	S	Nucleoside diphosphate kinase [Toxocara canis] GN=NDK	NDK	0.992737	9.64266e-14	142.73	2	NIVHGS(0.006)DS(0.993)LES(0.001)AK	-1.8773	1	822990	0.869531	2.27372e-05	91.1	2	NIVHGS(0.129)DS(0.87)LES(0.001)AK	-0.51022	1	778730	0.9822	0.000151902	144.72	2	NIVHGS(0.017)DS(0.982)LES(0.001)AK	0.27012	1	809020
Biological Process	GO:0045664	5	regulation of neuron differentiation	1.51	0.0105593	KHN88613.1	175	S	Nucleoside diphosphate kinase [Toxocara canis] GN=NDK	NDK	0.982277	6.94249e-20	141.36	2	NIVHGS(0.982)DS(0.018)LESAK	-3.1649	1	764370	0.979823	0.000197358	106.79	2	NIVHGS(0.98)DS(0.02)LESAK	-4.3152	1	791110	0.982619	0.000153128	136.39	2	NIVHGS(0.983)DS(0.017)LESAK	-2.9489	1	780120
Biological Process	GO:0045664	5	regulation of neuron differentiation	1.51	0.0105593	KHN88613.1	154	S	Nucleoside diphosphate kinase [Toxocara canis] GN=NDK	NDK	0.951923	3.27268e-06	82.87	2	LMLGATNPLAS(0.952)NPGT(0.048)IR	0.40812	2	113560									0.989776	0.000870957	60.14	2	LMLGAT(0.003)NPLAS(0.99)NPGT(0.007)IR	-1.1391	1	117300
Biological Process	GO:0045664	5	regulation of neuron differentiation	1.51	0.0105593	KHN87978.1	1393	S	Kinesin-like protein [Toxocara canis] GN=unc-104	unc-104	1	0.00502286	54.912	2	GDS(1)LIFEHQWELEK	4.814	1	53430	1	0.00500012	53.193	2	GDS(1)LIFEHQWELEK	1.9206	1	77580	1	7.41581e-05	75.969	2	GDS(1)LIFEHQWELEK	2.4444	1	102060
Biological Process	GO:0045664	5	regulation of neuron differentiation	1.51	0.0105593	KHN75806.1	10	S	Cadherin-related hmr-1, partial [Toxocara canis] GN=hmr-1	hmr-1	0.999998	5.49338e-17	106.93	2	IKS(1)LEADPDATAPYDELR	-3.5108	1	815470	0.999999	1.05477e-11	75.024	2	IKS(1)LEADPDATAPYDELR	-0.82602	1	803340	0.999994	0.00158415	71.299	2	IKS(1)LEADPDATAPYDELR	0.43818	1	835280
Biological Process	GO:0045664	5	regulation of neuron differentiation	1.51	0.0105593	KHN85583.1	290	S	Serine/threonine-protein kinase 25 [Toxocara canis] GN=STK25	STK25	0.999808	0.0059509	69.915	2	EPS(1)PDGTIVNR	-3.0674	1	943760	0.999996	0.00595742	74.424	2	EPS(1)PDGTIVNR	-0.023954	1	599680	0.999996	0.00920559	80.623	2	EPS(1)PDGTIVNR	0.22851	1	531780
Biological Process	GO:0045664	5	regulation of neuron differentiation	1.51	0.0105593	KHN84563.1	144	S	Histone deacetylase 4 [Toxocara canis] GN=hda-4	hda-4	0.973977	0.00819623	58.045	2	S(0.005)YS(0.974)GS(0.021)GQTISQLTR	-5.9088	1	53669
Biological Process	GO:0045664	5	regulation of neuron differentiation	1.51	0.0105593	KHN84563.1	259	S	Histone deacetylase 4 [Toxocara canis] GN=hda-4	hda-4	1	0.0264082	86.838	2	KVNS(1)EPNLK	-1.527	1	220500
Biological Process	GO:0045664	5	regulation of neuron differentiation	1.51	0.0105593	KHN83981.1	199	S	Ras-related protein Rab-1A [Toxocara canis] GN=RAB1A	RAB1A	0.999296	8.99331e-05	77.347	2	MGPVQQAGT(0.001)GPS(0.999)VR	-7.5135	1	153590	0.877275	1.0661e-06	103.17	2	MGPVQQAGT(0.123)GPS(0.877)VR	-4.2501	1	168880
Biological Process	GO:0045664	5	regulation of neuron differentiation	1.51	0.0105593	KHN83929.1	27	S	Ras GTPase-activating-like protein IQGAP2 [Toxocara canis] GN=IQGAP2	IQGAP2	0.999945	7.21756e-11	166.71	2	CLDNIS(1)ITSK	-1.6857	1	712460	0.999976	0.00190656	152.23	2	CLDNIS(1)ITSK	-4.1487	1	724170	0.998856	0.00162288	110.58	2	CLDNIS(0.999)IT(0.001)SK	-2.8569	1	740280
Biological Process	GO:0045664	5	regulation of neuron differentiation	1.51	0.0105593	KHN83928.1	1797	S	Microtubule-associated protein futsch [Toxocara canis] GN=futsch	futsch	0.959836	1.68836e-06	105.78	2	LS(0.96)S(0.04)GDSDDVCAAFK	-1.2128	1	499940									0.947631	0.0221653	77.696	2	LS(0.948)S(0.052)GDSDDVCAAFK	1.7064	1	409270
Biological Process	GO:0045664	5	regulation of neuron differentiation	1.51	0.0105593	KHN83144.1	256	S	Dual specificity mitogen-activated protein kinase kinase hemipterous [Toxocara canis] GN=hep	hep	0.962132	0.0111801	54.309	2	VGS(0.962)S(0.038)ESEYGIR	-2.5129	1	84552
Biological Process	GO:0045664	5	regulation of neuron differentiation	1.51	0.0105593	KHN85536.1	100	S	Dynactin subunit 1 [Toxocara canis] GN=DCTN1	DCTN1	0.99994	0.0224323	85.813	2	GRFS(1)PAASPR	-1.5684	1	1821700
Biological Process	GO:0045664	5	regulation of neuron differentiation	1.51	0.0105593	KHN74873.1	128	S	Mitogen-activated protein kinase kinase kinase, partial [Toxocara canis] GN=slpr	slpr	0.999453	0.013899	42.495	2	S(0.999)ILVESNYDYTPR	-0.60154	1	35635
Biological Process	GO:0045664	5	regulation of neuron differentiation	1.51	0.0105593	KHN74098.1	173	S	Actin-depolymerizing factor 1, isoforms a/b [Toxocara canis] GN=unc-60	unc-60	0.980339	1.92491e-17	131.48	2	ILQFQVS(0.98)DES(0.02)EIAHK	1.6961	1	248420	0.990746	1.05617e-10	111.75	2	ILQFQVS(0.991)DES(0.009)EIAHK	3.6704	2	273390	0.999509	9.85642e-13	149.14	2	ILQFQVS(1)DESEIAHK	2.3082	1	228220
Biological Process	GO:0045664	5	regulation of neuron differentiation	1.51	0.0105593	KHN73508.1	230	S	Endophilin-B1 [Toxocara canis] GN=SH3GLB1	SH3GLB1	1	3.76136e-23	122.16	2	AKS(1)LEAQSNAEADLR	-1.6783	1	115830	1	7.49226e-10	120.52	2	AKS(1)LEAQSNAEADLR	-2.7377	1	127730	1	1.85671e-07	94.865	2	AKS(1)LEAQSNAEADLR	-2.422	1	128360
Biological Process	GO:0030866	4	cortical actin cytoskeleton organization	2.33	0.0104271	KHN75993.1	200	S	Actin-2 [Toxocara canis] GN=act-2b	act-2b																	0.995159	0.027418	51.569	2	GY(0.004)S(0.995)FVT(0.001)TAER	-2.822	1	44386
Biological Process	GO:0030866	4	cortical actin cytoskeleton organization	2.33	0.0104271	KHN75993.1	366	S	Actin-2 [Toxocara canis] GN=act-2b	act-2b									0.975726	8.52097e-06	97.949	2	QEYDES(0.976)GPS(0.024)IVHR	1.6315	1	99409	0.99921	1.13506e-06	89.359	2	QEYDES(0.999)GPS(0.001)IVHR	1.7433	1	93135
Biological Process	GO:0030866	4	cortical actin cytoskeleton organization	2.33	0.0104271	KHN75993.1	324	S	Actin-2 [Toxocara canis] GN=act-2b	act-2b									0.877543	0.000101538	112.95	2	EITALAPS(0.878)T(0.122)MK	-5.2122	3	1247900	0.873343	8.03077e-06	104.04	2	EITALAPS(0.873)T(0.127)MK	1.0456	3	1257900
Biological Process	GO:0030866	4	cortical actin cytoskeleton organization	2.33	0.0104271	KHN75993.1	34	S	Actin-2 [Toxocara canis] GN=act-2b	act-2b									1	0.0150581	48.785	2	AVFPS(1)IVGR	-1.7605	1	14276
Biological Process	GO:0030866	4	cortical actin cytoskeleton organization	2.33	0.0104271	KHN75993.1	199	Y	Actin-2 [Toxocara canis] GN=act-2b	act-2b	0.999528	0.000283192	65.404	2	GY(1)SFVTTAER	-2.9369	1	56528	0.987792	0.00928478	69.915	2	GY(0.988)S(0.012)FVTTAER	-4.9386	1	41954
Biological Process	GO:0030866	4	cortical actin cytoskeleton organization	2.33	0.0104271	KHN75993.1	250	T	Actin-2 [Toxocara canis] GN=act-2b	act-2b	0.999984	0.00943689	52.481	2	SYELPDGQVIT(1)VGNER	2.8349	1	60490									0.999836	0.0206683	44.584	2	SYELPDGQVIT(1)VGNER	2.5908	1	59445
Biological Process	GO:0030866	4	cortical actin cytoskeleton organization	2.33	0.0104271	KHN75993.1	240	S	Actin-2 [Toxocara canis] GN=act-2b	act-2b																	0.825888	4.3237e-11	59.625	2	S(0.826)Y(0.174)ELPDGQVITVGNER	-1.6426	1	119550
Biological Process	GO:0030866	4	cortical actin cytoskeleton organization	2.33	0.0104271	KHN75993.1	61	S	Actin-2 [Toxocara canis] GN=act-2b	act-2b	1	3.27406e-07	111.98	2	DSYVGDEAQS(1)KR	-1.0723	1	238760	1	2.39909e-05	153.18	2	DSYVGDEAQS(1)KR	-1.5339	1	278320	1	0.000338603	139.7	2	DSYVGDEAQS(1)KR	-3.5684	1	295710
Biological Process	GO:0030866	4	cortical actin cytoskeleton organization	2.33	0.0104271	KHN75806.1	35	S	Cadherin-related hmr-1, partial [Toxocara canis] GN=hmr-1	hmr-1																	1	0.0192679	75.012	2	IYDDEGDNVS(1)R	7.103	1	102020
Biological Process	GO:0030866	4	cortical actin cytoskeleton organization	2.33	0.0104271	KHN75806.1	21	Y	Cadherin-related hmr-1, partial [Toxocara canis] GN=hmr-1	hmr-1	0.994829	0.0021342	55.604	2	SLEADPDAT(0.005)APY(0.995)DELR	4.4846	1	205660	0.998978	0.00527985	84.102	2	SLEADPDAT(0.001)APY(0.999)DELR	5.8332	1	146280
Biological Process	GO:0030866	4	cortical actin cytoskeleton organization	2.33	0.0104271	KHN75806.1	10	S	Cadherin-related hmr-1, partial [Toxocara canis] GN=hmr-1	hmr-1	0.999998	5.49338e-17	106.93	2	IKS(1)LEADPDATAPYDELR	-3.5108	1	815470	0.999999	1.05477e-11	75.024	2	IKS(1)LEADPDATAPYDELR	-0.82602	1	803340	0.999994	0.00158415	71.299	2	IKS(1)LEADPDATAPYDELR	0.43818	1	835280
Biological Process	GO:0030866	4	cortical actin cytoskeleton organization	2.33	0.0104271	KHN75643.1	206	S	Rab11 family-interacting protein 4A [Toxocara canis] GN=rab11fip4a	rab11fip4a	0.965215	8.25964e-58	132.33	3	FREEAQQDIDS(0.965)S(0.034)S(0.001)ELVEELSR	-2.8963	2	611950	0.837171	2.21839e-26	89.247	3	FREEAQQDIDS(0.837)S(0.154)S(0.008)ELVEELSR	-1.3832	1	177570
Biological Process	GO:0030866	4	cortical actin cytoskeleton organization	2.33	0.0104271	KHN75612.1	1067	S	Dynamin [Toxocara canis] GN=dyn-1	dyn-1	0.982943	0.0204215	47.361	2	S(0.017)NGPS(0.983)PVPR	-1.6251	1	40881	0.994217	0.0249937	40.861	2	S(0.006)NGPS(0.994)PVPR	-1.6631	1	42819	0.999901	0.0261651	65.879	2	SNGPS(1)PVPR	0.24328	1	43716
Biological Process	GO:0030952	3	establishment or maintenance of cytoskeleton polarity	2.66	0.0099432	KHN78062.1	42	S	Ras-related protein Rab-11A [Toxocara canis] GN=RAB11A	RAB11A																	0.856988	0.00953276	73.655	2	S(0.857)T(0.143)IGVEFATR	-1.3277	1	47754
Biological Process	GO:0030866	4	cortical actin cytoskeleton organization	2.33	0.0104271	KHN75993.1	53	S	Actin-2 [Toxocara canis] GN=act-2b	act-2b	0.775019	1.71091e-07	44.019	3	HQGVMVGMGQKDS(0.775)Y(0.223)VGDEAQS(0.002)K	-1.9882	1	411760	0.995648	2.45037e-12	73.891	2	DS(0.996)Y(0.004)VGDEAQSK	1.4155	2	613080	0.986111	4.45084e-27	120.31	3	HQGVMVGMGQKDS(0.986)Y(0.014)VGDEAQSK	-0.42042	1	415950
Biological Process	GO:0030952	3	establishment or maintenance of cytoskeleton polarity	2.66	0.0099432	KHN84864.1	166	S	Lamin-1 [Toxocara canis] GN=lmn-1	lmn-1																	0.999931	4.22388e-62	238.02	2	FIASDNSS(1)FFR	-0.74325	1	2035300
Biological Process	GO:0030866	4	cortical actin cytoskeleton organization	2.33	0.0104271	KHN75993.1	92	Y	Actin-2 [Toxocara canis] GN=act-2b	act-2b																	0.952424	0.00182253	53.517	3	IWHHT(0.048)FY(0.952)NELR	-3.5097	1	21121
Biological Process	GO:0030866	4	cortical actin cytoskeleton organization	2.33	0.0104271	KHN76033.1	137	S	Plastin-2 [Toxocara canis] GN=Lcp1	Lcp1	1	3.38255e-68	232.34	3	GMSEHS(1)NEEIVHTIR	-2.4635	3	2216200	1	6.78845e-62	236.82	3	GMSEHS(1)NEEIVHTIR	-1.6748	7	3165800	1	1.49262e-18	175.48	3	GMSEHS(1)NEEIVHTIR	-2.3498	5	3578500
Biological Process	GO:0051481	3	negative regulation of cytosolic calcium ion concentration	4.54	0.0104485	KHN83522.1	188	S	hypothetical protein Tcan_10657 [Toxocara canis] GN=Tcan_10657	Tcan_10657																	0.805872	0.00336511	82.437	2	S(0.194)IS(0.806)LDTPLSIAHV	-1.958	1	17459
Biological Process	GO:0051481	3	negative regulation of cytosolic calcium ion concentration	4.54	0.0104485	KHN82508.1	194	S	Sodium/potassium-transporting ATPase subunit alpha [Toxocara canis] GN=Atpalpha	Atpalpha									0.942359	0.00455995	52.773	2	VDNS(0.054)S(0.942)LT(0.003)GESEPQS(0.001)R	-1.8309	1	56682	0.871174	6.64533e-10	95.263	2	VDNS(0.129)S(0.871)LTGESEPQSR	-3.5082	1	85492
Biological Process	GO:0051481	3	negative regulation of cytosolic calcium ion concentration	4.54	0.0104485	KHN83535.1	1269	S	Plasma membrane calcium-transporting ATPase 3 [Toxocara canis] GN=ATP2B3	ATP2B3	0.948989	9.48187e-05	95.138	2	S(0.051)IS(0.949)LDTPLSIAHV	-2.2549	1	24030	0.922005	0.00599901	58.313	2	S(0.078)IS(0.922)LDTPLSIAHV	-0.95627	1	18501
Biological Process	GO:0051481	3	negative regulation of cytosolic calcium ion concentration	4.54	0.0104485	KHN83535.1	215	S	Plasma membrane calcium-transporting ATPase 3 [Toxocara canis] GN=ATP2B3	ATP2B3	0.930433	0.00350659	44.16	2	IDES(0.065)S(0.93)LT(0.004)GES(0.001)DLIR	-0.68639	1	27231
Biological Process	GO:0051481	3	negative regulation of cytosolic calcium ion concentration	4.54	0.0104485	KHN82510.1	203	S	Sodium/potassium-transporting ATPase subunit alpha [Toxocara canis] GN=Atpalpha	Atpalpha	0.94469	0.0021134	85.443	2	VDNS(0.035)S(0.945)LT(0.02)GESEPQSR	-3.17	1	53098
Biological Process	GO:0030866	4	cortical actin cytoskeleton organization	2.33	0.0104271	KHN78062.1	42	S	Ras-related protein Rab-11A [Toxocara canis] GN=RAB11A	RAB11A																	0.856988	0.00953276	73.655	2	S(0.857)T(0.143)IGVEFATR	-1.3277	1	47754
Biological Process	GO:0030866	4	cortical actin cytoskeleton organization	2.33	0.0104271	KHN76033.1	134	S	Plastin-2 [Toxocara canis] GN=Lcp1	Lcp1	0.999997	6.60415e-18	137.68	3	GMS(1)EHSNEEIVHTIR	-2.1201	2	1161500	1	7.72994e-28	120.52	2	GMS(1)EHS(1)NEEIVHTIR	0.88368	6	2016100	1	1.12572e-18	164.79	2	GMS(1)EHS(1)NEEIVHTIR	0.32801	4	2195300
Biological Process	GO:0030866	4	cortical actin cytoskeleton organization	2.33	0.0104271	KHN88530.1	40	S	Ras-related protein Rab-11A [Toxocara canis] GN=RAB11A	RAB11A									0.821797	0.0269135	48.701	2	S(0.822)T(0.178)IGVEFATR	0.54774	1	47617
Biological Process	GO:0030866	4	cortical actin cytoskeleton organization	2.33	0.0104271	KHN76633.1	565	Y	Moesin/ezrin/radixin -like protein 1 [Toxocara canis] GN=Moe	Moe	0.97867	0.00555776	55.782	2	DAQQVT(0.021)EY(0.979)DLLHMENK	2.5793	1	124640	0.992805	0.00563261	47.915	2	DAQQVT(0.007)EY(0.993)DLLHMENK	3.9173	1	110970	0.831175	2.01439e-05	76.563	2	DAQQVT(0.169)EY(0.831)DLLHMENK	2.8652	1	123850
Biological Process	GO:0030866	4	cortical actin cytoskeleton organization	2.33	0.0104271	KHN88536.1	208	T	Talin-1 [Toxocara canis] GN=TLN1	TLN1	1	5.04127e-05	99.909	2	EQSVGDDET(1)LILR	15.261	1	91994									0.999482	0.0174864	60.324	2	EQS(0.001)VGDDET(0.999)LILR	2.2695	1	162100
Biological Process	GO:0030866	4	cortical actin cytoskeleton organization	2.33	0.0104271	KHN88536.1	1364	S	Talin-1 [Toxocara canis] GN=TLN1	TLN1	0.996194	0.0101028	56.938	2	VS(0.996)ET(0.004)AAPVDLR	0.37423	1	54273
Biological Process	GO:0030866	4	cortical actin cytoskeleton organization	2.33	0.0104271	KHN88536.1	1469	S	Talin-1 [Toxocara canis] GN=TLN1	TLN1	0.946988	8.88075e-18	130.78	2	S(0.947)LT(0.053)ESVNAIVESVVR	-0.62449	1	26680									0.806082	2.79476e-09	118.87	2	S(0.806)LT(0.194)ESVNAIVESVVR	-0.82412	1	52864
Biological Process	GO:0030866	4	cortical actin cytoskeleton organization	2.33	0.0104271	KHN88536.1	202	S	Talin-1 [Toxocara canis] GN=TLN1	TLN1	0.996599	0.00404747	57.279	2	EQS(0.997)VGDDET(0.003)LILR	-2.0217	1	136120									0.99981	0.0235156	51.07	2	EQS(1)VGDDETLILR	-1.0523	1	142690
Biological Process	GO:0030866	4	cortical actin cytoskeleton organization	2.33	0.0104271	KHN76033.1	417	S	Plastin-2 [Toxocara canis] GN=Lcp1	Lcp1									1	0.00203327	99.589	2	RLS(1)PEQILIR	1.5043	1	85300
Biological Process	GO:0030866	4	cortical actin cytoskeleton organization	2.33	0.0104271	KHN83498.1	112	Y	Cadherin-related hmr-1 [Toxocara canis] GN=hmr-1	hmr-1	1	0.00515328	57.032	2	FNNLADIY(1)GK	-1.8861	1	103480	1	0.00517238	103.8	2	FNNLADIY(1)GK	-2.9578	1	84250	1	0.00753458	90.761	2	FNNLADIY(1)GK	-0.84371	1	87625
Biological Process	GO:0019722	5	calcium-mediated signaling	2.35	0.00978866	KHN88695.1	446	S	Serine/threonine-protein phosphatase 2B catalytic subunit 2 [Toxocara canis] GN=Pp2B-14D	Pp2B-14D									1	0.0232547	51.531	2	IQS(1)FDEAK	1.8543	1	27160
Biological Process	GO:0061339	3	establishment or maintenance of monopolar cell polarity	3.67	0.0107142	KHN85536.1	100	S	Dynactin subunit 1 [Toxocara canis] GN=DCTN1	DCTN1	0.99994	0.0224323	85.813	2	GRFS(1)PAASPR	-1.5684	1	1821700
Biological Process	GO:0061339	3	establishment or maintenance of monopolar cell polarity	3.67	0.0107142	KHN76633.1	565	Y	Moesin/ezrin/radixin -like protein 1 [Toxocara canis] GN=Moe	Moe	0.97867	0.00555776	55.782	2	DAQQVT(0.021)EY(0.979)DLLHMENK	2.5793	1	124640	0.992805	0.00563261	47.915	2	DAQQVT(0.007)EY(0.993)DLLHMENK	3.9173	1	110970	0.831175	2.01439e-05	76.563	2	DAQQVT(0.169)EY(0.831)DLLHMENK	2.8652	1	123850
Biological Process	GO:2000026	4	regulation of multicellular organismal development	1.29	0.0112217	KHN86921.1	199	S	Nascent polypeptide-associated complex subunit alpha [Toxocara canis] GN=Y65B4BR.5	Y65B4BR.5	1	0	269.54	2	ANVTQAEQEDES(1)DQEGEIDATGIEEK	-2.3047	6	20563000	1	4.79799e-161	218.03	2	ANVTQAEQEDES(1)DQEGEIDATGIEEK	-0.018577	8	16248000	1	0	295.61	2	ANVTQAEQEDES(1)DQEGEIDATGIEEK	-1.1483	8	13415000
Biological Process	GO:2000026	4	regulation of multicellular organismal development	1.29	0.0112217	KHN87508.1	404	S	CCR4-NOT transcription complex subunit 4 [Toxocara canis] GN=CNOT4	CNOT4	0.995736	0.000823186	129.69	2	LVQWT(0.004)S(0.996)PER	-0.78751	1	343880	0.999373	0.00463169	128.97	2	LVQWT(0.001)S(0.999)PER	-2.9153	1	262180	0.994178	0.00371332	99.174	2	LVQWT(0.006)S(0.994)PER	-4.3058	1	269610
Biological Process	GO:2000026	4	regulation of multicellular organismal development	1.29	0.0112217	KHN87978.1	1393	S	Kinesin-like protein [Toxocara canis] GN=unc-104	unc-104	1	0.00502286	54.912	2	GDS(1)LIFEHQWELEK	4.814	1	53430	1	0.00500012	53.193	2	GDS(1)LIFEHQWELEK	1.9206	1	77580	1	7.41581e-05	75.969	2	GDS(1)LIFEHQWELEK	2.4444	1	102060
Biological Process	GO:2000026	4	regulation of multicellular organismal development	1.29	0.0112217	KHN88357.1	1176	S	Spectrin alpha chain [Toxocara canis] GN=alpha-Spec	alpha-Spec	1	3.45113e-12	144.38	2	EQQLGS(1)AHEVQR	-3.4888	1	268970	1	0.000450131	105.78	2	EQQLGS(1)AHEVQR	-1.3632	1	219540	1	0.000198309	128.28	2	EQQLGS(1)AHEVQR	-3.222	1	232260
Biological Process	GO:2000026	4	regulation of multicellular organismal development	1.29	0.0112217	KHN88357.1	2329	S	Spectrin alpha chain [Toxocara canis] GN=alpha-Spec	alpha-Spec	0.976022	0.00229283	59.625	2	ETENIQS(0.007)S(0.017)EEIES(0.976)AFR	3.2588	1	28463
Biological Process	GO:2000026	4	regulation of multicellular organismal development	1.29	0.0112217	KHN88357.1	1492	S	Spectrin alpha chain [Toxocara canis] GN=alpha-Spec	alpha-Spec	0.992791	0.0136592	72.031	2	LGES(0.993)QT(0.007)LQQFSR	-2.5652	1	72643	0.984489	0.011278	53.363	2	LGES(0.984)QT(0.015)LQQFSR	0.05607	1	85880	0.999309	0.000187154	111.98	2	LGES(0.999)QT(0.001)LQQFSR	0.49411	1	82748
Biological Process	GO:2000026	4	regulation of multicellular organismal development	1.29	0.0112217	KHN88357.1	1793	S	Spectrin alpha chain [Toxocara canis] GN=alpha-Spec	alpha-Spec	1	0.00793291	76.563	2	MAALEES(1)WDQIR	1.1356	1	53384	1	9.39203e-05	86.729	2	MAALEES(1)WDQIR	1.6428	1	44999	1	0.00018025	100.69	2	MAALEES(1)WDQIR	1.9987	2	90648
Biological Process	GO:2000026	4	regulation of multicellular organismal development	1.29	0.0112217	KHN88357.1	2083	S	Spectrin alpha chain [Toxocara canis] GN=alpha-Spec	alpha-Spec	0.96686	0.00354911	74.524	2	S(0.009)LS(0.967)T(0.024)AEEDFK	-2.5015	1	43198									0.752139	0.0118559	47.57	2	S(0.017)LS(0.752)T(0.231)AEEDFK	-3.9186	1	30810
Biological Process	GO:2000026	4	regulation of multicellular organismal development	1.29	0.0112217	KHN88357.1	1604	S	Spectrin alpha chain [Toxocara canis] GN=alpha-Spec	alpha-Spec									1	1.12773e-05	142.71	2	QKS(1)FMAAVK	1.8583	1	41641
Biological Process	GO:2000026	4	regulation of multicellular organismal development	1.29	0.0112217	KHN88357.1	85	S	Spectrin alpha chain [Toxocara canis] GN=alpha-Spec	alpha-Spec																	0.875279	0.00851355	50.641	3	LQTAS(0.062)EES(0.875)FRDPT(0.062)NLQAK	-3.0965	1	15506
Biological Process	GO:2000026	4	regulation of multicellular organismal development	1.29	0.0112217	KHN88536.1	202	S	Talin-1 [Toxocara canis] GN=TLN1	TLN1	0.996599	0.00404747	57.279	2	EQS(0.997)VGDDET(0.003)LILR	-2.0217	1	136120									0.99981	0.0235156	51.07	2	EQS(1)VGDDETLILR	-1.0523	1	142690
Biological Process	GO:2000026	4	regulation of multicellular organismal development	1.29	0.0112217	KHN88536.1	1469	S	Talin-1 [Toxocara canis] GN=TLN1	TLN1	0.946988	8.88075e-18	130.78	2	S(0.947)LT(0.053)ESVNAIVESVVR	-0.62449	1	26680									0.806082	2.79476e-09	118.87	2	S(0.806)LT(0.194)ESVNAIVESVVR	-0.82412	1	52864
Biological Process	GO:2000026	4	regulation of multicellular organismal development	1.29	0.0112217	KHN88536.1	1364	S	Talin-1 [Toxocara canis] GN=TLN1	TLN1	0.996194	0.0101028	56.938	2	VS(0.996)ET(0.004)AAPVDLR	0.37423	1	54273
Biological Process	GO:2000026	4	regulation of multicellular organismal development	1.29	0.0112217	KHN88536.1	208	T	Talin-1 [Toxocara canis] GN=TLN1	TLN1	1	5.04127e-05	99.909	2	EQSVGDDET(1)LILR	15.261	1	91994									0.999482	0.0174864	60.324	2	EQS(0.001)VGDDET(0.999)LILR	2.2695	1	162100
Biological Process	GO:2000026	4	regulation of multicellular organismal development	1.29	0.0112217	KHN88613.1	154	S	Nucleoside diphosphate kinase [Toxocara canis] GN=NDK	NDK	0.951923	3.27268e-06	82.87	2	LMLGATNPLAS(0.952)NPGT(0.048)IR	0.40812	2	113560									0.989776	0.000870957	60.14	2	LMLGAT(0.003)NPLAS(0.99)NPGT(0.007)IR	-1.1391	1	117300
Biological Process	GO:2000026	4	regulation of multicellular organismal development	1.29	0.0112217	KHN88613.1	175	S	Nucleoside diphosphate kinase [Toxocara canis] GN=NDK	NDK	0.982277	6.94249e-20	141.36	2	NIVHGS(0.982)DS(0.018)LESAK	-3.1649	1	764370	0.979823	0.000197358	106.79	2	NIVHGS(0.98)DS(0.02)LESAK	-4.3152	1	791110	0.982619	0.000153128	136.39	2	NIVHGS(0.983)DS(0.017)LESAK	-2.9489	1	780120
Biological Process	GO:2000026	4	regulation of multicellular organismal development	1.29	0.0112217	KHN88613.1	177	S	Nucleoside diphosphate kinase [Toxocara canis] GN=NDK	NDK	0.992737	9.64266e-14	142.73	2	NIVHGS(0.006)DS(0.993)LES(0.001)AK	-1.8773	1	822990	0.869531	2.27372e-05	91.1	2	NIVHGS(0.129)DS(0.87)LES(0.001)AK	-0.51022	1	778730	0.9822	0.000151902	144.72	2	NIVHGS(0.017)DS(0.982)LES(0.001)AK	0.27012	1	809020
Biological Process	GO:2000026	4	regulation of multicellular organismal development	1.29	0.0112217	KHN84072.1	780	S	cAMP-dependent protein kinase catalytic subunit [Toxocara canis] GN=kin-1	kin-1									0.8116	4.97193e-05	51.399	2	GPGDASNFDDY(0.004)EEEPLRIS(0.812)GT(0.184)EK	-1.1712	1	258480
Biological Process	GO:2000026	4	regulation of multicellular organismal development	1.29	0.0112217	KHN84072.1	589	T	cAMP-dependent protein kinase catalytic subunit [Toxocara canis] GN=kin-1	kin-1	0.99994	8.26201e-134	163.8	2	TWT(1)LCGTPEYLAPEIILSK	-1.2052	2	2219600	0.999735	3.05403e-88	213.56	2	TWT(1)LCGTPEYLAPEIILSK	-0.20049	2	1767700	0.999658	1.03777e-132	166.29	2	TWT(1)LCGTPEYLAPEIILSK	-2.6203	2	1379400
Biological Process	GO:2000026	4	regulation of multicellular organismal development	1.29	0.0112217	KHN79910.1	131	T	Serine/threonine-protein kinase sgk-1 [Toxocara canis] GN=sgk-1	sgk-1	1	0.0100384	94.119	2	PSDFDFLKT(1)IGK	2.2986	1	31370	0.999999	0.00218446	83.061	2	PSDFDFLKT(1)IGK	2.1549	1	30219	1	1.24089e-06	96.27	2	PSDFDFLKT(1)IGK	-1.8117	1	32880
Biological Process	GO:2000026	4	regulation of multicellular organismal development	1.29	0.0112217	KHN79742.1	7	T	IST1 -like protein [Toxocara canis] GN=IST1	IST1	0.998633	0.00178926	71.219	2	SIS(0.001)WGT(0.999)QYAK	-2.3292	1	41913	0.999931	0.000138384	84.999	2	SISWGT(1)QYAK	-1.9157	1	37004	0.959557	0.00372128	47.361	2	SIS(0.002)WGT(0.96)QY(0.039)AK	-1.2405	1	31582
Biological Process	GO:2000026	4	regulation of multicellular organismal development	1.29	0.0112217	KHN78538.1	157	T	S-phase kinase-associated protein 1 [Toxocara canis] GN=Skp1	Skp1	1	8.70471e-47	194.55	2	NDFT(1)PEEEEQIRK	1.3961	3	882500	1	2.10013e-21	176	2	NDFT(1)PEEEEQIRK	-3.0559	2	786910	1	0.000370095	144.38	2	NDFT(1)PEEEEQIR	0.84762	1	633630
Biological Process	GO:2000026	4	regulation of multicellular organismal development	1.29	0.0112217	KHN73047.1	25	T	Peroxiredoxin [Toxocara canis] GN=Tcan_08625	Tcan_08625	0.928043	0.00735573	49.16	1	T(0.928)VS(0.065)LS(0.007)DYK	-2.9751	1	146130
Biological Process	GO:2000026	4	regulation of multicellular organismal development	1.29	0.0112217	KHN86405.1	4	S	Serrate RNA effector molecule -like protein [Toxocara canis] GN=Tcan_13618	Tcan_13618	1	0.00399269	74.849	2	GDS(1)DDEYHR	-0.18612	1	318950	1	0.000424568	99.34	2	GDS(1)DDEYHR	-0.1654	2	394120	1	0.00206026	85.821	2	GDS(1)DDEYHR	-2.6062	1	347480
Biological Process	GO:2000026	4	regulation of multicellular organismal development	1.29	0.0112217	KHN89160.1	2280	S	Spectrin beta chain [Toxocara canis] GN=beta-Spec	beta-Spec	0.942587	0.00422389	84.999	2	S(0.943)QT(0.057)LPVEGAK	-2.0464	1	132770
Biological Process	GO:2000026	4	regulation of multicellular organismal development	1.29	0.0112217	KHN89160.1	889	S	Spectrin beta chain [Toxocara canis] GN=beta-Spec	beta-Spec	0.997283	1.34749e-13	138.33	2	IDCQET(0.003)VS(0.997)WIEDK	0.092014	1	286760	0.988901	2.7761e-05	94.119	2	IDCQET(0.011)VS(0.989)WIEDK	-0.2709	1	296920	0.99865	5.44588e-05	111.75	2	IDCQET(0.001)VS(0.999)WIEDK	1.0198	1	324620
Biological Process	GO:2000026	4	regulation of multicellular organismal development	1.29	0.0112217	KHN89013.1	595	S	Protein kinase C-like 3 [Toxocara canis] GN=pkc-3	pkc-3	1	0.00968997	50.297	1	KES(1)GLEK	-6.8403	1	727770
Biological Process	GO:2000026	4	regulation of multicellular organismal development	1.29	0.0112217	KHN88997.1	341	S	SHC-transforming protein 1 [Toxocara canis] GN=SHC1	SHC1	0.999705	0.000549222	76.494	4	KQS(1)QVFETIVQLIEHHR	5.0874	1	34847	0.999978	0.00149907	84.144	4	KQS(1)QVFETIVQLIEHHR	4.6269	1	37866	0.999987	3.52893e-12	85.443	4	KQS(1)QVFETIVQLIEHHR	1.9323	1	42571
Biological Process	GO:2000026	4	regulation of multicellular organismal development	1.29	0.0112217	KHN88613.1	163	Y	Nucleoside diphosphate kinase [Toxocara canis] GN=NDK	NDK	0.996603	0.00321333	60.892	2	GDY(0.997)S(0.003)IQTGR	-1.4217	1	64746	0.998335	0.00458319	86.205	2	GDY(0.998)S(0.002)IQTGR	-1.7541	1	71479
Biological Process	GO:2000026	4	regulation of multicellular organismal development	1.29	0.0112217	KHN88613.1	149	T	Nucleoside diphosphate kinase [Toxocara canis] GN=NDK	NDK	1	3.58865e-73	193.26	2	LMLGAT(1)NPLASNPGTIR	2.372	2	916020	1	4.76433e-66	173.63	2	LMLGAT(1)NPLASNPGTIR	0.027347	2	1040700	1	6.78596e-106	209.08	2	LMLGAT(1)NPLASNPGTIR	0.18543	2	1086000
Biological Process	GO:2000026	4	regulation of multicellular organismal development	1.29	0.0112217	KHN88613.1	180	S	Nucleoside diphosphate kinase [Toxocara canis] GN=NDK	NDK	1	2.21439e-14	171.03	3	NIVHGSDSLES(1)AKR	-2.2941	3	588920	0.999999	1.28655e-18	151.18	3	NIVHGSDSLES(1)AKR	-3.2509	4	685500	0.999996	1.94436e-12	151.18	3	NIVHGSDSLES(1)AKR	-1.252	3	574590
Biological Process	GO:2000026	4	regulation of multicellular organismal development	1.29	0.0112217	KHN89160.1	919	S	Spectrin beta chain [Toxocara canis] GN=beta-Spec	beta-Spec	1	0.00897439	64.906	2	RLS(1)MMER	-0.75153	1	469140	1	0.0104244	113.46	2	RLS(1)MMER	0.40346	2	1979200
Biological Process	GO:2000026	4	regulation of multicellular organismal development	1.29	0.0112217	KHN86366.1	63	S	ATP-dependent RNA helicase DDX3Y [Toxocara canis] GN=Ddx3y	Ddx3y	0.999846	0.0186081	67.881	2	SWS(1)QQGPR	-2.6271	1	49793	0.998615	0.0270836	60.709	2	S(0.001)WS(0.999)QQGPR	0.18931	1	48044	0.999981	0.00312473	99.855	2	SWS(1)QQGPR	-0.58951	1	48185
Biological Process	GO:2000026	4	regulation of multicellular organismal development	1.29	0.0112217	KHN85583.1	290	S	Serine/threonine-protein kinase 25 [Toxocara canis] GN=STK25	STK25	0.999808	0.0059509	69.915	2	EPS(1)PDGTIVNR	-3.0674	1	943760	0.999996	0.00595742	74.424	2	EPS(1)PDGTIVNR	-0.023954	1	599680	0.999996	0.00920559	80.623	2	EPS(1)PDGTIVNR	0.22851	1	531780
Biological Process	GO:2000026	4	regulation of multicellular organismal development	1.29	0.0112217	KHN85536.1	100	S	Dynactin subunit 1 [Toxocara canis] GN=DCTN1	DCTN1	0.99994	0.0224323	85.813	2	GRFS(1)PAASPR	-1.5684	1	1821700
Biological Process	GO:2000026	4	regulation of multicellular organismal development	1.29	0.0112217	KHN81288.1	676	S	5'-AMP-activated protein kinase catalytic subunit alpha-2 [Toxocara canis] GN=aak-2	aak-2	0.959693	2.82614e-05	44.654	2	AQS(0.96)LPMPMEVDQT(0.039)PPPS(0.001)PTVT(0.001)K	1.0114	1	275700									0.893369	7.21707e-05	44.019	2	AQS(0.893)LPMPMEVDQT(0.105)PPPS(0.001)PT(0.001)VT(0.001)K	-0.53298	1	277960
Biological Process	GO:2000026	4	regulation of multicellular organismal development	1.29	0.0112217	KHN81197.1	157	T	Calcium/calmodulin-dependent protein kinase type II [Toxocara canis] GN=unc-43	unc-43	1	0.0226181	111.98	2	TLNHENT(1)VVR	0.83638	1	140910									1	0.0298686	79.235	2	TLNHENT(1)VVR	0.77516	1	191470
Biological Process	GO:2000026	4	regulation of multicellular organismal development	1.29	0.0112217	KHN81197.1	139	T	Calcium/calmodulin-dependent protein kinase type II [Toxocara canis] GN=unc-43	unc-43	0.990095	1.21194e-07	108.6	2	ESSES(0.001)S(0.009)QT(0.99)IDEQDGDK	-2.1095	1	102420	0.991562	1.97953e-15	145.18	2	ESSES(0.001)S(0.007)QT(0.992)IDEQDGDK	-3.1278	1	87685
Biological Process	GO:2000026	4	regulation of multicellular organismal development	1.29	0.0112217	KHN81197.1	134	S	Calcium/calmodulin-dependent protein kinase type II [Toxocara canis] GN=unc-43	unc-43	0.955381	1.48651e-33	168.69	2	ES(0.045)S(0.955)ESSQTIDEQDGDK	-0.56541	1	214970	0.956884	3.28442e-105	188.85	2	ES(0.043)S(0.957)ESSQTIDEQDGDK	-1.8411	1	304290
Biological Process	GO:2000026	4	regulation of multicellular organismal development	1.29	0.0112217	KHN81099.1	10	S	hypothetical protein Tcan_05298 [Toxocara canis] GN=Tcan_05298	Tcan_05298	0.999579	0.012773	69.201	2	INDGS(1)VHLTAR	-1.1869	1	42272	0.999978	0.0174874	73.305	2	INDGS(1)VHLTAR	3.5151	1	50634
Biological Process	GO:2000026	4	regulation of multicellular organismal development	1.29	0.0112217	KHN80821.1	575	T	cGMP-dependent protein kinase egl-4, partial [Toxocara canis] GN=egl-4	egl-4	0.992326	3.30939e-21	113.63	2	T(0.006)WT(0.992)FCGT(0.001)PEYVSPEIILNK	-1.2962	1	157980	0.945365	1.26557e-09	96.453	2	T(0.055)WT(0.945)FCGTPEYVSPEIILNK	-0.18683	2	164700	0.996473	6.01944e-21	119.55	2	T(0.003)WT(0.996)FCGTPEYVSPEIILNK	-0.81924	2	151680
Biological Process	GO:2000026	4	regulation of multicellular organismal development	1.29	0.0112217	KHN81288.1	660	S	5'-AMP-activated protein kinase catalytic subunit alpha-2 [Toxocara canis] GN=aak-2	aak-2	0.997083	0.000168645	98.865	2	HAS(0.997)VS(0.003)MPVKPSLR	-7.7321	2	242880									0.846776	0.00713533	82.437	3	HAS(0.847)VS(0.153)MPVKPSLR	-1.5511	1	24438
Biological Process	GO:2000026	4	regulation of multicellular organismal development	1.29	0.0112217	KHN80821.1	268	S	cGMP-dependent protein kinase egl-4, partial [Toxocara canis] GN=egl-4	egl-4	1	0.000790652	110.91	2	VS(1)IFENLSEDR	-2.4957	1	362320	0.999999	7.55649e-05	76.563	2	VS(1)IFENLSEDR	-0.012137	1	380890	1	4.03207e-05	108.5	2	VS(1)IFENLSEDR	-2.2001	1	369960
Biological Process	GO:2000026	4	regulation of multicellular organismal development	1.29	0.0112217	KHN79149.1	1214	Y	Neuroglian [Toxocara canis] GN=Nrg	Nrg																	0.997821	0.0272159	45.183	2	FTEDGS(0.002)FIGQY(0.998)VPNK	1.4037	1	39292
Biological Process	GO:2000026	4	regulation of multicellular organismal development	1.29	0.0112217	KHN79149.1	1232	S	Neuroglian [Toxocara canis] GN=Nrg	Nrg	0.824314	0.000296485	61.319	2	TLVS(0.002)S(0.018)S(0.007)GDKPDKDS(0.824)AS(0.127)T(0.021)FV	-1.7084	1	2379400	0.998725	9.1533e-120	233.37	2	TLVSSSGDKPDKDS(0.999)AS(0.001)TFV	-1.4705	1	2681200	0.999919	3.23367e-152	249.72	2	TLVSSSGDKPDKDS(1)ASTFV	-0.45477	1	2824300
Biological Process	GO:2000026	4	regulation of multicellular organismal development	1.29	0.0112217	KHN79149.1	1209	S	Neuroglian [Toxocara canis] GN=Nrg	Nrg	1	7.84724e-241	289.22	2	FTEDGS(1)FIGQYVPNK	2.5833	3	6680100	1	5.79119e-298	318.82	2	FTEDGS(1)FIGQYVPNK	2.0294	3	6707700	1	2.56397e-205	296.91	2	FTEDGS(1)FIGQYVPNK	-0.063273	3	6627200
Biological Process	GO:2000026	4	regulation of multicellular organismal development	1.29	0.0112217	KHN78475.1	386	S	Casein kinase I isoform gamma-1 [Toxocara canis] GN=Csnk1g1	Csnk1g1									0.999581	0.0199441	40.324	2	S(1)QQPIAHTEDNSEVK	-3.8766	1	256070	1	4.53088e-10	96.26	2	S(1)QQPIAHTEDNSEVK	-0.85357	1	250420
Biological Process	GO:2000026	4	regulation of multicellular organismal development	1.29	0.0112217	KHN78475.1	397	S	Casein kinase I isoform gamma-1 [Toxocara canis] GN=Csnk1g1	Csnk1g1	0.999956	1.16479e-07	104.3	2	SQQPIAHTEDNS(1)EVK	-7.0404	1	405130	0.999973	1.4552e-07	104.3	2	SQQPIAHTEDNS(1)EVK	-5.3393	1	389850	0.999906	1.66359e-10	128.39	2	SQQPIAHTEDNS(1)EVK	-4.8214	1	424540
Biological Process	GO:2000026	4	regulation of multicellular organismal development	1.29	0.0112217	KHN77973.1	615	S	Signal transducer and activator of transcription 1 [Toxocara canis] GN=sta-1	sta-1	1	0.00112716	70.806	2	LDWS(1)PGEVIPR	0.69215	1	17646	1	0.00619054	62.454	2	LDWS(1)PGEVIPR	0.3462	1	13868
Biological Process	GO:2000026	4	regulation of multicellular organismal development	1.29	0.0112217	KHN80149.1	60	S	Basement membrane proteoglycan [Toxocara canis] GN=unc-52	unc-52	1	0.000369192	135.89	2	DRS(1)DEQNCPSLR	-1.2453	1	2328700	1	4.91155e-06	116.06	2	DRS(1)DEQNCPSLR	0.86493	2	3806100	1	0.00177935	153.26	2	DRS(1)DEQNCPSLR	1.9849	1	2199900
Biological Process	GO:2000026	4	regulation of multicellular organismal development	1.29	0.0112217	KHN86485.1	667	T	Serine/threonine-protein kinase akt-1 [Toxocara canis] GN=akt-1	akt-1	1	2.03391e-99	240.17	2	EFTNAPVQLT(1)PPPAR	-1.1317	1	2069300	1	1.79084e-211	276.47	2	EFTNAPVQLT(1)PPPAR	1.663	3	2451700	1	1.94605e-117	269.09	2	EFTNAPVQLT(1)PPPAR	1.8752	1	1334200
Biological Process	GO:2000026	4	regulation of multicellular organismal development	1.29	0.0112217	KHN81288.1	652	S	5'-AMP-activated protein kinase catalytic subunit alpha-2 [Toxocara canis] GN=aak-2	aak-2	0.995466	1.87596e-06	118.64	2	SLVDEDNGS(0.995)AS(0.004)S(0.001)S(0.001)R	-4.6486	1	217760	0.917098	5.81991e-07	86.952	2	SLVDEDNGS(0.917)AS(0.054)S(0.021)S(0.008)R	-3.829	1	236030	0.872522	2.17004e-07	92.319	2	SLVDEDNGS(0.873)AS(0.051)S(0.038)S(0.038)R	-4.4374	1	229130
Biological Process	GO:2000026	4	regulation of multicellular organismal development	1.29	0.0112217	KHN82467.1	150	S	Transcription factor BTF3 -like protein [Toxocara canis] GN=icd-1	icd-1									0.885771	0.000289801	95.138	2	LANNVT(0.114)S(0.886)QFK	-2.3991	1	31184
Biological Process	GO:2000026	4	regulation of multicellular organismal development	1.29	0.0112217	KHN84563.1	144	S	Histone deacetylase 4 [Toxocara canis] GN=hda-4	hda-4	0.973977	0.00819623	58.045	2	S(0.005)YS(0.974)GS(0.021)GQTISQLTR	-5.9088	1	53669
Biological Process	GO:2000026	4	regulation of multicellular organismal development	1.29	0.0112217	KHN84563.1	259	S	Histone deacetylase 4 [Toxocara canis] GN=hda-4	hda-4	1	0.0264082	86.838	2	KVNS(1)EPNLK	-1.527	1	220500
Biological Process	GO:2000026	4	regulation of multicellular organismal development	1.29	0.0112217	KHN84458.1	1133	S	Myosin heavy chain, non-muscle [Toxocara canis] GN=zip	zip																	0.998801	0.00220159	44.585	3	ELEST(0.001)LEELKEDLENEKS(0.999)LR	1.3441	1	4163.2
Biological Process	GO:2000026	4	regulation of multicellular organismal development	1.29	0.0112217	KHN84458.1	208	S	Myosin heavy chain, non-muscle [Toxocara canis] GN=zip	zip									0.998688	0.00567938	108.4	2	TPS(0.001)S(0.999)PAKPR	-2.6925	1	419640
Biological Process	GO:2000026	4	regulation of multicellular organismal development	1.29	0.0112217	KHN84458.1	887	S	Myosin heavy chain, non-muscle [Toxocara canis] GN=zip	zip									1	0.00251398	85.622	2	IQQLS(1)EER	4.4676	1	32184
Biological Process	GO:2000026	4	regulation of multicellular organismal development	1.29	0.0112217	KHN84458.1	994	S	Myosin heavy chain, non-muscle [Toxocara canis] GN=zip	zip	0.999326	0.0173253	63.908	2	HAELYDS(0.999)Y(0.001)EK	0.95875	1	142110	0.998674	0.00344231	88.42	2	HAELYDS(0.999)Y(0.001)EK	5.0588	1	146920
Biological Process	GO:2000026	4	regulation of multicellular organismal development	1.29	0.0112217	KHN82467.1	75	S	Transcription factor BTF3 -like protein [Toxocara canis] GN=icd-1	icd-1	0.999746	1.74487e-37	148.7	2	KLS(1)VTNIPGIEEVNMIK	0.30912	4	248040	0.998858	1.23925e-24	178.12	2	KLS(0.999)VT(0.001)NIPGIEEVNMIK	-1.1062	2	276710	0.999851	1.50363e-50	194.01	2	KLS(1)VTNIPGIEEVNMIK	-0.6463	3	258540
Biological Process	GO:2000026	4	regulation of multicellular organismal development	1.29	0.0112217	KHN83981.1	199	S	Ras-related protein Rab-1A [Toxocara canis] GN=RAB1A	RAB1A	0.999296	8.99331e-05	77.347	2	MGPVQQAGT(0.001)GPS(0.999)VR	-7.5135	1	153590	0.877275	1.0661e-06	103.17	2	MGPVQQAGT(0.123)GPS(0.877)VR	-4.2501	1	168880
Biological Process	GO:2000026	4	regulation of multicellular organismal development	1.29	0.0112217	KHN83928.1	1797	S	Microtubule-associated protein futsch [Toxocara canis] GN=futsch	futsch	0.959836	1.68836e-06	105.78	2	LS(0.96)S(0.04)GDSDDVCAAFK	-1.2128	1	499940									0.947631	0.0221653	77.696	2	LS(0.948)S(0.052)GDSDDVCAAFK	1.7064	1	409270
Biological Process	GO:2000026	4	regulation of multicellular organismal development	1.29	0.0112217	KHN83473.1	103	S	Superoxide dismutase [Mn] 1, mitochondrial [Toxocara canis] GN=sod-2	sod-2	1	8.55174e-60	167.01	2	DFGS(1)LQSMQEK	-2.5071	1	150090	0.999992	0.00331995	121.86	2	DFGS(1)LQSMQEK	0.27618	1	96111	0.999998	2.42107e-05	123.99	2	DFGS(1)LQSMQEK	2.0968	3	551310
Biological Process	GO:2000026	4	regulation of multicellular organismal development	1.29	0.0112217	KHN83144.1	256	S	Dual specificity mitogen-activated protein kinase kinase hemipterous [Toxocara canis] GN=hep	hep	0.962132	0.0111801	54.309	2	VGS(0.962)S(0.038)ESEYGIR	-2.5129	1	84552
Biological Process	GO:2000026	4	regulation of multicellular organismal development	1.29	0.0112217	KHN83144.1	235	S	Dual specificity mitogen-activated protein kinase kinase hemipterous [Toxocara canis] GN=hep	hep	1	2.15799e-41	177.64	2	LCDFGIAGQLIDS(1)RR	4.2324	2	257840	1	2.18272e-73	175.48	2	LCDFGIAGQLIDS(1)RR	2.7827	3	311930	1	4.00848e-08	107.84	2	LCDFGIAGQLIDS(1)RR	3.1075	3	337520
Biological Process	GO:2000026	4	regulation of multicellular organismal development	1.29	0.0112217	KHN82747.1	1038	S	KN motif and ankyrin repeat domain-containing protein 1 [Toxocara canis] GN=KANK1	KANK1	1	2.5527e-14	87.232	2	YNPGEAQAQS(1)PDEEAEVADR	-4.5885	1	277150	1	6.9091e-11	72.891	2	YNPGEAQAQS(1)PDEEAEVADR	-4.857	1	481390	1	3.23455e-21	126.04	2	YNPGEAQAQS(1)PDEEAEVADR	-5.9644	2	567040
Biological Process	GO:2000026	4	regulation of multicellular organismal development	1.29	0.0112217	KHN82467.1	171	S	Transcription factor BTF3 -like protein [Toxocara canis] GN=icd-1	icd-1																	0.817113	1.8242e-06	50.521	2	TTEEDDVPDLVGDFDEAS(0.817)KNES(0.183)K	1.8179	1	158890
Biological Process	GO:2000026	4	regulation of multicellular organismal development	1.29	0.0112217	KHN83929.1	27	S	Ras GTPase-activating-like protein IQGAP2 [Toxocara canis] GN=IQGAP2	IQGAP2	0.999945	7.21756e-11	166.71	2	CLDNIS(1)ITSK	-1.6857	1	712460	0.999976	0.00190656	152.23	2	CLDNIS(1)ITSK	-4.1487	1	724170	0.998856	0.00162288	110.58	2	CLDNIS(0.999)IT(0.001)SK	-2.8569	1	740280
Biological Process	GO:2000026	4	regulation of multicellular organismal development	1.29	0.0112217	KHN77552.1	238	S	Stromal interaction molecule -like protein [Toxocara canis] GN=Stim	Stim	0.999986	1.292e-18	135.5	2	S(1)MESDFEDVQQK	1.7604	1	57698	0.991446	0.000576549	85.813	2	S(0.991)MES(0.009)DFEDVQQK	1.3003	1	54088	0.999997	3.19265e-06	119.43	2	S(1)MESDFEDVQQK	2.3465	1	64396
Biological Process	GO:2000026	4	regulation of multicellular organismal development	1.29	0.0112217	KHN71029.1	108	Y	Tyrosine-protein kinase Fyn [Toxocara canis] GN=fyn	fyn	1	0.000167901	81.335	2	KLMEEDIY(1)EAR	1.4593	1	41981	1	0.000890921	132.44	2	KLMEEDIY(1)EAR	2.6116	1	41428	1	0.0123952	58.889	2	KLMEEDIY(1)EAR	2.9672	1	35557
Biological Process	GO:2000026	4	regulation of multicellular organismal development	1.29	0.0112217	KHN83519.1	231	Y	Glycogen synthase kinase-3 beta [Toxocara canis] GN=GSK3B	GSK3B	0.93651	7.63472e-05	134.2	2	GEPNVS(0.063)Y(0.937)ICSR	-0.041266	1	6240700	0.931689	0.00320464	115.04	2	GEPNVS(0.068)Y(0.932)ICSR	1.1369	1	6002000	0.94165	3.60357e-06	160.98	2	GEPNVS(0.058)Y(0.942)ICSR	-1.4557	2	5935700
Biological Process	GO:2000026	4	regulation of multicellular organismal development	1.29	0.0112217	KHN82631.1	529	T	Serine/threonine-protein kinase mig-15 [Toxocara canis] GN=mig-15	mig-15																	0.999863	0.0127187	58.508	3	DALRT(1)PPHITR	-4.4156	1	50615
Biological Process	GO:2000026	4	regulation of multicellular organismal development	1.29	0.0112217	KHN86026.1	91	T	Lysine-specific demethylase rbr-2 [Toxocara canis] GN=rbr-2	rbr-2																	1	0.015672	52.201	3	LIFDT(1)EIT(1)NFWHLK	-4.8917	1	2754300
Biological Process	GO:2000026	4	regulation of multicellular organismal development	1.29	0.0112217	KHN86026.1	94	T	Lysine-specific demethylase rbr-2 [Toxocara canis] GN=rbr-2	rbr-2																	1	0.015672	52.201	3	LIFDT(1)EIT(1)NFWHLK	-4.8917	1	2754300
Biological Process	GO:0051962	5	positive regulation of nervous system development	1.59	0.0114237	KHN73508.1	230	S	Endophilin-B1 [Toxocara canis] GN=SH3GLB1	SH3GLB1	1	3.76136e-23	122.16	2	AKS(1)LEAQSNAEADLR	-1.6783	1	115830	1	7.49226e-10	120.52	2	AKS(1)LEAQSNAEADLR	-2.7377	1	127730	1	1.85671e-07	94.865	2	AKS(1)LEAQSNAEADLR	-2.422	1	128360
Biological Process	GO:0051962	5	positive regulation of nervous system development	1.59	0.0114237	KHN74098.1	173	S	Actin-depolymerizing factor 1, isoforms a/b [Toxocara canis] GN=unc-60	unc-60	0.980339	1.92491e-17	131.48	2	ILQFQVS(0.98)DES(0.02)EIAHK	1.6961	1	248420	0.990746	1.05617e-10	111.75	2	ILQFQVS(0.991)DES(0.009)EIAHK	3.6704	2	273390	0.999509	9.85642e-13	149.14	2	ILQFQVS(1)DESEIAHK	2.3082	1	228220
Biological Process	GO:0051962	5	positive regulation of nervous system development	1.59	0.0114237	KHN74873.1	128	S	Mitogen-activated protein kinase kinase kinase, partial [Toxocara canis] GN=slpr	slpr	0.999453	0.013899	42.495	2	S(0.999)ILVESNYDYTPR	-0.60154	1	35635
Biological Process	GO:0051962	5	positive regulation of nervous system development	1.59	0.0114237	KHN75718.1	1658	S	Ankyrin-2 [Toxocara canis] GN=ANK2	ANK2	1	6.41016e-05	64.21	2	HVHDS(1)ENGPIVEER	-1.8048	2	512340	1	0.00202145	84.266	2	HVHDS(1)ENGPIVEER	-1.3491	2	477210	1	2.46997e-07	82.747	2	HVHDS(1)ENGPIVEER	0.901	2	499120
Biological Process	GO:0051962	5	positive regulation of nervous system development	1.59	0.0114237	KHN75718.1	943	S	Ankyrin-2 [Toxocara canis] GN=ANK2	ANK2									0.998933	0.00178005	43.904	2	S(0.999)PEMDT(0.001)ADGDLDALIR	0.75251	1	99497	0.999999	2.03664e-09	88.203	2	S(1)PEMDTADGDLDALIR	2.396	1	162140
Biological Process	GO:0051962	5	positive regulation of nervous system development	1.59	0.0114237	KHN77148.1	812	S	Integrin beta pat-3 [Toxocara canis] GN=pat-3	pat-3	0.999874	0.00502325	61.042	2	NPVYAGNS(1)AK	-0.97532	1	62317
Biological Process	GO:0051962	5	positive regulation of nervous system development	1.59	0.0114237	KHN77148.1	235	S	Integrin beta pat-3 [Toxocara canis] GN=pat-3	pat-3																	0.96426	0.0042903	42.941	2	NQMS(0.964)LT(0.033)MDT(0.003)AR	4.4453	1	43017
Biological Process	GO:0051962	5	positive regulation of nervous system development	1.59	0.0114237	KHN79149.1	1209	S	Neuroglian [Toxocara canis] GN=Nrg	Nrg	1	7.84724e-241	289.22	2	FTEDGS(1)FIGQYVPNK	2.5833	3	6680100	1	5.79119e-298	318.82	2	FTEDGS(1)FIGQYVPNK	2.0294	3	6707700	1	2.56397e-205	296.91	2	FTEDGS(1)FIGQYVPNK	-0.063273	3	6627200
Biological Process	GO:0051962	5	positive regulation of nervous system development	1.59	0.0114237	KHN79149.1	1232	S	Neuroglian [Toxocara canis] GN=Nrg	Nrg	0.824314	0.000296485	61.319	2	TLVS(0.002)S(0.018)S(0.007)GDKPDKDS(0.824)AS(0.127)T(0.021)FV	-1.7084	1	2379400	0.998725	9.1533e-120	233.37	2	TLVSSSGDKPDKDS(0.999)AS(0.001)TFV	-1.4705	1	2681200	0.999919	3.23367e-152	249.72	2	TLVSSSGDKPDKDS(1)ASTFV	-0.45477	1	2824300
Biological Process	GO:0051962	5	positive regulation of nervous system development	1.59	0.0114237	KHN79149.1	1214	Y	Neuroglian [Toxocara canis] GN=Nrg	Nrg																	0.997821	0.0272159	45.183	2	FTEDGS(0.002)FIGQY(0.998)VPNK	1.4037	1	39292
Biological Process	GO:0051962	5	positive regulation of nervous system development	1.59	0.0114237	KHN81099.1	10	S	hypothetical protein Tcan_05298 [Toxocara canis] GN=Tcan_05298	Tcan_05298	0.999579	0.012773	69.201	2	INDGS(1)VHLTAR	-1.1869	1	42272	0.999978	0.0174874	73.305	2	INDGS(1)VHLTAR	3.5151	1	50634
Biological Process	GO:0051962	5	positive regulation of nervous system development	1.59	0.0114237	KHN81197.1	134	S	Calcium/calmodulin-dependent protein kinase type II [Toxocara canis] GN=unc-43	unc-43	0.955381	1.48651e-33	168.69	2	ES(0.045)S(0.955)ESSQTIDEQDGDK	-0.56541	1	214970	0.956884	3.28442e-105	188.85	2	ES(0.043)S(0.957)ESSQTIDEQDGDK	-1.8411	1	304290
Biological Process	GO:0051962	5	positive regulation of nervous system development	1.59	0.0114237	KHN81197.1	139	T	Calcium/calmodulin-dependent protein kinase type II [Toxocara canis] GN=unc-43	unc-43	0.990095	1.21194e-07	108.6	2	ESSES(0.001)S(0.009)QT(0.99)IDEQDGDK	-2.1095	1	102420	0.991562	1.97953e-15	145.18	2	ESSES(0.001)S(0.007)QT(0.992)IDEQDGDK	-3.1278	1	87685
Biological Process	GO:0051962	5	positive regulation of nervous system development	1.59	0.0114237	KHN81197.1	157	T	Calcium/calmodulin-dependent protein kinase type II [Toxocara canis] GN=unc-43	unc-43	1	0.0226181	111.98	2	TLNHENT(1)VVR	0.83638	1	140910									1	0.0298686	79.235	2	TLNHENT(1)VVR	0.77516	1	191470
Biological Process	GO:0051962	5	positive regulation of nervous system development	1.59	0.0114237	KHN88613.1	177	S	Nucleoside diphosphate kinase [Toxocara canis] GN=NDK	NDK	0.992737	9.64266e-14	142.73	2	NIVHGS(0.006)DS(0.993)LES(0.001)AK	-1.8773	1	822990	0.869531	2.27372e-05	91.1	2	NIVHGS(0.129)DS(0.87)LES(0.001)AK	-0.51022	1	778730	0.9822	0.000151902	144.72	2	NIVHGS(0.017)DS(0.982)LES(0.001)AK	0.27012	1	809020
Biological Process	GO:0051962	5	positive regulation of nervous system development	1.59	0.0114237	KHN88613.1	175	S	Nucleoside diphosphate kinase [Toxocara canis] GN=NDK	NDK	0.982277	6.94249e-20	141.36	2	NIVHGS(0.982)DS(0.018)LESAK	-3.1649	1	764370	0.979823	0.000197358	106.79	2	NIVHGS(0.98)DS(0.02)LESAK	-4.3152	1	791110	0.982619	0.000153128	136.39	2	NIVHGS(0.983)DS(0.017)LESAK	-2.9489	1	780120
Biological Process	GO:0051962	5	positive regulation of nervous system development	1.59	0.0114237	KHN88613.1	154	S	Nucleoside diphosphate kinase [Toxocara canis] GN=NDK	NDK	0.951923	3.27268e-06	82.87	2	LMLGATNPLAS(0.952)NPGT(0.048)IR	0.40812	2	113560									0.989776	0.000870957	60.14	2	LMLGAT(0.003)NPLAS(0.99)NPGT(0.007)IR	-1.1391	1	117300
Biological Process	GO:0051962	5	positive regulation of nervous system development	1.59	0.0114237	KHN87978.1	1393	S	Kinesin-like protein [Toxocara canis] GN=unc-104	unc-104	1	0.00502286	54.912	2	GDS(1)LIFEHQWELEK	4.814	1	53430	1	0.00500012	53.193	2	GDS(1)LIFEHQWELEK	1.9206	1	77580	1	7.41581e-05	75.969	2	GDS(1)LIFEHQWELEK	2.4444	1	102060
Biological Process	GO:0051962	5	positive regulation of nervous system development	1.59	0.0114237	KHN86405.1	4	S	Serrate RNA effector molecule -like protein [Toxocara canis] GN=Tcan_13618	Tcan_13618	1	0.00399269	74.849	2	GDS(1)DDEYHR	-0.18612	1	318950	1	0.000424568	99.34	2	GDS(1)DDEYHR	-0.1654	2	394120	1	0.00206026	85.821	2	GDS(1)DDEYHR	-2.6062	1	347480
Biological Process	GO:0051962	5	positive regulation of nervous system development	1.59	0.0114237	KHN85583.1	290	S	Serine/threonine-protein kinase 25 [Toxocara canis] GN=STK25	STK25	0.999808	0.0059509	69.915	2	EPS(1)PDGTIVNR	-3.0674	1	943760	0.999996	0.00595742	74.424	2	EPS(1)PDGTIVNR	-0.023954	1	599680	0.999996	0.00920559	80.623	2	EPS(1)PDGTIVNR	0.22851	1	531780
Biological Process	GO:2000026	4	regulation of multicellular organismal development	1.29	0.0112217	KHN73050.1	25	T	Peroxiredoxin [Toxocara canis] GN=Tcan_08622	Tcan_08622																	0.859563	0.011705	57.032	1	T(0.86)VS(0.14)LSDYK	-0.55428	1	144400
Biological Process	GO:0051962	5	positive regulation of nervous system development	1.59	0.0114237	KHN83981.1	199	S	Ras-related protein Rab-1A [Toxocara canis] GN=RAB1A	RAB1A	0.999296	8.99331e-05	77.347	2	MGPVQQAGT(0.001)GPS(0.999)VR	-7.5135	1	153590	0.877275	1.0661e-06	103.17	2	MGPVQQAGT(0.123)GPS(0.877)VR	-4.2501	1	168880
Biological Process	GO:0051962	5	positive regulation of nervous system development	1.59	0.0114237	KHN83928.1	1797	S	Microtubule-associated protein futsch [Toxocara canis] GN=futsch	futsch	0.959836	1.68836e-06	105.78	2	LS(0.96)S(0.04)GDSDDVCAAFK	-1.2128	1	499940									0.947631	0.0221653	77.696	2	LS(0.948)S(0.052)GDSDDVCAAFK	1.7064	1	409270
Biological Process	GO:0051962	5	positive regulation of nervous system development	1.59	0.0114237	KHN83144.1	256	S	Dual specificity mitogen-activated protein kinase kinase hemipterous [Toxocara canis] GN=hep	hep	0.962132	0.0111801	54.309	2	VGS(0.962)S(0.038)ESEYGIR	-2.5129	1	84552
Biological Process	GO:0051962	5	positive regulation of nervous system development	1.59	0.0114237	KHN83144.1	235	S	Dual specificity mitogen-activated protein kinase kinase hemipterous [Toxocara canis] GN=hep	hep	1	2.15799e-41	177.64	2	LCDFGIAGQLIDS(1)RR	4.2324	2	257840	1	2.18272e-73	175.48	2	LCDFGIAGQLIDS(1)RR	2.7827	3	311930	1	4.00848e-08	107.84	2	LCDFGIAGQLIDS(1)RR	3.1075	3	337520
Biological Process	GO:0051962	5	positive regulation of nervous system development	1.59	0.0114237	KHN81288.1	652	S	5'-AMP-activated protein kinase catalytic subunit alpha-2 [Toxocara canis] GN=aak-2	aak-2	0.995466	1.87596e-06	118.64	2	SLVDEDNGS(0.995)AS(0.004)S(0.001)S(0.001)R	-4.6486	1	217760	0.917098	5.81991e-07	86.952	2	SLVDEDNGS(0.917)AS(0.054)S(0.021)S(0.008)R	-3.829	1	236030	0.872522	2.17004e-07	92.319	2	SLVDEDNGS(0.873)AS(0.051)S(0.038)S(0.038)R	-4.4374	1	229130
Biological Process	GO:0051962	5	positive regulation of nervous system development	1.59	0.0114237	KHN81288.1	660	S	5'-AMP-activated protein kinase catalytic subunit alpha-2 [Toxocara canis] GN=aak-2	aak-2	0.997083	0.000168645	98.865	2	HAS(0.997)VS(0.003)MPVKPSLR	-7.7321	2	242880									0.846776	0.00713533	82.437	3	HAS(0.847)VS(0.153)MPVKPSLR	-1.5511	1	24438
Biological Process	GO:0051962	5	positive regulation of nervous system development	1.59	0.0114237	KHN81288.1	676	S	5'-AMP-activated protein kinase catalytic subunit alpha-2 [Toxocara canis] GN=aak-2	aak-2	0.959693	2.82614e-05	44.654	2	AQS(0.96)LPMPMEVDQT(0.039)PPPS(0.001)PTVT(0.001)K	1.0114	1	275700									0.893369	7.21707e-05	44.019	2	AQS(0.893)LPMPMEVDQT(0.105)PPPS(0.001)PT(0.001)VT(0.001)K	-0.53298	1	277960
Biological Process	GO:0051962	5	positive regulation of nervous system development	1.59	0.0114237	KHN83929.1	27	S	Ras GTPase-activating-like protein IQGAP2 [Toxocara canis] GN=IQGAP2	IQGAP2	0.999945	7.21756e-11	166.71	2	CLDNIS(1)ITSK	-1.6857	1	712460	0.999976	0.00190656	152.23	2	CLDNIS(1)ITSK	-4.1487	1	724170	0.998856	0.00162288	110.58	2	CLDNIS(0.999)IT(0.001)SK	-2.8569	1	740280
Biological Process	GO:2000026	4	regulation of multicellular organismal development	1.29	0.0112217	KHN83734.1	5	S	DNA repair endonuclease XPF [Toxocara canis] GN=Ercc4	Ercc4																	1	0.0172008	44.82	2	MLS(1)PS(1)RIK	-14.024	1	10342000
Biological Process	GO:2000026	4	regulation of multicellular organismal development	1.29	0.0112217	KHN83734.1	3	S	DNA repair endonuclease XPF [Toxocara canis] GN=Ercc4	Ercc4																	1	0.0172008	44.82	2	MLS(1)PS(1)RIK	-14.024	1	10342000
Biological Process	GO:2000026	4	regulation of multicellular organismal development	1.29	0.0112217	KHN80136.1	3871	S	Basement membrane proteoglycan [Toxocara canis] GN=unc-52	unc-52																	0.999971	0.0293444	50.834	1	S(1)FDRHLSR	-3.8549	1	706300
Biological Process	GO:2000026	4	regulation of multicellular organismal development	1.29	0.0112217	KHN79080.1	257	S	Uncharacterized protein Tcan_11176 [Toxocara canis] GN=how	how									0.914084	3.41975e-08	122.94	2	SPTLAGAPIILS(0.914)PS(0.086)R	-1.2479	1	40857
Biological Process	GO:2000026	4	regulation of multicellular organismal development	1.29	0.0112217	KHN79068.1	426	S	Atrial natriuretic peptide receptor 1 [Toxocara canis] GN=Npr1	Npr1									0.999567	0.00256743	89.382	2	KLS(1)FGGLSIK	-1.9869	1	86415	0.999769	0.0289399	82.437	2	KLS(1)FGGLSIK	-0.32317	1	94851
Biological Process	GO:2000026	4	regulation of multicellular organismal development	1.29	0.0112217	KHN88530.1	40	S	Ras-related protein Rab-11A [Toxocara canis] GN=RAB11A	RAB11A									0.821797	0.0269135	48.701	2	S(0.822)T(0.178)IGVEFATR	0.54774	1	47617
Biological Process	GO:2000026	4	regulation of multicellular organismal development	1.29	0.0112217	KHN77850.1	620	S	Junctophilin-3 [Toxocara canis] GN=JPH3	JPH3																	0.961473	4.49179e-09	84.309	2	NT(0.039)S(0.961)PFQIINPTQSSSR	-0.83714	1	257040
Biological Process	GO:2000026	4	regulation of multicellular organismal development	1.29	0.0112217	KHN77850.1	635	S	Junctophilin-3 [Toxocara canis] GN=JPH3	JPH3																	0.973277	0.0110307	48.801	3	MS(0.973)LS(0.026)DDHYDQYMMAANPSHAK	-1.0883	1	155280
Biological Process	GO:2000026	4	regulation of multicellular organismal development	1.29	0.0112217	KHN77850.1	249	S	Junctophilin-3 [Toxocara canis] GN=JPH3	JPH3									0.861187	0.0196766	48.701	2	VT(0.001)S(0.007)IT(0.131)GS(0.861)LR	-0.73143	1	37448	0.954026	0.0110727	81.799	2	VTS(0.001)IT(0.045)GS(0.954)LR	-1.9416	1	45374
Biological Process	GO:2000026	4	regulation of multicellular organismal development	1.29	0.0112217	KHN80009.1	387	S	Angiogenic factor with G patch and FHA domains 1 [Toxocara canis] GN=Aggf1	Aggf1									0.999997	0.00637758	66.619	2	AQYGLLGDDMS(1)K	-1.9749	1	2024200
Biological Process	GO:2000026	4	regulation of multicellular organismal development	1.29	0.0112217	KHN76602.1	151	S	Mitochondrial prohibitin complex protein 2 [Toxocara canis] GN=phb-2	phb-2									0.999998	0.0157572	73.502	2	FNAS(1)QLITQR	-4.9707	1	45254	0.999985	0.0157487	63.908	2	FNAS(1)QLITQR	-0.3674	1	29477
Biological Process	GO:2000026	4	regulation of multicellular organismal development	1.29	0.0112217	KHN74941.1	100	S	Yorkie -like protein [Toxocara canis] GN=Yap1	Yap1									0.88928	3.12239e-07	47.148	3	QT(0.03)LS(0.889)PS(0.03)S(0.015)VS(0.015)S(0.015)T(0.007)HFSGPYQGPVHTR	-0.17602	1	73465
Biological Process	GO:2000026	4	regulation of multicellular organismal development	1.29	0.0112217	KHN74156.1	810	S	Protein bicaudal D -like protein 1 [Toxocara canis] GN=Bicd1	Bicd1																	0.773948	0.000148239	43.727	3	AS(0.057)GRPGS(0.774)GS(0.167)DGS(0.003)GQLHR	0.50162	1	101880
Biological Process	GO:2000026	4	regulation of multicellular organismal development	1.29	0.0112217	KHN74156.1	124	S	Protein bicaudal D -like protein 1 [Toxocara canis] GN=Bicd1	Bicd1									0.886504	0.000911981	59.997	3	S(0.113)EIDHEES(0.887)LLEETMNR	-2.3136	1	15973	0.968137	6.60383e-05	59.997	3	S(0.032)EIDHEES(0.968)LLEETMNR	-3.8022	1	12546
Biological Process	GO:2000026	4	regulation of multicellular organismal development	1.29	0.0112217	KHN88781.1	188	Y	Mitogen-activated protein kinase mpk-1 [Toxocara canis] GN=mpk-1	mpk-1	0.984144	1.25558e-56	199.04	3	VTDPGHDHTGFLTEY(0.984)VAT(0.016)R	-5.2122	1	399580	0.943901	4.24238e-27	97.268	3	VTDPGHDHTGFLT(0.051)EY(0.944)VAT(0.005)R	-5.0845	1	410130	0.921261	7.56478e-19	100.56	3	VTDPGHDHTGFLT(0.009)EY(0.921)VAT(0.07)R	-2.0332	1	429040
Biological Process	GO:2000026	4	regulation of multicellular organismal development	1.29	0.0112217	KHN88645.1	200	Y	Lipid phosphate phosphatase-related protein type 5 [Toxocara canis] GN=LPPR5	LPPR5	0.816626	3.93052e-05	81.335	2	T(0.183)Y(0.817)EVTTTTESFHR	0.64878	1	49019									0.943808	1.65688e-94	241.63	2	T(0.056)Y(0.944)EVTTTTESFHR	2.3621	1	44775
Biological Process	GO:2000026	4	regulation of multicellular organismal development	1.29	0.0112217	KHN86566.1	185	Y	Mitogen-activated protein kinase pmk-1 [Toxocara canis] GN=pmk-1	pmk-1	0.897156	0.00315038	66.953	2	QTDNEMT(0.035)GY(0.897)VAT(0.068)R	-2.8809	1	427590	0.9054	2.57191e-05	108.24	2	QTDNEMT(0.071)GY(0.905)VAT(0.024)R	0.020858	1	396520	0.99874	2.16209e-29	201.66	2	QTDNEMTGY(0.999)VAT(0.001)R	3.692	2	1253900
Biological Process	GO:2000026	4	regulation of multicellular organismal development	1.29	0.0112217	KHN74941.1	175	S	Yorkie -like protein [Toxocara canis] GN=Yap1	Yap1									0.9998	0.00546315	51.454	2	S(1)CDLDSEPNR	-1.796	1	55501	0.999999	0.00873852	83.775	2	S(1)CDLDSEPNR	-2.2939	1	47789
Biological Process	GO:2000026	4	regulation of multicellular organismal development	1.29	0.0112217	KHN83498.1	112	Y	Cadherin-related hmr-1 [Toxocara canis] GN=hmr-1	hmr-1	1	0.00515328	57.032	2	FNNLADIY(1)GK	-1.8861	1	103480	1	0.00517238	103.8	2	FNNLADIY(1)GK	-2.9578	1	84250	1	0.00753458	90.761	2	FNNLADIY(1)GK	-0.84371	1	87625
Biological Process	GO:2000026	4	regulation of multicellular organismal development	1.29	0.0112217	KHN84864.1	104	S	Lamin-1 [Toxocara canis] GN=lmn-1	lmn-1									0.999923	0.0088657	58.794	2	AYQS(1)LLEGEESR	2.1133	1	37378	0.99996	4.59332e-05	69.201	2	AYQS(1)LLEGEESR	0.51761	1	37673
Biological Process	GO:2000026	4	regulation of multicellular organismal development	1.29	0.0112217	KHN84864.1	162	S	Lamin-1 [Toxocara canis] GN=lmn-1	lmn-1																	0.933498	0.0212058	51.569	2	FIAS(0.933)DNS(0.047)S(0.02)FFR	-1.8603	1	53568
Biological Process	GO:2000026	4	regulation of multicellular organismal development	1.29	0.0112217	KHN78062.1	42	S	Ras-related protein Rab-11A [Toxocara canis] GN=RAB11A	RAB11A																	0.856988	0.00953276	73.655	2	S(0.857)T(0.143)IGVEFATR	-1.3277	1	47754
Biological Process	GO:2000026	4	regulation of multicellular organismal development	1.29	0.0112217	KHN76845.1	85	S	hypothetical protein Tcan_15948 [Toxocara canis] GN=Tcan_15948	Tcan_15948																	0.982233	0.0282751	61.042	2	S(0.018)MS(0.982)AQVPSTK	0.31309	1	25869
Biological Process	GO:2000026	4	regulation of multicellular organismal development	1.29	0.0112217	KHN71449.1	24	S	hypothetical protein Tcan_02258 [Toxocara canis] GN=Tcan_02258	Tcan_02258																	1	0.00376449	53.363	3	VHAVS(1)PMHLHEGR	-0.96737	1	32119
Biological Process	GO:2000026	4	regulation of multicellular organismal development	1.29	0.0112217	KHN83579.1	548	Y	hypothetical protein Tcan_18773 [Toxocara canis] GN=Tcan_18773	Tcan_18773									0.9972	0.00114547	98.009	2	EDLDFS(0.003)Y(0.997)R	-2.3926	1	121730	0.976953	8.80573e-05	121.31	2	EDLDFS(0.023)Y(0.977)R	-2.1027	1	152400
Biological Process	GO:2000026	4	regulation of multicellular organismal development	1.29	0.0112217	KHN85418.1	200	T	Polyadenylate-binding protein 1 [Toxocara canis] GN=Pabpc1	Pabpc1									1	0.000406158	88.24	2	RFT(1)NVFIK	-0.47276	1	22444
Biological Process	GO:2000026	4	regulation of multicellular organismal development	1.29	0.0112217	KHN85418.1	315	T	Polyadenylate-binding protein 1 [Toxocara canis] GN=Pabpc1	Pabpc1									1	0.00038886	87.251	2	NLDDT(1)VDDEVLR	1.1032	1	103530	1	0.00255564	70.552	2	NLDDT(1)VDDEVLR	0.65918	1	94191
Biological Process	GO:2000026	4	regulation of multicellular organismal development	1.29	0.0112217	KHN84864.1	165	S	Lamin-1 [Toxocara canis] GN=lmn-1	lmn-1									0.843185	5.85173e-113	236.7	2	FIASDNS(0.843)S(0.157)FFR	-0.68743	2	2148300
Biological Process	GO:2000026	4	regulation of multicellular organismal development	1.29	0.0112217	KHN81192.1	288	S	Calcium/calmodulin-dependent protein kinase type II [Toxocara canis] GN=unc-43	unc-43																	1	0.0268051	93.467	2	VAS(1)VMHR	-4.2885	1	279500
Biological Process	GO:2000026	4	regulation of multicellular organismal development	1.29	0.0112217	KHN88957.1	154	S	Cactin [Toxocara canis] GN=CACTIN	CACTIN									0.988098	0.0286971	79.795	2	GRY(0.006)S(0.988)PT(0.005)YGDEK	0.31347	1	133750
Biological Process	GO:2000026	4	regulation of multicellular organismal development	1.29	0.0112217	KHN87757.1	1027	S	Kinesin heavy chain [Toxocara canis] GN=unc-116	unc-116									0.91988	0.00147616	96.183	2	TPTGTEPNEDEYLS(0.08)S(0.92)PAQK	-1.4617	1	73816	0.866383	3.59556e-20	104.3	2	TPTGTEPNEDEYLS(0.134)S(0.866)PAQK	-2.0295	1	115720
Biological Process	GO:2000026	4	regulation of multicellular organismal development	1.29	0.0112217	KHN86244.1	311	S	Tyrosine-protein phosphatase non-receptor type 2 [Toxocara canis] GN=PTPN2	PTPN2									0.999886	0.020044	43.613	2	S(0.001)IES(0.999)S(1)KS(1)IDRR	-5.1294	1	760840
Biological Process	GO:2000026	4	regulation of multicellular organismal development	1.29	0.0112217	KHN86244.1	309	S	Tyrosine-protein phosphatase non-receptor type 2 [Toxocara canis] GN=PTPN2	PTPN2									0.999886	0.020044	43.613	2	S(0.001)IES(0.999)S(1)KS(1)IDRR	-5.1294	1	760840
Biological Process	GO:2000026	4	regulation of multicellular organismal development	1.29	0.0112217	KHN86244.1	308	S	Tyrosine-protein phosphatase non-receptor type 2 [Toxocara canis] GN=PTPN2	PTPN2									0.999194	0.020044	43.613	2	S(0.001)IES(0.999)S(1)KS(1)IDRR	-5.1294	1	760840
Biological Process	GO:2000026	4	regulation of multicellular organismal development	1.29	0.0112217	KHN84864.1	166	S	Lamin-1 [Toxocara canis] GN=lmn-1	lmn-1																	0.999931	4.22388e-62	238.02	2	FIASDNSS(1)FFR	-0.74325	1	2035300
Biological Process	GO:2000026	4	regulation of multicellular organismal development	1.29	0.0112217	KHN81192.1	295	T	Calcium/calmodulin-dependent protein kinase type II [Toxocara canis] GN=unc-43	unc-43									1	0.00306404	90.306	2	QDT(1)VDCLKK	-2.9962	1	161270
Biological Process	GO:0061339	3	establishment or maintenance of monopolar cell polarity	3.67	0.0107142	KHN89013.1	595	S	Protein kinase C-like 3 [Toxocara canis] GN=pkc-3	pkc-3	1	0.00968997	50.297	1	KES(1)GLEK	-6.8403	1	727770
Biological Process	GO:2000026	4	regulation of multicellular organismal development	1.29	0.0112217	KHN77197.1	332	S	Krev interaction trapped protein 1 [Toxocara canis] GN=KRIT1	KRIT1	0.867156	0.00106269	51.454	3	KVS(0.867)GES(0.133)WPILYPLHK	-1.4148	1	15013
Biological Process	GO:2000026	4	regulation of multicellular organismal development	1.29	0.0112217	KHN77148.1	812	S	Integrin beta pat-3 [Toxocara canis] GN=pat-3	pat-3	0.999874	0.00502325	61.042	2	NPVYAGNS(1)AK	-0.97532	1	62317
Biological Process	GO:0006164	4	purine nucleotide biosynthetic process	2.09	0.0108566	KHN88680.1	269	T	Glucose-6-phosphate isomerase [Toxocara canis] GN=GPI	GPI	0.999713	1.13469e-12	111.75	2	TFTTQET(1)ITNAESAK	-2.4858	1	48341	0.754499	0.0191904	60.734	2	TFT(0.009)T(0.17)QET(0.754)IT(0.065)NAES(0.001)AK	-5.7966	1	41351
Biological Process	GO:0006164	4	purine nucleotide biosynthetic process	2.09	0.0108566	KHN88680.1	37	S	Glucose-6-phosphate isomerase [Toxocara canis] GN=GPI	GPI									0.999795	0.0248508	41.796	2	AYFNS(1)HGK	-0.76859	1	31622
Biological Process	GO:0006164	4	purine nucleotide biosynthetic process	2.09	0.0108566	KHN88680.1	265	T	Glucose-6-phosphate isomerase [Toxocara canis] GN=GPI	GPI									0.930867	0.0157926	64.56	2	T(0.027)FT(0.931)T(0.042)QETITNAESAK	6.4535	1	80571
Biological Process	GO:0006164	4	purine nucleotide biosynthetic process	2.09	0.0108566	KHN78186.1	688	S	Adenylate cyclase type 9 [Toxocara canis] GN=ADCY9	ADCY9									1	0.0268831	54.27	2	AHFAES(1)ADR	-0.10609	1	51007
Biological Process	GO:0006164	4	purine nucleotide biosynthetic process	2.09	0.0108566	KHN79068.1	426	S	Atrial natriuretic peptide receptor 1 [Toxocara canis] GN=Npr1	Npr1									0.999567	0.00256743	89.382	2	KLS(1)FGGLSIK	-1.9869	1	86415	0.999769	0.0289399	82.437	2	KLS(1)FGGLSIK	-0.32317	1	94851
Biological Process	GO:0006164	4	purine nucleotide biosynthetic process	2.09	0.0108566	KHN78150.1	159	S	Inosine-5'-monophosphate dehydrogenase [Toxocara canis] GN=T22D1.3	T22D1.3																	0.959252	0.00604484	99.34	2	LLGLVT(0.041)S(0.959)R	1.3626	1	45523
Biological Process	GO:0042593	4	glucose homeostasis	2.09	0.0108566	KHN77077.1	48	S	Fructose-bisphosphate aldolase 1 [Toxocara canis] GN=aldo-1	aldo-1	0.821409	2.67289e-21	133.47	2	GILAADES(0.821)T(0.155)GS(0.023)MDKK	-0.18544	2	1904700									0.833996	1.6844e-09	104.86	2	GILAADES(0.834)T(0.145)GS(0.021)MDK	2.9567	2	1380800
Biological Process	GO:0042593	4	glucose homeostasis	2.09	0.0108566	KHN77077.1	51	S	Fructose-bisphosphate aldolase 1 [Toxocara canis] GN=aldo-1	aldo-1	0.986842	1.65206e-32	159.83	2	GILAADES(0.002)T(0.011)GS(0.987)MDKK	-3.5852	2	10361000	0.999949	7.08454e-61	222.25	2	GILAADESTGS(1)MDKK	-4.0651	3	1974800	0.98215	3.01209e-13	179.9	2	GILAADES(0.005)T(0.013)GS(0.982)MDK	2.6974	4	10133000
Biological Process	GO:0042593	4	glucose homeostasis	2.09	0.0108566	KHN77077.1	49	T	Fructose-bisphosphate aldolase 1 [Toxocara canis] GN=aldo-1	aldo-1	0.843472	4.55307e-12	148.62	2	GILAADES(0.111)T(0.843)GS(0.046)MDKK	1.7088	4	1064800
Biological Process	GO:0042593	4	glucose homeostasis	2.09	0.0108566	KHN77077.1	104	T	Fructose-bisphosphate aldolase 1 [Toxocara canis] GN=aldo-1	aldo-1	0.999974	0.0010271	80.379	2	TDDGT(1)PFVEVLK	-1.9566	1	216440	0.996247	0.0243601	70.598	2	T(0.004)DDGT(0.996)PFVEVLK	0.3014	1	234350
Biological Process	GO:0042593	4	glucose homeostasis	2.09	0.0108566	KHN79330.1	40	S	Enolase [Toxocara canis] GN=enol-1	enol-1	0.932806	0.000299783	88.137	2	AAVPS(0.019)GAS(0.933)T(0.049)GVHEALELR	-2.225	3	2459900	0.858272	1.82391e-12	126.46	2	AAVPSGAS(0.858)T(0.142)GVHEALELR	1.7625	2	2184300	0.816865	4.21367e-06	85.443	2	AAVPS(0.001)GAS(0.817)T(0.182)GVHEALELR	0.88967	1	1449800
Biological Process	GO:0042593	4	glucose homeostasis	2.09	0.0108566	KHN79330.1	37	S	Enolase [Toxocara canis] GN=enol-1	enol-1									0.963254	0.0145255	46.276	2	AAVPS(0.963)GAS(0.024)T(0.012)GVHEALELR	0.90823	1	257520
Biological Process	GO:0042593	4	glucose homeostasis	2.09	0.0108566	KHN79330.1	271	S	Enolase [Toxocara canis] GN=enol-1	enol-1									0.998825	0.0286638	73.891	2	NPHS(0.001)DKS(0.999)LWK	-2.2494	1	152160
Biological Process	GO:0042593	4	glucose homeostasis	2.09	0.0108566	KHN79330.1	376	S	Enolase [Toxocara canis] GN=enol-1	enol-1																	0.959015	6.00678e-11	66.002	2	S(0.959)GET(0.041)EDTFIADLVVGLATGQIK	-0.61885	1	70213
Biological Process	GO:0042593	4	glucose homeostasis	2.09	0.0108566	KHN81288.1	676	S	5'-AMP-activated protein kinase catalytic subunit alpha-2 [Toxocara canis] GN=aak-2	aak-2	0.959693	2.82614e-05	44.654	2	AQS(0.96)LPMPMEVDQT(0.039)PPPS(0.001)PTVT(0.001)K	1.0114	1	275700									0.893369	7.21707e-05	44.019	2	AQS(0.893)LPMPMEVDQT(0.105)PPPS(0.001)PT(0.001)VT(0.001)K	-0.53298	1	277960
Biological Process	GO:0042593	4	glucose homeostasis	2.09	0.0108566	KHN81288.1	660	S	5'-AMP-activated protein kinase catalytic subunit alpha-2 [Toxocara canis] GN=aak-2	aak-2	0.997083	0.000168645	98.865	2	HAS(0.997)VS(0.003)MPVKPSLR	-7.7321	2	242880									0.846776	0.00713533	82.437	3	HAS(0.847)VS(0.153)MPVKPSLR	-1.5511	1	24438
Biological Process	GO:0042593	4	glucose homeostasis	2.09	0.0108566	KHN81288.1	652	S	5'-AMP-activated protein kinase catalytic subunit alpha-2 [Toxocara canis] GN=aak-2	aak-2	0.995466	1.87596e-06	118.64	2	SLVDEDNGS(0.995)AS(0.004)S(0.001)S(0.001)R	-4.6486	1	217760	0.917098	5.81991e-07	86.952	2	SLVDEDNGS(0.917)AS(0.054)S(0.021)S(0.008)R	-3.829	1	236030	0.872522	2.17004e-07	92.319	2	SLVDEDNGS(0.873)AS(0.051)S(0.038)S(0.038)R	-4.4374	1	229130
Biological Process	GO:0042593	4	glucose homeostasis	2.09	0.0108566	KHN81578.1	84	S	Fructose-bisphosphate aldolase 2 [Toxocara canis] GN=aldo-2	aldo-2																	0.910343	1.05685e-09	104.86	2	GILAADES(0.91)T(0.086)GT(0.003)IGK	1.5186	1	276550
Biological Process	GO:0042593	4	glucose homeostasis	2.09	0.0108566	KHN81578.1	87	T	Fructose-bisphosphate aldolase 2 [Toxocara canis] GN=aldo-2	aldo-2	0.937649	1.35548e-53	199.04	2	GILAADES(0.011)T(0.052)GT(0.938)IGK	-1.7772	2	587860	0.8514	8.12472e-15	159.75	2	GILAADES(0.11)T(0.039)GT(0.851)IGKR	0.60498	1	284980	0.977734	5.6589e-18	168.78	2	GILAADES(0.006)T(0.016)GT(0.978)IGK	-0.062479	2	594540
Biological Process	GO:0042593	4	glucose homeostasis	2.09	0.0108566	KHN72594.1	225	T	Glyceraldehyde-3-phosphate dehydrogenase [Toxocara canis] GN=G3PD	G3PD	0.985114	5.91809e-168	249.72	3	YDAANNHVISNASCT(0.985)T(0.015)NCLAPLAK	-3.8262	1	1504200	0.87632	3.71292e-114	200.89	3	YDAANNHVISNAS(0.001)CT(0.876)T(0.122)NCLAPLAK	-1.1708	2	1824100
Biological Process	GO:0042593	4	glucose homeostasis	2.09	0.0108566	KHN72594.1	256	T	Glyceraldehyde-3-phosphate dehydrogenase [Toxocara canis] GN=G3PD	G3PD	0.989584	3.01388e-116	251.42	3	FGIVEGLMTTVHAT(0.003)T(0.008)AT(0.99)QK	-1.7488	8	13648000	0.998927	1.30424e-137	274.58	2	FGIVEGLMTTVHATT(0.001)AT(0.999)QK	-3.0262	11	26863000	0.994823	2.48435e-153	288.61	2	FGIVEGLMTTVHAT(0.001)T(0.005)AT(0.995)QK	-3.2453	8	12427000
Biological Process	GO:0042593	4	glucose homeostasis	2.09	0.0108566	KHN88613.1	163	Y	Nucleoside diphosphate kinase [Toxocara canis] GN=NDK	NDK	0.996603	0.00321333	60.892	2	GDY(0.997)S(0.003)IQTGR	-1.4217	1	64746	0.998335	0.00458319	86.205	2	GDY(0.998)S(0.002)IQTGR	-1.7541	1	71479
Biological Process	GO:0042593	4	glucose homeostasis	2.09	0.0108566	KHN88613.1	149	T	Nucleoside diphosphate kinase [Toxocara canis] GN=NDK	NDK	1	3.58865e-73	193.26	2	LMLGAT(1)NPLASNPGTIR	2.372	2	916020	1	4.76433e-66	173.63	2	LMLGAT(1)NPLASNPGTIR	0.027347	2	1040700	1	6.78596e-106	209.08	2	LMLGAT(1)NPLASNPGTIR	0.18543	2	1086000
Biological Process	GO:0006164	4	purine nucleotide biosynthetic process	2.09	0.0108566	KHN88680.1	266	T	Glucose-6-phosphate isomerase [Toxocara canis] GN=GPI	GPI	0.98114	0.00118963	78.71	2	TFT(0.019)T(0.981)QETITNAESAK	1.2972	1	169540	0.969625	0.00209092	69.369	2	TFT(0.03)T(0.97)QETITNAESAK	1.8803	1	164060	0.988173	1.81811e-08	109.16	2	TFT(0.012)T(0.988)QETITNAESAK	4.2364	2	208580
Biological Process	GO:0042593	4	glucose homeostasis	2.09	0.0108566	KHN88613.1	180	S	Nucleoside diphosphate kinase [Toxocara canis] GN=NDK	NDK	1	2.21439e-14	171.03	3	NIVHGSDSLES(1)AKR	-2.2941	3	588920	0.999999	1.28655e-18	151.18	3	NIVHGSDSLES(1)AKR	-3.2509	4	685500	0.999996	1.94436e-12	151.18	3	NIVHGSDSLES(1)AKR	-1.252	3	574590
Biological Process	GO:0042593	4	glucose homeostasis	2.09	0.0108566	KHN88613.1	175	S	Nucleoside diphosphate kinase [Toxocara canis] GN=NDK	NDK	0.982277	6.94249e-20	141.36	2	NIVHGS(0.982)DS(0.018)LESAK	-3.1649	1	764370	0.979823	0.000197358	106.79	2	NIVHGS(0.98)DS(0.02)LESAK	-4.3152	1	791110	0.982619	0.000153128	136.39	2	NIVHGS(0.983)DS(0.017)LESAK	-2.9489	1	780120
Biological Process	GO:0042593	4	glucose homeostasis	2.09	0.0108566	KHN88613.1	154	S	Nucleoside diphosphate kinase [Toxocara canis] GN=NDK	NDK	0.951923	3.27268e-06	82.87	2	LMLGATNPLAS(0.952)NPGT(0.048)IR	0.40812	2	113560									0.989776	0.000870957	60.14	2	LMLGAT(0.003)NPLAS(0.99)NPGT(0.007)IR	-1.1391	1	117300
Biological Process	GO:0042593	4	glucose homeostasis	2.09	0.0108566	KHN81681.1	505	S	putative ATP-citrate synthase [Toxocara canis] GN=Tcan_18139	Tcan_18139	0.998677	4.5515e-05	81.44	2	PLPDS(0.999)PHAPQT(0.001)T(0.001)GQFLLQPER	-0.68252	1	4919800	0.999607	1.08476e-27	147.64	3	PLPDS(1)PHAPQTTGQFLLQPER	-4.5839	2	6405700	0.999997	3.15533e-21	131.02	2	PLPDS(1)PHAPQTTGQFLLQPER	1.1408	2	5873900
Biological Process	GO:0042593	4	glucose homeostasis	2.09	0.0108566	KHN81473.1	351	S	6-phosphofructokinase [Toxocara canis] GN=PFK	PFK									0.998398	0.0182182	50.09	2	GGS(0.998)PS(0.002)AFDR	-1.4907	1	335230
Biological Process	GO:0042593	4	glucose homeostasis	2.09	0.0108566	KHN81473.1	719	S	6-phosphofructokinase [Toxocara canis] GN=PFK	PFK	0.994959	2.09115e-12	95.052	3	TNVLGHAQQGGS(0.995)PT(0.005)PFDR	-2.3287	2	268120	0.976725	8.30791e-12	89.684	2	TNVLGHAQQGGS(0.977)PT(0.023)PFDR	-0.16709	1	224260	0.930583	9.89727e-13	130.54	2	TNVLGHAQQGGS(0.931)PT(0.069)PFDR	-2.2645	2	299630
Biological Process	GO:0042593	4	glucose homeostasis	2.09	0.0108566	KHN81473.1	43	S	6-phosphofructokinase [Toxocara canis] GN=PFK	PFK	0.99971	1.31234e-34	200.76	2	SDS(1)IVPTAGK	-0.51483	2	12287000	0.991702	0.00106895	145.95	2	S(0.008)DS(0.992)IVPTAGK	-0.93868	4	13713000	0.999208	0.00535364	151.66	2	S(0.001)DS(0.999)IVPTAGK	-0.88159	2	13203000
Biological Process	GO:0042593	4	glucose homeostasis	2.09	0.0108566	KHN88613.1	177	S	Nucleoside diphosphate kinase [Toxocara canis] GN=NDK	NDK	0.992737	9.64266e-14	142.73	2	NIVHGS(0.006)DS(0.993)LES(0.001)AK	-1.8773	1	822990	0.869531	2.27372e-05	91.1	2	NIVHGS(0.129)DS(0.87)LES(0.001)AK	-0.51022	1	778730	0.9822	0.000151902	144.72	2	NIVHGS(0.017)DS(0.982)LES(0.001)AK	0.27012	1	809020
Biological Process	GO:0006164	4	purine nucleotide biosynthetic process	2.09	0.0108566	KHN81578.1	84	S	Fructose-bisphosphate aldolase 2 [Toxocara canis] GN=aldo-2	aldo-2																	0.910343	1.05685e-09	104.86	2	GILAADES(0.91)T(0.086)GT(0.003)IGK	1.5186	1	276550
Biological Process	GO:0006164	4	purine nucleotide biosynthetic process	2.09	0.0108566	KHN81578.1	87	T	Fructose-bisphosphate aldolase 2 [Toxocara canis] GN=aldo-2	aldo-2	0.937649	1.35548e-53	199.04	2	GILAADES(0.011)T(0.052)GT(0.938)IGK	-1.7772	2	587860	0.8514	8.12472e-15	159.75	2	GILAADES(0.11)T(0.039)GT(0.851)IGKR	0.60498	1	284980	0.977734	5.6589e-18	168.78	2	GILAADES(0.006)T(0.016)GT(0.978)IGK	-0.062479	2	594540
Biological Process	GO:0006164	4	purine nucleotide biosynthetic process	2.09	0.0108566	KHN72594.1	225	T	Glyceraldehyde-3-phosphate dehydrogenase [Toxocara canis] GN=G3PD	G3PD	0.985114	5.91809e-168	249.72	3	YDAANNHVISNASCT(0.985)T(0.015)NCLAPLAK	-3.8262	1	1504200	0.87632	3.71292e-114	200.89	3	YDAANNHVISNAS(0.001)CT(0.876)T(0.122)NCLAPLAK	-1.1708	2	1824100
Biological Process	GO:0006164	4	purine nucleotide biosynthetic process	2.09	0.0108566	KHN77077.1	48	S	Fructose-bisphosphate aldolase 1 [Toxocara canis] GN=aldo-1	aldo-1	0.821409	2.67289e-21	133.47	2	GILAADES(0.821)T(0.155)GS(0.023)MDKK	-0.18544	2	1904700									0.833996	1.6844e-09	104.86	2	GILAADES(0.834)T(0.145)GS(0.021)MDK	2.9567	2	1380800
Biological Process	GO:0006164	4	purine nucleotide biosynthetic process	2.09	0.0108566	KHN72132.1	151	S	Phosphoglucomutase-2 [Toxocara canis] GN=PGM2	PGM2	0.999998	1.0905e-81	226.09	2	CDAGLMITAS(1)HNPK	-3.4738	3	4634100	0.999542	3.28923e-85	230.55	2	CDAGLMITAS(1)HNPK	-1.873	1	4226100	0.999971	4.21667e-34	198.44	2	CDAGLMITAS(1)HNPK	-0.46209	1	4330100
Biological Process	GO:0010160	4	formation of animal organ boundary	3.67	0.0107142	KHN78062.1	42	S	Ras-related protein Rab-11A [Toxocara canis] GN=RAB11A	RAB11A																	0.856988	0.00953276	73.655	2	S(0.857)T(0.143)IGVEFATR	-1.3277	1	47754
Biological Process	GO:0010160	4	formation of animal organ boundary	3.67	0.0107142	KHN88530.1	40	S	Ras-related protein Rab-11A [Toxocara canis] GN=RAB11A	RAB11A									0.821797	0.0269135	48.701	2	S(0.822)T(0.178)IGVEFATR	0.54774	1	47617
Biological Process	GO:0010160	4	formation of animal organ boundary	3.67	0.0107142	KHN81099.1	10	S	hypothetical protein Tcan_05298 [Toxocara canis] GN=Tcan_05298	Tcan_05298	0.999579	0.012773	69.201	2	INDGS(1)VHLTAR	-1.1869	1	42272	0.999978	0.0174874	73.305	2	INDGS(1)VHLTAR	3.5151	1	50634
Biological Process	GO:0010160	4	formation of animal organ boundary	3.67	0.0107142	KHN79854.1	515	S	C-terminal-binding protein [Toxocara canis] GN=CtBP	CtBP									0.975474	0.00657507	70.552	2	QSPAVQIS(0.025)HS(0.975)PK	-1.1717	1	52331
Biological Process	GO:0006164	4	purine nucleotide biosynthetic process	2.09	0.0108566	KHN77077.1	51	S	Fructose-bisphosphate aldolase 1 [Toxocara canis] GN=aldo-1	aldo-1	0.986842	1.65206e-32	159.83	2	GILAADES(0.002)T(0.011)GS(0.987)MDKK	-3.5852	2	10361000	0.999949	7.08454e-61	222.25	2	GILAADESTGS(1)MDKK	-4.0651	3	1974800	0.98215	3.01209e-13	179.9	2	GILAADES(0.005)T(0.013)GS(0.982)MDK	2.6974	4	10133000
Biological Process	GO:0010160	4	formation of animal organ boundary	3.67	0.0107142	KHN79854.1	513	S	C-terminal-binding protein [Toxocara canis] GN=CtBP	CtBP	0.830255	0.00790493	74.733	2	QSPAVQIS(0.83)HS(0.17)PK	-3.0928	1	52569
Biological Process	GO:0061162	4	establishment of monopolar cell polarity	3.67	0.0107142	KHN73843.1	671	S	Golgi-specific brefeldin A-resistance guanine nucleotide exchange factor 1 [Toxocara canis] GN=GBF1	GBF1									0.953785	0.0302926	41.824	2	GYT(0.046)S(0.954)DDPQR	-1.0647	1	74512	0.861802	0.0266467	43.306	2	GY(0.001)T(0.137)S(0.862)DDPQR	-1.7007	1	78222
Biological Process	GO:0061162	4	establishment of monopolar cell polarity	3.67	0.0107142	KHN76633.1	565	Y	Moesin/ezrin/radixin -like protein 1 [Toxocara canis] GN=Moe	Moe	0.97867	0.00555776	55.782	2	DAQQVT(0.021)EY(0.979)DLLHMENK	2.5793	1	124640	0.992805	0.00563261	47.915	2	DAQQVT(0.007)EY(0.993)DLLHMENK	3.9173	1	110970	0.831175	2.01439e-05	76.563	2	DAQQVT(0.169)EY(0.831)DLLHMENK	2.8652	1	123850
Biological Process	GO:0061162	4	establishment of monopolar cell polarity	3.67	0.0107142	KHN89013.1	595	S	Protein kinase C-like 3 [Toxocara canis] GN=pkc-3	pkc-3	1	0.00968997	50.297	1	KES(1)GLEK	-6.8403	1	727770
Biological Process	GO:0061162	4	establishment of monopolar cell polarity	3.67	0.0107142	KHN85536.1	100	S	Dynactin subunit 1 [Toxocara canis] GN=DCTN1	DCTN1	0.99994	0.0224323	85.813	2	GRFS(1)PAASPR	-1.5684	1	1821700
Biological Process	GO:0061162	4	establishment of monopolar cell polarity	3.67	0.0107142	KHN83928.1	1797	S	Microtubule-associated protein futsch [Toxocara canis] GN=futsch	futsch	0.959836	1.68836e-06	105.78	2	LS(0.96)S(0.04)GDSDDVCAAFK	-1.2128	1	499940									0.947631	0.0221653	77.696	2	LS(0.948)S(0.052)GDSDDVCAAFK	1.7064	1	409270
Biological Process	GO:0061339	3	establishment or maintenance of monopolar cell polarity	3.67	0.0107142	KHN73843.1	671	S	Golgi-specific brefeldin A-resistance guanine nucleotide exchange factor 1 [Toxocara canis] GN=GBF1	GBF1									0.953785	0.0302926	41.824	2	GYT(0.046)S(0.954)DDPQR	-1.0647	1	74512	0.861802	0.0266467	43.306	2	GY(0.001)T(0.137)S(0.862)DDPQR	-1.7007	1	78222
Biological Process	GO:0010160	4	formation of animal organ boundary	3.67	0.0107142	KHN75643.1	206	S	Rab11 family-interacting protein 4A [Toxocara canis] GN=rab11fip4a	rab11fip4a	0.965215	8.25964e-58	132.33	3	FREEAQQDIDS(0.965)S(0.034)S(0.001)ELVEELSR	-2.8963	2	611950	0.837171	2.21839e-26	89.247	3	FREEAQQDIDS(0.837)S(0.154)S(0.008)ELVEELSR	-1.3832	1	177570
Biological Process	GO:0042593	4	glucose homeostasis	2.09	0.0108566	KHN86485.1	667	T	Serine/threonine-protein kinase akt-1 [Toxocara canis] GN=akt-1	akt-1	1	2.03391e-99	240.17	2	EFTNAPVQLT(1)PPPAR	-1.1317	1	2069300	1	1.79084e-211	276.47	2	EFTNAPVQLT(1)PPPAR	1.663	3	2451700	1	1.94605e-117	269.09	2	EFTNAPVQLT(1)PPPAR	1.8752	1	1334200
Biological Process	GO:0006164	4	purine nucleotide biosynthetic process	2.09	0.0108566	KHN77077.1	49	T	Fructose-bisphosphate aldolase 1 [Toxocara canis] GN=aldo-1	aldo-1	0.843472	4.55307e-12	148.62	2	GILAADES(0.111)T(0.843)GS(0.046)MDKK	1.7088	4	1064800
Biological Process	GO:0006164	4	purine nucleotide biosynthetic process	2.09	0.0108566	KHN79556.1	125	S	Phosphoglucomutase-1 [Toxocara canis] GN=PGM1	PGM1	0.996597	6.73284e-09	77.684	2	EINGGNVINGGIILT(0.003)AS(0.997)HNPGGPK	-1.7653	2	542950	0.981758	4.58169e-19	99.707	2	EINGGNVINGGIILT(0.018)AS(0.982)HNPGGPK	-2.0717	3	1031900	0.997972	2.84375e-27	96.738	2	EINGGNVINGGIILT(0.002)AS(0.998)HNPGGPK	-3.7709	2	626360
Biological Process	GO:0006164	4	purine nucleotide biosynthetic process	2.09	0.0108566	KHN72594.1	256	T	Glyceraldehyde-3-phosphate dehydrogenase [Toxocara canis] GN=G3PD	G3PD	0.989584	3.01388e-116	251.42	3	FGIVEGLMTTVHAT(0.003)T(0.008)AT(0.99)QK	-1.7488	8	13648000	0.998927	1.30424e-137	274.58	2	FGIVEGLMTTVHATT(0.001)AT(0.999)QK	-3.0262	11	26863000	0.994823	2.48435e-153	288.61	2	FGIVEGLMTTVHAT(0.001)T(0.005)AT(0.995)QK	-3.2453	8	12427000
Biological Process	GO:0006164	4	purine nucleotide biosynthetic process	2.09	0.0108566	KHN88613.1	163	Y	Nucleoside diphosphate kinase [Toxocara canis] GN=NDK	NDK	0.996603	0.00321333	60.892	2	GDY(0.997)S(0.003)IQTGR	-1.4217	1	64746	0.998335	0.00458319	86.205	2	GDY(0.998)S(0.002)IQTGR	-1.7541	1	71479
Biological Process	GO:0006164	4	purine nucleotide biosynthetic process	2.09	0.0108566	KHN88613.1	149	T	Nucleoside diphosphate kinase [Toxocara canis] GN=NDK	NDK	1	3.58865e-73	193.26	2	LMLGAT(1)NPLASNPGTIR	2.372	2	916020	1	4.76433e-66	173.63	2	LMLGAT(1)NPLASNPGTIR	0.027347	2	1040700	1	6.78596e-106	209.08	2	LMLGAT(1)NPLASNPGTIR	0.18543	2	1086000
Biological Process	GO:0006164	4	purine nucleotide biosynthetic process	2.09	0.0108566	KHN88613.1	180	S	Nucleoside diphosphate kinase [Toxocara canis] GN=NDK	NDK	1	2.21439e-14	171.03	3	NIVHGSDSLES(1)AKR	-2.2941	3	588920	0.999999	1.28655e-18	151.18	3	NIVHGSDSLES(1)AKR	-3.2509	4	685500	0.999996	1.94436e-12	151.18	3	NIVHGSDSLES(1)AKR	-1.252	3	574590
Biological Process	GO:0006164	4	purine nucleotide biosynthetic process	2.09	0.0108566	KHN88613.1	177	S	Nucleoside diphosphate kinase [Toxocara canis] GN=NDK	NDK	0.992737	9.64266e-14	142.73	2	NIVHGS(0.006)DS(0.993)LES(0.001)AK	-1.8773	1	822990	0.869531	2.27372e-05	91.1	2	NIVHGS(0.129)DS(0.87)LES(0.001)AK	-0.51022	1	778730	0.9822	0.000151902	144.72	2	NIVHGS(0.017)DS(0.982)LES(0.001)AK	0.27012	1	809020
Biological Process	GO:0006164	4	purine nucleotide biosynthetic process	2.09	0.0108566	KHN88613.1	175	S	Nucleoside diphosphate kinase [Toxocara canis] GN=NDK	NDK	0.982277	6.94249e-20	141.36	2	NIVHGS(0.982)DS(0.018)LESAK	-3.1649	1	764370	0.979823	0.000197358	106.79	2	NIVHGS(0.98)DS(0.02)LESAK	-4.3152	1	791110	0.982619	0.000153128	136.39	2	NIVHGS(0.983)DS(0.017)LESAK	-2.9489	1	780120
Biological Process	GO:0006164	4	purine nucleotide biosynthetic process	2.09	0.0108566	KHN77077.1	104	T	Fructose-bisphosphate aldolase 1 [Toxocara canis] GN=aldo-1	aldo-1	0.999974	0.0010271	80.379	2	TDDGT(1)PFVEVLK	-1.9566	1	216440	0.996247	0.0243601	70.598	2	T(0.004)DDGT(0.996)PFVEVLK	0.3014	1	234350
Biological Process	GO:0006164	4	purine nucleotide biosynthetic process	2.09	0.0108566	KHN88613.1	154	S	Nucleoside diphosphate kinase [Toxocara canis] GN=NDK	NDK	0.951923	3.27268e-06	82.87	2	LMLGATNPLAS(0.952)NPGT(0.048)IR	0.40812	2	113560									0.989776	0.000870957	60.14	2	LMLGAT(0.003)NPLAS(0.99)NPGT(0.007)IR	-1.1391	1	117300
Biological Process	GO:0006164	4	purine nucleotide biosynthetic process	2.09	0.0108566	KHN81473.1	351	S	6-phosphofructokinase [Toxocara canis] GN=PFK	PFK									0.998398	0.0182182	50.09	2	GGS(0.998)PS(0.002)AFDR	-1.4907	1	335230
Biological Process	GO:0006164	4	purine nucleotide biosynthetic process	2.09	0.0108566	KHN81473.1	719	S	6-phosphofructokinase [Toxocara canis] GN=PFK	PFK	0.994959	2.09115e-12	95.052	3	TNVLGHAQQGGS(0.995)PT(0.005)PFDR	-2.3287	2	268120	0.976725	8.30791e-12	89.684	2	TNVLGHAQQGGS(0.977)PT(0.023)PFDR	-0.16709	1	224260	0.930583	9.89727e-13	130.54	2	TNVLGHAQQGGS(0.931)PT(0.069)PFDR	-2.2645	2	299630
Biological Process	GO:0006164	4	purine nucleotide biosynthetic process	2.09	0.0108566	KHN81473.1	43	S	6-phosphofructokinase [Toxocara canis] GN=PFK	PFK	0.99971	1.31234e-34	200.76	2	SDS(1)IVPTAGK	-0.51483	2	12287000	0.991702	0.00106895	145.95	2	S(0.008)DS(0.992)IVPTAGK	-0.93868	4	13713000	0.999208	0.00535364	151.66	2	S(0.001)DS(0.999)IVPTAGK	-0.88159	2	13203000
Biological Process	GO:0006164	4	purine nucleotide biosynthetic process	2.09	0.0108566	KHN80556.1	118	S	hypothetical protein Tcan_07507 [Toxocara canis] GN=Tcan_07507	Tcan_07507	0.994372	0.0166351	55.578	2	SDAT(0.006)PIS(0.994)PHK	1.9845	1	329630	0.9995	0.0222104	48.822	2	SDATPIS(1)PHK	2.723	1	310360
Biological Process	GO:0006164	4	purine nucleotide biosynthetic process	2.09	0.0108566	KHN79556.1	11	S	Phosphoglucomutase-1 [Toxocara canis] GN=PGM1	PGM1																	0.949976	7.92914e-06	86.135	2	VVT(0.001)VS(0.95)T(0.05)KPYEGQK	1.6087	1	80127
Biological Process	GO:0006164	4	purine nucleotide biosynthetic process	2.09	0.0108566	KHN79556.1	388	S	Phosphoglucomutase-1 [Toxocara canis] GN=PGM1	PGM1	0.972985	0.001136	48.945	2	LS(0.024)LCGEES(0.973)FGT(0.002)GS(0.001)DHIR	6.4324	1	78924	0.989635	1.15318e-05	70.337	2	LSLCGEES(0.99)FGT(0.009)GS(0.001)DHIR	9.0902	1	40920	0.997997	5.98169e-15	89.489	2	LSLCGEES(0.998)FGT(0.002)GSDHIR	7.9358	1	66865
Biological Process	GO:0006164	4	purine nucleotide biosynthetic process	2.09	0.0108566	KHN81681.1	505	S	putative ATP-citrate synthase [Toxocara canis] GN=Tcan_18139	Tcan_18139	0.998677	4.5515e-05	81.44	2	PLPDS(0.999)PHAPQT(0.001)T(0.001)GQFLLQPER	-0.68252	1	4919800	0.999607	1.08476e-27	147.64	3	PLPDS(1)PHAPQTTGQFLLQPER	-4.5839	2	6405700	0.999997	3.15533e-21	131.02	2	PLPDS(1)PHAPQTTGQFLLQPER	1.1408	2	5873900
Biological Process	GO:2000026	4	regulation of multicellular organismal development	1.29	0.0112217	KHN77148.1	235	S	Integrin beta pat-3 [Toxocara canis] GN=pat-3	pat-3																	0.96426	0.0042903	42.941	2	NQMS(0.964)LT(0.033)MDT(0.003)AR	4.4453	1	43017
Biological Process	GO:0042593	4	glucose homeostasis	2.09	0.0108566	KHN88680.1	266	T	Glucose-6-phosphate isomerase [Toxocara canis] GN=GPI	GPI	0.98114	0.00118963	78.71	2	TFT(0.019)T(0.981)QETITNAESAK	1.2972	1	169540	0.969625	0.00209092	69.369	2	TFT(0.03)T(0.97)QETITNAESAK	1.8803	1	164060	0.988173	1.81811e-08	109.16	2	TFT(0.012)T(0.988)QETITNAESAK	4.2364	2	208580
Biological Process	GO:0042593	4	glucose homeostasis	2.09	0.0108566	KHN88680.1	37	S	Glucose-6-phosphate isomerase [Toxocara canis] GN=GPI	GPI									0.999795	0.0248508	41.796	2	AYFNS(1)HGK	-0.76859	1	31622
Biological Process	GO:0010389	7	regulation of G2/M transition of mitotic cell cycle	2.44	0.0111353	KHN76906.1	167	S	Cytoplasmic dynein 1 intermediate chain 1 [Toxocara canis] GN=DYNC1I1	DYNC1I1	0.998674	2.67092e-61	209.84	2	HLDINFDES(0.999)PT(0.001)R	-1.4741	3	5212100	0.999909	7.01124e-114	257.55	2	HLDINFDES(1)PTR	0.43522	3	4601800	0.999687	1.00856e-111	239.37	2	HLDINFDES(1)PTR	-0.16892	1	5171500
Biological Process	GO:0010389	7	regulation of G2/M transition of mitotic cell cycle	2.44	0.0111353	KHN81197.1	134	S	Calcium/calmodulin-dependent protein kinase type II [Toxocara canis] GN=unc-43	unc-43	0.955381	1.48651e-33	168.69	2	ES(0.045)S(0.955)ESSQTIDEQDGDK	-0.56541	1	214970	0.956884	3.28442e-105	188.85	2	ES(0.043)S(0.957)ESSQTIDEQDGDK	-1.8411	1	304290
Biological Process	GO:0010389	7	regulation of G2/M transition of mitotic cell cycle	2.44	0.0111353	KHN81197.1	139	T	Calcium/calmodulin-dependent protein kinase type II [Toxocara canis] GN=unc-43	unc-43	0.990095	1.21194e-07	108.6	2	ESSES(0.001)S(0.009)QT(0.99)IDEQDGDK	-2.1095	1	102420	0.991562	1.97953e-15	145.18	2	ESSES(0.001)S(0.007)QT(0.992)IDEQDGDK	-3.1278	1	87685
Biological Process	GO:0010389	7	regulation of G2/M transition of mitotic cell cycle	2.44	0.0111353	KHN81197.1	157	T	Calcium/calmodulin-dependent protein kinase type II [Toxocara canis] GN=unc-43	unc-43	1	0.0226181	111.98	2	TLNHENT(1)VVR	0.83638	1	140910									1	0.0298686	79.235	2	TLNHENT(1)VVR	0.77516	1	191470
Biological Process	GO:0010389	7	regulation of G2/M transition of mitotic cell cycle	2.44	0.0111353	KHN82474.1	51	S	Charged multivesicular body protein 4b [Toxocara canis] GN=chmp4b	chmp4b	1	0.00794943	113.86	2	KIEAEVAS(1)AR	2.2132	2	279120	1	0.0262548	88.42	2	KIEAEVAS(1)AR	0.90552	1	300400	1	1.10253e-35	187.47	2	KIEAEVAS(1)AR	3.0179	1	303800
Biological Process	GO:0010389	7	regulation of G2/M transition of mitotic cell cycle	2.44	0.0111353	KHN85536.1	100	S	Dynactin subunit 1 [Toxocara canis] GN=DCTN1	DCTN1	0.99994	0.0224323	85.813	2	GRFS(1)PAASPR	-1.5684	1	1821700
Biological Process	GO:0010389	7	regulation of G2/M transition of mitotic cell cycle	2.44	0.0111353	KHN78538.1	157	T	S-phase kinase-associated protein 1 [Toxocara canis] GN=Skp1	Skp1	1	8.70471e-47	194.55	2	NDFT(1)PEEEEQIRK	1.3961	3	882500	1	2.10013e-21	176	2	NDFT(1)PEEEEQIRK	-3.0559	2	786910	1	0.000370095	144.38	2	NDFT(1)PEEEEQIR	0.84762	1	633630
Biological Process	GO:0010389	7	regulation of G2/M transition of mitotic cell cycle	2.44	0.0111353	KHN88530.1	40	S	Ras-related protein Rab-11A [Toxocara canis] GN=RAB11A	RAB11A									0.821797	0.0269135	48.701	2	S(0.822)T(0.178)IGVEFATR	0.54774	1	47617
Biological Process	GO:0010389	7	regulation of G2/M transition of mitotic cell cycle	2.44	0.0111353	KHN84864.1	104	S	Lamin-1 [Toxocara canis] GN=lmn-1	lmn-1									0.999923	0.0088657	58.794	2	AYQS(1)LLEGEESR	2.1133	1	37378	0.99996	4.59332e-05	69.201	2	AYQS(1)LLEGEESR	0.51761	1	37673
Biological Process	GO:0010389	7	regulation of G2/M transition of mitotic cell cycle	2.44	0.0111353	KHN84864.1	165	S	Lamin-1 [Toxocara canis] GN=lmn-1	lmn-1									0.843185	5.85173e-113	236.7	2	FIASDNS(0.843)S(0.157)FFR	-0.68743	2	2148300
Biological Process	GO:0010389	7	regulation of G2/M transition of mitotic cell cycle	2.44	0.0111353	KHN84864.1	162	S	Lamin-1 [Toxocara canis] GN=lmn-1	lmn-1																	0.933498	0.0212058	51.569	2	FIAS(0.933)DNS(0.047)S(0.02)FFR	-1.8603	1	53568
Biological Process	GO:0010389	7	regulation of G2/M transition of mitotic cell cycle	2.44	0.0111353	KHN84864.1	166	S	Lamin-1 [Toxocara canis] GN=lmn-1	lmn-1																	0.999931	4.22388e-62	238.02	2	FIASDNSS(1)FFR	-0.74325	1	2035300
Biological Process	GO:0010389	7	regulation of G2/M transition of mitotic cell cycle	2.44	0.0111353	KHN81192.1	295	T	Calcium/calmodulin-dependent protein kinase type II [Toxocara canis] GN=unc-43	unc-43									1	0.00306404	90.306	2	QDT(1)VDCLKK	-2.9962	1	161270
Biological Process	GO:0010389	7	regulation of G2/M transition of mitotic cell cycle	2.44	0.0111353	KHN81192.1	288	S	Calcium/calmodulin-dependent protein kinase type II [Toxocara canis] GN=unc-43	unc-43																	1	0.0268051	93.467	2	VAS(1)VMHR	-4.2885	1	279500
Biological Process	GO:0010389	7	regulation of G2/M transition of mitotic cell cycle	2.44	0.0111353	KHN78062.1	42	S	Ras-related protein Rab-11A [Toxocara canis] GN=RAB11A	RAB11A																	0.856988	0.00953276	73.655	2	S(0.857)T(0.143)IGVEFATR	-1.3277	1	47754
Biological Process	GO:2000026	4	regulation of multicellular organismal development	1.29	0.0112217	KHN70840.1	205	S	Dual specificity mitogen-activated protein kinase kinase 6 [Toxocara canis] GN=Map2k6	Map2k6	0.7759	0.000208735	84.144	2	ICDFGISGHLT(0.224)NS(0.776)VAK	-0.3848	1	142740	0.962535	0.0021666	62.304	2	ICDFGISGHLT(0.037)NS(0.963)VAK	0.66964	1	173320
Biological Process	GO:2000026	4	regulation of multicellular organismal development	1.29	0.0112217	KHN71476.1	121	S	hypothetical protein Tcan_00645, partial [Toxocara canis] GN=Tcan_00645	Tcan_00645	1	0.00553735	89.382	2	YHRLS(1)AEEK	-1.2297	1	71632
Biological Process	GO:2000026	4	regulation of multicellular organismal development	1.29	0.0112217	KHN76906.1	167	S	Cytoplasmic dynein 1 intermediate chain 1 [Toxocara canis] GN=DYNC1I1	DYNC1I1	0.998674	2.67092e-61	209.84	2	HLDINFDES(0.999)PT(0.001)R	-1.4741	3	5212100	0.999909	7.01124e-114	257.55	2	HLDINFDES(1)PTR	0.43522	3	4601800	0.999687	1.00856e-111	239.37	2	HLDINFDES(1)PTR	-0.16892	1	5171500
Biological Process	GO:2000026	4	regulation of multicellular organismal development	1.29	0.0112217	KHN76498.1	17	S	Muscle LIM protein Mlp84B [Toxocara canis] GN=Mlp84B	Mlp84B	0.997513	4.80046e-05	74.733	2	S(0.998)VY(0.002)AAEEMVAGGYK	-3.7597	1	106210	0.999994	1.11224e-06	95.345	2	S(1)VYAAEEMVAGGYK	0.22059	1	95365	0.999999	1.60086e-07	124.24	2	S(1)VYAAEEMVAGGYK	-0.28746	1	113890
Biological Process	GO:2000026	4	regulation of multicellular organismal development	1.29	0.0112217	KHN76283.1	415	S	Ena/VASP-like protein [Toxocara canis] GN=EVL	EVL	0.952751	0.00496521	69.224	2	APS(0.953)GS(0.046)S(0.001)ISSQEEPR	0.29785	1	87742
Biological Process	GO:2000026	4	regulation of multicellular organismal development	1.29	0.0112217	KHN75806.1	35	S	Cadherin-related hmr-1, partial [Toxocara canis] GN=hmr-1	hmr-1																	1	0.0192679	75.012	2	IYDDEGDNVS(1)R	7.103	1	102020
Biological Process	GO:2000026	4	regulation of multicellular organismal development	1.29	0.0112217	KHN75806.1	21	Y	Cadherin-related hmr-1, partial [Toxocara canis] GN=hmr-1	hmr-1	0.994829	0.0021342	55.604	2	SLEADPDAT(0.005)APY(0.995)DELR	4.4846	1	205660	0.998978	0.00527985	84.102	2	SLEADPDAT(0.001)APY(0.999)DELR	5.8332	1	146280
Biological Process	GO:2000026	4	regulation of multicellular organismal development	1.29	0.0112217	KHN75806.1	10	S	Cadherin-related hmr-1, partial [Toxocara canis] GN=hmr-1	hmr-1	0.999998	5.49338e-17	106.93	2	IKS(1)LEADPDATAPYDELR	-3.5108	1	815470	0.999999	1.05477e-11	75.024	2	IKS(1)LEADPDATAPYDELR	-0.82602	1	803340	0.999994	0.00158415	71.299	2	IKS(1)LEADPDATAPYDELR	0.43818	1	835280
Biological Process	GO:0016358	3	dendrite development	1.92	0.0110162	KHN83579.1	548	Y	hypothetical protein Tcan_18773 [Toxocara canis] GN=Tcan_18773	Tcan_18773									0.9972	0.00114547	98.009	2	EDLDFS(0.003)Y(0.997)R	-2.3926	1	121730	0.976953	8.80573e-05	121.31	2	EDLDFS(0.023)Y(0.977)R	-2.1027	1	152400
Biological Process	GO:2000026	4	regulation of multicellular organismal development	1.29	0.0112217	KHN75718.1	943	S	Ankyrin-2 [Toxocara canis] GN=ANK2	ANK2									0.998933	0.00178005	43.904	2	S(0.999)PEMDT(0.001)ADGDLDALIR	0.75251	1	99497	0.999999	2.03664e-09	88.203	2	S(1)PEMDTADGDLDALIR	2.396	1	162140
Biological Process	GO:2000026	4	regulation of multicellular organismal development	1.29	0.0112217	KHN75624.1	282	S	Myeloid leukemia factor [Toxocara canis] GN=Mlf	Mlf	1	2.28463e-262	293.43	2	EIS(1)EEEAEMSVPK	0.41297	3	4889800	1	0	326.64	2	EIS(1)EEEAEMSVPK	-2.5598	3	5019600	1	1.12697e-252	314.39	2	EIS(1)EEEAEMSVPK	-4.6278	2	5176700
Biological Process	GO:2000026	4	regulation of multicellular organismal development	1.29	0.0112217	KHN75441.1	674	S	Myosin-9, partial [Toxocara canis] GN=MYH9	MYH9									1	3.97795e-05	99.442	2	RLS(1)DAILQLEDER	0.35722	1	470830	1	0.000641365	51.128	3	RLS(1)DAILQLEDERR	-4.36	2	533560
Biological Process	GO:2000026	4	regulation of multicellular organismal development	1.29	0.0112217	KHN75441.1	770	S	Myosin-9, partial [Toxocara canis] GN=MYH9	MYH9	0.992235	7.31876e-167	258.17	3	NS(0.008)S(0.992)PHDDLDSIGTEGSDLTDDLKR	-0.50341	2	4958500	0.983071	1.18599e-297	299.97	2	NS(0.017)S(0.983)PHDDLDSIGTEGSDLTDDLK	2.097	3	6550400	0.971756	9.96335e-262	313.31	3	NS(0.028)S(0.972)PHDDLDSIGTEGSDLTDDLKR	1.0825	3	7299200
Biological Process	GO:2000026	4	regulation of multicellular organismal development	1.29	0.0112217	KHN74873.1	128	S	Mitogen-activated protein kinase kinase kinase, partial [Toxocara canis] GN=slpr	slpr	0.999453	0.013899	42.495	2	S(0.999)ILVESNYDYTPR	-0.60154	1	35635
Biological Process	GO:2000026	4	regulation of multicellular organismal development	1.29	0.0112217	KHN74098.1	173	S	Actin-depolymerizing factor 1, isoforms a/b [Toxocara canis] GN=unc-60	unc-60	0.980339	1.92491e-17	131.48	2	ILQFQVS(0.98)DES(0.02)EIAHK	1.6961	1	248420	0.990746	1.05617e-10	111.75	2	ILQFQVS(0.991)DES(0.009)EIAHK	3.6704	2	273390	0.999509	9.85642e-13	149.14	2	ILQFQVS(1)DESEIAHK	2.3082	1	228220
Biological Process	GO:2000026	4	regulation of multicellular organismal development	1.29	0.0112217	KHN73508.1	230	S	Endophilin-B1 [Toxocara canis] GN=SH3GLB1	SH3GLB1	1	3.76136e-23	122.16	2	AKS(1)LEAQSNAEADLR	-1.6783	1	115830	1	7.49226e-10	120.52	2	AKS(1)LEAQSNAEADLR	-2.7377	1	127730	1	1.85671e-07	94.865	2	AKS(1)LEAQSNAEADLR	-2.422	1	128360
Biological Process	GO:2000026	4	regulation of multicellular organismal development	1.29	0.0112217	KHN75718.1	1658	S	Ankyrin-2 [Toxocara canis] GN=ANK2	ANK2	1	6.41016e-05	64.21	2	HVHDS(1)ENGPIVEER	-1.8048	2	512340	1	0.00202145	84.266	2	HVHDS(1)ENGPIVEER	-1.3491	2	477210	1	2.46997e-07	82.747	2	HVHDS(1)ENGPIVEER	0.901	2	499120
Biological Process	GO:0016358	3	dendrite development	1.92	0.0110162	KHN81192.1	288	S	Calcium/calmodulin-dependent protein kinase type II [Toxocara canis] GN=unc-43	unc-43																	1	0.0268051	93.467	2	VAS(1)VMHR	-4.2885	1	279500
Biological Process	GO:0016358	3	dendrite development	1.92	0.0110162	KHN81192.1	295	T	Calcium/calmodulin-dependent protein kinase type II [Toxocara canis] GN=unc-43	unc-43									1	0.00306404	90.306	2	QDT(1)VDCLKK	-2.9962	1	161270
Biological Process	GO:0016358	3	dendrite development	1.92	0.0110162	KHN87757.1	1027	S	Kinesin heavy chain [Toxocara canis] GN=unc-116	unc-116									0.91988	0.00147616	96.183	2	TPTGTEPNEDEYLS(0.08)S(0.92)PAQK	-1.4617	1	73816	0.866383	3.59556e-20	104.3	2	TPTGTEPNEDEYLS(0.134)S(0.866)PAQK	-2.0295	1	115720
Biological Process	GO:0016358	3	dendrite development	1.92	0.0110162	KHN79463.1	69	S	Tropomyosin [Toxocara canis] GN=Tcan_04716	Tcan_04716									0.884905	1.34883e-36	180.12	2	AQEDLS(0.115)VANS(0.885)NLEEK	2.2541	1	500010
Biological Process	GO:0016358	3	dendrite development	1.92	0.0110162	KHN79463.1	65	S	Tropomyosin [Toxocara canis] GN=Tcan_04716	Tcan_04716	0.999877	2.59042e-17	149.57	2	AQEDLS(1)VANSNLEEK	1.1013	1	582470									0.812981	9.5456e-08	122.16	2	AQEDLS(0.813)VANS(0.187)NLEEK	-0.20259	1	558910
Biological Process	GO:0016358	3	dendrite development	1.92	0.0110162	KHN79149.1	1214	Y	Neuroglian [Toxocara canis] GN=Nrg	Nrg																	0.997821	0.0272159	45.183	2	FTEDGS(0.002)FIGQY(0.998)VPNK	1.4037	1	39292
Biological Process	GO:0016358	3	dendrite development	1.92	0.0110162	KHN79149.1	1232	S	Neuroglian [Toxocara canis] GN=Nrg	Nrg	0.824314	0.000296485	61.319	2	TLVS(0.002)S(0.018)S(0.007)GDKPDKDS(0.824)AS(0.127)T(0.021)FV	-1.7084	1	2379400	0.998725	9.1533e-120	233.37	2	TLVSSSGDKPDKDS(0.999)AS(0.001)TFV	-1.4705	1	2681200	0.999919	3.23367e-152	249.72	2	TLVSSSGDKPDKDS(1)ASTFV	-0.45477	1	2824300
Biological Process	GO:0016358	3	dendrite development	1.92	0.0110162	KHN79149.1	1209	S	Neuroglian [Toxocara canis] GN=Nrg	Nrg	1	7.84724e-241	289.22	2	FTEDGS(1)FIGQYVPNK	2.5833	3	6680100	1	5.79119e-298	318.82	2	FTEDGS(1)FIGQYVPNK	2.0294	3	6707700	1	2.56397e-205	296.91	2	FTEDGS(1)FIGQYVPNK	-0.063273	3	6627200
Biological Process	GO:0016358	3	dendrite development	1.92	0.0110162	KHN77148.1	235	S	Integrin beta pat-3 [Toxocara canis] GN=pat-3	pat-3																	0.96426	0.0042903	42.941	2	NQMS(0.964)LT(0.033)MDT(0.003)AR	4.4453	1	43017
Biological Process	GO:0016358	3	dendrite development	1.92	0.0110162	KHN79464.1	206	S	Tropomyosin [Toxocara canis] GN=Tcan_04719	Tcan_04719	1	0.000170558	140.3	2	ALQREDS(1)YEEQIR	2.6285	1	890140	0.999942	0.000109304	117.8	2	EDS(1)YEEQIR	2.3976	2	1801100	1	3.96838e-07	155.61	2	EDS(1)YEEQIR	4.3817	3	2252900
Biological Process	GO:0016358	3	dendrite development	1.92	0.0110162	KHN77148.1	812	S	Integrin beta pat-3 [Toxocara canis] GN=pat-3	pat-3	0.999874	0.00502325	61.042	2	NPVYAGNS(1)AK	-0.97532	1	62317
Biological Process	GO:0042593	4	glucose homeostasis	2.09	0.0108566	KHN78062.1	42	S	Ras-related protein Rab-11A [Toxocara canis] GN=RAB11A	RAB11A																	0.856988	0.00953276	73.655	2	S(0.857)T(0.143)IGVEFATR	-1.3277	1	47754
Biological Process	GO:0042593	4	glucose homeostasis	2.09	0.0108566	KHN86244.1	311	S	Tyrosine-protein phosphatase non-receptor type 2 [Toxocara canis] GN=PTPN2	PTPN2									0.999886	0.020044	43.613	2	S(0.001)IES(0.999)S(1)KS(1)IDRR	-5.1294	1	760840
Biological Process	GO:0042593	4	glucose homeostasis	2.09	0.0108566	KHN86244.1	309	S	Tyrosine-protein phosphatase non-receptor type 2 [Toxocara canis] GN=PTPN2	PTPN2									0.999886	0.020044	43.613	2	S(0.001)IES(0.999)S(1)KS(1)IDRR	-5.1294	1	760840
Biological Process	GO:0042593	4	glucose homeostasis	2.09	0.0108566	KHN86244.1	308	S	Tyrosine-protein phosphatase non-receptor type 2 [Toxocara canis] GN=PTPN2	PTPN2									0.999194	0.020044	43.613	2	S(0.001)IES(0.999)S(1)KS(1)IDRR	-5.1294	1	760840
Biological Process	GO:0042593	4	glucose homeostasis	2.09	0.0108566	KHN88530.1	40	S	Ras-related protein Rab-11A [Toxocara canis] GN=RAB11A	RAB11A									0.821797	0.0269135	48.701	2	S(0.822)T(0.178)IGVEFATR	0.54774	1	47617
Biological Process	GO:0042593	4	glucose homeostasis	2.09	0.0108566	KHN88680.1	265	T	Glucose-6-phosphate isomerase [Toxocara canis] GN=GPI	GPI									0.930867	0.0157926	64.56	2	T(0.027)FT(0.931)T(0.042)QETITNAESAK	6.4535	1	80571
Biological Process	GO:0016358	3	dendrite development	1.92	0.0110162	KHN76283.1	415	S	Ena/VASP-like protein [Toxocara canis] GN=EVL	EVL	0.952751	0.00496521	69.224	2	APS(0.953)GS(0.046)S(0.001)ISSQEEPR	0.29785	1	87742
Biological Process	GO:0042593	4	glucose homeostasis	2.09	0.0108566	KHN88680.1	269	T	Glucose-6-phosphate isomerase [Toxocara canis] GN=GPI	GPI	0.999713	1.13469e-12	111.75	2	TFTTQET(1)ITNAESAK	-2.4858	1	48341	0.754499	0.0191904	60.734	2	TFT(0.009)T(0.17)QET(0.754)IT(0.065)NAES(0.001)AK	-5.7966	1	41351
Biological Process	GO:0016358	3	dendrite development	1.92	0.0110162	KHN79464.1	192	S	Tropomyosin [Toxocara canis] GN=Tcan_04719	Tcan_04719	0.987634	0.0211437	43.767	2	VVGNNLKS(0.988)LEVS(0.012)EEK	-0.62967	1	154870									0.999964	8.79433e-09	97.681	2	VVGNNLKS(1)LEVSEEK	0.8748	1	164570
Biological Process	GO:0016358	3	dendrite development	1.92	0.0110162	KHN79464.1	45	T	Tropomyosin [Toxocara canis] GN=Tcan_04719	Tcan_04719									0.998978	0.000414386	96.78	2	LEEAT(0.001)HT(0.999)ADESER	-0.60178	1	149250	0.999195	0.000105835	104.86	2	LEEAT(0.001)HT(0.999)ADESER	-2.7163	1	189370
Biological Process	GO:0016358	3	dendrite development	1.92	0.0110162	KHN85659.1	135	S	ADP-ribosylation factor 1 [Toxocara canis] GN=Tcan_14556	Tcan_14556									0.991991	0.00220983	68.42	2	QDLPNAMS(0.992)AAELT(0.008)DK	4.9998	1	37362
Biological Process	GO:0016358	3	dendrite development	1.92	0.0110162	KHN86485.1	667	T	Serine/threonine-protein kinase akt-1 [Toxocara canis] GN=akt-1	akt-1	1	2.03391e-99	240.17	2	EFTNAPVQLT(1)PPPAR	-1.1317	1	2069300	1	1.79084e-211	276.47	2	EFTNAPVQLT(1)PPPAR	1.663	3	2451700	1	1.94605e-117	269.09	2	EFTNAPVQLT(1)PPPAR	1.8752	1	1334200
Biological Process	GO:0016358	3	dendrite development	1.92	0.0110162	KHN89160.1	2280	S	Spectrin beta chain [Toxocara canis] GN=beta-Spec	beta-Spec	0.942587	0.00422389	84.999	2	S(0.943)QT(0.057)LPVEGAK	-2.0464	1	132770
Biological Process	GO:0016358	3	dendrite development	1.92	0.0110162	KHN89160.1	919	S	Spectrin beta chain [Toxocara canis] GN=beta-Spec	beta-Spec	1	0.00897439	64.906	2	RLS(1)MMER	-0.75153	1	469140	1	0.0104244	113.46	2	RLS(1)MMER	0.40346	2	1979200
Biological Process	GO:0016358	3	dendrite development	1.92	0.0110162	KHN89160.1	889	S	Spectrin beta chain [Toxocara canis] GN=beta-Spec	beta-Spec	0.997283	1.34749e-13	138.33	2	IDCQET(0.003)VS(0.997)WIEDK	0.092014	1	286760	0.988901	2.7761e-05	94.119	2	IDCQET(0.011)VS(0.989)WIEDK	-0.2709	1	296920	0.99865	5.44588e-05	111.75	2	IDCQET(0.001)VS(0.999)WIEDK	1.0198	1	324620
Biological Process	GO:0016358	3	dendrite development	1.92	0.0110162	KHN83928.1	1797	S	Microtubule-associated protein futsch [Toxocara canis] GN=futsch	futsch	0.959836	1.68836e-06	105.78	2	LS(0.96)S(0.04)GDSDDVCAAFK	-1.2128	1	499940									0.947631	0.0221653	77.696	2	LS(0.948)S(0.052)GDSDDVCAAFK	1.7064	1	409270
Biological Process	GO:0016358	3	dendrite development	1.92	0.0110162	KHN79464.1	19	T	Tropomyosin [Toxocara canis] GN=Tcan_04719	Tcan_04719	1	0.00136153	106.58	2	RMT(1)LLEEELER	4.0897	1	3185700	1	0.00684779	65.212	2	RMT(1)LLEEELER	1.7718	2	1057600	1	0.00144862	84.105	2	RMT(1)LLEEELER	1.1755	3	3900300
Biological Process	GO:0016358	3	dendrite development	1.92	0.0110162	KHN82474.1	51	S	Charged multivesicular body protein 4b [Toxocara canis] GN=chmp4b	chmp4b	1	0.00794943	113.86	2	KIEAEVAS(1)AR	2.2132	2	279120	1	0.0262548	88.42	2	KIEAEVAS(1)AR	0.90552	1	300400	1	1.10253e-35	187.47	2	KIEAEVAS(1)AR	3.0179	1	303800
Biological Process	GO:0016358	3	dendrite development	1.92	0.0110162	KHN81288.1	660	S	5'-AMP-activated protein kinase catalytic subunit alpha-2 [Toxocara canis] GN=aak-2	aak-2	0.997083	0.000168645	98.865	2	HAS(0.997)VS(0.003)MPVKPSLR	-7.7321	2	242880									0.846776	0.00713533	82.437	3	HAS(0.847)VS(0.153)MPVKPSLR	-1.5511	1	24438
Biological Process	GO:0016358	3	dendrite development	1.92	0.0110162	KHN81288.1	676	S	5'-AMP-activated protein kinase catalytic subunit alpha-2 [Toxocara canis] GN=aak-2	aak-2	0.959693	2.82614e-05	44.654	2	AQS(0.96)LPMPMEVDQT(0.039)PPPS(0.001)PTVT(0.001)K	1.0114	1	275700									0.893369	7.21707e-05	44.019	2	AQS(0.893)LPMPMEVDQT(0.105)PPPS(0.001)PT(0.001)VT(0.001)K	-0.53298	1	277960
Biological Process	GO:0016358	3	dendrite development	1.92	0.0110162	KHN81197.1	157	T	Calcium/calmodulin-dependent protein kinase type II [Toxocara canis] GN=unc-43	unc-43	1	0.0226181	111.98	2	TLNHENT(1)VVR	0.83638	1	140910									1	0.0298686	79.235	2	TLNHENT(1)VVR	0.77516	1	191470
Biological Process	GO:0016358	3	dendrite development	1.92	0.0110162	KHN81197.1	139	T	Calcium/calmodulin-dependent protein kinase type II [Toxocara canis] GN=unc-43	unc-43	0.990095	1.21194e-07	108.6	2	ESSES(0.001)S(0.009)QT(0.99)IDEQDGDK	-2.1095	1	102420	0.991562	1.97953e-15	145.18	2	ESSES(0.001)S(0.007)QT(0.992)IDEQDGDK	-3.1278	1	87685
Biological Process	GO:0016358	3	dendrite development	1.92	0.0110162	KHN81197.1	134	S	Calcium/calmodulin-dependent protein kinase type II [Toxocara canis] GN=unc-43	unc-43	0.955381	1.48651e-33	168.69	2	ES(0.045)S(0.955)ESSQTIDEQDGDK	-0.56541	1	214970	0.956884	3.28442e-105	188.85	2	ES(0.043)S(0.957)ESSQTIDEQDGDK	-1.8411	1	304290
Biological Process	GO:0016358	3	dendrite development	1.92	0.0110162	KHN81099.1	10	S	hypothetical protein Tcan_05298 [Toxocara canis] GN=Tcan_05298	Tcan_05298	0.999579	0.012773	69.201	2	INDGS(1)VHLTAR	-1.1869	1	42272	0.999978	0.0174874	73.305	2	INDGS(1)VHLTAR	3.5151	1	50634
Biological Process	GO:0016358	3	dendrite development	1.92	0.0110162	KHN81288.1	652	S	5'-AMP-activated protein kinase catalytic subunit alpha-2 [Toxocara canis] GN=aak-2	aak-2	0.995466	1.87596e-06	118.64	2	SLVDEDNGS(0.995)AS(0.004)S(0.001)S(0.001)R	-4.6486	1	217760	0.917098	5.81991e-07	86.952	2	SLVDEDNGS(0.917)AS(0.054)S(0.021)S(0.008)R	-3.829	1	236030	0.872522	2.17004e-07	92.319	2	SLVDEDNGS(0.873)AS(0.051)S(0.038)S(0.038)R	-4.4374	1	229130
Biological Process	GO:0019722	5	calcium-mediated signaling	2.35	0.00978866	KHN77850.1	620	S	Junctophilin-3 [Toxocara canis] GN=JPH3	JPH3																	0.961473	4.49179e-09	84.309	2	NT(0.039)S(0.961)PFQIINPTQSSSR	-0.83714	1	257040
Biological Process	GO:0019722	5	calcium-mediated signaling	2.35	0.00978866	KHN77850.1	635	S	Junctophilin-3 [Toxocara canis] GN=JPH3	JPH3																	0.973277	0.0110307	48.801	3	MS(0.973)LS(0.026)DDHYDQYMMAANPSHAK	-1.0883	1	155280
Biological Process	GO:0019722	5	calcium-mediated signaling	2.35	0.00978866	KHN77850.1	249	S	Junctophilin-3 [Toxocara canis] GN=JPH3	JPH3									0.861187	0.0196766	48.701	2	VT(0.001)S(0.007)IT(0.131)GS(0.861)LR	-0.73143	1	37448	0.954026	0.0110727	81.799	2	VTS(0.001)IT(0.045)GS(0.954)LR	-1.9416	1	45374
Biological Process	GO:0006897	3	endocytosis	1.69	0.00919819	KHN83535.1	215	S	Plasma membrane calcium-transporting ATPase 3 [Toxocara canis] GN=ATP2B3	ATP2B3	0.930433	0.00350659	44.16	2	IDES(0.065)S(0.93)LT(0.004)GES(0.001)DLIR	-0.68639	1	27231
Biological Process	GO:0006897	3	endocytosis	1.69	0.00919819	KHN83535.1	1269	S	Plasma membrane calcium-transporting ATPase 3 [Toxocara canis] GN=ATP2B3	ATP2B3	0.948989	9.48187e-05	95.138	2	S(0.051)IS(0.949)LDTPLSIAHV	-2.2549	1	24030	0.922005	0.00599901	58.313	2	S(0.078)IS(0.922)LDTPLSIAHV	-0.95627	1	18501
Biological Process	GO:0006897	3	endocytosis	1.69	0.00919819	KHN83811.1	199	S	Sorting nexin-2 [Toxocara canis] GN=Snx2	Snx2	0.855513	0.00460804	58.794	2	ANS(0.856)T(0.144)AALSGAGVK	1.4013	1	86754	0.902221	0.0248416	56.473	2	ANS(0.902)T(0.098)AALSGAGVK	-1.5645	1	99832
Biological Process	GO:0006897	3	endocytosis	1.69	0.00919819	KHN88887.1	67	S	Ras-related protein Rab-2 [Toxocara canis] GN=RAB2	RAB2	0.998742	6.08063e-05	94.119	2	LQIWDT(0.001)AGQES(0.999)FR	2.1302	1	296930									0.999996	0.000146522	97.933	2	LQIWDTAGQES(1)FR	3.3891	1	344720
Biological Process	GO:0006897	3	endocytosis	1.69	0.00919819	KHN78727.1	54	T	Multiple epidermal growth factor-like domains protein 10 [Toxocara canis] GN=MEGF10	MEGF10	0.9667	3.1023e-05	94.865	2	YVQSVPFRT(0.967)T(0.033)VWCADITK	2.8927	1	338910
Biological Process	GO:0006897	3	endocytosis	1.69	0.00919819	KHN86580.1	66	T	Spectrin beta chain, non-erythrocytic 1 [Toxocara canis] GN=SPTBN1	SPTBN1	0.999998	5.78813e-15	139.61	3	MKT(1)WEDYGSIDMHGHLDR	-2.2208	10	2632200	1	2.74148e-66	172.73	3	MKT(1)WEDYGSIDMHGHLDR	0.47079	7	2219200	1	2.62694e-24	168.43	3	MKT(1)WEDYGSIDMHGHLDR	-1.0324	8	2565600
Biological Process	GO:0006897	3	endocytosis	1.69	0.00919819	KHN86580.1	72	S	Spectrin beta chain, non-erythrocytic 1 [Toxocara canis] GN=SPTBN1	SPTBN1																	0.959547	3.90659e-06	42.888	3	TWEDY(0.04)GS(0.96)IDMHGHLDR	-2.9097	1	23402
Biological Process	GO:0006897	3	endocytosis	1.69	0.00919819	KHN76633.1	565	Y	Moesin/ezrin/radixin -like protein 1 [Toxocara canis] GN=Moe	Moe	0.97867	0.00555776	55.782	2	DAQQVT(0.021)EY(0.979)DLLHMENK	2.5793	1	124640	0.992805	0.00563261	47.915	2	DAQQVT(0.007)EY(0.993)DLLHMENK	3.9173	1	110970	0.831175	2.01439e-05	76.563	2	DAQQVT(0.169)EY(0.831)DLLHMENK	2.8652	1	123850
Biological Process	GO:0006897	3	endocytosis	1.69	0.00919819	KHN74156.1	124	S	Protein bicaudal D -like protein 1 [Toxocara canis] GN=Bicd1	Bicd1									0.886504	0.000911981	59.997	3	S(0.113)EIDHEES(0.887)LLEETMNR	-2.3136	1	15973	0.968137	6.60383e-05	59.997	3	S(0.032)EIDHEES(0.968)LLEETMNR	-3.8022	1	12546
Biological Process	GO:0006897	3	endocytosis	1.69	0.00919819	KHN74156.1	810	S	Protein bicaudal D -like protein 1 [Toxocara canis] GN=Bicd1	Bicd1																	0.773948	0.000148239	43.727	3	AS(0.057)GRPGS(0.774)GS(0.167)DGS(0.003)GQLHR	0.50162	1	101880
Biological Process	GO:0006897	3	endocytosis	1.69	0.00919819	KHN88530.1	40	S	Ras-related protein Rab-11A [Toxocara canis] GN=RAB11A	RAB11A									0.821797	0.0269135	48.701	2	S(0.822)T(0.178)IGVEFATR	0.54774	1	47617
Biological Process	GO:0006897	3	endocytosis	1.69	0.00919819	KHN85659.1	135	S	ADP-ribosylation factor 1 [Toxocara canis] GN=Tcan_14556	Tcan_14556									0.991991	0.00220983	68.42	2	QDLPNAMS(0.992)AAELT(0.008)DK	4.9998	1	37362
Biological Process	GO:0006897	3	endocytosis	1.69	0.00919819	KHN83579.1	548	Y	hypothetical protein Tcan_18773 [Toxocara canis] GN=Tcan_18773	Tcan_18773									0.9972	0.00114547	98.009	2	EDLDFS(0.003)Y(0.997)R	-2.3926	1	121730	0.976953	8.80573e-05	121.31	2	EDLDFS(0.023)Y(0.977)R	-2.1027	1	152400
Biological Process	GO:0006897	3	endocytosis	1.69	0.00919819	KHN78062.1	42	S	Ras-related protein Rab-11A [Toxocara canis] GN=RAB11A	RAB11A																	0.856988	0.00953276	73.655	2	S(0.857)T(0.143)IGVEFATR	-1.3277	1	47754
Biological Process	GO:0006897	3	endocytosis	1.69	0.00919819	KHN80136.1	3871	S	Basement membrane proteoglycan [Toxocara canis] GN=unc-52	unc-52																	0.999971	0.0293444	50.834	1	S(1)FDRHLSR	-3.8549	1	706300
Biological Process	GO:0006897	3	endocytosis	1.69	0.00919819	KHN80443.1	984	S	SCY1-like protein 2 [Toxocara canis] GN=SCYL2	SCYL2																	0.993982	0.0127575	65.12	2	LQQLS(0.006)AS(0.994)QEEQR	-3.2847	1	118390
Biological Process	GO:0006897	3	endocytosis	1.69	0.00919819	KHN83522.1	188	S	hypothetical protein Tcan_10657 [Toxocara canis] GN=Tcan_10657	Tcan_10657																	0.805872	0.00336511	82.437	2	S(0.194)IS(0.806)LDTPLSIAHV	-1.958	1	17459
Biological Process	GO:0050803	3	regulation of synapse structure or activity	1.73	0.00924928	KHN81197.1	139	T	Calcium/calmodulin-dependent protein kinase type II [Toxocara canis] GN=unc-43	unc-43	0.990095	1.21194e-07	108.6	2	ESSES(0.001)S(0.009)QT(0.99)IDEQDGDK	-2.1095	1	102420	0.991562	1.97953e-15	145.18	2	ESSES(0.001)S(0.007)QT(0.992)IDEQDGDK	-3.1278	1	87685
Biological Process	GO:0050803	3	regulation of synapse structure or activity	1.73	0.00924928	KHN81197.1	134	S	Calcium/calmodulin-dependent protein kinase type II [Toxocara canis] GN=unc-43	unc-43	0.955381	1.48651e-33	168.69	2	ES(0.045)S(0.955)ESSQTIDEQDGDK	-0.56541	1	214970	0.956884	3.28442e-105	188.85	2	ES(0.043)S(0.957)ESSQTIDEQDGDK	-1.8411	1	304290
Biological Process	GO:0050803	3	regulation of synapse structure or activity	1.73	0.00924928	KHN81099.1	10	S	hypothetical protein Tcan_05298 [Toxocara canis] GN=Tcan_05298	Tcan_05298	0.999579	0.012773	69.201	2	INDGS(1)VHLTAR	-1.1869	1	42272	0.999978	0.0174874	73.305	2	INDGS(1)VHLTAR	3.5151	1	50634
Biological Process	GO:0050803	3	regulation of synapse structure or activity	1.73	0.00924928	KHN76283.1	415	S	Ena/VASP-like protein [Toxocara canis] GN=EVL	EVL	0.952751	0.00496521	69.224	2	APS(0.953)GS(0.046)S(0.001)ISSQEEPR	0.29785	1	87742
Biological Process	GO:0050803	3	regulation of synapse structure or activity	1.73	0.00924928	KHN75718.1	943	S	Ankyrin-2 [Toxocara canis] GN=ANK2	ANK2									0.998933	0.00178005	43.904	2	S(0.999)PEMDT(0.001)ADGDLDALIR	0.75251	1	99497	0.999999	2.03664e-09	88.203	2	S(1)PEMDTADGDLDALIR	2.396	1	162140
Biological Process	GO:0050803	3	regulation of synapse structure or activity	1.73	0.00924928	KHN75718.1	1658	S	Ankyrin-2 [Toxocara canis] GN=ANK2	ANK2	1	6.41016e-05	64.21	2	HVHDS(1)ENGPIVEER	-1.8048	2	512340	1	0.00202145	84.266	2	HVHDS(1)ENGPIVEER	-1.3491	2	477210	1	2.46997e-07	82.747	2	HVHDS(1)ENGPIVEER	0.901	2	499120
Biological Process	GO:0006897	3	endocytosis	1.69	0.00919819	KHN83144.1	256	S	Dual specificity mitogen-activated protein kinase kinase hemipterous [Toxocara canis] GN=hep	hep	0.962132	0.0111801	54.309	2	VGS(0.962)S(0.038)ESEYGIR	-2.5129	1	84552
Biological Process	GO:0050803	3	regulation of synapse structure or activity	1.73	0.00924928	KHN75612.1	1067	S	Dynamin [Toxocara canis] GN=dyn-1	dyn-1	0.982943	0.0204215	47.361	2	S(0.017)NGPS(0.983)PVPR	-1.6251	1	40881	0.994217	0.0249937	40.861	2	S(0.006)NGPS(0.994)PVPR	-1.6631	1	42819	0.999901	0.0261651	65.879	2	SNGPS(1)PVPR	0.24328	1	43716
Biological Process	GO:0050803	3	regulation of synapse structure or activity	1.73	0.00924928	KHN75588.1	1126	T	Epidermal growth factor receptor kinase substrate 8 [Toxocara canis] GN=Eps8	Eps8	0.997883	0.024865	94.63	2	SGYDT(0.998)PT(0.002)AVELK	-1.2973	1	479600	0.999549	2.32415e-06	133.13	2	SGYDT(1)PTAVELK	-1.903	1	629520	0.999857	1.68921e-06	126.32	2	SGYDT(1)PTAVELK	-1.7634	1	689130
Biological Process	GO:0050803	3	regulation of synapse structure or activity	1.73	0.00924928	KHN75588.1	1033	T	Epidermal growth factor receptor kinase substrate 8 [Toxocara canis] GN=Eps8	Eps8	1	0.00292949	92.428	2	EILET(1)VGKR	-1.3961	1	39687
Biological Process	GO:0050803	3	regulation of synapse structure or activity	1.73	0.00924928	KHN75588.1	682	S	Epidermal growth factor receptor kinase substrate 8 [Toxocara canis] GN=Eps8	Eps8	1	1.03244e-12	135.89	2	DRS(1)VDNLNVDLDR	-2.4209	1	1133800									1	0.000763737	140.22	2	DRS(1)VDNLNVDLDR	-4.2261	1	856970
Biological Process	GO:0050803	3	regulation of synapse structure or activity	1.73	0.00924928	KHN74098.1	173	S	Actin-depolymerizing factor 1, isoforms a/b [Toxocara canis] GN=unc-60	unc-60	0.980339	1.92491e-17	131.48	2	ILQFQVS(0.98)DES(0.02)EIAHK	1.6961	1	248420	0.990746	1.05617e-10	111.75	2	ILQFQVS(0.991)DES(0.009)EIAHK	3.6704	2	273390	0.999509	9.85642e-13	149.14	2	ILQFQVS(1)DESEIAHK	2.3082	1	228220
Biological Process	GO:0006897	3	endocytosis	1.69	0.00919819	KHN87211.1	212	S	Annexin-B12 [Toxocara canis] GN=ANXB12	ANXB12																	0.999942	8.45585e-21	89.684	2	LFS(1)EHQSITGETMQEEVDK	2.8723	1	118940
Biological Process	GO:0006897	3	endocytosis	1.69	0.00919819	KHN83529.1	247	S	Clathrin interactor 1 [Toxocara canis] GN=CLINT1	CLINT1																	1	0.0274058	74.269	2	DS(1)PELGIR	-1.7474	1	62604
Biological Process	GO:0050803	3	regulation of synapse structure or activity	1.73	0.00924928	KHN75588.1	441	S	Epidermal growth factor receptor kinase substrate 8 [Toxocara canis] GN=Eps8	Eps8									0.954282	9.99892e-06	99.909	2	DDASAS(0.005)S(0.954)DS(0.037)S(0.004)EYFER	-4.1116	1	31744	0.852281	5.66054e-08	117.8	2	DDASAS(0.02)S(0.852)DS(0.117)S(0.011)EYFER	-0.13466	1	72048
Biological Process	GO:0006897	3	endocytosis	1.69	0.00919819	KHN83144.1	235	S	Dual specificity mitogen-activated protein kinase kinase hemipterous [Toxocara canis] GN=hep	hep	1	2.15799e-41	177.64	2	LCDFGIAGQLIDS(1)RR	4.2324	2	257840	1	2.18272e-73	175.48	2	LCDFGIAGQLIDS(1)RR	2.7827	3	311930	1	4.00848e-08	107.84	2	LCDFGIAGQLIDS(1)RR	3.1075	3	337520
Biological Process	GO:0006897	3	endocytosis	1.69	0.00919819	KHN80149.1	60	S	Basement membrane proteoglycan [Toxocara canis] GN=unc-52	unc-52	1	0.000369192	135.89	2	DRS(1)DEQNCPSLR	-1.2453	1	2328700	1	4.91155e-06	116.06	2	DRS(1)DEQNCPSLR	0.86493	2	3806100	1	0.00177935	153.26	2	DRS(1)DEQNCPSLR	1.9849	1	2199900
Biological Process	GO:0006897	3	endocytosis	1.69	0.00919819	KHN78475.1	386	S	Casein kinase I isoform gamma-1 [Toxocara canis] GN=Csnk1g1	Csnk1g1									0.999581	0.0199441	40.324	2	S(1)QQPIAHTEDNSEVK	-3.8766	1	256070	1	4.53088e-10	96.26	2	S(1)QQPIAHTEDNSEVK	-0.85357	1	250420
Biological Process	GO:0050790	3	regulation of catalytic activity	1.34	0.00919248	KHN87074.1	13	S	Ribonucleoside-diphosphate reductase large subunit [Toxocara canis] GN=rnr-1	rnr-1																	0.876548	0.0163164	71.219	2	RLPS(0.877)T(0.123)YVVK	-2.8543	1	37562
Biological Process	GO:0050790	3	regulation of catalytic activity	1.34	0.00919248	KHN81616.1	49	S	Protein SET [Toxocara canis] GN=SET	SET																	1	0.00130056	62.327	2	ILEQIDQVQGEIDS(1)LNEK	4.9414	1	142030
Biological Process	GO:0050790	3	regulation of catalytic activity	1.34	0.00919248	KHN76845.1	85	S	hypothetical protein Tcan_15948 [Toxocara canis] GN=Tcan_15948	Tcan_15948																	0.982233	0.0282751	61.042	2	S(0.018)MS(0.982)AQVPSTK	0.31309	1	25869
Biological Process	GO:0050790	3	regulation of catalytic activity	1.34	0.00919248	KHN80727.1	41	S	Serine/threonine-protein phosphatase 2A 65 kDa regulatory subunit A beta isoform [Toxocara canis] GN=PPP2R1B	PPP2R1B																	0.993808	0.000149435	102.1	2	KLS(0.994)T(0.006)IALALGVER	-4.129	1	41932
Biological Process	GO:0050790	3	regulation of catalytic activity	1.34	0.00919248	KHN76289.1	238	S	Heat shock protein HSP 90-alpha [Toxocara canis] GN=HSP90AA1	HSP90AA1																	0.98083	0.00012355	57.62	2	S(0.019)LS(0.981)NDWEDHLAVK	4.1066	1	37599
Biological Process	GO:0050790	3	regulation of catalytic activity	1.34	0.00919248	KHN75955.1	127	S	Mortality factor 4-like protein 2 [Toxocara canis] GN=Tcan_04393	Tcan_04393																	1	0.0275984	41.796	1	KERES(1)EK	-7.1065	1	2960.4
Biological Process	GO:0050790	3	regulation of catalytic activity	1.34	0.00919248	KHN73050.1	25	T	Peroxiredoxin [Toxocara canis] GN=Tcan_08622	Tcan_08622																	0.859563	0.011705	57.032	1	T(0.86)VS(0.14)LSDYK	-0.55428	1	144400
Biological Process	GO:0050790	3	regulation of catalytic activity	1.34	0.00919248	KHN74823.1	538	S	hypothetical protein Tcan_14158 [Toxocara canis] GN=Tcan_14158	Tcan_14158																	0.961135	0.00317184	119.94	2	RPS(0.039)S(0.961)PIEK	0.57859	1	198220
Biological Process	GO:0050790	3	regulation of catalytic activity	1.34	0.00919248	KHN71449.1	24	S	hypothetical protein Tcan_02258 [Toxocara canis] GN=Tcan_02258	Tcan_02258																	1	0.00376449	53.363	3	VHAVS(1)PMHLHEGR	-0.96737	1	32119
Biological Process	GO:0050790	3	regulation of catalytic activity	1.34	0.00919248	KHN83579.1	548	Y	hypothetical protein Tcan_18773 [Toxocara canis] GN=Tcan_18773	Tcan_18773									0.9972	0.00114547	98.009	2	EDLDFS(0.003)Y(0.997)R	-2.3926	1	121730	0.976953	8.80573e-05	121.31	2	EDLDFS(0.023)Y(0.977)R	-2.1027	1	152400
Biological Process	GO:0050790	3	regulation of catalytic activity	1.34	0.00919248	KHN84521.1	525	T	putative ATP-dependent RNA helicase DDX11 [Toxocara canis] GN=Ddx11	Ddx11									1	0.0180855	50.09	2	QFIEALT(1)T(1)K	19.509	1	314400
Biological Process	GO:0050790	3	regulation of catalytic activity	1.34	0.00919248	KHN84521.1	524	T	putative ATP-dependent RNA helicase DDX11 [Toxocara canis] GN=Ddx11	Ddx11									1	0.0180855	50.09	2	QFIEALT(1)T(1)K	19.509	1	314400
Biological Process	GO:0050790	3	regulation of catalytic activity	1.34	0.00919248	KHN81192.1	288	S	Calcium/calmodulin-dependent protein kinase type II [Toxocara canis] GN=unc-43	unc-43																	1	0.0268051	93.467	2	VAS(1)VMHR	-4.2885	1	279500
Biological Process	GO:0050790	3	regulation of catalytic activity	1.34	0.00919248	KHN81192.1	295	T	Calcium/calmodulin-dependent protein kinase type II [Toxocara canis] GN=unc-43	unc-43									1	0.00306404	90.306	2	QDT(1)VDCLKK	-2.9962	1	161270
Biological Process	GO:0050790	3	regulation of catalytic activity	1.34	0.00919248	KHN74812.1	676	S	NUAK family SNF1-like kinase 1 [Toxocara canis] GN=NUAK1	NUAK1																	1	0.0227546	80.815	2	LIQQQS(1)QELVR	-0.91582	1	19969
Biological Process	GO:0050803	3	regulation of synapse structure or activity	1.73	0.00924928	KHN81197.1	157	T	Calcium/calmodulin-dependent protein kinase type II [Toxocara canis] GN=unc-43	unc-43	1	0.0226181	111.98	2	TLNHENT(1)VVR	0.83638	1	140910									1	0.0298686	79.235	2	TLNHENT(1)VVR	0.77516	1	191470
Biological Process	GO:0050790	3	regulation of catalytic activity	1.34	0.00919248	KHN75153.1	63	T	60S ribosomal protein L11 [Toxocara canis] GN=rpl-11.1	rpl-11.1																	0.868674	0.0257962	49.155	2	VLEQLT(0.016)GQT(0.869)PVFS(0.115)K	-0.3434	1	29259
Biological Process	GO:0006897	3	endocytosis	1.69	0.00919819	KHN72701.1	1289	S	Spectrin beta chain, non-erythrocytic 5 [Toxocara canis] GN=SPTBN5	SPTBN5	0.984412	8.3262e-66	133.29	3	GHEAFLEINTLGDS(0.016)VES(0.984)VENLLK	-1.387	1	30898	0.996286	3.25804e-27	103.04	3	GHEAFLEINTLGDS(0.004)VES(0.996)VENLLK	-0.33125	1	24932	0.99562	8.54722e-28	90.828	3	GHEAFLEINTLGDS(0.004)VES(0.996)VENLLK	-1.2932	1	20561
Biological Process	GO:0006897	3	endocytosis	1.69	0.00919819	KHN78475.1	397	S	Casein kinase I isoform gamma-1 [Toxocara canis] GN=Csnk1g1	Csnk1g1	0.999956	1.16479e-07	104.3	2	SQQPIAHTEDNS(1)EVK	-7.0404	1	405130	0.999973	1.4552e-07	104.3	2	SQQPIAHTEDNS(1)EVK	-5.3393	1	389850	0.999906	1.66359e-10	128.39	2	SQQPIAHTEDNS(1)EVK	-4.8214	1	424540
Biological Process	GO:0006897	3	endocytosis	1.69	0.00919819	KHN77148.1	235	S	Integrin beta pat-3 [Toxocara canis] GN=pat-3	pat-3																	0.96426	0.0042903	42.941	2	NQMS(0.964)LT(0.033)MDT(0.003)AR	4.4453	1	43017
Biological Process	GO:0006897	3	endocytosis	1.69	0.00919819	KHN77148.1	812	S	Integrin beta pat-3 [Toxocara canis] GN=pat-3	pat-3	0.999874	0.00502325	61.042	2	NPVYAGNS(1)AK	-0.97532	1	62317
Biological Process	GO:0006897	3	endocytosis	1.69	0.00919819	KHN75612.1	1067	S	Dynamin [Toxocara canis] GN=dyn-1	dyn-1	0.982943	0.0204215	47.361	2	S(0.017)NGPS(0.983)PVPR	-1.6251	1	40881	0.994217	0.0249937	40.861	2	S(0.006)NGPS(0.994)PVPR	-1.6631	1	42819	0.999901	0.0261651	65.879	2	SNGPS(1)PVPR	0.24328	1	43716
Biological Process	GO:0006897	3	endocytosis	1.69	0.00919819	KHN73508.1	230	S	Endophilin-B1 [Toxocara canis] GN=SH3GLB1	SH3GLB1	1	3.76136e-23	122.16	2	AKS(1)LEAQSNAEADLR	-1.6783	1	115830	1	7.49226e-10	120.52	2	AKS(1)LEAQSNAEADLR	-2.7377	1	127730	1	1.85671e-07	94.865	2	AKS(1)LEAQSNAEADLR	-2.422	1	128360
Biological Process	GO:0006897	3	endocytosis	1.69	0.00919819	KHN73458.1	77	S	Ras-related protein Rab-7a [Toxocara canis] GN=RAB7A	RAB7A	1	1.02146e-10	101.64	2	FQS(1)LGVAFYR	-1.4015	1	44672	1	0.00586366	72.846	2	FQS(1)LGVAFYR	-2.1881	1	43151	1	9.09337e-06	124.06	2	FQS(1)LGVAFYR	-2.3055	1	38988
Biological Process	GO:0050790	3	regulation of catalytic activity	1.34	0.00919248	KHN82631.1	529	T	Serine/threonine-protein kinase mig-15 [Toxocara canis] GN=mig-15	mig-15																	0.999863	0.0127187	58.508	3	DALRT(1)PPHITR	-4.4156	1	50615
Biological Process	GO:0006897	3	endocytosis	1.69	0.00919819	KHN73369.1	80	T	Calmodulin [Toxocara canis] GN=cmd-1	cmd-1																	0.965604	0.00857289	85.081	2	MKDT(0.966)DS(0.034)EEEIR	-1.3909	1	111420
Biological Process	GO:0006897	3	endocytosis	1.69	0.00919819	KHN72701.1	3555	S	Spectrin beta chain, non-erythrocytic 5 [Toxocara canis] GN=SPTBN5	SPTBN5																	1	9.3524e-05	65.212	2	KVDS(1)VDDADNR	-0.61352	1	185170
Biological Process	GO:0006897	3	endocytosis	1.69	0.00919819	KHN72701.1	1474	S	Spectrin beta chain, non-erythrocytic 5 [Toxocara canis] GN=SPTBN5	SPTBN5									1	0.0182058	72.042	2	S(1)LDDAHLK	-0.32735	1	649500
Biological Process	GO:0006897	3	endocytosis	1.69	0.00919819	KHN72701.1	1556	S	Spectrin beta chain, non-erythrocytic 5 [Toxocara canis] GN=SPTBN5	SPTBN5									1	0.00515618	61.194	2	FES(1)LKEPAR	-1.274	1	95666
Biological Process	GO:0006897	3	endocytosis	1.69	0.00919819	KHN72701.1	937	S	Spectrin beta chain, non-erythrocytic 5 [Toxocara canis] GN=SPTBN5	SPTBN5	1	0.00897299	110.88	2	RLLS(1)DMIK	-3.955	1	326640	1	0.00117476	94.66	2	RLLS(1)DMIK	-2.7171	1	349990	1	0.0101195	96.946	2	RLLS(1)DMIK	-2.4348	1	345680
Biological Process	GO:0006897	3	endocytosis	1.69	0.00919819	KHN72701.1	2772	S	Spectrin beta chain, non-erythrocytic 5 [Toxocara canis] GN=SPTBN5	SPTBN5	0.999991	0.0116727	85.813	2	HS(1)LLTENR	-0.39272	2	1136000	0.999994	0.000306461	97.594	2	HS(1)LLTENR	-1.2153	2	904290	0.999945	0.00191231	108.5	2	RHS(1)LLTENR	-3.3094	1	666200
Biological Process	GO:0006897	3	endocytosis	1.69	0.00919819	KHN72701.1	1912	S	Spectrin beta chain, non-erythrocytic 5 [Toxocara canis] GN=SPTBN5	SPTBN5	0.99763	0.00263995	86.243	2	HAS(0.998)IPS(0.002)ELGK	1.9362	2	32132	0.999934	1.5392e-08	143.22	2	HAS(1)IPSELGK	3.4152	1	36055	0.999999	0.0086614	156.14	2	HAS(1)IPSELGK	3.9086	1	29341
Biological Process	GO:0006897	3	endocytosis	1.69	0.00919819	KHN73369.1	82	S	Calmodulin [Toxocara canis] GN=cmd-1	cmd-1	0.999356	0.000757885	125.75	2	MKDT(0.001)DS(0.999)EEEIR	-1.3514	2	984910	0.999783	2.85735e-40	183	2	MKDTDS(1)EEEIR	-1.3439	2	900770	0.998316	1.70315e-11	178.03	2	MKDT(0.002)DS(0.998)EEEIR	-3.9056	2	948780
Biological Process	GO:0050790	3	regulation of catalytic activity	1.34	0.00919248	KHN87819.1	525	S	Protein phosphatase 1 regulatory subunit 37 -like protein, partial [Toxocara canis] GN=F28C1.3	F28C1.3									0.855675	0.00814376	53.193	2	S(0.034)S(0.101)S(0.856)LT(0.009)CTELVEDINER	6.8732	1	77108
Biological Process	GO:0050803	3	regulation of synapse structure or activity	1.73	0.00924928	KHN83928.1	1797	S	Microtubule-associated protein futsch [Toxocara canis] GN=futsch	futsch	0.959836	1.68836e-06	105.78	2	LS(0.96)S(0.04)GDSDDVCAAFK	-1.2128	1	499940									0.947631	0.0221653	77.696	2	LS(0.948)S(0.052)GDSDDVCAAFK	1.7064	1	409270
Biological Process	GO:0050803	3	regulation of synapse structure or activity	1.73	0.00924928	KHN87978.1	1393	S	Kinesin-like protein [Toxocara canis] GN=unc-104	unc-104	1	0.00502286	54.912	2	GDS(1)LIFEHQWELEK	4.814	1	53430	1	0.00500012	53.193	2	GDS(1)LIFEHQWELEK	1.9206	1	77580	1	7.41581e-05	75.969	2	GDS(1)LIFEHQWELEK	2.4444	1	102060
Biological Process	GO:0040007	1	growth	1.58	0.00946492	KHN77148.1	235	S	Integrin beta pat-3 [Toxocara canis] GN=pat-3	pat-3																	0.96426	0.0042903	42.941	2	NQMS(0.964)LT(0.033)MDT(0.003)AR	4.4453	1	43017
Biological Process	GO:0040007	1	growth	1.58	0.00946492	KHN79149.1	1209	S	Neuroglian [Toxocara canis] GN=Nrg	Nrg	1	7.84724e-241	289.22	2	FTEDGS(1)FIGQYVPNK	2.5833	3	6680100	1	5.79119e-298	318.82	2	FTEDGS(1)FIGQYVPNK	2.0294	3	6707700	1	2.56397e-205	296.91	2	FTEDGS(1)FIGQYVPNK	-0.063273	3	6627200
Biological Process	GO:0040007	1	growth	1.58	0.00946492	KHN79149.1	1232	S	Neuroglian [Toxocara canis] GN=Nrg	Nrg	0.824314	0.000296485	61.319	2	TLVS(0.002)S(0.018)S(0.007)GDKPDKDS(0.824)AS(0.127)T(0.021)FV	-1.7084	1	2379400	0.998725	9.1533e-120	233.37	2	TLVSSSGDKPDKDS(0.999)AS(0.001)TFV	-1.4705	1	2681200	0.999919	3.23367e-152	249.72	2	TLVSSSGDKPDKDS(1)ASTFV	-0.45477	1	2824300
Biological Process	GO:0040007	1	growth	1.58	0.00946492	KHN79149.1	1214	Y	Neuroglian [Toxocara canis] GN=Nrg	Nrg																	0.997821	0.0272159	45.183	2	FTEDGS(0.002)FIGQY(0.998)VPNK	1.4037	1	39292
Biological Process	GO:0040007	1	growth	1.58	0.00946492	KHN81099.1	10	S	hypothetical protein Tcan_05298 [Toxocara canis] GN=Tcan_05298	Tcan_05298	0.999579	0.012773	69.201	2	INDGS(1)VHLTAR	-1.1869	1	42272	0.999978	0.0174874	73.305	2	INDGS(1)VHLTAR	3.5151	1	50634
Biological Process	GO:0040007	1	growth	1.58	0.00946492	KHN81197.1	134	S	Calcium/calmodulin-dependent protein kinase type II [Toxocara canis] GN=unc-43	unc-43	0.955381	1.48651e-33	168.69	2	ES(0.045)S(0.955)ESSQTIDEQDGDK	-0.56541	1	214970	0.956884	3.28442e-105	188.85	2	ES(0.043)S(0.957)ESSQTIDEQDGDK	-1.8411	1	304290
Biological Process	GO:0040007	1	growth	1.58	0.00946492	KHN81197.1	139	T	Calcium/calmodulin-dependent protein kinase type II [Toxocara canis] GN=unc-43	unc-43	0.990095	1.21194e-07	108.6	2	ESSES(0.001)S(0.009)QT(0.99)IDEQDGDK	-2.1095	1	102420	0.991562	1.97953e-15	145.18	2	ESSES(0.001)S(0.007)QT(0.992)IDEQDGDK	-3.1278	1	87685
Biological Process	GO:0040007	1	growth	1.58	0.00946492	KHN81197.1	157	T	Calcium/calmodulin-dependent protein kinase type II [Toxocara canis] GN=unc-43	unc-43	1	0.0226181	111.98	2	TLNHENT(1)VVR	0.83638	1	140910									1	0.0298686	79.235	2	TLNHENT(1)VVR	0.77516	1	191470
Biological Process	GO:0040007	1	growth	1.58	0.00946492	KHN81331.1	352	S	E3 ubiquitin-protein ligase hrd-1 [Toxocara canis] GN=sel-11	sel-11	1	3.20617e-21	125.69	2	IDS(1)NVEETSMNVEAAHTELVK	-1.4878	2	529000	0.999993	0.000102527	72.891	2	IDS(1)NVEETSMNVEAAHTELVK	0.35081	3	582540	0.997294	0.00185233	42.536	3	IDS(0.997)NVEET(0.001)S(0.001)MNVEAAHTELVK	-0.12365	2	79672
Biological Process	GO:0040007	1	growth	1.58	0.00946492	KHN81331.1	303	S	E3 ubiquitin-protein ligase hrd-1 [Toxocara canis] GN=sel-11	sel-11	0.999999	2.27764e-12	78.75	2	MQQQIS(1)LIDEQDAYVQAR	5.2226	2	488500	0.999741	0.000348624	48.037	2	MQQQIS(1)LIDEQDAYVQAR	0.16316	2	331540	0.999904	0.00100098	56.938	2	MQQQIS(1)LIDEQDAYVQAR	5.3503	1	131680
Biological Process	GO:0040007	1	growth	1.58	0.00946492	KHN82454.1	66	S	cAMP-dependent protein kinase regulatory subunit [Toxocara canis] GN=kin-2	kin-2	1	2.12876e-19	94.838	2	LGVS(1)AEVPDENEAANYDK	-2.7699	2	963780	0.99944	0.000497031	43.271	2	RLGVS(0.999)AEVPDENEAANY(0.001)DK	1.1513	1	369110	0.999905	0.000129799	40.638	2	RLGVS(1)AEVPDENEAANYDK	-1.7348	1	425270
Biological Process	GO:0040007	1	growth	1.58	0.00946492	KHN82510.1	203	S	Sodium/potassium-transporting ATPase subunit alpha [Toxocara canis] GN=Atpalpha	Atpalpha	0.94469	0.0021134	85.443	2	VDNS(0.035)S(0.945)LT(0.02)GESEPQSR	-3.17	1	53098
Biological Process	GO:0040007	1	growth	1.58	0.00946492	KHN83144.1	235	S	Dual specificity mitogen-activated protein kinase kinase hemipterous [Toxocara canis] GN=hep	hep	1	2.15799e-41	177.64	2	LCDFGIAGQLIDS(1)RR	4.2324	2	257840	1	2.18272e-73	175.48	2	LCDFGIAGQLIDS(1)RR	2.7827	3	311930	1	4.00848e-08	107.84	2	LCDFGIAGQLIDS(1)RR	3.1075	3	337520
Biological Process	GO:0040007	1	growth	1.58	0.00946492	KHN83144.1	256	S	Dual specificity mitogen-activated protein kinase kinase hemipterous [Toxocara canis] GN=hep	hep	0.962132	0.0111801	54.309	2	VGS(0.962)S(0.038)ESEYGIR	-2.5129	1	84552
Biological Process	GO:0040007	1	growth	1.58	0.00946492	KHN83928.1	1797	S	Microtubule-associated protein futsch [Toxocara canis] GN=futsch	futsch	0.959836	1.68836e-06	105.78	2	LS(0.96)S(0.04)GDSDDVCAAFK	-1.2128	1	499940									0.947631	0.0221653	77.696	2	LS(0.948)S(0.052)GDSDDVCAAFK	1.7064	1	409270
Biological Process	GO:0040007	1	growth	1.58	0.00946492	KHN83929.1	27	S	Ras GTPase-activating-like protein IQGAP2 [Toxocara canis] GN=IQGAP2	IQGAP2	0.999945	7.21756e-11	166.71	2	CLDNIS(1)ITSK	-1.6857	1	712460	0.999976	0.00190656	152.23	2	CLDNIS(1)ITSK	-4.1487	1	724170	0.998856	0.00162288	110.58	2	CLDNIS(0.999)IT(0.001)SK	-2.8569	1	740280
Biological Process	GO:0040007	1	growth	1.58	0.00946492	KHN85536.1	100	S	Dynactin subunit 1 [Toxocara canis] GN=DCTN1	DCTN1	0.99994	0.0224323	85.813	2	GRFS(1)PAASPR	-1.5684	1	1821700
Biological Process	GO:0040007	1	growth	1.58	0.00946492	KHN88530.1	40	S	Ras-related protein Rab-11A [Toxocara canis] GN=RAB11A	RAB11A									0.821797	0.0269135	48.701	2	S(0.822)T(0.178)IGVEFATR	0.54774	1	47617
Biological Process	GO:0040007	1	growth	1.58	0.00946492	KHN74941.1	175	S	Yorkie -like protein [Toxocara canis] GN=Yap1	Yap1									0.9998	0.00546315	51.454	2	S(1)CDLDSEPNR	-1.796	1	55501	0.999999	0.00873852	83.775	2	S(1)CDLDSEPNR	-2.2939	1	47789
Biological Process	GO:0040007	1	growth	1.58	0.00946492	KHN74941.1	100	S	Yorkie -like protein [Toxocara canis] GN=Yap1	Yap1									0.88928	3.12239e-07	47.148	3	QT(0.03)LS(0.889)PS(0.03)S(0.015)VS(0.015)S(0.015)T(0.007)HFSGPYQGPVHTR	-0.17602	1	73465
Biological Process	GO:0040007	1	growth	1.58	0.00946492	KHN82508.1	194	S	Sodium/potassium-transporting ATPase subunit alpha [Toxocara canis] GN=Atpalpha	Atpalpha									0.942359	0.00455995	52.773	2	VDNS(0.054)S(0.942)LT(0.003)GESEPQS(0.001)R	-1.8309	1	56682	0.871174	6.64533e-10	95.263	2	VDNS(0.129)S(0.871)LTGESEPQSR	-3.5082	1	85492
Biological Process	GO:0040007	1	growth	1.58	0.00946492	KHN86566.1	185	Y	Mitogen-activated protein kinase pmk-1 [Toxocara canis] GN=pmk-1	pmk-1	0.897156	0.00315038	66.953	2	QTDNEMT(0.035)GY(0.897)VAT(0.068)R	-2.8809	1	427590	0.9054	2.57191e-05	108.24	2	QTDNEMT(0.071)GY(0.905)VAT(0.024)R	0.020858	1	396520	0.99874	2.16209e-29	201.66	2	QTDNEMTGY(0.999)VAT(0.001)R	3.692	2	1253900
Biological Process	GO:0040007	1	growth	1.58	0.00946492	KHN83519.1	231	Y	Glycogen synthase kinase-3 beta [Toxocara canis] GN=GSK3B	GSK3B	0.93651	7.63472e-05	134.2	2	GEPNVS(0.063)Y(0.937)ICSR	-0.041266	1	6240700	0.931689	0.00320464	115.04	2	GEPNVS(0.068)Y(0.932)ICSR	1.1369	1	6002000	0.94165	3.60357e-06	160.98	2	GEPNVS(0.058)Y(0.942)ICSR	-1.4557	2	5935700
Biological Process	GO:0040007	1	growth	1.58	0.00946492	KHN77148.1	812	S	Integrin beta pat-3 [Toxocara canis] GN=pat-3	pat-3	0.999874	0.00502325	61.042	2	NPVYAGNS(1)AK	-0.97532	1	62317
Biological Process	GO:0040007	1	growth	1.58	0.00946492	KHN83498.1	112	Y	Cadherin-related hmr-1 [Toxocara canis] GN=hmr-1	hmr-1	1	0.00515328	57.032	2	FNNLADIY(1)GK	-1.8861	1	103480	1	0.00517238	103.8	2	FNNLADIY(1)GK	-2.9578	1	84250	1	0.00753458	90.761	2	FNNLADIY(1)GK	-0.84371	1	87625
Biological Process	GO:0040007	1	growth	1.58	0.00946492	KHN86485.1	667	T	Serine/threonine-protein kinase akt-1 [Toxocara canis] GN=akt-1	akt-1	1	2.03391e-99	240.17	2	EFTNAPVQLT(1)PPPAR	-1.1317	1	2069300	1	1.79084e-211	276.47	2	EFTNAPVQLT(1)PPPAR	1.663	3	2451700	1	1.94605e-117	269.09	2	EFTNAPVQLT(1)PPPAR	1.8752	1	1334200
Biological Process	GO:0040007	1	growth	1.58	0.00946492	KHN84072.1	780	S	cAMP-dependent protein kinase catalytic subunit [Toxocara canis] GN=kin-1	kin-1									0.8116	4.97193e-05	51.399	2	GPGDASNFDDY(0.004)EEEPLRIS(0.812)GT(0.184)EK	-1.1712	1	258480
Biological Process	GO:0040007	1	growth	1.58	0.00946492	KHN84072.1	589	T	cAMP-dependent protein kinase catalytic subunit [Toxocara canis] GN=kin-1	kin-1	0.99994	8.26201e-134	163.8	2	TWT(1)LCGTPEYLAPEIILSK	-1.2052	2	2219600	0.999735	3.05403e-88	213.56	2	TWT(1)LCGTPEYLAPEIILSK	-0.20049	2	1767700	0.999658	1.03777e-132	166.29	2	TWT(1)LCGTPEYLAPEIILSK	-2.6203	2	1379400
Biological Process	GO:0040007	1	growth	1.58	0.00946492	KHN86921.1	199	S	Nascent polypeptide-associated complex subunit alpha [Toxocara canis] GN=Y65B4BR.5	Y65B4BR.5	1	0	269.54	2	ANVTQAEQEDES(1)DQEGEIDATGIEEK	-2.3047	6	20563000	1	4.79799e-161	218.03	2	ANVTQAEQEDES(1)DQEGEIDATGIEEK	-0.018577	8	16248000	1	0	295.61	2	ANVTQAEQEDES(1)DQEGEIDATGIEEK	-1.1483	8	13415000
Biological Process	GO:0040007	1	growth	1.58	0.00946492	KHN86896.1	104	S	Far upstream element-binding protein 1, partial [Toxocara canis] GN=Fubp1	Fubp1	0.995311	0.0233684	49.967	2	VQMS(0.995)PES(0.005)DGNNMR	-0.54368	1	53527	0.995705	0.00410348	62.494	2	VQMS(0.996)PES(0.004)DGNNMR	3.0462	1	48214
Biological Process	GO:0040007	1	growth	1.58	0.00946492	KHN86849.1	131	S	Ribosome maturation protein SBDS [Toxocara canis] GN=sbds-1	sbds-1	0.999999	0.0177844	100.69	2	RPYS(1)LAVIEK	-4.2685	1	208870	0.999947	0.0135726	91.939	2	RPYS(1)LAVIEK	-4.0017	1	208700	0.999942	0.0221385	88.42	2	RPYS(1)LAVIEK	-0.98102	1	204600
Biological Process	GO:0040007	1	growth	1.58	0.00946492	KHN87145.1	537	T	Tensin-3 [Toxocara canis] GN=TNS3	TNS3	0.999899	0.00648685	118.91	2	APT(1)PSFPVR	-3.6162	1	372290	0.999949	0.0153494	94.804	2	APT(1)PSFPVR	-3.3302	1	362080	0.999293	0.00017519	106.35	2	APT(0.999)PS(0.001)FPVR	-1.7038	1	375200
Biological Process	GO:0040007	1	growth	1.58	0.00946492	KHN76950.1	1163	S	Sodium-driven chloride bicarbonate exchanger [Toxocara canis] GN=Slc4a10	Slc4a10	0.992347	4.0105e-55	120.55	3	VIKPS(0.992)PHGS(0.005)S(0.002)T(0.001)QLNNEETPLLDK	-2.4563	1	1622600									0.994799	3.22369e-67	149.95	3	VIKPS(0.995)PHGS(0.004)S(0.001)TQLNNEETPLLDK	-1.2077	1	1515900
Biological Process	GO:0040007	1	growth	1.58	0.00946492	KHN76950.1	1123	S	Sodium-driven chloride bicarbonate exchanger [Toxocara canis] GN=Slc4a10	Slc4a10	0.985863	1.23415e-60	174.02	2	HIASESHT(0.014)S(0.986)LQK	-3.2519	3	927490									0.987246	3.64679e-66	198.1	2	HIASESHT(0.013)S(0.987)LQK	-2.7797	2	678220
Biological Process	GO:0040007	1	growth	1.58	0.00946492	KHN76323.1	638	S	Vinculin [Toxocara canis] GN=Tcan_06884	Tcan_06884									0.999964	0.0176694	48.945	3	LRS(1)HVDDAIDTAEFVR	-14.988	1	96454
Biological Process	GO:0050803	3	regulation of synapse structure or activity	1.73	0.00924928	KHN71029.1	108	Y	Tyrosine-protein kinase Fyn [Toxocara canis] GN=fyn	fyn	1	0.000167901	81.335	2	KLMEEDIY(1)EAR	1.4593	1	41981	1	0.000890921	132.44	2	KLMEEDIY(1)EAR	2.6116	1	41428	1	0.0123952	58.889	2	KLMEEDIY(1)EAR	2.9672	1	35557
Biological Process	GO:0050803	3	regulation of synapse structure or activity	1.73	0.00924928	KHN86485.1	667	T	Serine/threonine-protein kinase akt-1 [Toxocara canis] GN=akt-1	akt-1	1	2.03391e-99	240.17	2	EFTNAPVQLT(1)PPPAR	-1.1317	1	2069300	1	1.79084e-211	276.47	2	EFTNAPVQLT(1)PPPAR	1.663	3	2451700	1	1.94605e-117	269.09	2	EFTNAPVQLT(1)PPPAR	1.8752	1	1334200
Biological Process	GO:0050803	3	regulation of synapse structure or activity	1.73	0.00924928	KHN78538.1	157	T	S-phase kinase-associated protein 1 [Toxocara canis] GN=Skp1	Skp1	1	8.70471e-47	194.55	2	NDFT(1)PEEEEQIRK	1.3961	3	882500	1	2.10013e-21	176	2	NDFT(1)PEEEEQIRK	-3.0559	2	786910	1	0.000370095	144.38	2	NDFT(1)PEEEEQIR	0.84762	1	633630
Biological Process	GO:0050803	3	regulation of synapse structure or activity	1.73	0.00924928	KHN89160.1	2280	S	Spectrin beta chain [Toxocara canis] GN=beta-Spec	beta-Spec	0.942587	0.00422389	84.999	2	S(0.943)QT(0.057)LPVEGAK	-2.0464	1	132770
Biological Process	GO:0050803	3	regulation of synapse structure or activity	1.73	0.00924928	KHN89160.1	919	S	Spectrin beta chain [Toxocara canis] GN=beta-Spec	beta-Spec	1	0.00897439	64.906	2	RLS(1)MMER	-0.75153	1	469140	1	0.0104244	113.46	2	RLS(1)MMER	0.40346	2	1979200
Biological Process	GO:0050803	3	regulation of synapse structure or activity	1.73	0.00924928	KHN89160.1	889	S	Spectrin beta chain [Toxocara canis] GN=beta-Spec	beta-Spec	0.997283	1.34749e-13	138.33	2	IDCQET(0.003)VS(0.997)WIEDK	0.092014	1	286760	0.988901	2.7761e-05	94.119	2	IDCQET(0.011)VS(0.989)WIEDK	-0.2709	1	296920	0.99865	5.44588e-05	111.75	2	IDCQET(0.001)VS(0.999)WIEDK	1.0198	1	324620
Biological Process	GO:0050803	3	regulation of synapse structure or activity	1.73	0.00924928	KHN83519.1	231	Y	Glycogen synthase kinase-3 beta [Toxocara canis] GN=GSK3B	GSK3B	0.93651	7.63472e-05	134.2	2	GEPNVS(0.063)Y(0.937)ICSR	-0.041266	1	6240700	0.931689	0.00320464	115.04	2	GEPNVS(0.068)Y(0.932)ICSR	1.1369	1	6002000	0.94165	3.60357e-06	160.98	2	GEPNVS(0.058)Y(0.942)ICSR	-1.4557	2	5935700
Biological Process	GO:0050803	3	regulation of synapse structure or activity	1.73	0.00924928	KHN88887.1	67	S	Ras-related protein Rab-2 [Toxocara canis] GN=RAB2	RAB2	0.998742	6.08063e-05	94.119	2	LQIWDT(0.001)AGQES(0.999)FR	2.1302	1	296930									0.999996	0.000146522	97.933	2	LQIWDTAGQES(1)FR	3.3891	1	344720
Biological Process	GO:0050803	3	regulation of synapse structure or activity	1.73	0.00924928	KHN88357.1	1604	S	Spectrin alpha chain [Toxocara canis] GN=alpha-Spec	alpha-Spec									1	1.12773e-05	142.71	2	QKS(1)FMAAVK	1.8583	1	41641
Biological Process	GO:0050803	3	regulation of synapse structure or activity	1.73	0.00924928	KHN88357.1	2083	S	Spectrin alpha chain [Toxocara canis] GN=alpha-Spec	alpha-Spec	0.96686	0.00354911	74.524	2	S(0.009)LS(0.967)T(0.024)AEEDFK	-2.5015	1	43198									0.752139	0.0118559	47.57	2	S(0.017)LS(0.752)T(0.231)AEEDFK	-3.9186	1	30810
Biological Process	GO:0050803	3	regulation of synapse structure or activity	1.73	0.00924928	KHN88357.1	1793	S	Spectrin alpha chain [Toxocara canis] GN=alpha-Spec	alpha-Spec	1	0.00793291	76.563	2	MAALEES(1)WDQIR	1.1356	1	53384	1	9.39203e-05	86.729	2	MAALEES(1)WDQIR	1.6428	1	44999	1	0.00018025	100.69	2	MAALEES(1)WDQIR	1.9987	2	90648
Biological Process	GO:0050803	3	regulation of synapse structure or activity	1.73	0.00924928	KHN88357.1	1492	S	Spectrin alpha chain [Toxocara canis] GN=alpha-Spec	alpha-Spec	0.992791	0.0136592	72.031	2	LGES(0.993)QT(0.007)LQQFSR	-2.5652	1	72643	0.984489	0.011278	53.363	2	LGES(0.984)QT(0.015)LQQFSR	0.05607	1	85880	0.999309	0.000187154	111.98	2	LGES(0.999)QT(0.001)LQQFSR	0.49411	1	82748
Biological Process	GO:0050803	3	regulation of synapse structure or activity	1.73	0.00924928	KHN88357.1	2329	S	Spectrin alpha chain [Toxocara canis] GN=alpha-Spec	alpha-Spec	0.976022	0.00229283	59.625	2	ETENIQS(0.007)S(0.017)EEIES(0.976)AFR	3.2588	1	28463
Biological Process	GO:0050803	3	regulation of synapse structure or activity	1.73	0.00924928	KHN88357.1	1176	S	Spectrin alpha chain [Toxocara canis] GN=alpha-Spec	alpha-Spec	1	3.45113e-12	144.38	2	EQQLGS(1)AHEVQR	-3.4888	1	268970	1	0.000450131	105.78	2	EQQLGS(1)AHEVQR	-1.3632	1	219540	1	0.000198309	128.28	2	EQQLGS(1)AHEVQR	-3.222	1	232260
Biological Process	GO:0050803	3	regulation of synapse structure or activity	1.73	0.00924928	KHN88357.1	85	S	Spectrin alpha chain [Toxocara canis] GN=alpha-Spec	alpha-Spec																	0.875279	0.00851355	50.641	3	LQTAS(0.062)EES(0.875)FRDPT(0.062)NLQAK	-3.0965	1	15506
Biological Process	GO:0050803	3	regulation of synapse structure or activity	1.73	0.00924928	KHN85536.1	100	S	Dynactin subunit 1 [Toxocara canis] GN=DCTN1	DCTN1	0.99994	0.0224323	85.813	2	GRFS(1)PAASPR	-1.5684	1	1821700
Biological Process	GO:0050803	3	regulation of synapse structure or activity	1.73	0.00924928	KHN86566.1	185	Y	Mitogen-activated protein kinase pmk-1 [Toxocara canis] GN=pmk-1	pmk-1	0.897156	0.00315038	66.953	2	QTDNEMT(0.035)GY(0.897)VAT(0.068)R	-2.8809	1	427590	0.9054	2.57191e-05	108.24	2	QTDNEMT(0.071)GY(0.905)VAT(0.024)R	0.020858	1	396520	0.99874	2.16209e-29	201.66	2	QTDNEMTGY(0.999)VAT(0.001)R	3.692	2	1253900
Biological Process	GO:0050803	3	regulation of synapse structure or activity	1.73	0.00924928	KHN88530.1	40	S	Ras-related protein Rab-11A [Toxocara canis] GN=RAB11A	RAB11A									0.821797	0.0269135	48.701	2	S(0.822)T(0.178)IGVEFATR	0.54774	1	47617
Biological Process	GO:0040007	1	growth	1.58	0.00946492	KHN76323.1	531	T	Vinculin [Toxocara canis] GN=Tcan_06884	Tcan_06884	0.87487	0.00332475	93.026	2	VVEDFADIT(0.125)T(0.875)PLK	-1.7659	1	58825
Biological Process	GO:0040007	1	growth	1.58	0.00946492	KHN76323.1	825	T	Vinculin [Toxocara canis] GN=Tcan_06884	Tcan_06884	0.900106	1.09635e-17	58.711	4	EEIPAPPRPPPPVEIS(0.044)PPPRPPPPPET(0.9)DDEEET(0.056)R	0.46623	1	348380									0.910238	6.68904e-36	59.19	4	EEIPAPPRPPPPVEIS(0.058)PPPRPPPPPET(0.91)DDEEET(0.032)R	2.7723	1	394380
Biological Process	GO:0040007	1	growth	1.58	0.00946492	KHN76323.1	788	S	Vinculin [Toxocara canis] GN=Tcan_06884	Tcan_06884	0.995404	5.41174e-46	208.63	2	APT(0.005)S(0.995)PIMHDR	-1.2745	2	3013900	0.999682	0.00208836	143.22	2	APTS(1)PIMHDR	-2.2316	1	1265800	0.881786	0.00337993	110.44	2	APT(0.118)S(0.882)PIMHDR	-3.1556	2	2871300
Biological Process	GO:0040007	1	growth	1.58	0.00946492	KHN75806.1	35	S	Cadherin-related hmr-1, partial [Toxocara canis] GN=hmr-1	hmr-1																	1	0.0192679	75.012	2	IYDDEGDNVS(1)R	7.103	1	102020
Biological Process	GO:0040007	1	growth	1.58	0.00946492	KHN75806.1	21	Y	Cadherin-related hmr-1, partial [Toxocara canis] GN=hmr-1	hmr-1	0.994829	0.0021342	55.604	2	SLEADPDAT(0.005)APY(0.995)DELR	4.4846	1	205660	0.998978	0.00527985	84.102	2	SLEADPDAT(0.001)APY(0.999)DELR	5.8332	1	146280
Biological Process	GO:0040007	1	growth	1.58	0.00946492	KHN75806.1	10	S	Cadherin-related hmr-1, partial [Toxocara canis] GN=hmr-1	hmr-1	0.999998	5.49338e-17	106.93	2	IKS(1)LEADPDATAPYDELR	-3.5108	1	815470	0.999999	1.05477e-11	75.024	2	IKS(1)LEADPDATAPYDELR	-0.82602	1	803340	0.999994	0.00158415	71.299	2	IKS(1)LEADPDATAPYDELR	0.43818	1	835280
Biological Process	GO:0050803	3	regulation of synapse structure or activity	1.73	0.00924928	KHN72780.1	643	S	Putative RNA-binding protein EEED8.10 [Toxocara canis] GN=EEED8.10	EEED8.10									0.94183	0.0303132	46.358	2	T(0.006)WS(0.942)HS(0.052)AIEFMK	4.42	1	76058
Biological Process	GO:0040007	1	growth	1.58	0.00946492	KHN75718.1	943	S	Ankyrin-2 [Toxocara canis] GN=ANK2	ANK2									0.998933	0.00178005	43.904	2	S(0.999)PEMDT(0.001)ADGDLDALIR	0.75251	1	99497	0.999999	2.03664e-09	88.203	2	S(1)PEMDTADGDLDALIR	2.396	1	162140
Biological Process	GO:0040007	1	growth	1.58	0.00946492	KHN74873.1	128	S	Mitogen-activated protein kinase kinase kinase, partial [Toxocara canis] GN=slpr	slpr	0.999453	0.013899	42.495	2	S(0.999)ILVESNYDYTPR	-0.60154	1	35635
Biological Process	GO:0040007	1	growth	1.58	0.00946492	KHN73458.1	77	S	Ras-related protein Rab-7a [Toxocara canis] GN=RAB7A	RAB7A	1	1.02146e-10	101.64	2	FQS(1)LGVAFYR	-1.4015	1	44672	1	0.00586366	72.846	2	FQS(1)LGVAFYR	-2.1881	1	43151	1	9.09337e-06	124.06	2	FQS(1)LGVAFYR	-2.3055	1	38988
Biological Process	GO:0050803	3	regulation of synapse structure or activity	1.73	0.00924928	KHN78062.1	42	S	Ras-related protein Rab-11A [Toxocara canis] GN=RAB11A	RAB11A																	0.856988	0.00953276	73.655	2	S(0.857)T(0.143)IGVEFATR	-1.3277	1	47754
Biological Process	GO:0050803	3	regulation of synapse structure or activity	1.73	0.00924928	KHN83579.1	548	Y	hypothetical protein Tcan_18773 [Toxocara canis] GN=Tcan_18773	Tcan_18773									0.9972	0.00114547	98.009	2	EDLDFS(0.003)Y(0.997)R	-2.3926	1	121730	0.976953	8.80573e-05	121.31	2	EDLDFS(0.023)Y(0.977)R	-2.1027	1	152400
Biological Process	GO:0050803	3	regulation of synapse structure or activity	1.73	0.00924928	KHN81192.1	288	S	Calcium/calmodulin-dependent protein kinase type II [Toxocara canis] GN=unc-43	unc-43																	1	0.0268051	93.467	2	VAS(1)VMHR	-4.2885	1	279500
Biological Process	GO:0050803	3	regulation of synapse structure or activity	1.73	0.00924928	KHN81192.1	295	T	Calcium/calmodulin-dependent protein kinase type II [Toxocara canis] GN=unc-43	unc-43									1	0.00306404	90.306	2	QDT(1)VDCLKK	-2.9962	1	161270
Biological Process	GO:0040007	1	growth	1.58	0.00946492	KHN75718.1	1658	S	Ankyrin-2 [Toxocara canis] GN=ANK2	ANK2	1	6.41016e-05	64.21	2	HVHDS(1)ENGPIVEER	-1.8048	2	512340	1	0.00202145	84.266	2	HVHDS(1)ENGPIVEER	-1.3491	2	477210	1	2.46997e-07	82.747	2	HVHDS(1)ENGPIVEER	0.901	2	499120
Biological Process	GO:0040007	1	growth	1.58	0.00946492	KHN81192.1	295	T	Calcium/calmodulin-dependent protein kinase type II [Toxocara canis] GN=unc-43	unc-43									1	0.00306404	90.306	2	QDT(1)VDCLKK	-2.9962	1	161270
Biological Process	GO:0050790	3	regulation of catalytic activity	1.34	0.00919248	KHN87650.1	289	S	Stress-induced-phosphoprotein 1 [Toxocara canis] GN=STIP1	STIP1									1	2.21742e-06	112.68	2	LLLEQMS(1)NDPGAVR	1.4481	1	67139	1	4.69747e-05	51.07	2	LLLEQMS(1)NDPGAVR	0.67407	1	94220
Biological Process	GO:0050790	3	regulation of catalytic activity	1.34	0.00919248	KHN86244.1	309	S	Tyrosine-protein phosphatase non-receptor type 2 [Toxocara canis] GN=PTPN2	PTPN2									0.999886	0.020044	43.613	2	S(0.001)IES(0.999)S(1)KS(1)IDRR	-5.1294	1	760840
Biological Process	GO:0098909	5	regulation of cardiac muscle cell action potential involved in regulation of contraction	12.48	0.00910472	KHN81197.1	134	S	Calcium/calmodulin-dependent protein kinase type II [Toxocara canis] GN=unc-43	unc-43	0.955381	1.48651e-33	168.69	2	ES(0.045)S(0.955)ESSQTIDEQDGDK	-0.56541	1	214970	0.956884	3.28442e-105	188.85	2	ES(0.043)S(0.957)ESSQTIDEQDGDK	-1.8411	1	304290
Biological Process	GO:0098909	5	regulation of cardiac muscle cell action potential involved in regulation of contraction	12.48	0.00910472	KHN81197.1	139	T	Calcium/calmodulin-dependent protein kinase type II [Toxocara canis] GN=unc-43	unc-43	0.990095	1.21194e-07	108.6	2	ESSES(0.001)S(0.009)QT(0.99)IDEQDGDK	-2.1095	1	102420	0.991562	1.97953e-15	145.18	2	ESSES(0.001)S(0.007)QT(0.992)IDEQDGDK	-3.1278	1	87685
Biological Process	GO:0098909	5	regulation of cardiac muscle cell action potential involved in regulation of contraction	12.48	0.00910472	KHN81197.1	157	T	Calcium/calmodulin-dependent protein kinase type II [Toxocara canis] GN=unc-43	unc-43	1	0.0226181	111.98	2	TLNHENT(1)VVR	0.83638	1	140910									1	0.0298686	79.235	2	TLNHENT(1)VVR	0.77516	1	191470
Biological Process	GO:0098909	5	regulation of cardiac muscle cell action potential involved in regulation of contraction	12.48	0.00910472	KHN81192.1	295	T	Calcium/calmodulin-dependent protein kinase type II [Toxocara canis] GN=unc-43	unc-43									1	0.00306404	90.306	2	QDT(1)VDCLKK	-2.9962	1	161270
Biological Process	GO:0098909	5	regulation of cardiac muscle cell action potential involved in regulation of contraction	12.48	0.00910472	KHN81192.1	288	S	Calcium/calmodulin-dependent protein kinase type II [Toxocara canis] GN=unc-43	unc-43																	1	0.0268051	93.467	2	VAS(1)VMHR	-4.2885	1	279500
Biological Process	GO:0070358	3	actin polymerization-dependent cell motility	12.48	0.00910472	KHN75588.1	682	S	Epidermal growth factor receptor kinase substrate 8 [Toxocara canis] GN=Eps8	Eps8	1	1.03244e-12	135.89	2	DRS(1)VDNLNVDLDR	-2.4209	1	1133800									1	0.000763737	140.22	2	DRS(1)VDNLNVDLDR	-4.2261	1	856970
Biological Process	GO:0070358	3	actin polymerization-dependent cell motility	12.48	0.00910472	KHN75588.1	1033	T	Epidermal growth factor receptor kinase substrate 8 [Toxocara canis] GN=Eps8	Eps8	1	0.00292949	92.428	2	EILET(1)VGKR	-1.3961	1	39687
Biological Process	GO:0070358	3	actin polymerization-dependent cell motility	12.48	0.00910472	KHN75588.1	1126	T	Epidermal growth factor receptor kinase substrate 8 [Toxocara canis] GN=Eps8	Eps8	0.997883	0.024865	94.63	2	SGYDT(0.998)PT(0.002)AVELK	-1.2973	1	479600	0.999549	2.32415e-06	133.13	2	SGYDT(1)PTAVELK	-1.903	1	629520	0.999857	1.68921e-06	126.32	2	SGYDT(1)PTAVELK	-1.7634	1	689130
Biological Process	GO:0070358	3	actin polymerization-dependent cell motility	12.48	0.00910472	KHN75588.1	441	S	Epidermal growth factor receptor kinase substrate 8 [Toxocara canis] GN=Eps8	Eps8									0.954282	9.99892e-06	99.909	2	DDASAS(0.005)S(0.954)DS(0.037)S(0.004)EYFER	-4.1116	1	31744	0.852281	5.66054e-08	117.8	2	DDASAS(0.02)S(0.852)DS(0.117)S(0.011)EYFER	-0.13466	1	72048
Biological Process	GO:0070358	3	actin polymerization-dependent cell motility	12.48	0.00910472	KHN76283.1	415	S	Ena/VASP-like protein [Toxocara canis] GN=EVL	EVL	0.952751	0.00496521	69.224	2	APS(0.953)GS(0.046)S(0.001)ISSQEEPR	0.29785	1	87742
Biological Process	GO:0034614	5	cellular response to reactive oxygen species	2.38	0.00918056	KHN74098.1	173	S	Actin-depolymerizing factor 1, isoforms a/b [Toxocara canis] GN=unc-60	unc-60	0.980339	1.92491e-17	131.48	2	ILQFQVS(0.98)DES(0.02)EIAHK	1.6961	1	248420	0.990746	1.05617e-10	111.75	2	ILQFQVS(0.991)DES(0.009)EIAHK	3.6704	2	273390	0.999509	9.85642e-13	149.14	2	ILQFQVS(1)DESEIAHK	2.3082	1	228220
Biological Process	GO:0034614	5	cellular response to reactive oxygen species	2.38	0.00918056	KHN81288.1	676	S	5'-AMP-activated protein kinase catalytic subunit alpha-2 [Toxocara canis] GN=aak-2	aak-2	0.959693	2.82614e-05	44.654	2	AQS(0.96)LPMPMEVDQT(0.039)PPPS(0.001)PTVT(0.001)K	1.0114	1	275700									0.893369	7.21707e-05	44.019	2	AQS(0.893)LPMPMEVDQT(0.105)PPPS(0.001)PT(0.001)VT(0.001)K	-0.53298	1	277960
Biological Process	GO:0034614	5	cellular response to reactive oxygen species	2.38	0.00918056	KHN81288.1	660	S	5'-AMP-activated protein kinase catalytic subunit alpha-2 [Toxocara canis] GN=aak-2	aak-2	0.997083	0.000168645	98.865	2	HAS(0.997)VS(0.003)MPVKPSLR	-7.7321	2	242880									0.846776	0.00713533	82.437	3	HAS(0.847)VS(0.153)MPVKPSLR	-1.5511	1	24438
Biological Process	GO:0034614	5	cellular response to reactive oxygen species	2.38	0.00918056	KHN81288.1	652	S	5'-AMP-activated protein kinase catalytic subunit alpha-2 [Toxocara canis] GN=aak-2	aak-2	0.995466	1.87596e-06	118.64	2	SLVDEDNGS(0.995)AS(0.004)S(0.001)S(0.001)R	-4.6486	1	217760	0.917098	5.81991e-07	86.952	2	SLVDEDNGS(0.917)AS(0.054)S(0.021)S(0.008)R	-3.829	1	236030	0.872522	2.17004e-07	92.319	2	SLVDEDNGS(0.873)AS(0.051)S(0.038)S(0.038)R	-4.4374	1	229130
Biological Process	GO:0034614	5	cellular response to reactive oxygen species	2.38	0.00918056	KHN83473.1	103	S	Superoxide dismutase [Mn] 1, mitochondrial [Toxocara canis] GN=sod-2	sod-2	1	8.55174e-60	167.01	2	DFGS(1)LQSMQEK	-2.5071	1	150090	0.999992	0.00331995	121.86	2	DFGS(1)LQSMQEK	0.27618	1	96111	0.999998	2.42107e-05	123.99	2	DFGS(1)LQSMQEK	2.0968	3	551310
Biological Process	GO:0034614	5	cellular response to reactive oxygen species	2.38	0.00918056	KHN85583.1	290	S	Serine/threonine-protein kinase 25 [Toxocara canis] GN=STK25	STK25	0.999808	0.0059509	69.915	2	EPS(1)PDGTIVNR	-3.0674	1	943760	0.999996	0.00595742	74.424	2	EPS(1)PDGTIVNR	-0.023954	1	599680	0.999996	0.00920559	80.623	2	EPS(1)PDGTIVNR	0.22851	1	531780
Biological Process	GO:0034614	5	cellular response to reactive oxygen species	2.38	0.00918056	KHN73047.1	25	T	Peroxiredoxin [Toxocara canis] GN=Tcan_08625	Tcan_08625	0.928043	0.00735573	49.16	1	T(0.928)VS(0.065)LS(0.007)DYK	-2.9751	1	146130
Biological Process	GO:0050790	3	regulation of catalytic activity	1.34	0.00919248	KHN76643.1	2711	S	Plectin [Toxocara canis] GN=Plec	Plec	1	0.00399171	62.271	1	EMS(1)FEEAEK	-1.3664	2	83901	1	0.00885343	68.49	1	EMS(1)FEEAEK	0.70187	2	78278	1	0.00751598	70.389	1	EMS(1)FEEAEK	-2.9905	1	18710
Biological Process	GO:0050790	3	regulation of catalytic activity	1.34	0.00919248	KHN76326.1	176	S	5'-AMP-activated protein kinase subunit beta-2 [Toxocara canis] GN=PRKAB2	PRKAB2	0.999999	2.6742e-08	88.714	2	KVS(1)VAGAQPPSHDTPNDR	-8.1622	1	545920	0.999999	0.00015498	66.002	3	KVS(1)VAGAQPPSHDTPNDR	-1.892	2	1199000	0.999994	8.04545e-10	73.455	2	KVS(1)VAGAQPPSHDTPNDR	-6.3445	2	864170
Biological Process	GO:0050790	3	regulation of catalytic activity	1.34	0.00919248	KHN74873.1	128	S	Mitogen-activated protein kinase kinase kinase, partial [Toxocara canis] GN=slpr	slpr	0.999453	0.013899	42.495	2	S(0.999)ILVESNYDYTPR	-0.60154	1	35635
Biological Process	GO:0050790	3	regulation of catalytic activity	1.34	0.00919248	KHN73508.1	230	S	Endophilin-B1 [Toxocara canis] GN=SH3GLB1	SH3GLB1	1	3.76136e-23	122.16	2	AKS(1)LEAQSNAEADLR	-1.6783	1	115830	1	7.49226e-10	120.52	2	AKS(1)LEAQSNAEADLR	-2.7377	1	127730	1	1.85671e-07	94.865	2	AKS(1)LEAQSNAEADLR	-2.422	1	128360
Biological Process	GO:0050790	3	regulation of catalytic activity	1.34	0.00919248	KHN71246.1	199	S	Calponin -like protein OV9M [Toxocara canis] GN=Tcan_08077	Tcan_08077	0.89804	6.87731e-30	81.031	3	MVDT(0.001)AHPEY(0.004)NPES(0.096)S(0.898)IDAT(0.001)TIPSQMGSNK	-5.5263	3	1937600
Biological Process	GO:0050790	3	regulation of catalytic activity	1.34	0.00919248	KHN83190.1	384	S	Calponin -like protein OV9M [Toxocara canis] GN=Tcan_04333	Tcan_04333	1	3.23442e-17	113.66	2	IWELEYPEEAEVS(1)LDRL	0.83495	3	697430									1	5.10113e-40	166.83	2	IWELEYPEEAEVS(1)LDRL	1.0842	1	397050
Biological Process	GO:0060081	4	membrane hyperpolarization	12.48	0.00910472	KHN82508.1	194	S	Sodium/potassium-transporting ATPase subunit alpha [Toxocara canis] GN=Atpalpha	Atpalpha									0.942359	0.00455995	52.773	2	VDNS(0.054)S(0.942)LT(0.003)GESEPQS(0.001)R	-1.8309	1	56682	0.871174	6.64533e-10	95.263	2	VDNS(0.129)S(0.871)LTGESEPQSR	-3.5082	1	85492
Biological Process	GO:0050790	3	regulation of catalytic activity	1.34	0.00919248	KHN83190.1	157	S	Calponin -like protein OV9M [Toxocara canis] GN=Tcan_04333	Tcan_04333	1	0.0161895	91.939	2	IRLS(1)DGIVR	-5.0339	1	265270
Biological Process	GO:0050790	3	regulation of catalytic activity	1.34	0.00919248	KHN70840.1	205	S	Dual specificity mitogen-activated protein kinase kinase 6 [Toxocara canis] GN=Map2k6	Map2k6	0.7759	0.000208735	84.144	2	ICDFGISGHLT(0.224)NS(0.776)VAK	-0.3848	1	142740	0.962535	0.0021666	62.304	2	ICDFGISGHLT(0.037)NS(0.963)VAK	0.66964	1	173320
Biological Process	GO:0034614	5	cellular response to reactive oxygen species	2.38	0.00918056	KHN73050.1	25	T	Peroxiredoxin [Toxocara canis] GN=Tcan_08622	Tcan_08622																	0.859563	0.011705	57.032	1	T(0.86)VS(0.14)LSDYK	-0.55428	1	144400
Biological Process	GO:0034614	5	cellular response to reactive oxygen species	2.38	0.00918056	KHN88781.1	188	Y	Mitogen-activated protein kinase mpk-1 [Toxocara canis] GN=mpk-1	mpk-1	0.984144	1.25558e-56	199.04	3	VTDPGHDHTGFLTEY(0.984)VAT(0.016)R	-5.2122	1	399580	0.943901	4.24238e-27	97.268	3	VTDPGHDHTGFLT(0.051)EY(0.944)VAT(0.005)R	-5.0845	1	410130	0.921261	7.56478e-19	100.56	3	VTDPGHDHTGFLT(0.009)EY(0.921)VAT(0.07)R	-2.0332	1	429040
Biological Process	GO:0034614	5	cellular response to reactive oxygen species	2.38	0.00918056	KHN86566.1	185	Y	Mitogen-activated protein kinase pmk-1 [Toxocara canis] GN=pmk-1	pmk-1	0.897156	0.00315038	66.953	2	QTDNEMT(0.035)GY(0.897)VAT(0.068)R	-2.8809	1	427590	0.9054	2.57191e-05	108.24	2	QTDNEMT(0.071)GY(0.905)VAT(0.024)R	0.020858	1	396520	0.99874	2.16209e-29	201.66	2	QTDNEMTGY(0.999)VAT(0.001)R	3.692	2	1253900
Biological Process	GO:0034614	5	cellular response to reactive oxygen species	2.38	0.00918056	KHN83519.1	231	Y	Glycogen synthase kinase-3 beta [Toxocara canis] GN=GSK3B	GSK3B	0.93651	7.63472e-05	134.2	2	GEPNVS(0.063)Y(0.937)ICSR	-0.041266	1	6240700	0.931689	0.00320464	115.04	2	GEPNVS(0.068)Y(0.932)ICSR	1.1369	1	6002000	0.94165	3.60357e-06	160.98	2	GEPNVS(0.058)Y(0.942)ICSR	-1.4557	2	5935700
Biological Process	GO:0034614	5	cellular response to reactive oxygen species	2.38	0.00918056	KHN86485.1	667	T	Serine/threonine-protein kinase akt-1 [Toxocara canis] GN=akt-1	akt-1	1	2.03391e-99	240.17	2	EFTNAPVQLT(1)PPPAR	-1.1317	1	2069300	1	1.79084e-211	276.47	2	EFTNAPVQLT(1)PPPAR	1.663	3	2451700	1	1.94605e-117	269.09	2	EFTNAPVQLT(1)PPPAR	1.8752	1	1334200
Biological Process	GO:0050790	3	regulation of catalytic activity	1.34	0.00919248	KHN83190.1	306	S	Calponin -like protein OV9M [Toxocara canis] GN=Tcan_04333	Tcan_04333	0.999841	0.00588678	54.261	2	FAS(1)QQGMTGFGTIR	0.12957	2	240940	1	5.46299e-18	125.14	2	FAS(1)QQGMTGFGTIR	0.61899	2	308370	0.999895	0.0184813	54.813	2	FAS(1)QQGMTGFGTIR	1.6226	1	199040
Biological Process	GO:0060081	4	membrane hyperpolarization	12.48	0.00910472	KHN82510.1	203	S	Sodium/potassium-transporting ATPase subunit alpha [Toxocara canis] GN=Atpalpha	Atpalpha	0.94469	0.0021134	85.443	2	VDNS(0.035)S(0.945)LT(0.02)GESEPQSR	-3.17	1	53098
Biological Process	GO:0006546	7	glycine catabolic process	12.48	0.00910472	KHN85929.1	259	S	Aminomethyltransferase, mitochondrial [Toxocara canis] GN=AMT	AMT	0.999935	1.7352e-05	105.78	2	LLQGETDFDLS(1)K	-2.433	1	57958	0.99622	3.22517e-05	73.305	2	LLQGET(0.004)DFDLS(0.996)K	1.0807	1	59798
Biological Process	GO:0006546	7	glycine catabolic process	12.48	0.00910472	KHN76576.1	118	S	Glycine cleavage system H protein, mitochondrial [Toxocara canis] GN=ppl	ppl	0.999994	0.00174988	76.009	2	NTQVEANPS(1)LINK	-5.4308	1	94097	0.999993	0.00595874	52.201	2	NTQVEANPS(1)LINK	-5.7007	1	83739
Biological Process	GO:0098953	3	receptor diffusion trapping	12.48	0.00910472	KHN81197.1	134	S	Calcium/calmodulin-dependent protein kinase type II [Toxocara canis] GN=unc-43	unc-43	0.955381	1.48651e-33	168.69	2	ES(0.045)S(0.955)ESSQTIDEQDGDK	-0.56541	1	214970	0.956884	3.28442e-105	188.85	2	ES(0.043)S(0.957)ESSQTIDEQDGDK	-1.8411	1	304290
Biological Process	GO:0098970	4	postsynaptic neurotransmitter receptor diffusion trapping	12.48	0.00910472	KHN81192.1	288	S	Calcium/calmodulin-dependent protein kinase type II [Toxocara canis] GN=unc-43	unc-43																	1	0.0268051	93.467	2	VAS(1)VMHR	-4.2885	1	279500
Biological Process	GO:0098970	4	postsynaptic neurotransmitter receptor diffusion trapping	12.48	0.00910472	KHN81192.1	295	T	Calcium/calmodulin-dependent protein kinase type II [Toxocara canis] GN=unc-43	unc-43									1	0.00306404	90.306	2	QDT(1)VDCLKK	-2.9962	1	161270
Biological Process	GO:0098970	4	postsynaptic neurotransmitter receptor diffusion trapping	12.48	0.00910472	KHN81197.1	157	T	Calcium/calmodulin-dependent protein kinase type II [Toxocara canis] GN=unc-43	unc-43	1	0.0226181	111.98	2	TLNHENT(1)VVR	0.83638	1	140910									1	0.0298686	79.235	2	TLNHENT(1)VVR	0.77516	1	191470
Biological Process	GO:0098970	4	postsynaptic neurotransmitter receptor diffusion trapping	12.48	0.00910472	KHN81197.1	139	T	Calcium/calmodulin-dependent protein kinase type II [Toxocara canis] GN=unc-43	unc-43	0.990095	1.21194e-07	108.6	2	ESSES(0.001)S(0.009)QT(0.99)IDEQDGDK	-2.1095	1	102420	0.991562	1.97953e-15	145.18	2	ESSES(0.001)S(0.007)QT(0.992)IDEQDGDK	-3.1278	1	87685
Biological Process	GO:0098970	4	postsynaptic neurotransmitter receptor diffusion trapping	12.48	0.00910472	KHN81197.1	134	S	Calcium/calmodulin-dependent protein kinase type II [Toxocara canis] GN=unc-43	unc-43	0.955381	1.48651e-33	168.69	2	ES(0.045)S(0.955)ESSQTIDEQDGDK	-0.56541	1	214970	0.956884	3.28442e-105	188.85	2	ES(0.043)S(0.957)ESSQTIDEQDGDK	-1.8411	1	304290
Biological Process	GO:0098953	3	receptor diffusion trapping	12.48	0.00910472	KHN81197.1	139	T	Calcium/calmodulin-dependent protein kinase type II [Toxocara canis] GN=unc-43	unc-43	0.990095	1.21194e-07	108.6	2	ESSES(0.001)S(0.009)QT(0.99)IDEQDGDK	-2.1095	1	102420	0.991562	1.97953e-15	145.18	2	ESSES(0.001)S(0.007)QT(0.992)IDEQDGDK	-3.1278	1	87685
Biological Process	GO:0099628	4	neurotransmitter receptor diffusion trapping	12.48	0.00910472	KHN81192.1	288	S	Calcium/calmodulin-dependent protein kinase type II [Toxocara canis] GN=unc-43	unc-43																	1	0.0268051	93.467	2	VAS(1)VMHR	-4.2885	1	279500
Biological Process	GO:0099628	4	neurotransmitter receptor diffusion trapping	12.48	0.00910472	KHN81197.1	157	T	Calcium/calmodulin-dependent protein kinase type II [Toxocara canis] GN=unc-43	unc-43	1	0.0226181	111.98	2	TLNHENT(1)VVR	0.83638	1	140910									1	0.0298686	79.235	2	TLNHENT(1)VVR	0.77516	1	191470
Biological Process	GO:0099628	4	neurotransmitter receptor diffusion trapping	12.48	0.00910472	KHN81197.1	139	T	Calcium/calmodulin-dependent protein kinase type II [Toxocara canis] GN=unc-43	unc-43	0.990095	1.21194e-07	108.6	2	ESSES(0.001)S(0.009)QT(0.99)IDEQDGDK	-2.1095	1	102420	0.991562	1.97953e-15	145.18	2	ESSES(0.001)S(0.007)QT(0.992)IDEQDGDK	-3.1278	1	87685
Biological Process	GO:0099628	4	neurotransmitter receptor diffusion trapping	12.48	0.00910472	KHN81197.1	134	S	Calcium/calmodulin-dependent protein kinase type II [Toxocara canis] GN=unc-43	unc-43	0.955381	1.48651e-33	168.69	2	ES(0.045)S(0.955)ESSQTIDEQDGDK	-0.56541	1	214970	0.956884	3.28442e-105	188.85	2	ES(0.043)S(0.957)ESSQTIDEQDGDK	-1.8411	1	304290
Biological Process	GO:0071350	6	cellular response to interleukin-15	12.48	0.00910472	KHN88997.1	341	S	SHC-transforming protein 1 [Toxocara canis] GN=SHC1	SHC1	0.999705	0.000549222	76.494	4	KQS(1)QVFETIVQLIEHHR	5.0874	1	34847	0.999978	0.00149907	84.144	4	KQS(1)QVFETIVQLIEHHR	4.6269	1	37866	0.999987	3.52893e-12	85.443	4	KQS(1)QVFETIVQLIEHHR	1.9323	1	42571
Biological Process	GO:0071350	6	cellular response to interleukin-15	12.48	0.00910472	KHN77973.1	615	S	Signal transducer and activator of transcription 1 [Toxocara canis] GN=sta-1	sta-1	1	0.00112716	70.806	2	LDWS(1)PGEVIPR	0.69215	1	17646	1	0.00619054	62.454	2	LDWS(1)PGEVIPR	0.3462	1	13868
Biological Process	GO:1901897	7	regulation of relaxation of cardiac muscle	12.48	0.00910472	KHN81192.1	288	S	Calcium/calmodulin-dependent protein kinase type II [Toxocara canis] GN=unc-43	unc-43																	1	0.0268051	93.467	2	VAS(1)VMHR	-4.2885	1	279500
Biological Process	GO:0099628	4	neurotransmitter receptor diffusion trapping	12.48	0.00910472	KHN81192.1	295	T	Calcium/calmodulin-dependent protein kinase type II [Toxocara canis] GN=unc-43	unc-43									1	0.00306404	90.306	2	QDT(1)VDCLKK	-2.9962	1	161270
Biological Process	GO:0050790	3	regulation of catalytic activity	1.34	0.00919248	KHN76643.1	1839	S	Plectin [Toxocara canis] GN=Plec	Plec	1	2.85668e-22	116.64	3	HGLQQTIAPEGMVLEEFEEIRDS(1)PAR	-2.0524	1	87799	1	2.64386e-203	296.96	3	HGLQQTIAPEGMVLEEFEEIRDS(1)PAR	-3.3954	1	116850	1	1.44003e-36	102.71	3	HGLQQTIAPEGMVLEEFEEIRDS(1)PAR	-3.5231	1	109160
Biological Process	GO:0098953	3	receptor diffusion trapping	12.48	0.00910472	KHN81197.1	157	T	Calcium/calmodulin-dependent protein kinase type II [Toxocara canis] GN=unc-43	unc-43	1	0.0226181	111.98	2	TLNHENT(1)VVR	0.83638	1	140910									1	0.0298686	79.235	2	TLNHENT(1)VVR	0.77516	1	191470
Biological Process	GO:0098953	3	receptor diffusion trapping	12.48	0.00910472	KHN81192.1	288	S	Calcium/calmodulin-dependent protein kinase type II [Toxocara canis] GN=unc-43	unc-43																	1	0.0268051	93.467	2	VAS(1)VMHR	-4.2885	1	279500
Biological Process	GO:0106001	5	intestinal hexose absorption	12.48	0.00910472	KHN76633.1	565	Y	Moesin/ezrin/radixin -like protein 1 [Toxocara canis] GN=Moe	Moe	0.97867	0.00555776	55.782	2	DAQQVT(0.021)EY(0.979)DLLHMENK	2.5793	1	124640	0.992805	0.00563261	47.915	2	DAQQVT(0.007)EY(0.993)DLLHMENK	3.9173	1	110970	0.831175	2.01439e-05	76.563	2	DAQQVT(0.169)EY(0.831)DLLHMENK	2.8652	1	123850
Biological Process	GO:0106001	5	intestinal hexose absorption	12.48	0.00910472	KHN76033.1	417	S	Plastin-2 [Toxocara canis] GN=Lcp1	Lcp1									1	0.00203327	99.589	2	RLS(1)PEQILIR	1.5043	1	85300
Biological Process	GO:0106001	5	intestinal hexose absorption	12.48	0.00910472	KHN76033.1	137	S	Plastin-2 [Toxocara canis] GN=Lcp1	Lcp1	1	3.38255e-68	232.34	3	GMSEHS(1)NEEIVHTIR	-2.4635	3	2216200	1	6.78845e-62	236.82	3	GMSEHS(1)NEEIVHTIR	-1.6748	7	3165800	1	1.49262e-18	175.48	3	GMSEHS(1)NEEIVHTIR	-2.3498	5	3578500
Biological Process	GO:0106001	5	intestinal hexose absorption	12.48	0.00910472	KHN76033.1	134	S	Plastin-2 [Toxocara canis] GN=Lcp1	Lcp1	0.999997	6.60415e-18	137.68	3	GMS(1)EHSNEEIVHTIR	-2.1201	2	1161500	1	7.72994e-28	120.52	2	GMS(1)EHS(1)NEEIVHTIR	0.88368	6	2016100	1	1.12572e-18	164.79	2	GMS(1)EHS(1)NEEIVHTIR	0.32801	4	2195300
Biological Process	GO:0071000	3	response to magnetism	12.48	0.00910472	KHN83473.1	103	S	Superoxide dismutase [Mn] 1, mitochondrial [Toxocara canis] GN=sod-2	sod-2	1	8.55174e-60	167.01	2	DFGS(1)LQSMQEK	-2.5071	1	150090	0.999992	0.00331995	121.86	2	DFGS(1)LQSMQEK	0.27618	1	96111	0.999998	2.42107e-05	123.99	2	DFGS(1)LQSMQEK	2.0968	3	551310
Biological Process	GO:0071000	3	response to magnetism	12.48	0.00910472	KHN79556.1	11	S	Phosphoglucomutase-1 [Toxocara canis] GN=PGM1	PGM1																	0.949976	7.92914e-06	86.135	2	VVT(0.001)VS(0.95)T(0.05)KPYEGQK	1.6087	1	80127
Biological Process	GO:0098953	3	receptor diffusion trapping	12.48	0.00910472	KHN81192.1	295	T	Calcium/calmodulin-dependent protein kinase type II [Toxocara canis] GN=unc-43	unc-43									1	0.00306404	90.306	2	QDT(1)VDCLKK	-2.9962	1	161270
Biological Process	GO:0071000	3	response to magnetism	12.48	0.00910472	KHN79556.1	388	S	Phosphoglucomutase-1 [Toxocara canis] GN=PGM1	PGM1	0.972985	0.001136	48.945	2	LS(0.024)LCGEES(0.973)FGT(0.002)GS(0.001)DHIR	6.4324	1	78924	0.989635	1.15318e-05	70.337	2	LSLCGEES(0.99)FGT(0.009)GS(0.001)DHIR	9.0902	1	40920	0.997997	5.98169e-15	89.489	2	LSLCGEES(0.998)FGT(0.002)GSDHIR	7.9358	1	66865
Biological Process	GO:0060396	6	growth hormone receptor signaling pathway	12.48	0.00910472	KHN86244.1	311	S	Tyrosine-protein phosphatase non-receptor type 2 [Toxocara canis] GN=PTPN2	PTPN2									0.999886	0.020044	43.613	2	S(0.001)IES(0.999)S(1)KS(1)IDRR	-5.1294	1	760840
Biological Process	GO:0060396	6	growth hormone receptor signaling pathway	12.48	0.00910472	KHN86244.1	309	S	Tyrosine-protein phosphatase non-receptor type 2 [Toxocara canis] GN=PTPN2	PTPN2									0.999886	0.020044	43.613	2	S(0.001)IES(0.999)S(1)KS(1)IDRR	-5.1294	1	760840
Biological Process	GO:0060396	6	growth hormone receptor signaling pathway	12.48	0.00910472	KHN86244.1	308	S	Tyrosine-protein phosphatase non-receptor type 2 [Toxocara canis] GN=PTPN2	PTPN2									0.999194	0.020044	43.613	2	S(0.001)IES(0.999)S(1)KS(1)IDRR	-5.1294	1	760840
Biological Process	GO:0060396	6	growth hormone receptor signaling pathway	12.48	0.00910472	KHN77973.1	615	S	Signal transducer and activator of transcription 1 [Toxocara canis] GN=sta-1	sta-1	1	0.00112716	70.806	2	LDWS(1)PGEVIPR	0.69215	1	17646	1	0.00619054	62.454	2	LDWS(1)PGEVIPR	0.3462	1	13868
Biological Process	GO:0002679	3	respiratory burst involved in defense response	12.48	0.00910472	KHN73050.1	25	T	Peroxiredoxin [Toxocara canis] GN=Tcan_08622	Tcan_08622																	0.859563	0.011705	57.032	1	T(0.86)VS(0.14)LSDYK	-0.55428	1	144400
Biological Process	GO:0002679	3	respiratory burst involved in defense response	12.48	0.00910472	KHN73047.1	25	T	Peroxiredoxin [Toxocara canis] GN=Tcan_08625	Tcan_08625	0.928043	0.00735573	49.16	1	T(0.928)VS(0.065)LS(0.007)DYK	-2.9751	1	146130
Biological Process	GO:0071000	3	response to magnetism	12.48	0.00910472	KHN79556.1	125	S	Phosphoglucomutase-1 [Toxocara canis] GN=PGM1	PGM1	0.996597	6.73284e-09	77.684	2	EINGGNVINGGIILT(0.003)AS(0.997)HNPGGPK	-1.7653	2	542950	0.981758	4.58169e-19	99.707	2	EINGGNVINGGIILT(0.018)AS(0.982)HNPGGPK	-2.0717	3	1031900	0.997972	2.84375e-27	96.738	2	EINGGNVINGGIILT(0.002)AS(0.998)HNPGGPK	-3.7709	2	626360
Biological Process	GO:0050790	3	regulation of catalytic activity	1.34	0.00919248	KHN86244.1	311	S	Tyrosine-protein phosphatase non-receptor type 2 [Toxocara canis] GN=PTPN2	PTPN2									0.999886	0.020044	43.613	2	S(0.001)IES(0.999)S(1)KS(1)IDRR	-5.1294	1	760840
Biological Process	GO:0050790	3	regulation of catalytic activity	1.34	0.00919248	KHN76643.1	3416	S	Plectin [Toxocara canis] GN=Plec	Plec	1	4.21991e-05	110.48	2	QMS(1)INQAIEEGYIDTGK	4.3439	1	300140									0.999942	0.0162593	48.037	2	QMS(1)INQAIEEGYIDTGK	5.3279	1	256710
Biological Process	GO:0050790	3	regulation of catalytic activity	1.34	0.00919248	KHN76643.1	3601	S	Plectin [Toxocara canis] GN=Plec	Plec	0.845683	0.00268281	84.999	2	S(0.041)S(0.113)S(0.846)EAMSGGDR	1.9699	1	118600	0.764127	0.0195428	56.938	2	S(0.118)S(0.118)S(0.764)EAMSGGDR	-0.63911	1	130660	0.880568	8.18892e-06	104.04	2	S(0.006)S(0.113)S(0.881)EAMSGGDR	0.34979	1	121730
Biological Process	GO:0050790	3	regulation of catalytic activity	1.34	0.00919248	KHN88835.1	231	S	U1 small nuclear ribonucleoprotein 70 kDa [Toxocara canis] GN=RNU1	RNU1	0.888811	0.0121571	134.2	2	S(0.111)YS(0.889)HDRDSR	-2.3333	1	270240	0.99997	4.00082e-07	156.14	2	SYS(1)HDRDSR	-3.142	1	297440	0.99986	5.65126e-05	110.44	2	SYS(1)HDRDSR	-2.7372	1	284600
Biological Process	GO:0050790	3	regulation of catalytic activity	1.34	0.00919248	KHN88835.1	236	S	U1 small nuclear ribonucleoprotein 70 kDa [Toxocara canis] GN=RNU1	RNU1	0.999941	0.0202385	65.408	2	SYSHDRDS(1)RDR	-2.8638	1	74037
Biological Process	GO:0050790	3	regulation of catalytic activity	1.34	0.00919248	KHN88997.1	341	S	SHC-transforming protein 1 [Toxocara canis] GN=SHC1	SHC1	0.999705	0.000549222	76.494	4	KQS(1)QVFETIVQLIEHHR	5.0874	1	34847	0.999978	0.00149907	84.144	4	KQS(1)QVFETIVQLIEHHR	4.6269	1	37866	0.999987	3.52893e-12	85.443	4	KQS(1)QVFETIVQLIEHHR	1.9323	1	42571
Biological Process	GO:0050790	3	regulation of catalytic activity	1.34	0.00919248	KHN72594.1	256	T	Glyceraldehyde-3-phosphate dehydrogenase [Toxocara canis] GN=G3PD	G3PD	0.989584	3.01388e-116	251.42	3	FGIVEGLMTTVHAT(0.003)T(0.008)AT(0.99)QK	-1.7488	8	13648000	0.998927	1.30424e-137	274.58	2	FGIVEGLMTTVHATT(0.001)AT(0.999)QK	-3.0262	11	26863000	0.994823	2.48435e-153	288.61	2	FGIVEGLMTTVHAT(0.001)T(0.005)AT(0.995)QK	-3.2453	8	12427000
Biological Process	GO:0050790	3	regulation of catalytic activity	1.34	0.00919248	KHN72594.1	225	T	Glyceraldehyde-3-phosphate dehydrogenase [Toxocara canis] GN=G3PD	G3PD	0.985114	5.91809e-168	249.72	3	YDAANNHVISNASCT(0.985)T(0.015)NCLAPLAK	-3.8262	1	1504200	0.87632	3.71292e-114	200.89	3	YDAANNHVISNAS(0.001)CT(0.876)T(0.122)NCLAPLAK	-1.1708	2	1824100
Biological Process	GO:0050790	3	regulation of catalytic activity	1.34	0.00919248	KHN73047.1	25	T	Peroxiredoxin [Toxocara canis] GN=Tcan_08625	Tcan_08625	0.928043	0.00735573	49.16	1	T(0.928)VS(0.065)LS(0.007)DYK	-2.9751	1	146130
Biological Process	GO:0050790	3	regulation of catalytic activity	1.34	0.00919248	KHN79910.1	131	T	Serine/threonine-protein kinase sgk-1 [Toxocara canis] GN=sgk-1	sgk-1	1	0.0100384	94.119	2	PSDFDFLKT(1)IGK	2.2986	1	31370	0.999999	0.00218446	83.061	2	PSDFDFLKT(1)IGK	2.1549	1	30219	1	1.24089e-06	96.27	2	PSDFDFLKT(1)IGK	-1.8117	1	32880
Biological Process	GO:0050790	3	regulation of catalytic activity	1.34	0.00919248	KHN86485.1	667	T	Serine/threonine-protein kinase akt-1 [Toxocara canis] GN=akt-1	akt-1	1	2.03391e-99	240.17	2	EFTNAPVQLT(1)PPPAR	-1.1317	1	2069300	1	1.79084e-211	276.47	2	EFTNAPVQLT(1)PPPAR	1.663	3	2451700	1	1.94605e-117	269.09	2	EFTNAPVQLT(1)PPPAR	1.8752	1	1334200
Biological Process	GO:0050790	3	regulation of catalytic activity	1.34	0.00919248	KHN88238.1	71	T	14-3-3-like protein 2 [Toxocara canis] GN=ftt-2	ftt-2	0.969841	0.0247984	63.025	2	VISS(0.001)IEQKT(0.97)EGS(0.029)EK	-2.6314	1	106940	0.977984	3.66354e-06	117.03	2	VISSIEQKT(0.978)EGS(0.022)EK	-4.3202	1	110710	0.997434	4.76044e-09	149.14	2	VISSIEQKT(0.997)EGS(0.003)EK	-0.089438	1	98100
Biological Process	GO:0050790	3	regulation of catalytic activity	1.34	0.00919248	KHN88277.1	306	T	40S ribosomal protein S2 [Toxocara canis] GN=rps-2	rps-2	1	3.38289e-17	97.084	2	YWEFLAQT(1)PVR	2.4714	1	39126	1	2.24463e-05	90.156	2	YWEFLAQT(1)PVR	-1.5467	1	28431	1	5.60588e-07	139.7	2	YWEFLAQT(1)PVR	-3.2848	1	30670
Biological Process	GO:0050790	3	regulation of catalytic activity	1.34	0.00919248	KHN88277.1	107	T	40S ribosomal protein S2 [Toxocara canis] GN=rps-2	rps-2									0.786581	0.0182475	50.519	2	IT(0.787)S(0.213)LEEIYLNSLPIK	0.088368	1	37590
Biological Process	GO:0050790	3	regulation of catalytic activity	1.34	0.00919248	KHN88277.1	279	S	40S ribosomal protein S2 [Toxocara canis] GN=rps-2	rps-2																	0.997478	0.00250264	65.408	2	T(0.002)YS(0.997)YLTPDLWK	0.2867	1	5736.9
Biological Process	GO:0050790	3	regulation of catalytic activity	1.34	0.00919248	KHN88680.1	266	T	Glucose-6-phosphate isomerase [Toxocara canis] GN=GPI	GPI	0.98114	0.00118963	78.71	2	TFT(0.019)T(0.981)QETITNAESAK	1.2972	1	169540	0.969625	0.00209092	69.369	2	TFT(0.03)T(0.97)QETITNAESAK	1.8803	1	164060	0.988173	1.81811e-08	109.16	2	TFT(0.012)T(0.988)QETITNAESAK	4.2364	2	208580
Biological Process	GO:0050790	3	regulation of catalytic activity	1.34	0.00919248	KHN88680.1	269	T	Glucose-6-phosphate isomerase [Toxocara canis] GN=GPI	GPI	0.999713	1.13469e-12	111.75	2	TFTTQET(1)ITNAESAK	-2.4858	1	48341	0.754499	0.0191904	60.734	2	TFT(0.009)T(0.17)QET(0.754)IT(0.065)NAES(0.001)AK	-5.7966	1	41351
Biological Process	GO:0050790	3	regulation of catalytic activity	1.34	0.00919248	KHN88680.1	37	S	Glucose-6-phosphate isomerase [Toxocara canis] GN=GPI	GPI									0.999795	0.0248508	41.796	2	AYFNS(1)HGK	-0.76859	1	31622
Biological Process	GO:0050790	3	regulation of catalytic activity	1.34	0.00919248	KHN88680.1	265	T	Glucose-6-phosphate isomerase [Toxocara canis] GN=GPI	GPI									0.930867	0.0157926	64.56	2	T(0.027)FT(0.931)T(0.042)QETITNAESAK	6.4535	1	80571
Biological Process	GO:0050790	3	regulation of catalytic activity	1.34	0.00919248	KHN71029.1	108	Y	Tyrosine-protein kinase Fyn [Toxocara canis] GN=fyn	fyn	1	0.000167901	81.335	2	KLMEEDIY(1)EAR	1.4593	1	41981	1	0.000890921	132.44	2	KLMEEDIY(1)EAR	2.6116	1	41428	1	0.0123952	58.889	2	KLMEEDIY(1)EAR	2.9672	1	35557
Biological Process	GO:0050790	3	regulation of catalytic activity	1.34	0.00919248	KHN86244.1	308	S	Tyrosine-protein phosphatase non-receptor type 2 [Toxocara canis] GN=PTPN2	PTPN2									0.999194	0.020044	43.613	2	S(0.001)IES(0.999)S(1)KS(1)IDRR	-5.1294	1	760840
Biological Process	GO:0050790	3	regulation of catalytic activity	1.34	0.00919248	KHN86009.1	101	S	Protein phosphatase inhibitor 2 [Toxocara canis] GN=Ppp1r2	Ppp1r2									1	0.00195398	75.969	2	RVS(1)LVGAVDPVK	0.11382	1	1649500	1	1.10475e-05	111.03	2	RVS(1)LVGAVDPVK	1.6387	1	1705900
Biological Process	GO:0050790	3	regulation of catalytic activity	1.34	0.00919248	KHN85659.1	135	S	ADP-ribosylation factor 1 [Toxocara canis] GN=Tcan_14556	Tcan_14556									0.991991	0.00220983	68.42	2	QDLPNAMS(0.992)AAELT(0.008)DK	4.9998	1	37362
Biological Process	GO:0050790	3	regulation of catalytic activity	1.34	0.00919248	KHN83631.1	1510	S	putative NTE family protein [Toxocara canis] GN=ZK370.4	ZK370.4									0.994994	0.0100322	53.051	2	S(0.005)GQHS(0.995)PDDLR	-7.0309	1	46370
Biological Process	GO:0050790	3	regulation of catalytic activity	1.34	0.00919248	KHN83283.1	210	S	DnaJ -like protein subfamily B member 4 [Toxocara canis] GN=Dnajb4	Dnajb4									0.995386	0.000372615	56.064	3	QDPTVQHDVLVS(0.995)LEDIY(0.004)K	1.9339	1	7410.2	0.996502	0.000924076	50.515	3	QDPTVQHDVLVS(0.997)LEDIY(0.003)K	-0.88917	1	9584.2
Biological Process	GO:0050790	3	regulation of catalytic activity	1.34	0.00919248	KHN74941.1	175	S	Yorkie -like protein [Toxocara canis] GN=Yap1	Yap1									0.9998	0.00546315	51.454	2	S(1)CDLDSEPNR	-1.796	1	55501	0.999999	0.00873852	83.775	2	S(1)CDLDSEPNR	-2.2939	1	47789
Biological Process	GO:0050790	3	regulation of catalytic activity	1.34	0.00919248	KHN88710.1	389	S	hypothetical protein Tcan_11568, partial [Toxocara canis] GN=Tcan_11568	Tcan_11568	0.962434	0.0241634	57.042	2	NQQNS(0.962)PT(0.037)LFESR	-0.083826	1	65478	0.988895	0.00616887	58.508	2	NQQNS(0.989)PT(0.011)LFESR	-0.60832	1	85240	0.992687	0.00029197	77.431	2	NQQNS(0.993)PT(0.007)LFESR	-1.4647	1	88975
Biological Process	GO:0050790	3	regulation of catalytic activity	1.34	0.00919248	KHN74941.1	100	S	Yorkie -like protein [Toxocara canis] GN=Yap1	Yap1									0.88928	3.12239e-07	47.148	3	QT(0.03)LS(0.889)PS(0.03)S(0.015)VS(0.015)S(0.015)T(0.007)HFSGPYQGPVHTR	-0.17602	1	73465
Biological Process	GO:0050790	3	regulation of catalytic activity	1.34	0.00919248	KHN74156.1	124	S	Protein bicaudal D -like protein 1 [Toxocara canis] GN=Bicd1	Bicd1									0.886504	0.000911981	59.997	3	S(0.113)EIDHEES(0.887)LLEETMNR	-2.3136	1	15973	0.968137	6.60383e-05	59.997	3	S(0.032)EIDHEES(0.968)LLEETMNR	-3.8022	1	12546
Biological Process	GO:0050790	3	regulation of catalytic activity	1.34	0.00919248	KHN73843.1	671	S	Golgi-specific brefeldin A-resistance guanine nucleotide exchange factor 1 [Toxocara canis] GN=GBF1	GBF1									0.953785	0.0302926	41.824	2	GYT(0.046)S(0.954)DDPQR	-1.0647	1	74512	0.861802	0.0266467	43.306	2	GY(0.001)T(0.137)S(0.862)DDPQR	-1.7007	1	78222
Biological Process	GO:0050790	3	regulation of catalytic activity	1.34	0.00919248	KHN86566.1	185	Y	Mitogen-activated protein kinase pmk-1 [Toxocara canis] GN=pmk-1	pmk-1	0.897156	0.00315038	66.953	2	QTDNEMT(0.035)GY(0.897)VAT(0.068)R	-2.8809	1	427590	0.9054	2.57191e-05	108.24	2	QTDNEMT(0.071)GY(0.905)VAT(0.024)R	0.020858	1	396520	0.99874	2.16209e-29	201.66	2	QTDNEMTGY(0.999)VAT(0.001)R	3.692	2	1253900
Biological Process	GO:0050790	3	regulation of catalytic activity	1.34	0.00919248	KHN84901.1	149	Y	Mitogen-activated protein kinase 9 [Toxocara canis] GN=Mapk9	Mapk9	0.999852	0.000773456	77.072	2	MSIY(1)VVTR	-1.3991	3	390010	0.999816	0.00254316	84.368	2	MSIY(1)VVTR	-0.57385	4	435100	0.994474	0.0049632	56.378	2	MS(0.005)IY(0.994)VVT(0.001)R	-0.94988	3	411520
Biological Process	GO:0050790	3	regulation of catalytic activity	1.34	0.00919248	KHN83519.1	231	Y	Glycogen synthase kinase-3 beta [Toxocara canis] GN=GSK3B	GSK3B	0.93651	7.63472e-05	134.2	2	GEPNVS(0.063)Y(0.937)ICSR	-0.041266	1	6240700	0.931689	0.00320464	115.04	2	GEPNVS(0.068)Y(0.932)ICSR	1.1369	1	6002000	0.94165	3.60357e-06	160.98	2	GEPNVS(0.058)Y(0.942)ICSR	-1.4557	2	5935700
Biological Process	GO:0050790	3	regulation of catalytic activity	1.34	0.00919248	KHN76633.1	565	Y	Moesin/ezrin/radixin -like protein 1 [Toxocara canis] GN=Moe	Moe	0.97867	0.00555776	55.782	2	DAQQVT(0.021)EY(0.979)DLLHMENK	2.5793	1	124640	0.992805	0.00563261	47.915	2	DAQQVT(0.007)EY(0.993)DLLHMENK	3.9173	1	110970	0.831175	2.01439e-05	76.563	2	DAQQVT(0.169)EY(0.831)DLLHMENK	2.8652	1	123850
Biological Process	GO:0050790	3	regulation of catalytic activity	1.34	0.00919248	KHN74156.1	810	S	Protein bicaudal D -like protein 1 [Toxocara canis] GN=Bicd1	Bicd1																	0.773948	0.000148239	43.727	3	AS(0.057)GRPGS(0.774)GS(0.167)DGS(0.003)GQLHR	0.50162	1	101880
Biological Process	GO:0050790	3	regulation of catalytic activity	1.34	0.00919248	KHN88332.1	100	S	Chaperonin -like protein Hsp-60, mitochondrial [Toxocara canis] GN=hsp-60	hsp-60	1	2.01781e-18	122.66	2	NVVIEQAWGS(1)PK	-2.3437	1	91835	1	0.000255628	114.5	2	NVVIEQAWGS(1)PK	1.6485	1	104990	1	0.0180271	61.503	2	NVVIEQAWGS(1)PK	0.1901	1	128190
Biological Process	GO:0050790	3	regulation of catalytic activity	1.34	0.00919248	KHN88311.1	46	S	10 kDa heat shock protein, mitochondrial [Toxocara canis] GN=Tcan_11007	Tcan_11007	1	0.000133609	113.34	2	GGIMLPEKS(1)VGK	-0.94148	2	201760	1	0.00252122	97.084	2	GGIMLPEKS(1)VGK	-0.3785	2	196740	1	0.00478318	93.772	2	GGIMLPEKS(1)VGK	-2.8668	2	215150
Biological Process	GO:0050790	3	regulation of catalytic activity	1.34	0.00919248	KHN87140.1	112	S	60S acidic ribosomal protein P1 [Toxocara canis] GN=rpl-21	rpl-21	1	5.70382e-222	285.82	2	KEEPKEES(1)DDDMGFGLFD	2.4401	12	90107000	1	2.89379e-220	233.85	2	KEEPKEES(1)DDDMGFGLFD	2.3375	18	83160000	1	2.38922e-165	257.29	2	KEEPKEES(1)DDDMGFGLFD	2.4741	17	90677000
Biological Process	GO:0050790	3	regulation of catalytic activity	1.34	0.00919248	KHN80241.1	64	S	CD2 antigen cytoplasmic tail-binding protein 2 [Toxocara canis] GN=Cd2bp2	Cd2bp2	0.999927	1.00798e-26	176.58	2	HTLDS(1)DEEDEVK	1.0223	1	1647700	0.999995	1.01798e-30	186.39	2	HTLDS(1)DEEDEVK	2.3709	2	1780800	0.999948	7.27052e-14	160.07	2	HTLDS(1)DEEDEVK	1.8479	1	1747800
Biological Process	GO:0050790	3	regulation of catalytic activity	1.34	0.00919248	KHN78475.1	386	S	Casein kinase I isoform gamma-1 [Toxocara canis] GN=Csnk1g1	Csnk1g1									0.999581	0.0199441	40.324	2	S(1)QQPIAHTEDNSEVK	-3.8766	1	256070	1	4.53088e-10	96.26	2	S(1)QQPIAHTEDNSEVK	-0.85357	1	250420
Biological Process	GO:0050790	3	regulation of catalytic activity	1.34	0.00919248	KHN78475.1	397	S	Casein kinase I isoform gamma-1 [Toxocara canis] GN=Csnk1g1	Csnk1g1	0.999956	1.16479e-07	104.3	2	SQQPIAHTEDNS(1)EVK	-7.0404	1	405130	0.999973	1.4552e-07	104.3	2	SQQPIAHTEDNS(1)EVK	-5.3393	1	389850	0.999906	1.66359e-10	128.39	2	SQQPIAHTEDNS(1)EVK	-4.8214	1	424540
Biological Process	GO:0050790	3	regulation of catalytic activity	1.34	0.00919248	KHN77197.1	332	S	Krev interaction trapped protein 1 [Toxocara canis] GN=KRIT1	KRIT1	0.867156	0.00106269	51.454	3	KVS(0.867)GES(0.133)WPILYPLHK	-1.4148	1	15013
Biological Process	GO:0050790	3	regulation of catalytic activity	1.34	0.00919248	KHN77148.1	235	S	Integrin beta pat-3 [Toxocara canis] GN=pat-3	pat-3																	0.96426	0.0042903	42.941	2	NQMS(0.964)LT(0.033)MDT(0.003)AR	4.4453	1	43017
Biological Process	GO:0050790	3	regulation of catalytic activity	1.34	0.00919248	KHN77148.1	812	S	Integrin beta pat-3 [Toxocara canis] GN=pat-3	pat-3	0.999874	0.00502325	61.042	2	NPVYAGNS(1)AK	-0.97532	1	62317
Biological Process	GO:0050790	3	regulation of catalytic activity	1.34	0.00919248	KHN80556.1	118	S	hypothetical protein Tcan_07507 [Toxocara canis] GN=Tcan_07507	Tcan_07507	0.994372	0.0166351	55.578	2	SDAT(0.006)PIS(0.994)PHK	1.9845	1	329630	0.9995	0.0222104	48.822	2	SDATPIS(1)PHK	2.723	1	310360
Biological Process	GO:0050790	3	regulation of catalytic activity	1.34	0.00919248	KHN76906.1	167	S	Cytoplasmic dynein 1 intermediate chain 1 [Toxocara canis] GN=DYNC1I1	DYNC1I1	0.998674	2.67092e-61	209.84	2	HLDINFDES(0.999)PT(0.001)R	-1.4741	3	5212100	0.999909	7.01124e-114	257.55	2	HLDINFDES(1)PTR	0.43522	3	4601800	0.999687	1.00856e-111	239.37	2	HLDINFDES(1)PTR	-0.16892	1	5171500
Biological Process	GO:0050790	3	regulation of catalytic activity	1.34	0.00919248	KHN76643.1	2523	T	Plectin [Toxocara canis] GN=Plec	Plec									0.999992	0.000422993	56.943	3	GT(1)IEVPADGYHIHEAER	-1.2831	1	25555
Biological Process	GO:0050790	3	regulation of catalytic activity	1.34	0.00919248	KHN76643.1	115	S	Plectin [Toxocara canis] GN=Plec	Plec									0.869227	0.00754456	83.061	2	VSEVLS(0.128)S(0.869)VDGVS(0.003)AR	-3.3862	1	139270
Biological Process	GO:0050790	3	regulation of catalytic activity	1.34	0.00919248	KHN76643.1	3093	S	Plectin [Toxocara canis] GN=Plec	Plec									0.990944	1.28978e-16	86.76	2	S(0.005)T(0.005)AQVQS(0.991)VELEPHAEFVGIDK	4.7609	1	232580	0.999829	4.75292e-19	97.042	2	STAQVQS(1)VELEPHAEFVGIDK	4.5966	1	256630
Biological Process	GO:0050790	3	regulation of catalytic activity	1.34	0.00919248	KHN76643.1	208	T	Plectin [Toxocara canis] GN=Plec	Plec	1	1.73068e-06	89.489	2	LLDAEDVDVET(1)PDEK	-3.5519	1	197220	1	1.0446e-07	84.071	2	LLDAEDVDVET(1)PDEK	1.0513	1	171560	1	3.9874e-08	81.449	2	LLDAEDVDVET(1)PDEK	1.3557	1	206940
Biological Process	GO:0050790	3	regulation of catalytic activity	1.34	0.00919248	KHN76643.1	114	S	Plectin [Toxocara canis] GN=Plec	Plec	0.948243	1.25443e-06	98.328	2	VSEVLS(0.948)S(0.05)VDGVS(0.002)AR	-1.2375	1	56928	0.8806	1.73275e-06	64.21	2	VSEVLS(0.881)S(0.115)VDGVS(0.005)AR	-2.0648	1	53331	0.903618	2.73346e-05	85.742	2	VSEVLS(0.904)S(0.096)VDGVSAR	-2.7182	1	49422
Biological Process	GO:0050790	3	regulation of catalytic activity	1.34	0.00919248	KHN76643.1	3772	S	Plectin [Toxocara canis] GN=Plec	Plec	0.882443	0.0190365	62.271	2	T(0.118)S(0.882)DVPLWAR	-1.0074	1	102940									0.882443	0.02576	62.271	2	T(0.118)S(0.882)DVPLWAR	1.5813	1	73004
Biological Process	GO:0050790	3	regulation of catalytic activity	1.34	0.00919248	KHN76643.1	2664	S	Plectin [Toxocara canis] GN=Plec	Plec																	0.768515	0.00195648	54.556	2	PVGTAT(0.001)IEES(0.099)EQS(0.769)WS(0.128)FDAT(0.004)R	-9.686	1	113260
Biological Process	GO:0050790	3	regulation of catalytic activity	1.34	0.00919248	KHN76643.1	3612	S	Plectin [Toxocara canis] GN=Plec	Plec	1	6.86023e-09	67.199	3	S(1)LIDDPQALADLQHEFLDNLAK	-1.2705	1	60756
Biological Process	GO:0050790	3	regulation of catalytic activity	1.34	0.00919248	KHN80589.1	744	S	Rab GDP dissociation inhibitor alpha [Toxocara canis] GN=GDI1	GDI1	0.999683	0.000945649	108.93	1	ITHLS(1)LEDQD	-1.9815	2	962710	0.999717	0.00249931	132.44	1	ITHLS(1)LEDQD	-2.2046	2	982660	0.978116	0.000500878	113.46	2	IT(0.022)HLS(0.978)LEDQD	-2.808	2	1070900
Biological Process	GO:0050790	3	regulation of catalytic activity	1.34	0.00919248	KHN80821.1	575	T	cGMP-dependent protein kinase egl-4, partial [Toxocara canis] GN=egl-4	egl-4	0.992326	3.30939e-21	113.63	2	T(0.006)WT(0.992)FCGT(0.001)PEYVSPEIILNK	-1.2962	1	157980	0.945365	1.26557e-09	96.453	2	T(0.055)WT(0.945)FCGTPEYVSPEIILNK	-0.18683	2	164700	0.996473	6.01944e-21	119.55	2	T(0.003)WT(0.996)FCGTPEYVSPEIILNK	-0.81924	2	151680
Biological Process	GO:0050790	3	regulation of catalytic activity	1.34	0.00919248	KHN86366.1	63	S	ATP-dependent RNA helicase DDX3Y [Toxocara canis] GN=Ddx3y	Ddx3y	0.999846	0.0186081	67.881	2	SWS(1)QQGPR	-2.6271	1	49793	0.998615	0.0270836	60.709	2	S(0.001)WS(0.999)QQGPR	0.18931	1	48044	0.999981	0.00312473	99.855	2	SWS(1)QQGPR	-0.58951	1	48185
Biological Process	GO:0050790	3	regulation of catalytic activity	1.34	0.00919248	KHN85583.1	290	S	Serine/threonine-protein kinase 25 [Toxocara canis] GN=STK25	STK25	0.999808	0.0059509	69.915	2	EPS(1)PDGTIVNR	-3.0674	1	943760	0.999996	0.00595742	74.424	2	EPS(1)PDGTIVNR	-0.023954	1	599680	0.999996	0.00920559	80.623	2	EPS(1)PDGTIVNR	0.22851	1	531780
Biological Process	GO:0050790	3	regulation of catalytic activity	1.34	0.00919248	KHN83929.1	27	S	Ras GTPase-activating-like protein IQGAP2 [Toxocara canis] GN=IQGAP2	IQGAP2	0.999945	7.21756e-11	166.71	2	CLDNIS(1)ITSK	-1.6857	1	712460	0.999976	0.00190656	152.23	2	CLDNIS(1)ITSK	-4.1487	1	724170	0.998856	0.00162288	110.58	2	CLDNIS(0.999)IT(0.001)SK	-2.8569	1	740280
Biological Process	GO:0050790	3	regulation of catalytic activity	1.34	0.00919248	KHN83473.1	103	S	Superoxide dismutase [Mn] 1, mitochondrial [Toxocara canis] GN=sod-2	sod-2	1	8.55174e-60	167.01	2	DFGS(1)LQSMQEK	-2.5071	1	150090	0.999992	0.00331995	121.86	2	DFGS(1)LQSMQEK	0.27618	1	96111	0.999998	2.42107e-05	123.99	2	DFGS(1)LQSMQEK	2.0968	3	551310
Biological Process	GO:0050790	3	regulation of catalytic activity	1.34	0.00919248	KHN83144.1	256	S	Dual specificity mitogen-activated protein kinase kinase hemipterous [Toxocara canis] GN=hep	hep	0.962132	0.0111801	54.309	2	VGS(0.962)S(0.038)ESEYGIR	-2.5129	1	84552
Biological Process	GO:0050790	3	regulation of catalytic activity	1.34	0.00919248	KHN83144.1	235	S	Dual specificity mitogen-activated protein kinase kinase hemipterous [Toxocara canis] GN=hep	hep	1	2.15799e-41	177.64	2	LCDFGIAGQLIDS(1)RR	4.2324	2	257840	1	2.18272e-73	175.48	2	LCDFGIAGQLIDS(1)RR	2.7827	3	311930	1	4.00848e-08	107.84	2	LCDFGIAGQLIDS(1)RR	3.1075	3	337520
Biological Process	GO:0050790	3	regulation of catalytic activity	1.34	0.00919248	KHN80821.1	268	S	cGMP-dependent protein kinase egl-4, partial [Toxocara canis] GN=egl-4	egl-4	1	0.000790652	110.91	2	VS(1)IFENLSEDR	-2.4957	1	362320	0.999999	7.55649e-05	76.563	2	VS(1)IFENLSEDR	-0.012137	1	380890	1	4.03207e-05	108.5	2	VS(1)IFENLSEDR	-2.2001	1	369960
Biological Process	GO:0050790	3	regulation of catalytic activity	1.34	0.00919248	KHN82454.1	66	S	cAMP-dependent protein kinase regulatory subunit [Toxocara canis] GN=kin-2	kin-2	1	2.12876e-19	94.838	2	LGVS(1)AEVPDENEAANYDK	-2.7699	2	963780	0.99944	0.000497031	43.271	2	RLGVS(0.999)AEVPDENEAANY(0.001)DK	1.1513	1	369110	0.999905	0.000129799	40.638	2	RLGVS(1)AEVPDENEAANYDK	-1.7348	1	425270
Biological Process	GO:0050790	3	regulation of catalytic activity	1.34	0.00919248	KHN81288.1	660	S	5'-AMP-activated protein kinase catalytic subunit alpha-2 [Toxocara canis] GN=aak-2	aak-2	0.997083	0.000168645	98.865	2	HAS(0.997)VS(0.003)MPVKPSLR	-7.7321	2	242880									0.846776	0.00713533	82.437	3	HAS(0.847)VS(0.153)MPVKPSLR	-1.5511	1	24438
Biological Process	GO:0050790	3	regulation of catalytic activity	1.34	0.00919248	KHN81288.1	676	S	5'-AMP-activated protein kinase catalytic subunit alpha-2 [Toxocara canis] GN=aak-2	aak-2	0.959693	2.82614e-05	44.654	2	AQS(0.96)LPMPMEVDQT(0.039)PPPS(0.001)PTVT(0.001)K	1.0114	1	275700									0.893369	7.21707e-05	44.019	2	AQS(0.893)LPMPMEVDQT(0.105)PPPS(0.001)PT(0.001)VT(0.001)K	-0.53298	1	277960
Biological Process	GO:0050790	3	regulation of catalytic activity	1.34	0.00919248	KHN81197.1	157	T	Calcium/calmodulin-dependent protein kinase type II [Toxocara canis] GN=unc-43	unc-43	1	0.0226181	111.98	2	TLNHENT(1)VVR	0.83638	1	140910									1	0.0298686	79.235	2	TLNHENT(1)VVR	0.77516	1	191470
Biological Process	GO:0050790	3	regulation of catalytic activity	1.34	0.00919248	KHN81197.1	139	T	Calcium/calmodulin-dependent protein kinase type II [Toxocara canis] GN=unc-43	unc-43	0.990095	1.21194e-07	108.6	2	ESSES(0.001)S(0.009)QT(0.99)IDEQDGDK	-2.1095	1	102420	0.991562	1.97953e-15	145.18	2	ESSES(0.001)S(0.007)QT(0.992)IDEQDGDK	-3.1278	1	87685
Biological Process	GO:0050790	3	regulation of catalytic activity	1.34	0.00919248	KHN81197.1	134	S	Calcium/calmodulin-dependent protein kinase type II [Toxocara canis] GN=unc-43	unc-43	0.955381	1.48651e-33	168.69	2	ES(0.045)S(0.955)ESSQTIDEQDGDK	-0.56541	1	214970	0.956884	3.28442e-105	188.85	2	ES(0.043)S(0.957)ESSQTIDEQDGDK	-1.8411	1	304290
Biological Process	GO:0050790	3	regulation of catalytic activity	1.34	0.00919248	KHN81099.1	10	S	hypothetical protein Tcan_05298 [Toxocara canis] GN=Tcan_05298	Tcan_05298	0.999579	0.012773	69.201	2	INDGS(1)VHLTAR	-1.1869	1	42272	0.999978	0.0174874	73.305	2	INDGS(1)VHLTAR	3.5151	1	50634
Biological Process	GO:0050790	3	regulation of catalytic activity	1.34	0.00919248	KHN81288.1	652	S	5'-AMP-activated protein kinase catalytic subunit alpha-2 [Toxocara canis] GN=aak-2	aak-2	0.995466	1.87596e-06	118.64	2	SLVDEDNGS(0.995)AS(0.004)S(0.001)S(0.001)R	-4.6486	1	217760	0.917098	5.81991e-07	86.952	2	SLVDEDNGS(0.917)AS(0.054)S(0.021)S(0.008)R	-3.829	1	236030	0.872522	2.17004e-07	92.319	2	SLVDEDNGS(0.873)AS(0.051)S(0.038)S(0.038)R	-4.4374	1	229130
Biological Process	GO:0040007	1	growth	1.58	0.00946492	KHN81192.1	288	S	Calcium/calmodulin-dependent protein kinase type II [Toxocara canis] GN=unc-43	unc-43																	1	0.0268051	93.467	2	VAS(1)VMHR	-4.2885	1	279500
Biological Process	GO:0040007	1	growth	1.58	0.00946492	KHN78062.1	42	S	Ras-related protein Rab-11A [Toxocara canis] GN=RAB11A	RAB11A																	0.856988	0.00953276	73.655	2	S(0.857)T(0.143)IGVEFATR	-1.3277	1	47754
Biological Process	GO:0040007	1	growth	1.58	0.00946492	KHN87074.1	13	S	Ribonucleoside-diphosphate reductase large subunit [Toxocara canis] GN=rnr-1	rnr-1																	0.876548	0.0163164	71.219	2	RLPS(0.877)T(0.123)YVVK	-2.8543	1	37562
Biological Process	GO:0048513	3	animal organ development	1.22	0.00974825	KHN83473.1	103	S	Superoxide dismutase [Mn] 1, mitochondrial [Toxocara canis] GN=sod-2	sod-2	1	8.55174e-60	167.01	2	DFGS(1)LQSMQEK	-2.5071	1	150090	0.999992	0.00331995	121.86	2	DFGS(1)LQSMQEK	0.27618	1	96111	0.999998	2.42107e-05	123.99	2	DFGS(1)LQSMQEK	2.0968	3	551310
Biological Process	GO:0048513	3	animal organ development	1.22	0.00974825	KHN83928.1	1797	S	Microtubule-associated protein futsch [Toxocara canis] GN=futsch	futsch	0.959836	1.68836e-06	105.78	2	LS(0.96)S(0.04)GDSDDVCAAFK	-1.2128	1	499940									0.947631	0.0221653	77.696	2	LS(0.948)S(0.052)GDSDDVCAAFK	1.7064	1	409270
Biological Process	GO:0048513	3	animal organ development	1.22	0.00974825	KHN83929.1	27	S	Ras GTPase-activating-like protein IQGAP2 [Toxocara canis] GN=IQGAP2	IQGAP2	0.999945	7.21756e-11	166.71	2	CLDNIS(1)ITSK	-1.6857	1	712460	0.999976	0.00190656	152.23	2	CLDNIS(1)ITSK	-4.1487	1	724170	0.998856	0.00162288	110.58	2	CLDNIS(0.999)IT(0.001)SK	-2.8569	1	740280
Biological Process	GO:0048513	3	animal organ development	1.22	0.00974825	KHN83972.1	95	S	Sorting nexin-12 [Toxocara canis] GN=SNX12	SNX12	1	8.92454e-10	145.08	2	RYS(1)DFEWLR	-2.6112	1	1850400	0.999995	0.0238595	108.5	2	RYS(1)DFEWLR	-2.2712	1	1856700	1	0.000321302	142.51	2	RYS(1)DFEWLR	-1.8171	1	1823700
Biological Process	GO:0048513	3	animal organ development	1.22	0.00974825	KHN84283.1	108	S	Phosphoacetylglucosamine mutase [Toxocara canis] GN=PGM3	PGM3	0.972315	0.000130764	64.401	2	AIGVMIT(0.028)AS(0.972)HNPENDNGVK	-1.1315	1	386510	0.993312	8.60223e-20	98.868	2	AIGVMIT(0.007)AS(0.993)HNPENDNGVK	-7.207	2	520450	0.997697	4.02274e-11	105.94	2	AIGVMIT(0.002)AS(0.998)HNPENDNGVK	-7.3926	3	660250
Biological Process	GO:0048513	3	animal organ development	1.22	0.00974825	KHN84861.1	207	S	putative electron transfer flavoprotein subunit alpha, mitochondrial [Toxocara canis] GN=F27D4.1	F27D4.1	1	0.00535098	50.314	2	VEFLGQELS(1)K	-16.607	1	96963	1	0.0111159	40.224	2	VEFLGQELS(1)K	-14.59	1	93854
Biological Process	GO:0048513	3	animal organ development	1.22	0.00974825	KHN85052.1	94	S	Carbonyl reductase [NADPH] 3 [Toxocara canis] GN=Cbr3	Cbr3	1	0.0230281	55.235	1	VIS(1)ELGEK	-5.5605	1	469880									1	0.0127127	47.561	1	VIS(1)ELGEK	-2.0787	1	253510
Biological Process	GO:0048513	3	animal organ development	1.22	0.00974825	KHN85536.1	100	S	Dynactin subunit 1 [Toxocara canis] GN=DCTN1	DCTN1	0.99994	0.0224323	85.813	2	GRFS(1)PAASPR	-1.5684	1	1821700
Biological Process	GO:0048513	3	animal organ development	1.22	0.00974825	KHN85583.1	290	S	Serine/threonine-protein kinase 25 [Toxocara canis] GN=STK25	STK25	0.999808	0.0059509	69.915	2	EPS(1)PDGTIVNR	-3.0674	1	943760	0.999996	0.00595742	74.424	2	EPS(1)PDGTIVNR	-0.023954	1	599680	0.999996	0.00920559	80.623	2	EPS(1)PDGTIVNR	0.22851	1	531780
Biological Process	GO:0048513	3	animal organ development	1.22	0.00974825	KHN86366.1	63	S	ATP-dependent RNA helicase DDX3Y [Toxocara canis] GN=Ddx3y	Ddx3y	0.999846	0.0186081	67.881	2	SWS(1)QQGPR	-2.6271	1	49793	0.998615	0.0270836	60.709	2	S(0.001)WS(0.999)QQGPR	0.18931	1	48044	0.999981	0.00312473	99.855	2	SWS(1)QQGPR	-0.58951	1	48185
Biological Process	GO:0048513	3	animal organ development	1.22	0.00974825	KHN86505.1	521	S	Nuclear anchorage protein 1 [Toxocara canis] GN=anc-1	anc-1	0.999975	0.00209976	78.932	2	FQS(1)VYLSR	-2.5166	1	28273	0.999994	0.00512414	83.775	2	FQS(1)VYLSR	-1.0988	1	28230
Biological Process	GO:0048513	3	animal organ development	1.22	0.00974825	KHN86670.1	66	S	MAGUK p55 subfamily member 5 [Toxocara canis] GN=MPP5	MPP5	0.995662	0.00828691	63.766	2	LQS(0.996)LENT(0.985)NHS(0.019)K	-4.5351	2	994010	0.999846	0.00377713	63.766	2	LQS(1)LENT(0.985)NHS(0.015)K	-5.1043	1	807020	0.999599	0.00964794	59.67	2	LQS(1)LENT(0.999)NHS(0.001)K	-4.6784	2	975620
Biological Process	GO:0048513	3	animal organ development	1.22	0.00974825	KHN86670.1	70	T	MAGUK p55 subfamily member 5 [Toxocara canis] GN=MPP5	MPP5	0.998073	0.00828691	63.766	3	LQS(0.981)LENT(0.998)NHS(0.02)K	0.27221	2	994010	0.984793	0.00377713	63.766	2	LQS(1)LENT(0.985)NHS(0.015)K	-5.1043	1	807020	0.999399	0.00964794	59.67	2	LQS(1)LENT(0.999)NHS(0.001)K	-4.6784	2	975620
Biological Process	GO:0048513	3	animal organ development	1.22	0.00974825	KHN86849.1	131	S	Ribosome maturation protein SBDS [Toxocara canis] GN=sbds-1	sbds-1	0.999999	0.0177844	100.69	2	RPYS(1)LAVIEK	-4.2685	1	208870	0.999947	0.0135726	91.939	2	RPYS(1)LAVIEK	-4.0017	1	208700	0.999942	0.0221385	88.42	2	RPYS(1)LAVIEK	-0.98102	1	204600
Biological Process	GO:0048513	3	animal organ development	1.22	0.00974825	KHN86896.1	104	S	Far upstream element-binding protein 1, partial [Toxocara canis] GN=Fubp1	Fubp1	0.995311	0.0233684	49.967	2	VQMS(0.995)PES(0.005)DGNNMR	-0.54368	1	53527	0.995705	0.00410348	62.494	2	VQMS(0.996)PES(0.004)DGNNMR	3.0462	1	48214
Biological Process	GO:0048513	3	animal organ development	1.22	0.00974825	KHN86921.1	199	S	Nascent polypeptide-associated complex subunit alpha [Toxocara canis] GN=Y65B4BR.5	Y65B4BR.5	1	0	269.54	2	ANVTQAEQEDES(1)DQEGEIDATGIEEK	-2.3047	6	20563000	1	4.79799e-161	218.03	2	ANVTQAEQEDES(1)DQEGEIDATGIEEK	-0.018577	8	16248000	1	0	295.61	2	ANVTQAEQEDES(1)DQEGEIDATGIEEK	-1.1483	8	13415000
Biological Process	GO:0048513	3	animal organ development	1.22	0.00974825	KHN87305.1	1267	S	Ubiquitin conjugation factor E4 B [Toxocara canis] GN=Ube4b	Ube4b	0.99991	2.79281e-181	275.23	2	YGGHS(1)MSDPGT(0.03)S(0.97)YR	0.74863	10	17941000	0.999922	2.68572e-262	314.16	2	YGGHS(1)MSDPGT(0.045)S(0.955)YR	-0.71453	8	21282000	1	1.40036e-99	261.94	2	YGGHS(1)MSDPGT(0.025)S(0.975)YR	-0.75682	7	22350000
Biological Process	GO:0048513	3	animal organ development	1.22	0.00974825	KHN88613.1	149	T	Nucleoside diphosphate kinase [Toxocara canis] GN=NDK	NDK	1	3.58865e-73	193.26	2	LMLGAT(1)NPLASNPGTIR	2.372	2	916020	1	4.76433e-66	173.63	2	LMLGAT(1)NPLASNPGTIR	0.027347	2	1040700	1	6.78596e-106	209.08	2	LMLGAT(1)NPLASNPGTIR	0.18543	2	1086000
Biological Process	GO:0048513	3	animal organ development	1.22	0.00974825	KHN88613.1	180	S	Nucleoside diphosphate kinase [Toxocara canis] GN=NDK	NDK	1	2.21439e-14	171.03	3	NIVHGSDSLES(1)AKR	-2.2941	3	588920	0.999999	1.28655e-18	151.18	3	NIVHGSDSLES(1)AKR	-3.2509	4	685500	0.999996	1.94436e-12	151.18	3	NIVHGSDSLES(1)AKR	-1.252	3	574590
Biological Process	GO:0048513	3	animal organ development	1.22	0.00974825	KHN88613.1	177	S	Nucleoside diphosphate kinase [Toxocara canis] GN=NDK	NDK	0.992737	9.64266e-14	142.73	2	NIVHGS(0.006)DS(0.993)LES(0.001)AK	-1.8773	1	822990	0.869531	2.27372e-05	91.1	2	NIVHGS(0.129)DS(0.87)LES(0.001)AK	-0.51022	1	778730	0.9822	0.000151902	144.72	2	NIVHGS(0.017)DS(0.982)LES(0.001)AK	0.27012	1	809020
Biological Process	GO:0048513	3	animal organ development	1.22	0.00974825	KHN88613.1	175	S	Nucleoside diphosphate kinase [Toxocara canis] GN=NDK	NDK	0.982277	6.94249e-20	141.36	2	NIVHGS(0.982)DS(0.018)LESAK	-3.1649	1	764370	0.979823	0.000197358	106.79	2	NIVHGS(0.98)DS(0.02)LESAK	-4.3152	1	791110	0.982619	0.000153128	136.39	2	NIVHGS(0.983)DS(0.017)LESAK	-2.9489	1	780120
Biological Process	GO:0048513	3	animal organ development	1.22	0.00974825	KHN88613.1	154	S	Nucleoside diphosphate kinase [Toxocara canis] GN=NDK	NDK	0.951923	3.27268e-06	82.87	2	LMLGATNPLAS(0.952)NPGT(0.048)IR	0.40812	2	113560									0.989776	0.000870957	60.14	2	LMLGAT(0.003)NPLAS(0.99)NPGT(0.007)IR	-1.1391	1	117300
Biological Process	GO:0048513	3	animal organ development	1.22	0.00974825	KHN88536.1	208	T	Talin-1 [Toxocara canis] GN=TLN1	TLN1	1	5.04127e-05	99.909	2	EQSVGDDET(1)LILR	15.261	1	91994									0.999482	0.0174864	60.324	2	EQS(0.001)VGDDET(0.999)LILR	2.2695	1	162100
Biological Process	GO:0048513	3	animal organ development	1.22	0.00974825	KHN83144.1	256	S	Dual specificity mitogen-activated protein kinase kinase hemipterous [Toxocara canis] GN=hep	hep	0.962132	0.0111801	54.309	2	VGS(0.962)S(0.038)ESEYGIR	-2.5129	1	84552
Biological Process	GO:0048513	3	animal organ development	1.22	0.00974825	KHN88536.1	1364	S	Talin-1 [Toxocara canis] GN=TLN1	TLN1	0.996194	0.0101028	56.938	2	VS(0.996)ET(0.004)AAPVDLR	0.37423	1	54273
Biological Process	GO:0048513	3	animal organ development	1.22	0.00974825	KHN88536.1	202	S	Talin-1 [Toxocara canis] GN=TLN1	TLN1	0.996599	0.00404747	57.279	2	EQS(0.997)VGDDET(0.003)LILR	-2.0217	1	136120									0.99981	0.0235156	51.07	2	EQS(1)VGDDETLILR	-1.0523	1	142690
Biological Process	GO:0048513	3	animal organ development	1.22	0.00974825	KHN87695.1	1109	S	Myosin-4 [Toxocara canis] GN=unc-54	unc-54	1	0.00846461	79.795	2	LDEEQS(1)LVNK	0.10405	1	197000	1	0.0150579	45.183	2	LDEEQS(1)LVNK	-1.6676	1	215540
Biological Process	GO:0048513	3	animal organ development	1.22	0.00974825	KHN87676.1	1105	S	Myosin-4 [Toxocara canis] GN=unc-54	unc-54									0.99792	0.0049572	115.05	2	LEEEQS(0.998)IVS(0.002)K	1.6133	1	62931	0.998082	0.00749257	84.102	2	LEEEQS(0.998)IVS(0.002)K	6.9347	1	53493
Biological Process	GO:0048513	3	animal organ development	1.22	0.00974825	KHN87676.1	1576	S	Myosin-4 [Toxocara canis] GN=unc-54	unc-54	1	1.30955e-05	92.319	2	AQVEVAQIRS(1)EVEK	0.98398	1	51965
Biological Process	GO:0048513	3	animal organ development	1.22	0.00974825	KHN87676.1	1606	S	Myosin-4 [Toxocara canis] GN=unc-54	unc-54	0.998896	2.31383e-07	130.12	2	ALESMQAS(0.999)LEAES(0.001)K	3.8818	2	246850	0.999927	2.45009e-09	142.73	2	ALESMQAS(1)LEAESK	3.2075	3	252170	0.999324	2.38878e-07	103.63	2	ALESMQAS(0.999)LEAES(0.001)K	2.7862	1	192240
Biological Process	GO:0048513	3	animal organ development	1.22	0.00974825	KHN87305.1	1274	S	Ubiquitin conjugation factor E4 B [Toxocara canis] GN=Ube4b	Ube4b	0.988491	2.06985e-157	255.71	2	YGGHSMSDPGT(0.012)S(0.988)YR	-0.12818	9	9479800	0.984333	6.17391e-182	288.22	2	YGGHSMSDPGT(0.016)S(0.984)YR	3.1142	7	12330000	0.988569	8.86368e-137	272.05	2	YGGHSMSDPGT(0.011)S(0.989)YR	1.6792	5	9957000
Biological Process	GO:0048513	3	animal organ development	1.22	0.00974825	KHN88536.1	1469	S	Talin-1 [Toxocara canis] GN=TLN1	TLN1	0.946988	8.88075e-18	130.78	2	S(0.947)LT(0.053)ESVNAIVESVVR	-0.62449	1	26680									0.806082	2.79476e-09	118.87	2	S(0.806)LT(0.194)ESVNAIVESVVR	-0.82412	1	52864
Biological Process	GO:0048513	3	animal organ development	1.22	0.00974825	KHN83144.1	235	S	Dual specificity mitogen-activated protein kinase kinase hemipterous [Toxocara canis] GN=hep	hep	1	2.15799e-41	177.64	2	LCDFGIAGQLIDS(1)RR	4.2324	2	257840	1	2.18272e-73	175.48	2	LCDFGIAGQLIDS(1)RR	2.7827	3	311930	1	4.00848e-08	107.84	2	LCDFGIAGQLIDS(1)RR	3.1075	3	337520
Biological Process	GO:0048513	3	animal organ development	1.22	0.00974825	KHN83127.1	4	S	Myosin-2 essential light chain [Toxocara canis] GN=Mlc-c	Mlc-c	0.933286	0.000188437	135.21	2	VS(0.042)S(0.933)T(0.025)EEQLSECR	0.95687	3	496890	0.838584	4.03252e-05	97.084	2	VS(0.02)S(0.839)T(0.142)EEQLSECR	-0.37692	1	401730	0.909297	0.000328123	117.41	2	VS(0.06)S(0.909)T(0.03)EEQLSECR	4.0961	2	523260
Biological Process	GO:0048513	3	animal organ development	1.22	0.00974825	KHN82712.1	17	S	Myosin regulatory light chain 1 [Toxocara canis] GN=mlc-1	mlc-1	1	2.59513e-201	261.63	2	S(1)GS(1)EAAQFDQK	-0.98013	58	234450000	1	1.01319e-95	224.75	2	S(1)GS(1)EAAQFDQK	4.0204	68	105520000	1	5.41581e-127	238.93	2	S(1)GS(1)EAAQFDQK	2.9271	79	163720000
Biological Process	GO:0048513	3	animal organ development	1.22	0.00974825	KHN80459.1	85	S	Myosin-3 [Toxocara canis] GN=myo-3	myo-3									1	0.00469269	69.369	2	EEVQEMNPPKFS(1)K	2.7355	1	133270
Biological Process	GO:0048513	3	animal organ development	1.22	0.00974825	KHN80459.1	1308	S	Myosin-3 [Toxocara canis] GN=myo-3	myo-3	1	5.61014e-65	208.01	2	QVEDLENQVNS(1)LHR	-5.1354	1	77842	1	9.03009e-13	144.16	2	QVEDLENQVNS(1)LHR	-4.4171	1	97137	1	1.42563e-17	173.26	2	QVEDLENQVNS(1)LHR	-5.2706	1	101530
Biological Process	GO:0048513	3	animal organ development	1.22	0.00974825	KHN80459.1	1155	S	Myosin-3 [Toxocara canis] GN=myo-3	myo-3	1	0.00853937	76.85	2	ELEELS(1)ER	3.317	1	35363	1	0.00106479	86.205	1	ELEELS(1)ER	-3.0661	2	122590	1	0.000757583	92.732	1	ELEELS(1)ER	-3.1222	2	123830
Biological Process	GO:0048513	3	animal organ development	1.22	0.00974825	KHN80459.1	1924	S	Myosin-3 [Toxocara canis] GN=myo-3	myo-3	1	0.0269733	58.313	2	ADIAENS(1)LAK	0.1821	1	106800	1	0.0285343	43.613	2	ADIAENS(1)LAK	0.97291	1	116830
Biological Process	GO:0048513	3	animal organ development	1.22	0.00974825	KHN80241.1	64	S	CD2 antigen cytoplasmic tail-binding protein 2 [Toxocara canis] GN=Cd2bp2	Cd2bp2	0.999927	1.00798e-26	176.58	2	HTLDS(1)DEEDEVK	1.0223	1	1647700	0.999995	1.01798e-30	186.39	2	HTLDS(1)DEEDEVK	2.3709	2	1780800	0.999948	7.27052e-14	160.07	2	HTLDS(1)DEEDEVK	1.8479	1	1747800
Biological Process	GO:0048513	3	animal organ development	1.22	0.00974825	KHN80149.1	60	S	Basement membrane proteoglycan [Toxocara canis] GN=unc-52	unc-52	1	0.000369192	135.89	2	DRS(1)DEQNCPSLR	-1.2453	1	2328700	1	4.91155e-06	116.06	2	DRS(1)DEQNCPSLR	0.86493	2	3806100	1	0.00177935	153.26	2	DRS(1)DEQNCPSLR	1.9849	1	2199900
Biological Process	GO:0048513	3	animal organ development	1.22	0.00974825	KHN80459.1	137	S	Myosin-3 [Toxocara canis] GN=myo-3	myo-3									0.953829	0.00080272	52.863	2	LPIYS(0.046)ES(0.954)IIR	-0.98843	1	30257	0.99555	0.000368847	58.313	2	LPIYS(0.004)ES(0.996)IIR	-2.1042	1	32364
Biological Process	GO:0048513	3	animal organ development	1.22	0.00974825	KHN79854.1	515	S	C-terminal-binding protein [Toxocara canis] GN=CtBP	CtBP									0.975474	0.00657507	70.552	2	QSPAVQIS(0.025)HS(0.975)PK	-1.1717	1	52331
Biological Process	GO:0048513	3	animal organ development	1.22	0.00974825	KHN79744.1	648	S	CTP synthase 2 [Toxocara canis] GN=CTPS2	CTPS2	0.991146	0.00512949	69.276	2	IPS(0.991)PMT(0.009)VLK	2.1397	1	50320	0.996189	0.014263	63.212	2	IPS(0.996)PMT(0.004)VLK	1.7721	1	40548	0.995243	0.0263045	55.754	2	IPS(0.995)PMT(0.005)VLK	2.6044	1	40472
Biological Process	GO:0048513	3	animal organ development	1.22	0.00974825	KHN79463.1	69	S	Tropomyosin [Toxocara canis] GN=Tcan_04716	Tcan_04716									0.884905	1.34883e-36	180.12	2	AQEDLS(0.115)VANS(0.885)NLEEK	2.2541	1	500010
Biological Process	GO:0048513	3	animal organ development	1.22	0.00974825	KHN79463.1	65	S	Tropomyosin [Toxocara canis] GN=Tcan_04716	Tcan_04716	0.999877	2.59042e-17	149.57	2	AQEDLS(1)VANSNLEEK	1.1013	1	582470									0.812981	9.5456e-08	122.16	2	AQEDLS(0.813)VANS(0.187)NLEEK	-0.20259	1	558910
Biological Process	GO:0048513	3	animal organ development	1.22	0.00974825	KHN79149.1	1214	Y	Neuroglian [Toxocara canis] GN=Nrg	Nrg																	0.997821	0.0272159	45.183	2	FTEDGS(0.002)FIGQY(0.998)VPNK	1.4037	1	39292
Biological Process	GO:0048513	3	animal organ development	1.22	0.00974825	KHN79149.1	1232	S	Neuroglian [Toxocara canis] GN=Nrg	Nrg	0.824314	0.000296485	61.319	2	TLVS(0.002)S(0.018)S(0.007)GDKPDKDS(0.824)AS(0.127)T(0.021)FV	-1.7084	1	2379400	0.998725	9.1533e-120	233.37	2	TLVSSSGDKPDKDS(0.999)AS(0.001)TFV	-1.4705	1	2681200	0.999919	3.23367e-152	249.72	2	TLVSSSGDKPDKDS(1)ASTFV	-0.45477	1	2824300
Biological Process	GO:0048513	3	animal organ development	1.22	0.00974825	KHN79149.1	1209	S	Neuroglian [Toxocara canis] GN=Nrg	Nrg	1	7.84724e-241	289.22	2	FTEDGS(1)FIGQYVPNK	2.5833	3	6680100	1	5.79119e-298	318.82	2	FTEDGS(1)FIGQYVPNK	2.0294	3	6707700	1	2.56397e-205	296.91	2	FTEDGS(1)FIGQYVPNK	-0.063273	3	6627200
Biological Process	GO:0048513	3	animal organ development	1.22	0.00974825	KHN79854.1	513	S	C-terminal-binding protein [Toxocara canis] GN=CtBP	CtBP	0.830255	0.00790493	74.733	2	QSPAVQIS(0.83)HS(0.17)PK	-3.0928	1	52569
Biological Process	GO:0048513	3	animal organ development	1.22	0.00974825	KHN88613.1	163	Y	Nucleoside diphosphate kinase [Toxocara canis] GN=NDK	NDK	0.996603	0.00321333	60.892	2	GDY(0.997)S(0.003)IQTGR	-1.4217	1	64746	0.998335	0.00458319	86.205	2	GDY(0.998)S(0.002)IQTGR	-1.7541	1	71479
Biological Process	GO:0048513	3	animal organ development	1.22	0.00974825	KHN80459.1	1505	S	Myosin-3 [Toxocara canis] GN=myo-3	myo-3									1	1.35706e-13	108.41	2	TAQDELLEQIES(1)LRR	1.3435	1	43340	0.999996	7.76363e-05	55.354	2	TAQDELLEQIES(1)LRR	0.57814	1	36932
Biological Process	GO:0048513	3	animal organ development	1.22	0.00974825	KHN80821.1	268	S	cGMP-dependent protein kinase egl-4, partial [Toxocara canis] GN=egl-4	egl-4	1	0.000790652	110.91	2	VS(1)IFENLSEDR	-2.4957	1	362320	0.999999	7.55649e-05	76.563	2	VS(1)IFENLSEDR	-0.012137	1	380890	1	4.03207e-05	108.5	2	VS(1)IFENLSEDR	-2.2001	1	369960
Biological Process	GO:0048513	3	animal organ development	1.22	0.00974825	KHN82712.1	15	S	Myosin regulatory light chain 1 [Toxocara canis] GN=mlc-1	mlc-1	1	3.75136e-35	195.09	2	S(1)GS(1)EAAQFDQK	-0.98013	40	78699000	1	5.76815e-68	174	2	S(1)GS(1)EAAQFDQK	4.0204	44	61624000	1	9.90431e-08	163.09	2	S(1)GS(1)EAAQFDQK	2.9271	59	43768000
Biological Process	GO:0048513	3	animal organ development	1.22	0.00974825	KHN82712.1	62	S	Myosin regulatory light chain 1 [Toxocara canis] GN=mlc-1	mlc-1	0.937392	0.00170963	46.276	2	DLY(0.003)AS(0.06)MGQIAS(0.937)DAQIDAMIK	0.14664	1	233210	0.999977	4.60987e-21	101.55	2	DLYASMGQIAS(1)DAQIDAMIK	-1.3206	1	235200	0.999881	3.71991e-07	80.677	2	DLYASMGQIAS(1)DAQIDAMIK	1.0309	2	378060
Biological Process	GO:0048513	3	animal organ development	1.22	0.00974825	KHN82510.1	203	S	Sodium/potassium-transporting ATPase subunit alpha [Toxocara canis] GN=Atpalpha	Atpalpha	0.94469	0.0021134	85.443	2	VDNS(0.035)S(0.945)LT(0.02)GESEPQSR	-3.17	1	53098
Biological Process	GO:0048513	3	animal organ development	1.22	0.00974825	KHN82454.1	66	S	cAMP-dependent protein kinase regulatory subunit [Toxocara canis] GN=kin-2	kin-2	1	2.12876e-19	94.838	2	LGVS(1)AEVPDENEAANYDK	-2.7699	2	963780	0.99944	0.000497031	43.271	2	RLGVS(0.999)AEVPDENEAANY(0.001)DK	1.1513	1	369110	0.999905	0.000129799	40.638	2	RLGVS(1)AEVPDENEAANYDK	-1.7348	1	425270
Biological Process	GO:0048513	3	animal organ development	1.22	0.00974825	KHN82146.1	491	S	FH1/FH2 domain-containing protein 3 [Toxocara canis] GN=Fhod3	Fhod3	1	0.0214293	72.042	2	HQES(1)LAR	1.918	1	29350									1	0.0141184	95.311	2	HQES(1)LAR	-0.19589	1	27415
Biological Process	GO:0048513	3	animal organ development	1.22	0.00974825	KHN81288.1	652	S	5'-AMP-activated protein kinase catalytic subunit alpha-2 [Toxocara canis] GN=aak-2	aak-2	0.995466	1.87596e-06	118.64	2	SLVDEDNGS(0.995)AS(0.004)S(0.001)S(0.001)R	-4.6486	1	217760	0.917098	5.81991e-07	86.952	2	SLVDEDNGS(0.917)AS(0.054)S(0.021)S(0.008)R	-3.829	1	236030	0.872522	2.17004e-07	92.319	2	SLVDEDNGS(0.873)AS(0.051)S(0.038)S(0.038)R	-4.4374	1	229130
Biological Process	GO:0048513	3	animal organ development	1.22	0.00974825	KHN80715.1	520	S	Elongation factor 2 [Toxocara canis] GN=eef-2	eef-2	0.999855	0.000887773	99.855	2	FSVS(1)PVVR	-1.5877	1	164940	0.998648	0.00386195	85.716	2	FS(0.001)VS(0.999)PVVR	-2.0503	1	146430	0.987274	2.38983e-05	107.08	2	FS(0.013)VS(0.987)PVVR	0.29236	1	153390
Biological Process	GO:0048513	3	animal organ development	1.22	0.00974825	KHN81288.1	660	S	5'-AMP-activated protein kinase catalytic subunit alpha-2 [Toxocara canis] GN=aak-2	aak-2	0.997083	0.000168645	98.865	2	HAS(0.997)VS(0.003)MPVKPSLR	-7.7321	2	242880									0.846776	0.00713533	82.437	3	HAS(0.847)VS(0.153)MPVKPSLR	-1.5511	1	24438
Biological Process	GO:0048513	3	animal organ development	1.22	0.00974825	KHN81197.1	157	T	Calcium/calmodulin-dependent protein kinase type II [Toxocara canis] GN=unc-43	unc-43	1	0.0226181	111.98	2	TLNHENT(1)VVR	0.83638	1	140910									1	0.0298686	79.235	2	TLNHENT(1)VVR	0.77516	1	191470
Biological Process	GO:0048513	3	animal organ development	1.22	0.00974825	KHN81197.1	139	T	Calcium/calmodulin-dependent protein kinase type II [Toxocara canis] GN=unc-43	unc-43	0.990095	1.21194e-07	108.6	2	ESSES(0.001)S(0.009)QT(0.99)IDEQDGDK	-2.1095	1	102420	0.991562	1.97953e-15	145.18	2	ESSES(0.001)S(0.007)QT(0.992)IDEQDGDK	-3.1278	1	87685
Biological Process	GO:0048513	3	animal organ development	1.22	0.00974825	KHN81197.1	134	S	Calcium/calmodulin-dependent protein kinase type II [Toxocara canis] GN=unc-43	unc-43	0.955381	1.48651e-33	168.69	2	ES(0.045)S(0.955)ESSQTIDEQDGDK	-0.56541	1	214970	0.956884	3.28442e-105	188.85	2	ES(0.043)S(0.957)ESSQTIDEQDGDK	-1.8411	1	304290
Biological Process	GO:0048513	3	animal organ development	1.22	0.00974825	KHN81099.1	10	S	hypothetical protein Tcan_05298 [Toxocara canis] GN=Tcan_05298	Tcan_05298	0.999579	0.012773	69.201	2	INDGS(1)VHLTAR	-1.1869	1	42272	0.999978	0.0174874	73.305	2	INDGS(1)VHLTAR	3.5151	1	50634
Biological Process	GO:0048513	3	animal organ development	1.22	0.00974825	KHN80969.1	314	S	Phosphatidate phosphatase LPIN3 [Toxocara canis] GN=LPIN3	LPIN3	0.99963	2.3965e-54	173.19	2	DVIADGALS(1)DSEVDR	-0.14306	2	401360	0.998798	1.40025e-60	195.66	2	DVIADGALS(0.999)DS(0.001)EVDR	1.6551	2	619690	0.969184	1.91512e-25	143.25	2	DVIADGALS(0.969)DS(0.031)EVDR	2.4057	2	663200
Biological Process	GO:0048513	3	animal organ development	1.22	0.00974825	KHN80821.1	575	T	cGMP-dependent protein kinase egl-4, partial [Toxocara canis] GN=egl-4	egl-4	0.992326	3.30939e-21	113.63	2	T(0.006)WT(0.992)FCGT(0.001)PEYVSPEIILNK	-1.2962	1	157980	0.945365	1.26557e-09	96.453	2	T(0.055)WT(0.945)FCGTPEYVSPEIILNK	-0.18683	2	164700	0.996473	6.01944e-21	119.55	2	T(0.003)WT(0.996)FCGTPEYVSPEIILNK	-0.81924	2	151680
Biological Process	GO:0048513	3	animal organ development	1.22	0.00974825	KHN81288.1	676	S	5'-AMP-activated protein kinase catalytic subunit alpha-2 [Toxocara canis] GN=aak-2	aak-2	0.959693	2.82614e-05	44.654	2	AQS(0.96)LPMPMEVDQT(0.039)PPPS(0.001)PTVT(0.001)K	1.0114	1	275700									0.893369	7.21707e-05	44.019	2	AQS(0.893)LPMPMEVDQT(0.105)PPPS(0.001)PT(0.001)VT(0.001)K	-0.53298	1	277960
Biological Process	GO:0048513	3	animal organ development	1.22	0.00974825	KHN79010.1	1037	S	Myosin-4 [Toxocara canis] GN=unc-54	unc-54																	0.999993	6.31088e-05	70.831	2	LEQS(1)LDDLEDSLER	0.91319	1	247710
Biological Process	GO:0048513	3	animal organ development	1.22	0.00974825	KHN88997.1	341	S	SHC-transforming protein 1 [Toxocara canis] GN=SHC1	SHC1	0.999705	0.000549222	76.494	4	KQS(1)QVFETIVQLIEHHR	5.0874	1	34847	0.999978	0.00149907	84.144	4	KQS(1)QVFETIVQLIEHHR	4.6269	1	37866	0.999987	3.52893e-12	85.443	4	KQS(1)QVFETIVQLIEHHR	1.9323	1	42571
Biological Process	GO:0048513	3	animal organ development	1.22	0.00974825	KHN73047.1	25	T	Peroxiredoxin [Toxocara canis] GN=Tcan_08625	Tcan_08625	0.928043	0.00735573	49.16	1	T(0.928)VS(0.065)LS(0.007)DYK	-2.9751	1	146130
Biological Process	GO:0048513	3	animal organ development	1.22	0.00974825	KHN85659.1	135	S	ADP-ribosylation factor 1 [Toxocara canis] GN=Tcan_14556	Tcan_14556									0.991991	0.00220983	68.42	2	QDLPNAMS(0.992)AAELT(0.008)DK	4.9998	1	37362
Biological Process	GO:0048513	3	animal organ development	1.22	0.00974825	KHN86244.1	308	S	Tyrosine-protein phosphatase non-receptor type 2 [Toxocara canis] GN=PTPN2	PTPN2									0.999194	0.020044	43.613	2	S(0.001)IES(0.999)S(1)KS(1)IDRR	-5.1294	1	760840
Biological Process	GO:0048513	3	animal organ development	1.22	0.00974825	KHN86244.1	309	S	Tyrosine-protein phosphatase non-receptor type 2 [Toxocara canis] GN=PTPN2	PTPN2									0.999886	0.020044	43.613	2	S(0.001)IES(0.999)S(1)KS(1)IDRR	-5.1294	1	760840
Biological Process	GO:0048513	3	animal organ development	1.22	0.00974825	KHN86244.1	311	S	Tyrosine-protein phosphatase non-receptor type 2 [Toxocara canis] GN=PTPN2	PTPN2									0.999886	0.020044	43.613	2	S(0.001)IES(0.999)S(1)KS(1)IDRR	-5.1294	1	760840
Biological Process	GO:0048513	3	animal organ development	1.22	0.00974825	KHN87294.1	20	S	Delta-sarcoglycan [Toxocara canis] GN=SGCD	SGCD									0.996736	0.0280305	48.157	2	GS(0.997)Y(0.003)EVHR	-2.9398	1	208670
Biological Process	GO:0048513	3	animal organ development	1.22	0.00974825	KHN87294.1	10	S	Delta-sarcoglycan [Toxocara canis] GN=SGCD	SGCD									1	0.000145639	104.39	2	S(1)LDEPVWGR	0.12148	1	130150	1	0.00128463	111.61	2	S(1)LDEPVWGR	2.5966	1	144160
Biological Process	GO:0048513	3	animal organ development	1.22	0.00974825	KHN87757.1	1027	S	Kinesin heavy chain [Toxocara canis] GN=unc-116	unc-116									0.91988	0.00147616	96.183	2	TPTGTEPNEDEYLS(0.08)S(0.92)PAQK	-1.4617	1	73816	0.866383	3.59556e-20	104.3	2	TPTGTEPNEDEYLS(0.134)S(0.866)PAQK	-2.0295	1	115720
Biological Process	GO:0048513	3	animal organ development	1.22	0.00974825	KHN88957.1	154	S	Cactin [Toxocara canis] GN=CACTIN	CACTIN									0.988098	0.0286971	79.795	2	GRY(0.006)S(0.988)PT(0.005)YGDEK	0.31347	1	133750
Biological Process	GO:0048513	3	animal organ development	1.22	0.00974825	KHN81192.1	295	T	Calcium/calmodulin-dependent protein kinase type II [Toxocara canis] GN=unc-43	unc-43									1	0.00306404	90.306	2	QDT(1)VDCLKK	-2.9962	1	161270
Biological Process	GO:0048513	3	animal organ development	1.22	0.00974825	KHN81192.1	288	S	Calcium/calmodulin-dependent protein kinase type II [Toxocara canis] GN=unc-43	unc-43																	1	0.0268051	93.467	2	VAS(1)VMHR	-4.2885	1	279500
Biological Process	GO:0048513	3	animal organ development	1.22	0.00974825	KHN83579.1	548	Y	hypothetical protein Tcan_18773 [Toxocara canis] GN=Tcan_18773	Tcan_18773									0.9972	0.00114547	98.009	2	EDLDFS(0.003)Y(0.997)R	-2.3926	1	121730	0.976953	8.80573e-05	121.31	2	EDLDFS(0.023)Y(0.977)R	-2.1027	1	152400
Biological Process	GO:0048513	3	animal organ development	1.22	0.00974825	KHN76845.1	85	S	hypothetical protein Tcan_15948 [Toxocara canis] GN=Tcan_15948	Tcan_15948																	0.982233	0.0282751	61.042	2	S(0.018)MS(0.982)AQVPSTK	0.31309	1	25869
Biological Process	GO:0048513	3	animal organ development	1.22	0.00974825	KHN78062.1	42	S	Ras-related protein Rab-11A [Toxocara canis] GN=RAB11A	RAB11A																	0.856988	0.00953276	73.655	2	S(0.857)T(0.143)IGVEFATR	-1.3277	1	47754
Biological Process	GO:0048513	3	animal organ development	1.22	0.00974825	KHN78150.1	159	S	Inosine-5'-monophosphate dehydrogenase [Toxocara canis] GN=T22D1.3	T22D1.3																	0.959252	0.00604484	99.34	2	LLGLVT(0.041)S(0.959)R	1.3626	1	45523
Biological Process	GO:0048513	3	animal organ development	1.22	0.00974825	KHN80136.1	3871	S	Basement membrane proteoglycan [Toxocara canis] GN=unc-52	unc-52																	0.999971	0.0293444	50.834	1	S(1)FDRHLSR	-3.8549	1	706300
Biological Process	GO:0048513	3	animal organ development	1.22	0.00974825	KHN73050.1	25	T	Peroxiredoxin [Toxocara canis] GN=Tcan_08622	Tcan_08622																	0.859563	0.011705	57.032	1	T(0.86)VS(0.14)LSDYK	-0.55428	1	144400
Biological Process	GO:0048513	3	animal organ development	1.22	0.00974825	KHN75779.1	80	T	Protein FAM73B [Toxocara canis] GN=fam73b	fam73b																	0.999131	0.0162804	94.804	2	TT(0.001)T(0.999)PSVSER	2.2288	1	118260
Biological Process	GO:0019722	5	calcium-mediated signaling	2.35	0.00978866	KHN82508.1	194	S	Sodium/potassium-transporting ATPase subunit alpha [Toxocara canis] GN=Atpalpha	Atpalpha									0.942359	0.00455995	52.773	2	VDNS(0.054)S(0.942)LT(0.003)GESEPQS(0.001)R	-1.8309	1	56682	0.871174	6.64533e-10	95.263	2	VDNS(0.129)S(0.871)LTGESEPQSR	-3.5082	1	85492
Biological Process	GO:0019722	5	calcium-mediated signaling	2.35	0.00978866	KHN82510.1	203	S	Sodium/potassium-transporting ATPase subunit alpha [Toxocara canis] GN=Atpalpha	Atpalpha	0.94469	0.0021134	85.443	2	VDNS(0.035)S(0.945)LT(0.02)GESEPQSR	-3.17	1	53098
Biological Process	GO:0019722	5	calcium-mediated signaling	2.35	0.00978866	KHN81288.1	652	S	5'-AMP-activated protein kinase catalytic subunit alpha-2 [Toxocara canis] GN=aak-2	aak-2	0.995466	1.87596e-06	118.64	2	SLVDEDNGS(0.995)AS(0.004)S(0.001)S(0.001)R	-4.6486	1	217760	0.917098	5.81991e-07	86.952	2	SLVDEDNGS(0.917)AS(0.054)S(0.021)S(0.008)R	-3.829	1	236030	0.872522	2.17004e-07	92.319	2	SLVDEDNGS(0.873)AS(0.051)S(0.038)S(0.038)R	-4.4374	1	229130
Biological Process	GO:0019722	5	calcium-mediated signaling	2.35	0.00978866	KHN81288.1	660	S	5'-AMP-activated protein kinase catalytic subunit alpha-2 [Toxocara canis] GN=aak-2	aak-2	0.997083	0.000168645	98.865	2	HAS(0.997)VS(0.003)MPVKPSLR	-7.7321	2	242880									0.846776	0.00713533	82.437	3	HAS(0.847)VS(0.153)MPVKPSLR	-1.5511	1	24438
Biological Process	GO:0019722	5	calcium-mediated signaling	2.35	0.00978866	KHN81288.1	676	S	5'-AMP-activated protein kinase catalytic subunit alpha-2 [Toxocara canis] GN=aak-2	aak-2	0.959693	2.82614e-05	44.654	2	AQS(0.96)LPMPMEVDQT(0.039)PPPS(0.001)PTVT(0.001)K	1.0114	1	275700									0.893369	7.21707e-05	44.019	2	AQS(0.893)LPMPMEVDQT(0.105)PPPS(0.001)PT(0.001)VT(0.001)K	-0.53298	1	277960
Biological Process	GO:0019722	5	calcium-mediated signaling	2.35	0.00978866	KHN81197.1	157	T	Calcium/calmodulin-dependent protein kinase type II [Toxocara canis] GN=unc-43	unc-43	1	0.0226181	111.98	2	TLNHENT(1)VVR	0.83638	1	140910									1	0.0298686	79.235	2	TLNHENT(1)VVR	0.77516	1	191470
Biological Process	GO:0048513	3	animal organ development	1.22	0.00974825	KHN84864.1	166	S	Lamin-1 [Toxocara canis] GN=lmn-1	lmn-1																	0.999931	4.22388e-62	238.02	2	FIASDNSS(1)FFR	-0.74325	1	2035300
Biological Process	GO:0019722	5	calcium-mediated signaling	2.35	0.00978866	KHN81197.1	139	T	Calcium/calmodulin-dependent protein kinase type II [Toxocara canis] GN=unc-43	unc-43	0.990095	1.21194e-07	108.6	2	ESSES(0.001)S(0.009)QT(0.99)IDEQDGDK	-2.1095	1	102420	0.991562	1.97953e-15	145.18	2	ESSES(0.001)S(0.007)QT(0.992)IDEQDGDK	-3.1278	1	87685
Biological Process	GO:0019722	5	calcium-mediated signaling	2.35	0.00978866	KHN77552.1	238	S	Stromal interaction molecule -like protein [Toxocara canis] GN=Stim	Stim	0.999986	1.292e-18	135.5	2	S(1)MESDFEDVQQK	1.7604	1	57698	0.991446	0.000576549	85.813	2	S(0.991)MES(0.009)DFEDVQQK	1.3003	1	54088	0.999997	3.19265e-06	119.43	2	S(1)MESDFEDVQQK	2.3465	1	64396
Biological Process	GO:0019722	5	calcium-mediated signaling	2.35	0.00978866	KHN75718.1	943	S	Ankyrin-2 [Toxocara canis] GN=ANK2	ANK2									0.998933	0.00178005	43.904	2	S(0.999)PEMDT(0.001)ADGDLDALIR	0.75251	1	99497	0.999999	2.03664e-09	88.203	2	S(1)PEMDTADGDLDALIR	2.396	1	162140
Biological Process	GO:0019722	5	calcium-mediated signaling	2.35	0.00978866	KHN75718.1	1658	S	Ankyrin-2 [Toxocara canis] GN=ANK2	ANK2	1	6.41016e-05	64.21	2	HVHDS(1)ENGPIVEER	-1.8048	2	512340	1	0.00202145	84.266	2	HVHDS(1)ENGPIVEER	-1.3491	2	477210	1	2.46997e-07	82.747	2	HVHDS(1)ENGPIVEER	0.901	2	499120
Biological Process	GO:0019722	5	calcium-mediated signaling	2.35	0.00978866	KHN70710.1	152	T	Voltage-dependent L-type calcium channel subunit beta-2 [Toxocara canis] GN=CACNB2	CACNB2	0.767464	0.00129985	51.542	2	GS(0.225)T(0.767)PPT(0.008)PGGELDEEEYGHGR	-3.5033	1	59755
Biological Process	GO:0019722	5	calcium-mediated signaling	2.35	0.00978866	KHN70710.1	395	S	Voltage-dependent L-type calcium channel subunit beta-2 [Toxocara canis] GN=CACNB2	CACNB2	1	0.0200555	93.772	2	ATHPPVKS(1)PPR	-2.7563	1	475140									1	0.000208337	93.649	2	ATHPPVKS(1)PPR	-3.7656	1	318310
Biological Process	GO:0048513	3	animal organ development	1.22	0.00974825	KHN82631.1	529	T	Serine/threonine-protein kinase mig-15 [Toxocara canis] GN=mig-15	mig-15																	0.999863	0.0127187	58.508	3	DALRT(1)PPHITR	-4.4156	1	50615
Biological Process	GO:0019722	5	calcium-mediated signaling	2.35	0.00978866	KHN81197.1	134	S	Calcium/calmodulin-dependent protein kinase type II [Toxocara canis] GN=unc-43	unc-43	0.955381	1.48651e-33	168.69	2	ES(0.045)S(0.955)ESSQTIDEQDGDK	-0.56541	1	214970	0.956884	3.28442e-105	188.85	2	ES(0.043)S(0.957)ESSQTIDEQDGDK	-1.8411	1	304290
Biological Process	GO:0048513	3	animal organ development	1.22	0.00974825	KHN84864.1	162	S	Lamin-1 [Toxocara canis] GN=lmn-1	lmn-1																	0.933498	0.0212058	51.569	2	FIAS(0.933)DNS(0.047)S(0.02)FFR	-1.8603	1	53568
Biological Process	GO:0048513	3	animal organ development	1.22	0.00974825	KHN84864.1	165	S	Lamin-1 [Toxocara canis] GN=lmn-1	lmn-1									0.843185	5.85173e-113	236.7	2	FIASDNS(0.843)S(0.157)FFR	-0.68743	2	2148300
Biological Process	GO:0048513	3	animal organ development	1.22	0.00974825	KHN84864.1	104	S	Lamin-1 [Toxocara canis] GN=lmn-1	lmn-1									0.999923	0.0088657	58.794	2	AYQS(1)LLEGEESR	2.1133	1	37378	0.99996	4.59332e-05	69.201	2	AYQS(1)LLEGEESR	0.51761	1	37673
Biological Process	GO:0048513	3	animal organ development	1.22	0.00974825	KHN72844.1	156	S	hypothetical protein Tcan_03900 [Toxocara canis] GN=Tcan_03900	Tcan_03900									0.975491	0.00824771	83.623	1	S(0.001)VS(0.975)T(0.024)EEK	-9.0877	1	305010	0.863789	0.0276728	51.864	1	S(0.003)VS(0.864)T(0.133)EEK	-6.8698	1	280860
Biological Process	GO:0048513	3	animal organ development	1.22	0.00974825	KHN82508.1	194	S	Sodium/potassium-transporting ATPase subunit alpha [Toxocara canis] GN=Atpalpha	Atpalpha									0.942359	0.00455995	52.773	2	VDNS(0.054)S(0.942)LT(0.003)GESEPQS(0.001)R	-1.8309	1	56682	0.871174	6.64533e-10	95.263	2	VDNS(0.129)S(0.871)LTGESEPQSR	-3.5082	1	85492
Biological Process	GO:0048513	3	animal organ development	1.22	0.00974825	KHN88781.1	188	Y	Mitogen-activated protein kinase mpk-1 [Toxocara canis] GN=mpk-1	mpk-1	0.984144	1.25558e-56	199.04	3	VTDPGHDHTGFLTEY(0.984)VAT(0.016)R	-5.2122	1	399580	0.943901	4.24238e-27	97.268	3	VTDPGHDHTGFLT(0.051)EY(0.944)VAT(0.005)R	-5.0845	1	410130	0.921261	7.56478e-19	100.56	3	VTDPGHDHTGFLT(0.009)EY(0.921)VAT(0.07)R	-2.0332	1	429040
Biological Process	GO:0048513	3	animal organ development	1.22	0.00974825	KHN86566.1	185	Y	Mitogen-activated protein kinase pmk-1 [Toxocara canis] GN=pmk-1	pmk-1	0.897156	0.00315038	66.953	2	QTDNEMT(0.035)GY(0.897)VAT(0.068)R	-2.8809	1	427590	0.9054	2.57191e-05	108.24	2	QTDNEMT(0.071)GY(0.905)VAT(0.024)R	0.020858	1	396520	0.99874	2.16209e-29	201.66	2	QTDNEMTGY(0.999)VAT(0.001)R	3.692	2	1253900
Biological Process	GO:0048513	3	animal organ development	1.22	0.00974825	KHN83519.1	231	Y	Glycogen synthase kinase-3 beta [Toxocara canis] GN=GSK3B	GSK3B	0.93651	7.63472e-05	134.2	2	GEPNVS(0.063)Y(0.937)ICSR	-0.041266	1	6240700	0.931689	0.00320464	115.04	2	GEPNVS(0.068)Y(0.932)ICSR	1.1369	1	6002000	0.94165	3.60357e-06	160.98	2	GEPNVS(0.058)Y(0.942)ICSR	-1.4557	2	5935700
Biological Process	GO:0048513	3	animal organ development	1.22	0.00974825	KHN83498.1	112	Y	Cadherin-related hmr-1 [Toxocara canis] GN=hmr-1	hmr-1	1	0.00515328	57.032	2	FNNLADIY(1)GK	-1.8861	1	103480	1	0.00517238	103.8	2	FNNLADIY(1)GK	-2.9578	1	84250	1	0.00753458	90.761	2	FNNLADIY(1)GK	-0.84371	1	87625
Biological Process	GO:0048513	3	animal organ development	1.22	0.00974825	KHN73843.1	671	S	Golgi-specific brefeldin A-resistance guanine nucleotide exchange factor 1 [Toxocara canis] GN=GBF1	GBF1									0.953785	0.0302926	41.824	2	GYT(0.046)S(0.954)DDPQR	-1.0647	1	74512	0.861802	0.0266467	43.306	2	GY(0.001)T(0.137)S(0.862)DDPQR	-1.7007	1	78222
Biological Process	GO:0048513	3	animal organ development	1.22	0.00974825	KHN82729.1	574	Y	putative Na(+)/H(+) antiporter nhx-9 [Toxocara canis] GN=nhx-9	nhx-9	0.991168	0.000299869	76.255	2	EY(0.991)GS(0.009)FAGLPTVQSR	-4.9685	1	48438
Biological Process	GO:0048513	3	animal organ development	1.22	0.00974825	KHN71029.1	108	Y	Tyrosine-protein kinase Fyn [Toxocara canis] GN=fyn	fyn	1	0.000167901	81.335	2	KLMEEDIY(1)EAR	1.4593	1	41981	1	0.000890921	132.44	2	KLMEEDIY(1)EAR	2.6116	1	41428	1	0.0123952	58.889	2	KLMEEDIY(1)EAR	2.9672	1	35557
Biological Process	GO:0048513	3	animal organ development	1.22	0.00974825	KHN87145.1	537	T	Tensin-3 [Toxocara canis] GN=TNS3	TNS3	0.999899	0.00648685	118.91	2	APT(1)PSFPVR	-3.6162	1	372290	0.999949	0.0153494	94.804	2	APT(1)PSFPVR	-3.3302	1	362080	0.999293	0.00017519	106.35	2	APT(0.999)PS(0.001)FPVR	-1.7038	1	375200
Biological Process	GO:0048513	3	animal organ development	1.22	0.00974825	KHN86485.1	667	T	Serine/threonine-protein kinase akt-1 [Toxocara canis] GN=akt-1	akt-1	1	2.03391e-99	240.17	2	EFTNAPVQLT(1)PPPAR	-1.1317	1	2069300	1	1.79084e-211	276.47	2	EFTNAPVQLT(1)PPPAR	1.663	3	2451700	1	1.94605e-117	269.09	2	EFTNAPVQLT(1)PPPAR	1.8752	1	1334200
Biological Process	GO:0048513	3	animal organ development	1.22	0.00974825	KHN84072.1	780	S	cAMP-dependent protein kinase catalytic subunit [Toxocara canis] GN=kin-1	kin-1									0.8116	4.97193e-05	51.399	2	GPGDASNFDDY(0.004)EEEPLRIS(0.812)GT(0.184)EK	-1.1712	1	258480
Biological Process	GO:0048513	3	animal organ development	1.22	0.00974825	KHN84072.1	589	T	cAMP-dependent protein kinase catalytic subunit [Toxocara canis] GN=kin-1	kin-1	0.99994	8.26201e-134	163.8	2	TWT(1)LCGTPEYLAPEIILSK	-1.2052	2	2219600	0.999735	3.05403e-88	213.56	2	TWT(1)LCGTPEYLAPEIILSK	-0.20049	2	1767700	0.999658	1.03777e-132	166.29	2	TWT(1)LCGTPEYLAPEIILSK	-2.6203	2	1379400
Biological Process	GO:0048513	3	animal organ development	1.22	0.00974825	KHN82492.1	148	T	AP-1 complex subunit mu-1-I [Toxocara canis] GN=unc-101	unc-101	0.996494	0.00479956	56.542	3	LEVAPRPPMAVT(0.996)NAVS(0.004)WR	-3.2931	1	108830	0.998192	2.39032e-12	101.57	3	LEVAPRPPMAVT(0.998)NAVS(0.002)WR	-1.1705	2	175910	0.989368	1.16759e-11	47.965	3	LEVAPRPPMAVT(0.989)NAVS(0.011)WR	-2.6511	2	195320
Biological Process	GO:0048513	3	animal organ development	1.22	0.00974825	KHN76633.1	565	Y	Moesin/ezrin/radixin -like protein 1 [Toxocara canis] GN=Moe	Moe	0.97867	0.00555776	55.782	2	DAQQVT(0.021)EY(0.979)DLLHMENK	2.5793	1	124640	0.992805	0.00563261	47.915	2	DAQQVT(0.007)EY(0.993)DLLHMENK	3.9173	1	110970	0.831175	2.01439e-05	76.563	2	DAQQVT(0.169)EY(0.831)DLLHMENK	2.8652	1	123850
Biological Process	GO:0048513	3	animal organ development	1.22	0.00974825	KHN89013.1	595	S	Protein kinase C-like 3 [Toxocara canis] GN=pkc-3	pkc-3	1	0.00968997	50.297	1	KES(1)GLEK	-6.8403	1	727770
Biological Process	GO:0048513	3	animal organ development	1.22	0.00974825	KHN74350.1	181	S	Tropomodulin, partial [Toxocara canis] GN=unc-94	unc-94									1	0.0119138	73.532	2	KEKDWEEPVPFS(1)PGIK	-14.774	1	777380
Biological Process	GO:0048513	3	animal organ development	1.22	0.00974825	KHN74941.1	175	S	Yorkie -like protein [Toxocara canis] GN=Yap1	Yap1									0.9998	0.00546315	51.454	2	S(1)CDLDSEPNR	-1.796	1	55501	0.999999	0.00873852	83.775	2	S(1)CDLDSEPNR	-2.2939	1	47789
Biological Process	GO:0048513	3	animal organ development	1.22	0.00974825	KHN83631.1	1510	S	putative NTE family protein [Toxocara canis] GN=ZK370.4	ZK370.4									0.994994	0.0100322	53.051	2	S(0.005)GQHS(0.995)PDDLR	-7.0309	1	46370
Biological Process	GO:0048513	3	animal organ development	1.22	0.00974825	KHN80238.1	870	S	Protein transport protein Sec31A [Toxocara canis] GN=sec31a	sec31a									0.997522	0.0127871	58.539	2	QMS(0.998)IS(0.002)SGWNDPPVVAAK	6.5168	1	69934	0.916995	0.0135094	42.028	2	QMS(0.917)IS(0.057)S(0.026)GWNDPPVVAAK	5.6838	1	67533
Biological Process	GO:0048513	3	animal organ development	1.22	0.00974825	KHN80171.1	340	S	Uncharacterized protein T27F2.1 [Toxocara canis] GN=T27F2.1	T27F2.1									0.781955	0.00260942	59.689	2	APPS(1)PPAPVMHS(0.782)PT(0.218)R	3.0422	1	238380	0.760411	0.0150615	46.276	2	APPS(1)PPAPVMHS(0.76)PT(0.24)R	0.15832	1	234830
Biological Process	GO:0048513	3	animal organ development	1.22	0.00974825	KHN80171.1	332	S	Uncharacterized protein T27F2.1 [Toxocara canis] GN=T27F2.1	T27F2.1									0.999978	0.00260942	59.689	2	APPS(1)PPAPVMHS(0.782)PT(0.218)R	3.0422	1	238380	0.999935	0.0150615	46.276	2	APPS(1)PPAPVMHS(0.76)PT(0.24)R	0.15832	1	234830
Biological Process	GO:0048513	3	animal organ development	1.22	0.00974825	KHN79087.1	259	S	Four and a half LIM domains protein 2 [Toxocara canis] GN=FHL2	FHL2									0.942438	0.0256375	57.003	2	VIS(0.942)T(0.057)GGVT(0.001)YK	0.75348	1	74754
Biological Process	GO:0048513	3	animal organ development	1.22	0.00974825	KHN79080.1	257	S	Uncharacterized protein Tcan_11176 [Toxocara canis] GN=how	how									0.914084	3.41975e-08	122.94	2	SPTLAGAPIILS(0.914)PS(0.086)R	-1.2479	1	40857
Biological Process	GO:0048513	3	animal organ development	1.22	0.00974825	KHN74941.1	100	S	Yorkie -like protein [Toxocara canis] GN=Yap1	Yap1									0.88928	3.12239e-07	47.148	3	QT(0.03)LS(0.889)PS(0.03)S(0.015)VS(0.015)S(0.015)T(0.007)HFSGPYQGPVHTR	-0.17602	1	73465
Biological Process	GO:0048513	3	animal organ development	1.22	0.00974825	KHN79068.1	426	S	Atrial natriuretic peptide receptor 1 [Toxocara canis] GN=Npr1	Npr1									0.999567	0.00256743	89.382	2	KLS(1)FGGLSIK	-1.9869	1	86415	0.999769	0.0289399	82.437	2	KLS(1)FGGLSIK	-0.32317	1	94851
Biological Process	GO:0048513	3	animal organ development	1.22	0.00974825	KHN77850.1	620	S	Junctophilin-3 [Toxocara canis] GN=JPH3	JPH3																	0.961473	4.49179e-09	84.309	2	NT(0.039)S(0.961)PFQIINPTQSSSR	-0.83714	1	257040
Biological Process	GO:0048513	3	animal organ development	1.22	0.00974825	KHN77850.1	635	S	Junctophilin-3 [Toxocara canis] GN=JPH3	JPH3																	0.973277	0.0110307	48.801	3	MS(0.973)LS(0.026)DDHYDQYMMAANPSHAK	-1.0883	1	155280
Biological Process	GO:0048513	3	animal organ development	1.22	0.00974825	KHN77850.1	249	S	Junctophilin-3 [Toxocara canis] GN=JPH3	JPH3									0.861187	0.0196766	48.701	2	VT(0.001)S(0.007)IT(0.131)GS(0.861)LR	-0.73143	1	37448	0.954026	0.0110727	81.799	2	VTS(0.001)IT(0.045)GS(0.954)LR	-1.9416	1	45374
Biological Process	GO:0048513	3	animal organ development	1.22	0.00974825	KHN77771.1	397	S	putative glycogen [starch] synthase [Toxocara canis] GN=gsy-1	gsy-1									1	0.00334676	85.813	2	ANS(1)FNVESLK	-2.0587	1	65926
Biological Process	GO:0048513	3	animal organ development	1.22	0.00974825	KHN77585.1	540	S	Sphingosine-1-phosphate lyase [Toxocara canis] GN=spl-1	spl-1									0.999984	0.00638195	93.467	2	TLS(1)IEGR	1.701	1	34790	0.999961	0.0294285	86.205	2	TLS(1)IEGR	-0.22136	1	36729
Biological Process	GO:0048513	3	animal organ development	1.22	0.00974825	KHN76602.1	151	S	Mitochondrial prohibitin complex protein 2 [Toxocara canis] GN=phb-2	phb-2									0.999998	0.0157572	73.502	2	FNAS(1)QLITQR	-4.9707	1	45254	0.999985	0.0157487	63.908	2	FNAS(1)QLITQR	-0.3674	1	29477
Biological Process	GO:0048513	3	animal organ development	1.22	0.00974825	KHN88530.1	40	S	Ras-related protein Rab-11A [Toxocara canis] GN=RAB11A	RAB11A									0.821797	0.0269135	48.701	2	S(0.822)T(0.178)IGVEFATR	0.54774	1	47617
Biological Process	GO:0048513	3	animal organ development	1.22	0.00974825	KHN79010.1	1607	S	Myosin-4 [Toxocara canis] GN=unc-54	unc-54									0.999487	1.23702e-06	118.64	2	AIESMQAS(0.999)LENET(0.001)K	7.5895	1	38107
Biological Process	GO:0048513	3	animal organ development	1.22	0.00974825	KHN79010.1	1430	S	Myosin-4 [Toxocara canis] GN=unc-54	unc-54	1	1.60829e-07	136.39	2	LVS(1)DLDDAQVDVER	1.3812	1	466840	1	0.000265207	80.049	2	LVS(1)DLDDAQVDVER	1.3042	1	207860
Biological Process	GO:0048513	3	animal organ development	1.22	0.00974825	KHN79010.1	1044	S	Myosin-4 [Toxocara canis] GN=unc-54	unc-54	1	8.47507e-24	107.43	2	LEQSLDDLEDS(1)LEREK	0.6259	2	148300	1	1.89401e-27	118.42	2	LEQSLDDLEDS(1)LEREK	3.9014	2	174980	1	1.16192e-10	123.83	2	LEQSLDDLEDS(1)LER	2.9355	2	204370
Biological Process	GO:0032410	4	negative regulation of transporter activity	2.91	0.00968866	KHN82510.1	203	S	Sodium/potassium-transporting ATPase subunit alpha [Toxocara canis] GN=Atpalpha	Atpalpha	0.94469	0.0021134	85.443	2	VDNS(0.035)S(0.945)LT(0.02)GESEPQSR	-3.17	1	53098
Biological Process	GO:0032410	4	negative regulation of transporter activity	2.91	0.00968866	KHN82508.1	194	S	Sodium/potassium-transporting ATPase subunit alpha [Toxocara canis] GN=Atpalpha	Atpalpha									0.942359	0.00455995	52.773	2	VDNS(0.054)S(0.942)LT(0.003)GESEPQS(0.001)R	-1.8309	1	56682	0.871174	6.64533e-10	95.263	2	VDNS(0.129)S(0.871)LTGESEPQSR	-3.5082	1	85492
Biological Process	GO:0032410	4	negative regulation of transporter activity	2.91	0.00968866	KHN81192.1	295	T	Calcium/calmodulin-dependent protein kinase type II [Toxocara canis] GN=unc-43	unc-43									1	0.00306404	90.306	2	QDT(1)VDCLKK	-2.9962	1	161270
Biological Process	GO:0032410	4	negative regulation of transporter activity	2.91	0.00968866	KHN81192.1	288	S	Calcium/calmodulin-dependent protein kinase type II [Toxocara canis] GN=unc-43	unc-43																	1	0.0268051	93.467	2	VAS(1)VMHR	-4.2885	1	279500
Biological Process	GO:0006112	5	energy reserve metabolic process	2.5	0.00970198	KHN72132.1	151	S	Phosphoglucomutase-2 [Toxocara canis] GN=PGM2	PGM2	0.999998	1.0905e-81	226.09	2	CDAGLMITAS(1)HNPK	-3.4738	3	4634100	0.999542	3.28923e-85	230.55	2	CDAGLMITAS(1)HNPK	-1.873	1	4226100	0.999971	4.21667e-34	198.44	2	CDAGLMITAS(1)HNPK	-0.46209	1	4330100
Biological Process	GO:0006112	5	energy reserve metabolic process	2.5	0.00970198	KHN79556.1	125	S	Phosphoglucomutase-1 [Toxocara canis] GN=PGM1	PGM1	0.996597	6.73284e-09	77.684	2	EINGGNVINGGIILT(0.003)AS(0.997)HNPGGPK	-1.7653	2	542950	0.981758	4.58169e-19	99.707	2	EINGGNVINGGIILT(0.018)AS(0.982)HNPGGPK	-2.0717	3	1031900	0.997972	2.84375e-27	96.738	2	EINGGNVINGGIILT(0.002)AS(0.998)HNPGGPK	-3.7709	2	626360
Biological Process	GO:0006112	5	energy reserve metabolic process	2.5	0.00970198	KHN79556.1	388	S	Phosphoglucomutase-1 [Toxocara canis] GN=PGM1	PGM1	0.972985	0.001136	48.945	2	LS(0.024)LCGEES(0.973)FGT(0.002)GS(0.001)DHIR	6.4324	1	78924	0.989635	1.15318e-05	70.337	2	LSLCGEES(0.99)FGT(0.009)GS(0.001)DHIR	9.0902	1	40920	0.997997	5.98169e-15	89.489	2	LSLCGEES(0.998)FGT(0.002)GSDHIR	7.9358	1	66865
Biological Process	GO:0006112	5	energy reserve metabolic process	2.5	0.00970198	KHN79556.1	11	S	Phosphoglucomutase-1 [Toxocara canis] GN=PGM1	PGM1																	0.949976	7.92914e-06	86.135	2	VVT(0.001)VS(0.95)T(0.05)KPYEGQK	1.6087	1	80127
Biological Process	GO:0006112	5	energy reserve metabolic process	2.5	0.00970198	KHN80556.1	118	S	hypothetical protein Tcan_07507 [Toxocara canis] GN=Tcan_07507	Tcan_07507	0.994372	0.0166351	55.578	2	SDAT(0.006)PIS(0.994)PHK	1.9845	1	329630	0.9995	0.0222104	48.822	2	SDATPIS(1)PHK	2.723	1	310360
Biological Process	GO:0006112	5	energy reserve metabolic process	2.5	0.00970198	KHN81473.1	43	S	6-phosphofructokinase [Toxocara canis] GN=PFK	PFK	0.99971	1.31234e-34	200.76	2	SDS(1)IVPTAGK	-0.51483	2	12287000	0.991702	0.00106895	145.95	2	S(0.008)DS(0.992)IVPTAGK	-0.93868	4	13713000	0.999208	0.00535364	151.66	2	S(0.001)DS(0.999)IVPTAGK	-0.88159	2	13203000
Biological Process	GO:0006112	5	energy reserve metabolic process	2.5	0.00970198	KHN81473.1	719	S	6-phosphofructokinase [Toxocara canis] GN=PFK	PFK	0.994959	2.09115e-12	95.052	3	TNVLGHAQQGGS(0.995)PT(0.005)PFDR	-2.3287	2	268120	0.976725	8.30791e-12	89.684	2	TNVLGHAQQGGS(0.977)PT(0.023)PFDR	-0.16709	1	224260	0.930583	9.89727e-13	130.54	2	TNVLGHAQQGGS(0.931)PT(0.069)PFDR	-2.2645	2	299630
Biological Process	GO:0006112	5	energy reserve metabolic process	2.5	0.00970198	KHN81473.1	351	S	6-phosphofructokinase [Toxocara canis] GN=PFK	PFK									0.998398	0.0182182	50.09	2	GGS(0.998)PS(0.002)AFDR	-1.4907	1	335230
Biological Process	GO:0006112	5	energy reserve metabolic process	2.5	0.00970198	KHN85251.1	36	S	Glycogen phosphorylase, muscle form [Toxocara canis] GN=PYGM	PYGM	1	0.00352409	97.277	2	HLHFS(1)LIK	-3.9564	1	36759	1	0.0123293	70.389	2	HLHFS(1)LIK	-0.97384	1	34350
Biological Process	GO:0006112	5	energy reserve metabolic process	2.5	0.00970198	KHN86485.1	667	T	Serine/threonine-protein kinase akt-1 [Toxocara canis] GN=akt-1	akt-1	1	2.03391e-99	240.17	2	EFTNAPVQLT(1)PPPAR	-1.1317	1	2069300	1	1.79084e-211	276.47	2	EFTNAPVQLT(1)PPPAR	1.663	3	2451700	1	1.94605e-117	269.09	2	EFTNAPVQLT(1)PPPAR	1.8752	1	1334200
Biological Process	GO:0006112	5	energy reserve metabolic process	2.5	0.00970198	KHN83519.1	231	Y	Glycogen synthase kinase-3 beta [Toxocara canis] GN=GSK3B	GSK3B	0.93651	7.63472e-05	134.2	2	GEPNVS(0.063)Y(0.937)ICSR	-0.041266	1	6240700	0.931689	0.00320464	115.04	2	GEPNVS(0.068)Y(0.932)ICSR	1.1369	1	6002000	0.94165	3.60357e-06	160.98	2	GEPNVS(0.058)Y(0.942)ICSR	-1.4557	2	5935700
Biological Process	GO:0006112	5	energy reserve metabolic process	2.5	0.00970198	KHN77771.1	397	S	putative glycogen [starch] synthase [Toxocara canis] GN=gsy-1	gsy-1									1	0.00334676	85.813	2	ANS(1)FNVESLK	-2.0587	1	65926
Biological Process	GO:0006112	5	energy reserve metabolic process	2.5	0.00970198	KHN72603.1	333	S	1,4-alpha-glucan-branching enzyme [Toxocara canis] GN=GBE1	GBE1																	0.999659	0.0255085	58.476	2	GFHS(1)LWDSR	-0.038797	1	34640
Biological Process	GO:0009152	5	purine ribonucleotide biosynthetic process	2.13	0.00973331	KHN88613.1	154	S	Nucleoside diphosphate kinase [Toxocara canis] GN=NDK	NDK	0.951923	3.27268e-06	82.87	2	LMLGATNPLAS(0.952)NPGT(0.048)IR	0.40812	2	113560									0.989776	0.000870957	60.14	2	LMLGAT(0.003)NPLAS(0.99)NPGT(0.007)IR	-1.1391	1	117300
Biological Process	GO:0009152	5	purine ribonucleotide biosynthetic process	2.13	0.00973331	KHN81681.1	505	S	putative ATP-citrate synthase [Toxocara canis] GN=Tcan_18139	Tcan_18139	0.998677	4.5515e-05	81.44	2	PLPDS(0.999)PHAPQT(0.001)T(0.001)GQFLLQPER	-0.68252	1	4919800	0.999607	1.08476e-27	147.64	3	PLPDS(1)PHAPQTTGQFLLQPER	-4.5839	2	6405700	0.999997	3.15533e-21	131.02	2	PLPDS(1)PHAPQTTGQFLLQPER	1.1408	2	5873900
Biological Process	GO:0009152	5	purine ribonucleotide biosynthetic process	2.13	0.00973331	KHN81473.1	351	S	6-phosphofructokinase [Toxocara canis] GN=PFK	PFK									0.998398	0.0182182	50.09	2	GGS(0.998)PS(0.002)AFDR	-1.4907	1	335230
Biological Process	GO:0009152	5	purine ribonucleotide biosynthetic process	2.13	0.00973331	KHN81473.1	719	S	6-phosphofructokinase [Toxocara canis] GN=PFK	PFK	0.994959	2.09115e-12	95.052	3	TNVLGHAQQGGS(0.995)PT(0.005)PFDR	-2.3287	2	268120	0.976725	8.30791e-12	89.684	2	TNVLGHAQQGGS(0.977)PT(0.023)PFDR	-0.16709	1	224260	0.930583	9.89727e-13	130.54	2	TNVLGHAQQGGS(0.931)PT(0.069)PFDR	-2.2645	2	299630
Biological Process	GO:0009152	5	purine ribonucleotide biosynthetic process	2.13	0.00973331	KHN81473.1	43	S	6-phosphofructokinase [Toxocara canis] GN=PFK	PFK	0.99971	1.31234e-34	200.76	2	SDS(1)IVPTAGK	-0.51483	2	12287000	0.991702	0.00106895	145.95	2	S(0.008)DS(0.992)IVPTAGK	-0.93868	4	13713000	0.999208	0.00535364	151.66	2	S(0.001)DS(0.999)IVPTAGK	-0.88159	2	13203000
Biological Process	GO:0009152	5	purine ribonucleotide biosynthetic process	2.13	0.00973331	KHN80556.1	118	S	hypothetical protein Tcan_07507 [Toxocara canis] GN=Tcan_07507	Tcan_07507	0.994372	0.0166351	55.578	2	SDAT(0.006)PIS(0.994)PHK	1.9845	1	329630	0.9995	0.0222104	48.822	2	SDATPIS(1)PHK	2.723	1	310360
Biological Process	GO:0032410	4	negative regulation of transporter activity	2.91	0.00968866	KHN81197.1	157	T	Calcium/calmodulin-dependent protein kinase type II [Toxocara canis] GN=unc-43	unc-43	1	0.0226181	111.98	2	TLNHENT(1)VVR	0.83638	1	140910									1	0.0298686	79.235	2	TLNHENT(1)VVR	0.77516	1	191470
Biological Process	GO:0009152	5	purine ribonucleotide biosynthetic process	2.13	0.00973331	KHN79556.1	11	S	Phosphoglucomutase-1 [Toxocara canis] GN=PGM1	PGM1																	0.949976	7.92914e-06	86.135	2	VVT(0.001)VS(0.95)T(0.05)KPYEGQK	1.6087	1	80127
Biological Process	GO:0009152	5	purine ribonucleotide biosynthetic process	2.13	0.00973331	KHN79556.1	125	S	Phosphoglucomutase-1 [Toxocara canis] GN=PGM1	PGM1	0.996597	6.73284e-09	77.684	2	EINGGNVINGGIILT(0.003)AS(0.997)HNPGGPK	-1.7653	2	542950	0.981758	4.58169e-19	99.707	2	EINGGNVINGGIILT(0.018)AS(0.982)HNPGGPK	-2.0717	3	1031900	0.997972	2.84375e-27	96.738	2	EINGGNVINGGIILT(0.002)AS(0.998)HNPGGPK	-3.7709	2	626360
Biological Process	GO:0009152	5	purine ribonucleotide biosynthetic process	2.13	0.00973331	KHN77077.1	104	T	Fructose-bisphosphate aldolase 1 [Toxocara canis] GN=aldo-1	aldo-1	0.999974	0.0010271	80.379	2	TDDGT(1)PFVEVLK	-1.9566	1	216440	0.996247	0.0243601	70.598	2	T(0.004)DDGT(0.996)PFVEVLK	0.3014	1	234350
Biological Process	GO:0009152	5	purine ribonucleotide biosynthetic process	2.13	0.00973331	KHN77077.1	49	T	Fructose-bisphosphate aldolase 1 [Toxocara canis] GN=aldo-1	aldo-1	0.843472	4.55307e-12	148.62	2	GILAADES(0.111)T(0.843)GS(0.046)MDKK	1.7088	4	1064800
Biological Process	GO:0009152	5	purine ribonucleotide biosynthetic process	2.13	0.00973331	KHN77077.1	51	S	Fructose-bisphosphate aldolase 1 [Toxocara canis] GN=aldo-1	aldo-1	0.986842	1.65206e-32	159.83	2	GILAADES(0.002)T(0.011)GS(0.987)MDKK	-3.5852	2	10361000	0.999949	7.08454e-61	222.25	2	GILAADESTGS(1)MDKK	-4.0651	3	1974800	0.98215	3.01209e-13	179.9	2	GILAADES(0.005)T(0.013)GS(0.982)MDK	2.6974	4	10133000
Biological Process	GO:0009152	5	purine ribonucleotide biosynthetic process	2.13	0.00973331	KHN77077.1	48	S	Fructose-bisphosphate aldolase 1 [Toxocara canis] GN=aldo-1	aldo-1	0.821409	2.67289e-21	133.47	2	GILAADES(0.821)T(0.155)GS(0.023)MDKK	-0.18544	2	1904700									0.833996	1.6844e-09	104.86	2	GILAADES(0.834)T(0.145)GS(0.021)MDK	2.9567	2	1380800
Biological Process	GO:0009152	5	purine ribonucleotide biosynthetic process	2.13	0.00973331	KHN72132.1	151	S	Phosphoglucomutase-2 [Toxocara canis] GN=PGM2	PGM2	0.999998	1.0905e-81	226.09	2	CDAGLMITAS(1)HNPK	-3.4738	3	4634100	0.999542	3.28923e-85	230.55	2	CDAGLMITAS(1)HNPK	-1.873	1	4226100	0.999971	4.21667e-34	198.44	2	CDAGLMITAS(1)HNPK	-0.46209	1	4330100
Biological Process	GO:0009152	5	purine ribonucleotide biosynthetic process	2.13	0.00973331	KHN79556.1	388	S	Phosphoglucomutase-1 [Toxocara canis] GN=PGM1	PGM1	0.972985	0.001136	48.945	2	LS(0.024)LCGEES(0.973)FGT(0.002)GS(0.001)DHIR	6.4324	1	78924	0.989635	1.15318e-05	70.337	2	LSLCGEES(0.99)FGT(0.009)GS(0.001)DHIR	9.0902	1	40920	0.997997	5.98169e-15	89.489	2	LSLCGEES(0.998)FGT(0.002)GSDHIR	7.9358	1	66865
Biological Process	GO:0032410	4	negative regulation of transporter activity	2.91	0.00968866	KHN81197.1	139	T	Calcium/calmodulin-dependent protein kinase type II [Toxocara canis] GN=unc-43	unc-43	0.990095	1.21194e-07	108.6	2	ESSES(0.001)S(0.009)QT(0.99)IDEQDGDK	-2.1095	1	102420	0.991562	1.97953e-15	145.18	2	ESSES(0.001)S(0.007)QT(0.992)IDEQDGDK	-3.1278	1	87685
Biological Process	GO:0032410	4	negative regulation of transporter activity	2.91	0.00968866	KHN81197.1	134	S	Calcium/calmodulin-dependent protein kinase type II [Toxocara canis] GN=unc-43	unc-43	0.955381	1.48651e-33	168.69	2	ES(0.045)S(0.955)ESSQTIDEQDGDK	-0.56541	1	214970	0.956884	3.28442e-105	188.85	2	ES(0.043)S(0.957)ESSQTIDEQDGDK	-1.8411	1	304290
Biological Process	GO:0032410	4	negative regulation of transporter activity	2.91	0.00968866	KHN80821.1	575	T	cGMP-dependent protein kinase egl-4, partial [Toxocara canis] GN=egl-4	egl-4	0.992326	3.30939e-21	113.63	2	T(0.006)WT(0.992)FCGT(0.001)PEYVSPEIILNK	-1.2962	1	157980	0.945365	1.26557e-09	96.453	2	T(0.055)WT(0.945)FCGTPEYVSPEIILNK	-0.18683	2	164700	0.996473	6.01944e-21	119.55	2	T(0.003)WT(0.996)FCGTPEYVSPEIILNK	-0.81924	2	151680
Biological Process	GO:0051963	6	regulation of synapse assembly	1.97	0.00952752	KHN88357.1	2083	S	Spectrin alpha chain [Toxocara canis] GN=alpha-Spec	alpha-Spec	0.96686	0.00354911	74.524	2	S(0.009)LS(0.967)T(0.024)AEEDFK	-2.5015	1	43198									0.752139	0.0118559	47.57	2	S(0.017)LS(0.752)T(0.231)AEEDFK	-3.9186	1	30810
Biological Process	GO:0051963	6	regulation of synapse assembly	1.97	0.00952752	KHN88357.1	1793	S	Spectrin alpha chain [Toxocara canis] GN=alpha-Spec	alpha-Spec	1	0.00793291	76.563	2	MAALEES(1)WDQIR	1.1356	1	53384	1	9.39203e-05	86.729	2	MAALEES(1)WDQIR	1.6428	1	44999	1	0.00018025	100.69	2	MAALEES(1)WDQIR	1.9987	2	90648
Biological Process	GO:0051963	6	regulation of synapse assembly	1.97	0.00952752	KHN88357.1	1492	S	Spectrin alpha chain [Toxocara canis] GN=alpha-Spec	alpha-Spec	0.992791	0.0136592	72.031	2	LGES(0.993)QT(0.007)LQQFSR	-2.5652	1	72643	0.984489	0.011278	53.363	2	LGES(0.984)QT(0.015)LQQFSR	0.05607	1	85880	0.999309	0.000187154	111.98	2	LGES(0.999)QT(0.001)LQQFSR	0.49411	1	82748
Biological Process	GO:0051963	6	regulation of synapse assembly	1.97	0.00952752	KHN88357.1	2329	S	Spectrin alpha chain [Toxocara canis] GN=alpha-Spec	alpha-Spec	0.976022	0.00229283	59.625	2	ETENIQS(0.007)S(0.017)EEIES(0.976)AFR	3.2588	1	28463
Biological Process	GO:0051963	6	regulation of synapse assembly	1.97	0.00952752	KHN88357.1	1176	S	Spectrin alpha chain [Toxocara canis] GN=alpha-Spec	alpha-Spec	1	3.45113e-12	144.38	2	EQQLGS(1)AHEVQR	-3.4888	1	268970	1	0.000450131	105.78	2	EQQLGS(1)AHEVQR	-1.3632	1	219540	1	0.000198309	128.28	2	EQQLGS(1)AHEVQR	-3.222	1	232260
Biological Process	GO:0051963	6	regulation of synapse assembly	1.97	0.00952752	KHN87978.1	1393	S	Kinesin-like protein [Toxocara canis] GN=unc-104	unc-104	1	0.00502286	54.912	2	GDS(1)LIFEHQWELEK	4.814	1	53430	1	0.00500012	53.193	2	GDS(1)LIFEHQWELEK	1.9206	1	77580	1	7.41581e-05	75.969	2	GDS(1)LIFEHQWELEK	2.4444	1	102060
Biological Process	GO:0051963	6	regulation of synapse assembly	1.97	0.00952752	KHN88357.1	1604	S	Spectrin alpha chain [Toxocara canis] GN=alpha-Spec	alpha-Spec									1	1.12773e-05	142.71	2	QKS(1)FMAAVK	1.8583	1	41641
Biological Process	GO:0051963	6	regulation of synapse assembly	1.97	0.00952752	KHN83928.1	1797	S	Microtubule-associated protein futsch [Toxocara canis] GN=futsch	futsch	0.959836	1.68836e-06	105.78	2	LS(0.96)S(0.04)GDSDDVCAAFK	-1.2128	1	499940									0.947631	0.0221653	77.696	2	LS(0.948)S(0.052)GDSDDVCAAFK	1.7064	1	409270
Biological Process	GO:0051963	6	regulation of synapse assembly	1.97	0.00952752	KHN81197.1	139	T	Calcium/calmodulin-dependent protein kinase type II [Toxocara canis] GN=unc-43	unc-43	0.990095	1.21194e-07	108.6	2	ESSES(0.001)S(0.009)QT(0.99)IDEQDGDK	-2.1095	1	102420	0.991562	1.97953e-15	145.18	2	ESSES(0.001)S(0.007)QT(0.992)IDEQDGDK	-3.1278	1	87685
Biological Process	GO:0051963	6	regulation of synapse assembly	1.97	0.00952752	KHN81197.1	134	S	Calcium/calmodulin-dependent protein kinase type II [Toxocara canis] GN=unc-43	unc-43	0.955381	1.48651e-33	168.69	2	ES(0.045)S(0.955)ESSQTIDEQDGDK	-0.56541	1	214970	0.956884	3.28442e-105	188.85	2	ES(0.043)S(0.957)ESSQTIDEQDGDK	-1.8411	1	304290
Biological Process	GO:0051963	6	regulation of synapse assembly	1.97	0.00952752	KHN81099.1	10	S	hypothetical protein Tcan_05298 [Toxocara canis] GN=Tcan_05298	Tcan_05298	0.999579	0.012773	69.201	2	INDGS(1)VHLTAR	-1.1869	1	42272	0.999978	0.0174874	73.305	2	INDGS(1)VHLTAR	3.5151	1	50634
Biological Process	GO:0051963	6	regulation of synapse assembly	1.97	0.00952752	KHN76283.1	415	S	Ena/VASP-like protein [Toxocara canis] GN=EVL	EVL	0.952751	0.00496521	69.224	2	APS(0.953)GS(0.046)S(0.001)ISSQEEPR	0.29785	1	87742
Biological Process	GO:0051963	6	regulation of synapse assembly	1.97	0.00952752	KHN75718.1	943	S	Ankyrin-2 [Toxocara canis] GN=ANK2	ANK2									0.998933	0.00178005	43.904	2	S(0.999)PEMDT(0.001)ADGDLDALIR	0.75251	1	99497	0.999999	2.03664e-09	88.203	2	S(1)PEMDTADGDLDALIR	2.396	1	162140
Biological Process	GO:0051963	6	regulation of synapse assembly	1.97	0.00952752	KHN75718.1	1658	S	Ankyrin-2 [Toxocara canis] GN=ANK2	ANK2	1	6.41016e-05	64.21	2	HVHDS(1)ENGPIVEER	-1.8048	2	512340	1	0.00202145	84.266	2	HVHDS(1)ENGPIVEER	-1.3491	2	477210	1	2.46997e-07	82.747	2	HVHDS(1)ENGPIVEER	0.901	2	499120
Biological Process	GO:0051963	6	regulation of synapse assembly	1.97	0.00952752	KHN81197.1	157	T	Calcium/calmodulin-dependent protein kinase type II [Toxocara canis] GN=unc-43	unc-43	1	0.0226181	111.98	2	TLNHENT(1)VVR	0.83638	1	140910									1	0.0298686	79.235	2	TLNHENT(1)VVR	0.77516	1	191470
Biological Process	GO:0009152	5	purine ribonucleotide biosynthetic process	2.13	0.00973331	KHN88613.1	175	S	Nucleoside diphosphate kinase [Toxocara canis] GN=NDK	NDK	0.982277	6.94249e-20	141.36	2	NIVHGS(0.982)DS(0.018)LESAK	-3.1649	1	764370	0.979823	0.000197358	106.79	2	NIVHGS(0.98)DS(0.02)LESAK	-4.3152	1	791110	0.982619	0.000153128	136.39	2	NIVHGS(0.983)DS(0.017)LESAK	-2.9489	1	780120
Biological Process	GO:0051963	6	regulation of synapse assembly	1.97	0.00952752	KHN88357.1	85	S	Spectrin alpha chain [Toxocara canis] GN=alpha-Spec	alpha-Spec																	0.875279	0.00851355	50.641	3	LQTAS(0.062)EES(0.875)FRDPT(0.062)NLQAK	-3.0965	1	15506
Biological Process	GO:0051963	6	regulation of synapse assembly	1.97	0.00952752	KHN89160.1	919	S	Spectrin beta chain [Toxocara canis] GN=beta-Spec	beta-Spec	1	0.00897439	64.906	2	RLS(1)MMER	-0.75153	1	469140	1	0.0104244	113.46	2	RLS(1)MMER	0.40346	2	1979200
Biological Process	GO:0032410	4	negative regulation of transporter activity	2.91	0.00968866	KHN80821.1	268	S	cGMP-dependent protein kinase egl-4, partial [Toxocara canis] GN=egl-4	egl-4	1	0.000790652	110.91	2	VS(1)IFENLSEDR	-2.4957	1	362320	0.999999	7.55649e-05	76.563	2	VS(1)IFENLSEDR	-0.012137	1	380890	1	4.03207e-05	108.5	2	VS(1)IFENLSEDR	-2.2001	1	369960
Biological Process	GO:0032410	4	negative regulation of transporter activity	2.91	0.00968866	KHN78573.1	145	S	Ubiquilin-1 [Toxocara canis] GN=UBQLN1	UBQLN1	0.999846	0.000134541	59.09	2	EMMNS(1)PIMQSLLNNPDIFR	-1.9809	1	47371
Biological Process	GO:0032410	4	negative regulation of transporter activity	2.91	0.00968866	KHN75718.1	943	S	Ankyrin-2 [Toxocara canis] GN=ANK2	ANK2									0.998933	0.00178005	43.904	2	S(0.999)PEMDT(0.001)ADGDLDALIR	0.75251	1	99497	0.999999	2.03664e-09	88.203	2	S(1)PEMDTADGDLDALIR	2.396	1	162140
Biological Process	GO:0032410	4	negative regulation of transporter activity	2.91	0.00968866	KHN75718.1	1658	S	Ankyrin-2 [Toxocara canis] GN=ANK2	ANK2	1	6.41016e-05	64.21	2	HVHDS(1)ENGPIVEER	-1.8048	2	512340	1	0.00202145	84.266	2	HVHDS(1)ENGPIVEER	-1.3491	2	477210	1	2.46997e-07	82.747	2	HVHDS(1)ENGPIVEER	0.901	2	499120
Biological Process	GO:0051963	6	regulation of synapse assembly	1.97	0.00952752	KHN78062.1	42	S	Ras-related protein Rab-11A [Toxocara canis] GN=RAB11A	RAB11A																	0.856988	0.00953276	73.655	2	S(0.857)T(0.143)IGVEFATR	-1.3277	1	47754
Biological Process	GO:0051963	6	regulation of synapse assembly	1.97	0.00952752	KHN83579.1	548	Y	hypothetical protein Tcan_18773 [Toxocara canis] GN=Tcan_18773	Tcan_18773									0.9972	0.00114547	98.009	2	EDLDFS(0.003)Y(0.997)R	-2.3926	1	121730	0.976953	8.80573e-05	121.31	2	EDLDFS(0.023)Y(0.977)R	-2.1027	1	152400
Biological Process	GO:0051963	6	regulation of synapse assembly	1.97	0.00952752	KHN89160.1	889	S	Spectrin beta chain [Toxocara canis] GN=beta-Spec	beta-Spec	0.997283	1.34749e-13	138.33	2	IDCQET(0.003)VS(0.997)WIEDK	0.092014	1	286760	0.988901	2.7761e-05	94.119	2	IDCQET(0.011)VS(0.989)WIEDK	-0.2709	1	296920	0.99865	5.44588e-05	111.75	2	IDCQET(0.001)VS(0.999)WIEDK	1.0198	1	324620
Biological Process	GO:0051963	6	regulation of synapse assembly	1.97	0.00952752	KHN81192.1	288	S	Calcium/calmodulin-dependent protein kinase type II [Toxocara canis] GN=unc-43	unc-43																	1	0.0268051	93.467	2	VAS(1)VMHR	-4.2885	1	279500
Biological Process	GO:0051963	6	regulation of synapse assembly	1.97	0.00952752	KHN88530.1	40	S	Ras-related protein Rab-11A [Toxocara canis] GN=RAB11A	RAB11A									0.821797	0.0269135	48.701	2	S(0.822)T(0.178)IGVEFATR	0.54774	1	47617
Biological Process	GO:0051963	6	regulation of synapse assembly	1.97	0.00952752	KHN83519.1	231	Y	Glycogen synthase kinase-3 beta [Toxocara canis] GN=GSK3B	GSK3B	0.93651	7.63472e-05	134.2	2	GEPNVS(0.063)Y(0.937)ICSR	-0.041266	1	6240700	0.931689	0.00320464	115.04	2	GEPNVS(0.068)Y(0.932)ICSR	1.1369	1	6002000	0.94165	3.60357e-06	160.98	2	GEPNVS(0.058)Y(0.942)ICSR	-1.4557	2	5935700
Biological Process	GO:0051963	6	regulation of synapse assembly	1.97	0.00952752	KHN71029.1	108	Y	Tyrosine-protein kinase Fyn [Toxocara canis] GN=fyn	fyn	1	0.000167901	81.335	2	KLMEEDIY(1)EAR	1.4593	1	41981	1	0.000890921	132.44	2	KLMEEDIY(1)EAR	2.6116	1	41428	1	0.0123952	58.889	2	KLMEEDIY(1)EAR	2.9672	1	35557
Biological Process	GO:0051963	6	regulation of synapse assembly	1.97	0.00952752	KHN86485.1	667	T	Serine/threonine-protein kinase akt-1 [Toxocara canis] GN=akt-1	akt-1	1	2.03391e-99	240.17	2	EFTNAPVQLT(1)PPPAR	-1.1317	1	2069300	1	1.79084e-211	276.47	2	EFTNAPVQLT(1)PPPAR	1.663	3	2451700	1	1.94605e-117	269.09	2	EFTNAPVQLT(1)PPPAR	1.8752	1	1334200
Biological Process	GO:0051963	6	regulation of synapse assembly	1.97	0.00952752	KHN78538.1	157	T	S-phase kinase-associated protein 1 [Toxocara canis] GN=Skp1	Skp1	1	8.70471e-47	194.55	2	NDFT(1)PEEEEQIRK	1.3961	3	882500	1	2.10013e-21	176	2	NDFT(1)PEEEEQIRK	-3.0559	2	786910	1	0.000370095	144.38	2	NDFT(1)PEEEEQIR	0.84762	1	633630
Biological Process	GO:0051963	6	regulation of synapse assembly	1.97	0.00952752	KHN89160.1	2280	S	Spectrin beta chain [Toxocara canis] GN=beta-Spec	beta-Spec	0.942587	0.00422389	84.999	2	S(0.943)QT(0.057)LPVEGAK	-2.0464	1	132770
Biological Process	GO:0051963	6	regulation of synapse assembly	1.97	0.00952752	KHN81192.1	295	T	Calcium/calmodulin-dependent protein kinase type II [Toxocara canis] GN=unc-43	unc-43									1	0.00306404	90.306	2	QDT(1)VDCLKK	-2.9962	1	161270
Biological Process	GO:0009152	5	purine ribonucleotide biosynthetic process	2.13	0.00973331	KHN88613.1	177	S	Nucleoside diphosphate kinase [Toxocara canis] GN=NDK	NDK	0.992737	9.64266e-14	142.73	2	NIVHGS(0.006)DS(0.993)LES(0.001)AK	-1.8773	1	822990	0.869531	2.27372e-05	91.1	2	NIVHGS(0.129)DS(0.87)LES(0.001)AK	-0.51022	1	778730	0.9822	0.000151902	144.72	2	NIVHGS(0.017)DS(0.982)LES(0.001)AK	0.27012	1	809020
Biological Process	GO:0009152	5	purine ribonucleotide biosynthetic process	2.13	0.00973331	KHN88613.1	180	S	Nucleoside diphosphate kinase [Toxocara canis] GN=NDK	NDK	1	2.21439e-14	171.03	3	NIVHGSDSLES(1)AKR	-2.2941	3	588920	0.999999	1.28655e-18	151.18	3	NIVHGSDSLES(1)AKR	-3.2509	4	685500	0.999996	1.94436e-12	151.18	3	NIVHGSDSLES(1)AKR	-1.252	3	574590
Biological Process	GO:0009152	5	purine ribonucleotide biosynthetic process	2.13	0.00973331	KHN88613.1	149	T	Nucleoside diphosphate kinase [Toxocara canis] GN=NDK	NDK	1	3.58865e-73	193.26	2	LMLGAT(1)NPLASNPGTIR	2.372	2	916020	1	4.76433e-66	173.63	2	LMLGAT(1)NPLASNPGTIR	0.027347	2	1040700	1	6.78596e-106	209.08	2	LMLGAT(1)NPLASNPGTIR	0.18543	2	1086000
Biological Process	GO:0048513	3	animal organ development	1.22	0.00974825	KHN76033.1	134	S	Plastin-2 [Toxocara canis] GN=Lcp1	Lcp1	0.999997	6.60415e-18	137.68	3	GMS(1)EHSNEEIVHTIR	-2.1201	2	1161500	1	7.72994e-28	120.52	2	GMS(1)EHS(1)NEEIVHTIR	0.88368	6	2016100	1	1.12572e-18	164.79	2	GMS(1)EHS(1)NEEIVHTIR	0.32801	4	2195300
Biological Process	GO:0048513	3	animal organ development	1.22	0.00974825	KHN75993.1	92	Y	Actin-2 [Toxocara canis] GN=act-2b	act-2b																	0.952424	0.00182253	53.517	3	IWHHT(0.048)FY(0.952)NELR	-3.5097	1	21121
Biological Process	GO:0048513	3	animal organ development	1.22	0.00974825	KHN75993.1	240	S	Actin-2 [Toxocara canis] GN=act-2b	act-2b																	0.825888	4.3237e-11	59.625	2	S(0.826)Y(0.174)ELPDGQVITVGNER	-1.6426	1	119550
Biological Process	GO:0048513	3	animal organ development	1.22	0.00974825	KHN75993.1	200	S	Actin-2 [Toxocara canis] GN=act-2b	act-2b																	0.995159	0.027418	51.569	2	GY(0.004)S(0.995)FVT(0.001)TAER	-2.822	1	44386
Biological Process	GO:0048513	3	animal organ development	1.22	0.00974825	KHN75993.1	366	S	Actin-2 [Toxocara canis] GN=act-2b	act-2b									0.975726	8.52097e-06	97.949	2	QEYDES(0.976)GPS(0.024)IVHR	1.6315	1	99409	0.99921	1.13506e-06	89.359	2	QEYDES(0.999)GPS(0.001)IVHR	1.7433	1	93135
Biological Process	GO:0048513	3	animal organ development	1.22	0.00974825	KHN75993.1	324	S	Actin-2 [Toxocara canis] GN=act-2b	act-2b									0.877543	0.000101538	112.95	2	EITALAPS(0.878)T(0.122)MK	-5.2122	3	1247900	0.873343	8.03077e-06	104.04	2	EITALAPS(0.873)T(0.127)MK	1.0456	3	1257900
Biological Process	GO:0048513	3	animal organ development	1.22	0.00974825	KHN76033.1	137	S	Plastin-2 [Toxocara canis] GN=Lcp1	Lcp1	1	3.38255e-68	232.34	3	GMSEHS(1)NEEIVHTIR	-2.4635	3	2216200	1	6.78845e-62	236.82	3	GMSEHS(1)NEEIVHTIR	-1.6748	7	3165800	1	1.49262e-18	175.48	3	GMSEHS(1)NEEIVHTIR	-2.3498	5	3578500
Biological Process	GO:0048513	3	animal organ development	1.22	0.00974825	KHN75993.1	34	S	Actin-2 [Toxocara canis] GN=act-2b	act-2b									1	0.0150581	48.785	2	AVFPS(1)IVGR	-1.7605	1	14276
Biological Process	GO:0048513	3	animal organ development	1.22	0.00974825	KHN75993.1	250	T	Actin-2 [Toxocara canis] GN=act-2b	act-2b	0.999984	0.00943689	52.481	2	SYELPDGQVIT(1)VGNER	2.8349	1	60490									0.999836	0.0206683	44.584	2	SYELPDGQVIT(1)VGNER	2.5908	1	59445
Biological Process	GO:0048513	3	animal organ development	1.22	0.00974825	KHN75993.1	61	S	Actin-2 [Toxocara canis] GN=act-2b	act-2b	1	3.27406e-07	111.98	2	DSYVGDEAQS(1)KR	-1.0723	1	238760	1	2.39909e-05	153.18	2	DSYVGDEAQS(1)KR	-1.5339	1	278320	1	0.000338603	139.7	2	DSYVGDEAQS(1)KR	-3.5684	1	295710
Biological Process	GO:0048513	3	animal organ development	1.22	0.00974825	KHN75993.1	53	S	Actin-2 [Toxocara canis] GN=act-2b	act-2b	0.775019	1.71091e-07	44.019	3	HQGVMVGMGQKDS(0.775)Y(0.223)VGDEAQS(0.002)K	-1.9882	1	411760	0.995648	2.45037e-12	73.891	2	DS(0.996)Y(0.004)VGDEAQSK	1.4155	2	613080	0.986111	4.45084e-27	120.31	3	HQGVMVGMGQKDS(0.986)Y(0.014)VGDEAQSK	-0.42042	1	415950
Biological Process	GO:0048513	3	animal organ development	1.22	0.00974825	KHN75806.1	35	S	Cadherin-related hmr-1, partial [Toxocara canis] GN=hmr-1	hmr-1																	1	0.0192679	75.012	2	IYDDEGDNVS(1)R	7.103	1	102020
Biological Process	GO:0048513	3	animal organ development	1.22	0.00974825	KHN75806.1	21	Y	Cadherin-related hmr-1, partial [Toxocara canis] GN=hmr-1	hmr-1	0.994829	0.0021342	55.604	2	SLEADPDAT(0.005)APY(0.995)DELR	4.4846	1	205660	0.998978	0.00527985	84.102	2	SLEADPDAT(0.001)APY(0.999)DELR	5.8332	1	146280
Biological Process	GO:0048513	3	animal organ development	1.22	0.00974825	KHN75806.1	10	S	Cadherin-related hmr-1, partial [Toxocara canis] GN=hmr-1	hmr-1	0.999998	5.49338e-17	106.93	2	IKS(1)LEADPDATAPYDELR	-3.5108	1	815470	0.999999	1.05477e-11	75.024	2	IKS(1)LEADPDATAPYDELR	-0.82602	1	803340	0.999994	0.00158415	71.299	2	IKS(1)LEADPDATAPYDELR	0.43818	1	835280
Biological Process	GO:0048513	3	animal organ development	1.22	0.00974825	KHN75993.1	199	Y	Actin-2 [Toxocara canis] GN=act-2b	act-2b	0.999528	0.000283192	65.404	2	GY(1)SFVTTAER	-2.9369	1	56528	0.987792	0.00928478	69.915	2	GY(0.988)S(0.012)FVTTAER	-4.9386	1	41954
Biological Process	GO:0048513	3	animal organ development	1.22	0.00974825	KHN75718.1	943	S	Ankyrin-2 [Toxocara canis] GN=ANK2	ANK2									0.998933	0.00178005	43.904	2	S(0.999)PEMDT(0.001)ADGDLDALIR	0.75251	1	99497	0.999999	2.03664e-09	88.203	2	S(1)PEMDTADGDLDALIR	2.396	1	162140
Biological Process	GO:0048513	3	animal organ development	1.22	0.00974825	KHN76033.1	417	S	Plastin-2 [Toxocara canis] GN=Lcp1	Lcp1									1	0.00203327	99.589	2	RLS(1)PEQILIR	1.5043	1	85300
Biological Process	GO:0048513	3	animal organ development	1.22	0.00974825	KHN76498.1	17	S	Muscle LIM protein Mlp84B [Toxocara canis] GN=Mlp84B	Mlp84B	0.997513	4.80046e-05	74.733	2	S(0.998)VY(0.002)AAEEMVAGGYK	-3.7597	1	106210	0.999994	1.11224e-06	95.345	2	S(1)VYAAEEMVAGGYK	0.22059	1	95365	0.999999	1.60086e-07	124.24	2	S(1)VYAAEEMVAGGYK	-0.28746	1	113890
Biological Process	GO:0048513	3	animal organ development	1.22	0.00974825	KHN79010.1	1325	S	Myosin-4 [Toxocara canis] GN=unc-54	unc-54	0.993268	0.000112762	42.959	3	GQLT(0.001)S(0.006)QLEEARQS(0.993)LDEEAR	-1.1996	1	88040	0.999802	2.69271e-15	86.036	3	GQLTSQLEEARQS(1)LDEEAR	-5.0515	1	85634	0.999984	2.41593e-11	81.867	3	GQLTSQLEEARQS(1)LDEEAR	-1.2182	1	108260
Biological Process	GO:0048513	3	animal organ development	1.22	0.00974825	KHN79010.1	1362	S	Myosin-4 [Toxocara canis] GN=unc-54	unc-54	1	4.26926e-31	131.57	2	ESMEEEIEAKS(1)EILK	-5.6907	1	556290	1	4.88719e-60	158.86	2	ESMEEEIEAKS(1)EILK	-1.9544	1	477750	1	1.44673e-18	161.33	2	ESMEEEIEAKS(1)EILK	1.8191	2	537570
Biological Process	GO:0048513	3	animal organ development	1.22	0.00974825	KHN79010.1	1577	S	Myosin-4 [Toxocara canis] GN=unc-54	unc-54	0.989445	0.000196117	85.443	2	AQVEVS(0.011)QIRS(0.989)EIEK	0.59908	1	31291	0.995237	0.00110171	74.778	2	AQVEVS(0.005)QIRS(0.995)EIEK	-0.45772	1	30349	0.999975	4.04357e-07	143.25	2	AQVEVSQIRS(1)EIEK	2.6602	1	36164
Biological Process	GO:0048513	3	animal organ development	1.22	0.00974825	KHN78475.1	386	S	Casein kinase I isoform gamma-1 [Toxocara canis] GN=Csnk1g1	Csnk1g1									0.999581	0.0199441	40.324	2	S(1)QQPIAHTEDNSEVK	-3.8766	1	256070	1	4.53088e-10	96.26	2	S(1)QQPIAHTEDNSEVK	-0.85357	1	250420
Biological Process	GO:0048513	3	animal organ development	1.22	0.00974825	KHN78475.1	397	S	Casein kinase I isoform gamma-1 [Toxocara canis] GN=Csnk1g1	Csnk1g1	0.999956	1.16479e-07	104.3	2	SQQPIAHTEDNS(1)EVK	-7.0404	1	405130	0.999973	1.4552e-07	104.3	2	SQQPIAHTEDNS(1)EVK	-5.3393	1	389850	0.999906	1.66359e-10	128.39	2	SQQPIAHTEDNS(1)EVK	-4.8214	1	424540
Biological Process	GO:0048513	3	animal organ development	1.22	0.00974825	KHN77973.1	615	S	Signal transducer and activator of transcription 1 [Toxocara canis] GN=sta-1	sta-1	1	0.00112716	70.806	2	LDWS(1)PGEVIPR	0.69215	1	17646	1	0.00619054	62.454	2	LDWS(1)PGEVIPR	0.3462	1	13868
Biological Process	GO:0048513	3	animal organ development	1.22	0.00974825	KHN76283.1	415	S	Ena/VASP-like protein [Toxocara canis] GN=EVL	EVL	0.952751	0.00496521	69.224	2	APS(0.953)GS(0.046)S(0.001)ISSQEEPR	0.29785	1	87742
Biological Process	GO:0048513	3	animal organ development	1.22	0.00974825	KHN77552.1	238	S	Stromal interaction molecule -like protein [Toxocara canis] GN=Stim	Stim	0.999986	1.292e-18	135.5	2	S(1)MESDFEDVQQK	1.7604	1	57698	0.991446	0.000576549	85.813	2	S(0.991)MES(0.009)DFEDVQQK	1.3003	1	54088	0.999997	3.19265e-06	119.43	2	S(1)MESDFEDVQQK	2.3465	1	64396
Biological Process	GO:0048513	3	animal organ development	1.22	0.00974825	KHN77197.1	332	S	Krev interaction trapped protein 1 [Toxocara canis] GN=KRIT1	KRIT1	0.867156	0.00106269	51.454	3	KVS(0.867)GES(0.133)WPILYPLHK	-1.4148	1	15013
Biological Process	GO:0048513	3	animal organ development	1.22	0.00974825	KHN77148.1	235	S	Integrin beta pat-3 [Toxocara canis] GN=pat-3	pat-3																	0.96426	0.0042903	42.941	2	NQMS(0.964)LT(0.033)MDT(0.003)AR	4.4453	1	43017
Biological Process	GO:0048513	3	animal organ development	1.22	0.00974825	KHN77148.1	812	S	Integrin beta pat-3 [Toxocara canis] GN=pat-3	pat-3	0.999874	0.00502325	61.042	2	NPVYAGNS(1)AK	-0.97532	1	62317
Biological Process	GO:0048513	3	animal organ development	1.22	0.00974825	KHN76950.1	1163	S	Sodium-driven chloride bicarbonate exchanger [Toxocara canis] GN=Slc4a10	Slc4a10	0.992347	4.0105e-55	120.55	3	VIKPS(0.992)PHGS(0.005)S(0.002)T(0.001)QLNNEETPLLDK	-2.4563	1	1622600									0.994799	3.22369e-67	149.95	3	VIKPS(0.995)PHGS(0.004)S(0.001)TQLNNEETPLLDK	-1.2077	1	1515900
Biological Process	GO:0048513	3	animal organ development	1.22	0.00974825	KHN76950.1	1123	S	Sodium-driven chloride bicarbonate exchanger [Toxocara canis] GN=Slc4a10	Slc4a10	0.985863	1.23415e-60	174.02	2	HIASESHT(0.014)S(0.986)LQK	-3.2519	3	927490									0.987246	3.64679e-66	198.1	2	HIASESHT(0.013)S(0.987)LQK	-2.7797	2	678220
Biological Process	GO:0048513	3	animal organ development	1.22	0.00974825	KHN76906.1	167	S	Cytoplasmic dynein 1 intermediate chain 1 [Toxocara canis] GN=DYNC1I1	DYNC1I1	0.998674	2.67092e-61	209.84	2	HLDINFDES(0.999)PT(0.001)R	-1.4741	3	5212100	0.999909	7.01124e-114	257.55	2	HLDINFDES(1)PTR	0.43522	3	4601800	0.999687	1.00856e-111	239.37	2	HLDINFDES(1)PTR	-0.16892	1	5171500
Biological Process	GO:0048513	3	animal organ development	1.22	0.00974825	KHN77336.1	653	S	putative coatomer subunit gamma [Toxocara canis] GN=T14G10.5	T14G10.5	0.864876	0.0253196	67.838	2	KKPALS(0.865)VEAT(0.135)VSK	1.7013	1	1452100	0.96976	0.00630814	81.578	2	KKPALS(0.97)VEAT(0.03)VSK	-0.85186	1	1446300
Biological Process	GO:0051962	5	positive regulation of nervous system development	1.59	0.0114237	KHN88613.1	180	S	Nucleoside diphosphate kinase [Toxocara canis] GN=NDK	NDK	1	2.21439e-14	171.03	3	NIVHGSDSLES(1)AKR	-2.2941	3	588920	0.999999	1.28655e-18	151.18	3	NIVHGSDSLES(1)AKR	-3.2509	4	685500	0.999996	1.94436e-12	151.18	3	NIVHGSDSLES(1)AKR	-1.252	3	574590
Biological Process	GO:0048513	3	animal organ development	1.22	0.00974825	KHN75718.1	1658	S	Ankyrin-2 [Toxocara canis] GN=ANK2	ANK2	1	6.41016e-05	64.21	2	HVHDS(1)ENGPIVEER	-1.8048	2	512340	1	0.00202145	84.266	2	HVHDS(1)ENGPIVEER	-1.3491	2	477210	1	2.46997e-07	82.747	2	HVHDS(1)ENGPIVEER	0.901	2	499120
Biological Process	GO:0048513	3	animal organ development	1.22	0.00974825	KHN75624.1	282	S	Myeloid leukemia factor [Toxocara canis] GN=Mlf	Mlf	1	2.28463e-262	293.43	2	EIS(1)EEEAEMSVPK	0.41297	3	4889800	1	0	326.64	2	EIS(1)EEEAEMSVPK	-2.5598	3	5019600	1	1.12697e-252	314.39	2	EIS(1)EEEAEMSVPK	-4.6278	2	5176700
Biological Process	GO:0048513	3	animal organ development	1.22	0.00974825	KHN70710.1	152	T	Voltage-dependent L-type calcium channel subunit beta-2 [Toxocara canis] GN=CACNB2	CACNB2	0.767464	0.00129985	51.542	2	GS(0.225)T(0.767)PPT(0.008)PGGELDEEEYGHGR	-3.5033	1	59755
Biological Process	GO:0048513	3	animal organ development	1.22	0.00974825	KHN70710.1	395	S	Voltage-dependent L-type calcium channel subunit beta-2 [Toxocara canis] GN=CACNB2	CACNB2	1	0.0200555	93.772	2	ATHPPVKS(1)PPR	-2.7563	1	475140									1	0.000208337	93.649	2	ATHPPVKS(1)PPR	-3.7656	1	318310
Biological Process	GO:0009152	5	purine ribonucleotide biosynthetic process	2.13	0.00973331	KHN78150.1	159	S	Inosine-5'-monophosphate dehydrogenase [Toxocara canis] GN=T22D1.3	T22D1.3																	0.959252	0.00604484	99.34	2	LLGLVT(0.041)S(0.959)R	1.3626	1	45523
Biological Process	GO:0009152	5	purine ribonucleotide biosynthetic process	2.13	0.00973331	KHN79068.1	426	S	Atrial natriuretic peptide receptor 1 [Toxocara canis] GN=Npr1	Npr1									0.999567	0.00256743	89.382	2	KLS(1)FGGLSIK	-1.9869	1	86415	0.999769	0.0289399	82.437	2	KLS(1)FGGLSIK	-0.32317	1	94851
Biological Process	GO:0009152	5	purine ribonucleotide biosynthetic process	2.13	0.00973331	KHN78186.1	688	S	Adenylate cyclase type 9 [Toxocara canis] GN=ADCY9	ADCY9									1	0.0268831	54.27	2	AHFAES(1)ADR	-0.10609	1	51007
Biological Process	GO:0009152	5	purine ribonucleotide biosynthetic process	2.13	0.00973331	KHN88680.1	265	T	Glucose-6-phosphate isomerase [Toxocara canis] GN=GPI	GPI									0.930867	0.0157926	64.56	2	T(0.027)FT(0.931)T(0.042)QETITNAESAK	6.4535	1	80571
Biological Process	GO:0048513	3	animal organ development	1.22	0.00974825	KHN71903.1	30	S	40S ribosomal protein S29 [Toxocara canis] GN=RpS29	RpS29	1	0.00501222	41.824	3	VCS(1)NHHGLIR	-2.1334	1	264590	1	0.0250712	59.731	2	VCS(1)NHHGLIR	0.058646	1	262790
Biological Process	GO:0009152	5	purine ribonucleotide biosynthetic process	2.13	0.00973331	KHN88680.1	37	S	Glucose-6-phosphate isomerase [Toxocara canis] GN=GPI	GPI									0.999795	0.0248508	41.796	2	AYFNS(1)HGK	-0.76859	1	31622
Biological Process	GO:0009152	5	purine ribonucleotide biosynthetic process	2.13	0.00973331	KHN88680.1	266	T	Glucose-6-phosphate isomerase [Toxocara canis] GN=GPI	GPI	0.98114	0.00118963	78.71	2	TFT(0.019)T(0.981)QETITNAESAK	1.2972	1	169540	0.969625	0.00209092	69.369	2	TFT(0.03)T(0.97)QETITNAESAK	1.8803	1	164060	0.988173	1.81811e-08	109.16	2	TFT(0.012)T(0.988)QETITNAESAK	4.2364	2	208580
Biological Process	GO:0009152	5	purine ribonucleotide biosynthetic process	2.13	0.00973331	KHN81578.1	84	S	Fructose-bisphosphate aldolase 2 [Toxocara canis] GN=aldo-2	aldo-2																	0.910343	1.05685e-09	104.86	2	GILAADES(0.91)T(0.086)GT(0.003)IGK	1.5186	1	276550
Biological Process	GO:0009152	5	purine ribonucleotide biosynthetic process	2.13	0.00973331	KHN81578.1	87	T	Fructose-bisphosphate aldolase 2 [Toxocara canis] GN=aldo-2	aldo-2	0.937649	1.35548e-53	199.04	2	GILAADES(0.011)T(0.052)GT(0.938)IGK	-1.7772	2	587860	0.8514	8.12472e-15	159.75	2	GILAADES(0.11)T(0.039)GT(0.851)IGKR	0.60498	1	284980	0.977734	5.6589e-18	168.78	2	GILAADES(0.006)T(0.016)GT(0.978)IGK	-0.062479	2	594540
Biological Process	GO:0009152	5	purine ribonucleotide biosynthetic process	2.13	0.00973331	KHN72594.1	225	T	Glyceraldehyde-3-phosphate dehydrogenase [Toxocara canis] GN=G3PD	G3PD	0.985114	5.91809e-168	249.72	3	YDAANNHVISNASCT(0.985)T(0.015)NCLAPLAK	-3.8262	1	1504200	0.87632	3.71292e-114	200.89	3	YDAANNHVISNAS(0.001)CT(0.876)T(0.122)NCLAPLAK	-1.1708	2	1824100
Biological Process	GO:0009152	5	purine ribonucleotide biosynthetic process	2.13	0.00973331	KHN72594.1	256	T	Glyceraldehyde-3-phosphate dehydrogenase [Toxocara canis] GN=G3PD	G3PD	0.989584	3.01388e-116	251.42	3	FGIVEGLMTTVHAT(0.003)T(0.008)AT(0.99)QK	-1.7488	8	13648000	0.998927	1.30424e-137	274.58	2	FGIVEGLMTTVHATT(0.001)AT(0.999)QK	-3.0262	11	26863000	0.994823	2.48435e-153	288.61	2	FGIVEGLMTTVHAT(0.001)T(0.005)AT(0.995)QK	-3.2453	8	12427000
Biological Process	GO:0009152	5	purine ribonucleotide biosynthetic process	2.13	0.00973331	KHN88613.1	163	Y	Nucleoside diphosphate kinase [Toxocara canis] GN=NDK	NDK	0.996603	0.00321333	60.892	2	GDY(0.997)S(0.003)IQTGR	-1.4217	1	64746	0.998335	0.00458319	86.205	2	GDY(0.998)S(0.002)IQTGR	-1.7541	1	71479
Biological Process	GO:0009152	5	purine ribonucleotide biosynthetic process	2.13	0.00973331	KHN88680.1	269	T	Glucose-6-phosphate isomerase [Toxocara canis] GN=GPI	GPI	0.999713	1.13469e-12	111.75	2	TFTTQET(1)ITNAESAK	-2.4858	1	48341	0.754499	0.0191904	60.734	2	TFT(0.009)T(0.17)QET(0.754)IT(0.065)NAES(0.001)AK	-5.7966	1	41351
Biological Process	GO:0048513	3	animal organ development	1.22	0.00974825	KHN75643.1	206	S	Rab11 family-interacting protein 4A [Toxocara canis] GN=rab11fip4a	rab11fip4a	0.965215	8.25964e-58	132.33	3	FREEAQQDIDS(0.965)S(0.034)S(0.001)ELVEELSR	-2.8963	2	611950	0.837171	2.21839e-26	89.247	3	FREEAQQDIDS(0.837)S(0.154)S(0.008)ELVEELSR	-1.3832	1	177570
Biological Process	GO:0048513	3	animal organ development	1.22	0.00974825	KHN72377.1	695	S	hypothetical protein Tcan_12964 [Toxocara canis] GN=Tcan_12964	Tcan_12964	1	0.00140513	108.93	2	QGS(1)ADIWK	0.34747	1	258620	1	0.00860489	81.335	2	QGS(1)ADIWK	-0.72596	1	240400	1	0.021474	90.142	1	QGS(1)ADIWK	-5.2107	2	385050
Biological Process	GO:0048513	3	animal organ development	1.22	0.00974825	KHN72377.1	1633	Y	hypothetical protein Tcan_12964 [Toxocara canis] GN=Tcan_12964	Tcan_12964	1	0.00302408	92.319	2	Y(1)EVVRPK	0.4335	1	45881	1	0.00246221	69.093	2	Y(1)EVVRPK	-2.5301	1	34752	1	0.00319922	76.833	2	Y(1)EVVRPK	-1.7908	1	39820
Biological Process	GO:0048513	3	animal organ development	1.22	0.00974825	KHN75612.1	1067	S	Dynamin [Toxocara canis] GN=dyn-1	dyn-1	0.982943	0.0204215	47.361	2	S(0.017)NGPS(0.983)PVPR	-1.6251	1	40881	0.994217	0.0249937	40.861	2	S(0.006)NGPS(0.994)PVPR	-1.6631	1	42819	0.999901	0.0261651	65.879	2	SNGPS(1)PVPR	0.24328	1	43716
Biological Process	GO:0048513	3	animal organ development	1.22	0.00974825	KHN75372.1	252	S	SH3 domain-containing kinase-binding protein 1 [Toxocara canis] GN=SH3KBP1	SH3KBP1	0.997888	7.32944e-213	242.35	3	VLFT(0.002)Y(0.001)S(0.998)PAHEDELALR	-1.0857	2	2681800	0.999255	1.24516e-142	223.26	2	VLFT(0.001)YS(0.999)PAHEDELALR	3.7025	2	2964600	0.993939	1.10182e-118	220.49	3	VLFT(0.003)Y(0.003)S(0.994)PAHEDELALR	-1.406	2	2984500
Biological Process	GO:0048513	3	animal organ development	1.22	0.00974825	KHN75372.1	97	S	SH3 domain-containing kinase-binding protein 1 [Toxocara canis] GN=SH3KBP1	SH3KBP1	0.919314	0.0128805	43.177	3	IVNRLS(0.919)KDLS(0.081)FGR	-2.7146	1	27942	0.999447	0.0214235	51.577	3	IVNRLS(0.999)KDLS(0.001)FGR	-1.2451	1	24544
Biological Process	GO:0048513	3	animal organ development	1.22	0.00974825	KHN76000.1	307	S	60S acidic ribosomal protein P0 [Toxocara canis] GN=rpa-0	rpa-0	1	1.87146e-230	275.19	2	KEEPKEES(1)DDEDMGFGLFD	3.0519	7	10133000	1	3.01611e-205	275.19	2	KEEPKEES(1)DDEDMGFGLFD	4.3419	8	12718000	1	1.02151e-115	224.45	2	KEEPKEES(1)DDEDMGFGLFD	2.1286	11	15997000
Biological Process	GO:0048513	3	animal organ development	1.22	0.00974825	KHN74873.1	128	S	Mitogen-activated protein kinase kinase kinase, partial [Toxocara canis] GN=slpr	slpr	0.999453	0.013899	42.495	2	S(0.999)ILVESNYDYTPR	-0.60154	1	35635
Biological Process	GO:0048513	3	animal organ development	1.22	0.00974825	KHN74162.1	84	S	Vacuolar protein sorting-associated protein 4B [Toxocara canis] GN=Vps4b	Vps4b	0.989221	0.000157163	63.355	2	SDPSVIVHDLLT(0.011)PCS(0.989)PGDR	1.4668	1	23520	0.868757	0.00222539	40.83	3	SDPSVIVHDLLT(0.131)PCS(0.869)PGDR	1.8152	1	9034.4
Biological Process	GO:0048513	3	animal organ development	1.22	0.00974825	KHN72377.1	2253	S	hypothetical protein Tcan_12964 [Toxocara canis] GN=Tcan_12964	Tcan_12964	0.999861	0.0194359	59.67	3	VHS(1)GHHFYEPK	-1.749	1	47324
Biological Process	GO:0048513	3	animal organ development	1.22	0.00974825	KHN74098.1	173	S	Actin-depolymerizing factor 1, isoforms a/b [Toxocara canis] GN=unc-60	unc-60	0.980339	1.92491e-17	131.48	2	ILQFQVS(0.98)DES(0.02)EIAHK	1.6961	1	248420	0.990746	1.05617e-10	111.75	2	ILQFQVS(0.991)DES(0.009)EIAHK	3.6704	2	273390	0.999509	9.85642e-13	149.14	2	ILQFQVS(1)DESEIAHK	2.3082	1	228220
Biological Process	GO:0048513	3	animal organ development	1.22	0.00974825	KHN73458.1	77	S	Ras-related protein Rab-7a [Toxocara canis] GN=RAB7A	RAB7A	1	1.02146e-10	101.64	2	FQS(1)LGVAFYR	-1.4015	1	44672	1	0.00586366	72.846	2	FQS(1)LGVAFYR	-2.1881	1	43151	1	9.09337e-06	124.06	2	FQS(1)LGVAFYR	-2.3055	1	38988
Biological Process	GO:0048513	3	animal organ development	1.22	0.00974825	KHN73369.1	80	T	Calmodulin [Toxocara canis] GN=cmd-1	cmd-1																	0.965604	0.00857289	85.081	2	MKDT(0.966)DS(0.034)EEEIR	-1.3909	1	111420
Biological Process	GO:0048513	3	animal organ development	1.22	0.00974825	KHN73369.1	82	S	Calmodulin [Toxocara canis] GN=cmd-1	cmd-1	0.999356	0.000757885	125.75	2	MKDT(0.001)DS(0.999)EEEIR	-1.3514	2	984910	0.999783	2.85735e-40	183	2	MKDTDS(1)EEEIR	-1.3439	2	900770	0.998316	1.70315e-11	178.03	2	MKDT(0.002)DS(0.998)EEEIR	-3.9056	2	948780
Biological Process	GO:0048513	3	animal organ development	1.22	0.00974825	KHN73148.1	137	S	60S ribosomal protein L22 [Toxocara canis] GN=rpl-22	rpl-22	0.937654	1.66997e-18	140.78	2	YFQISQDDEDAS(0.062)DNES(0.938)	-4.479	1	362960									0.912569	0.0165992	66.66	2	YFQISQDDEDAS(0.087)DNES(0.913)	1.5951	1	194470
Biological Process	GO:0048513	3	animal organ development	1.22	0.00974825	KHN73148.1	133	S	60S ribosomal protein L22 [Toxocara canis] GN=rpl-22	rpl-22	1	2.30135e-240	271.97	2	YFQISQDDEDAS(1)DNES	-0.65138	4	6441200	0.999999	6.95657e-143	251.81	2	YFQISQDDEDAS(1)DNES	2.1409	5	7494900	0.994678	2.08763e-57	200.46	2	YFQISQDDEDAS(0.995)DNES(0.005)	2.3067	5	5867100
Biological Process	GO:0048513	3	animal organ development	1.22	0.00974825	KHN72483.1	100	S	Glycerol-3-phosphate acyltransferase 3 [Toxocara canis] GN=agpat9	agpat9	0.999963	0.00189171	133.07	2	EKTES(1)IESK	0.41545	1	450020	0.999833	0.000708306	157.74	2	EKTES(1)IESK	-5.2645	1	482270	0.998482	0.00467376	143.22	2	EKT(0.002)ES(0.998)IESK	-1.7684	1	447600
Biological Process	GO:0048513	3	animal organ development	1.22	0.00974825	KHN73462.1	279	S	Troponin T [Toxocara canis] GN=mup-2	mup-2	1	2.03493e-13	132.63	2	GLDPDEAAAS(1)PHPPK	2.017	1	1086400	1	1.26058e-20	143.25	2	GLDPDEAAAS(1)PHPPK	2.0125	2	2506400
Biological Process	GO:1901897	7	regulation of relaxation of cardiac muscle	12.48	0.00910472	KHN81192.1	295	T	Calcium/calmodulin-dependent protein kinase type II [Toxocara canis] GN=unc-43	unc-43									1	0.00306404	90.306	2	QDT(1)VDCLKK	-2.9962	1	161270
Biological Process	GO:0051962	5	positive regulation of nervous system development	1.59	0.0114237	KHN88613.1	149	T	Nucleoside diphosphate kinase [Toxocara canis] GN=NDK	NDK	1	3.58865e-73	193.26	2	LMLGAT(1)NPLASNPGTIR	2.372	2	916020	1	4.76433e-66	173.63	2	LMLGAT(1)NPLASNPGTIR	0.027347	2	1040700	1	6.78596e-106	209.08	2	LMLGAT(1)NPLASNPGTIR	0.18543	2	1086000
Biological Process	GO:0051962	5	positive regulation of nervous system development	1.59	0.0114237	KHN88997.1	341	S	SHC-transforming protein 1 [Toxocara canis] GN=SHC1	SHC1	0.999705	0.000549222	76.494	4	KQS(1)QVFETIVQLIEHHR	5.0874	1	34847	0.999978	0.00149907	84.144	4	KQS(1)QVFETIVQLIEHHR	4.6269	1	37866	0.999987	3.52893e-12	85.443	4	KQS(1)QVFETIVQLIEHHR	1.9323	1	42571
Biological Process	GO:0061387	5	regulation of extent of cell growth	2.14	0.0133751	KHN83144.1	256	S	Dual specificity mitogen-activated protein kinase kinase hemipterous [Toxocara canis] GN=hep	hep	0.962132	0.0111801	54.309	2	VGS(0.962)S(0.038)ESEYGIR	-2.5129	1	84552
Biological Process	GO:0061387	5	regulation of extent of cell growth	2.14	0.0133751	KHN83928.1	1797	S	Microtubule-associated protein futsch [Toxocara canis] GN=futsch	futsch	0.959836	1.68836e-06	105.78	2	LS(0.96)S(0.04)GDSDDVCAAFK	-1.2128	1	499940									0.947631	0.0221653	77.696	2	LS(0.948)S(0.052)GDSDDVCAAFK	1.7064	1	409270
Biological Process	GO:0061387	5	regulation of extent of cell growth	2.14	0.0133751	KHN87978.1	1393	S	Kinesin-like protein [Toxocara canis] GN=unc-104	unc-104	1	0.00502286	54.912	2	GDS(1)LIFEHQWELEK	4.814	1	53430	1	0.00500012	53.193	2	GDS(1)LIFEHQWELEK	1.9206	1	77580	1	7.41581e-05	75.969	2	GDS(1)LIFEHQWELEK	2.4444	1	102060
Biological Process	GO:0061387	5	regulation of extent of cell growth	2.14	0.0133751	KHN79742.1	7	T	IST1 -like protein [Toxocara canis] GN=IST1	IST1	0.998633	0.00178926	71.219	2	SIS(0.001)WGT(0.999)QYAK	-2.3292	1	41913	0.999931	0.000138384	84.999	2	SISWGT(1)QYAK	-1.9157	1	37004	0.959557	0.00372128	47.361	2	SIS(0.002)WGT(0.96)QY(0.039)AK	-1.2405	1	31582
Biological Process	GO:0061387	5	regulation of extent of cell growth	2.14	0.0133751	KHN83498.1	112	Y	Cadherin-related hmr-1 [Toxocara canis] GN=hmr-1	hmr-1	1	0.00515328	57.032	2	FNNLADIY(1)GK	-1.8861	1	103480	1	0.00517238	103.8	2	FNNLADIY(1)GK	-2.9578	1	84250	1	0.00753458	90.761	2	FNNLADIY(1)GK	-0.84371	1	87625
Biological Process	GO:0061387	5	regulation of extent of cell growth	2.14	0.0133751	KHN83519.1	231	Y	Glycogen synthase kinase-3 beta [Toxocara canis] GN=GSK3B	GSK3B	0.93651	7.63472e-05	134.2	2	GEPNVS(0.063)Y(0.937)ICSR	-0.041266	1	6240700	0.931689	0.00320464	115.04	2	GEPNVS(0.068)Y(0.932)ICSR	1.1369	1	6002000	0.94165	3.60357e-06	160.98	2	GEPNVS(0.058)Y(0.942)ICSR	-1.4557	2	5935700
Biological Process	GO:0061387	5	regulation of extent of cell growth	2.14	0.0133751	KHN86566.1	185	Y	Mitogen-activated protein kinase pmk-1 [Toxocara canis] GN=pmk-1	pmk-1	0.897156	0.00315038	66.953	2	QTDNEMT(0.035)GY(0.897)VAT(0.068)R	-2.8809	1	427590	0.9054	2.57191e-05	108.24	2	QTDNEMT(0.071)GY(0.905)VAT(0.024)R	0.020858	1	396520	0.99874	2.16209e-29	201.66	2	QTDNEMTGY(0.999)VAT(0.001)R	3.692	2	1253900
Biological Process	GO:0061387	5	regulation of extent of cell growth	2.14	0.0133751	KHN88530.1	40	S	Ras-related protein Rab-11A [Toxocara canis] GN=RAB11A	RAB11A									0.821797	0.0269135	48.701	2	S(0.822)T(0.178)IGVEFATR	0.54774	1	47617
Biological Process	GO:0061387	5	regulation of extent of cell growth	2.14	0.0133751	KHN78062.1	42	S	Ras-related protein Rab-11A [Toxocara canis] GN=RAB11A	RAB11A																	0.856988	0.00953276	73.655	2	S(0.857)T(0.143)IGVEFATR	-1.3277	1	47754
Biological Process	GO:0046847	7	filopodium assembly	5.76	0.0135185	KHN76283.1	415	S	Ena/VASP-like protein [Toxocara canis] GN=EVL	EVL	0.952751	0.00496521	69.224	2	APS(0.953)GS(0.046)S(0.001)ISSQEEPR	0.29785	1	87742
Biological Process	GO:0046847	7	filopodium assembly	5.76	0.0135185	KHN87978.1	1393	S	Kinesin-like protein [Toxocara canis] GN=unc-104	unc-104	1	0.00502286	54.912	2	GDS(1)LIFEHQWELEK	4.814	1	53430	1	0.00500012	53.193	2	GDS(1)LIFEHQWELEK	1.9206	1	77580	1	7.41581e-05	75.969	2	GDS(1)LIFEHQWELEK	2.4444	1	102060
Biological Process	GO:0046847	7	filopodium assembly	5.76	0.0135185	KHN76633.1	565	Y	Moesin/ezrin/radixin -like protein 1 [Toxocara canis] GN=Moe	Moe	0.97867	0.00555776	55.782	2	DAQQVT(0.021)EY(0.979)DLLHMENK	2.5793	1	124640	0.992805	0.00563261	47.915	2	DAQQVT(0.007)EY(0.993)DLLHMENK	3.9173	1	110970	0.831175	2.01439e-05	76.563	2	DAQQVT(0.169)EY(0.831)DLLHMENK	2.8652	1	123850
Biological Process	GO:0007475	4	apposition of dorsal and ventral imaginal disc-derived wing surfaces	5.76	0.0135185	KHN88536.1	202	S	Talin-1 [Toxocara canis] GN=TLN1	TLN1	0.996599	0.00404747	57.279	2	EQS(0.997)VGDDET(0.003)LILR	-2.0217	1	136120									0.99981	0.0235156	51.07	2	EQS(1)VGDDETLILR	-1.0523	1	142690
Biological Process	GO:0007475	4	apposition of dorsal and ventral imaginal disc-derived wing surfaces	5.76	0.0135185	KHN88536.1	1469	S	Talin-1 [Toxocara canis] GN=TLN1	TLN1	0.946988	8.88075e-18	130.78	2	S(0.947)LT(0.053)ESVNAIVESVVR	-0.62449	1	26680									0.806082	2.79476e-09	118.87	2	S(0.806)LT(0.194)ESVNAIVESVVR	-0.82412	1	52864
Biological Process	GO:0007475	4	apposition of dorsal and ventral imaginal disc-derived wing surfaces	5.76	0.0135185	KHN88536.1	1364	S	Talin-1 [Toxocara canis] GN=TLN1	TLN1	0.996194	0.0101028	56.938	2	VS(0.996)ET(0.004)AAPVDLR	0.37423	1	54273
Biological Process	GO:0007475	4	apposition of dorsal and ventral imaginal disc-derived wing surfaces	5.76	0.0135185	KHN88536.1	208	T	Talin-1 [Toxocara canis] GN=TLN1	TLN1	1	5.04127e-05	99.909	2	EQSVGDDET(1)LILR	15.261	1	91994									0.999482	0.0174864	60.324	2	EQS(0.001)VGDDET(0.999)LILR	2.2695	1	162100
Biological Process	GO:0007475	4	apposition of dorsal and ventral imaginal disc-derived wing surfaces	5.76	0.0135185	KHN87145.1	537	T	Tensin-3 [Toxocara canis] GN=TNS3	TNS3	0.999899	0.00648685	118.91	2	APT(1)PSFPVR	-3.6162	1	372290	0.999949	0.0153494	94.804	2	APT(1)PSFPVR	-3.3302	1	362080	0.999293	0.00017519	106.35	2	APT(0.999)PS(0.001)FPVR	-1.7038	1	375200
Biological Process	GO:0099518	5	vesicle cytoskeletal trafficking	3.47	0.0136034	KHN76906.1	167	S	Cytoplasmic dynein 1 intermediate chain 1 [Toxocara canis] GN=DYNC1I1	DYNC1I1	0.998674	2.67092e-61	209.84	2	HLDINFDES(0.999)PT(0.001)R	-1.4741	3	5212100	0.999909	7.01124e-114	257.55	2	HLDINFDES(1)PTR	0.43522	3	4601800	0.999687	1.00856e-111	239.37	2	HLDINFDES(1)PTR	-0.16892	1	5171500
Biological Process	GO:1903533	7	regulation of protein targeting	3.47	0.0136034	KHN83519.1	231	Y	Glycogen synthase kinase-3 beta [Toxocara canis] GN=GSK3B	GSK3B	0.93651	7.63472e-05	134.2	2	GEPNVS(0.063)Y(0.937)ICSR	-0.041266	1	6240700	0.931689	0.00320464	115.04	2	GEPNVS(0.068)Y(0.932)ICSR	1.1369	1	6002000	0.94165	3.60357e-06	160.98	2	GEPNVS(0.058)Y(0.942)ICSR	-1.4557	2	5935700
Biological Process	GO:1903533	7	regulation of protein targeting	3.47	0.0136034	KHN86485.1	667	T	Serine/threonine-protein kinase akt-1 [Toxocara canis] GN=akt-1	akt-1	1	2.03391e-99	240.17	2	EFTNAPVQLT(1)PPPAR	-1.1317	1	2069300	1	1.79084e-211	276.47	2	EFTNAPVQLT(1)PPPAR	1.663	3	2451700	1	1.94605e-117	269.09	2	EFTNAPVQLT(1)PPPAR	1.8752	1	1334200
Biological Process	GO:1903533	7	regulation of protein targeting	3.47	0.0136034	KHN81288.1	652	S	5'-AMP-activated protein kinase catalytic subunit alpha-2 [Toxocara canis] GN=aak-2	aak-2	0.995466	1.87596e-06	118.64	2	SLVDEDNGS(0.995)AS(0.004)S(0.001)S(0.001)R	-4.6486	1	217760	0.917098	5.81991e-07	86.952	2	SLVDEDNGS(0.917)AS(0.054)S(0.021)S(0.008)R	-3.829	1	236030	0.872522	2.17004e-07	92.319	2	SLVDEDNGS(0.873)AS(0.051)S(0.038)S(0.038)R	-4.4374	1	229130
Biological Process	GO:1903533	7	regulation of protein targeting	3.47	0.0136034	KHN81288.1	660	S	5'-AMP-activated protein kinase catalytic subunit alpha-2 [Toxocara canis] GN=aak-2	aak-2	0.997083	0.000168645	98.865	2	HAS(0.997)VS(0.003)MPVKPSLR	-7.7321	2	242880									0.846776	0.00713533	82.437	3	HAS(0.847)VS(0.153)MPVKPSLR	-1.5511	1	24438
Biological Process	GO:1903533	7	regulation of protein targeting	3.47	0.0136034	KHN81288.1	676	S	5'-AMP-activated protein kinase catalytic subunit alpha-2 [Toxocara canis] GN=aak-2	aak-2	0.959693	2.82614e-05	44.654	2	AQS(0.96)LPMPMEVDQT(0.039)PPPS(0.001)PTVT(0.001)K	1.0114	1	275700									0.893369	7.21707e-05	44.019	2	AQS(0.893)LPMPMEVDQT(0.105)PPPS(0.001)PT(0.001)VT(0.001)K	-0.53298	1	277960
Biological Process	GO:0061387	5	regulation of extent of cell growth	2.14	0.0133751	KHN83144.1	235	S	Dual specificity mitogen-activated protein kinase kinase hemipterous [Toxocara canis] GN=hep	hep	1	2.15799e-41	177.64	2	LCDFGIAGQLIDS(1)RR	4.2324	2	257840	1	2.18272e-73	175.48	2	LCDFGIAGQLIDS(1)RR	2.7827	3	311930	1	4.00848e-08	107.84	2	LCDFGIAGQLIDS(1)RR	3.1075	3	337520
Biological Process	GO:1903533	7	regulation of protein targeting	3.47	0.0136034	KHN77148.1	235	S	Integrin beta pat-3 [Toxocara canis] GN=pat-3	pat-3																	0.96426	0.0042903	42.941	2	NQMS(0.964)LT(0.033)MDT(0.003)AR	4.4453	1	43017
Biological Process	GO:1903533	7	regulation of protein targeting	3.47	0.0136034	KHN75718.1	943	S	Ankyrin-2 [Toxocara canis] GN=ANK2	ANK2									0.998933	0.00178005	43.904	2	S(0.999)PEMDT(0.001)ADGDLDALIR	0.75251	1	99497	0.999999	2.03664e-09	88.203	2	S(1)PEMDTADGDLDALIR	2.396	1	162140
Biological Process	GO:1903533	7	regulation of protein targeting	3.47	0.0136034	KHN75718.1	1658	S	Ankyrin-2 [Toxocara canis] GN=ANK2	ANK2	1	6.41016e-05	64.21	2	HVHDS(1)ENGPIVEER	-1.8048	2	512340	1	0.00202145	84.266	2	HVHDS(1)ENGPIVEER	-1.3491	2	477210	1	2.46997e-07	82.747	2	HVHDS(1)ENGPIVEER	0.901	2	499120
Biological Process	GO:0007296	5	vitellogenesis	5.76	0.0135185	KHN75612.1	1067	S	Dynamin [Toxocara canis] GN=dyn-1	dyn-1	0.982943	0.0204215	47.361	2	S(0.017)NGPS(0.983)PVPR	-1.6251	1	40881	0.994217	0.0249937	40.861	2	S(0.006)NGPS(0.994)PVPR	-1.6631	1	42819	0.999901	0.0261651	65.879	2	SNGPS(1)PVPR	0.24328	1	43716
Biological Process	GO:0007296	5	vitellogenesis	5.76	0.0135185	KHN73508.1	230	S	Endophilin-B1 [Toxocara canis] GN=SH3GLB1	SH3GLB1	1	3.76136e-23	122.16	2	AKS(1)LEAQSNAEADLR	-1.6783	1	115830	1	7.49226e-10	120.52	2	AKS(1)LEAQSNAEADLR	-2.7377	1	127730	1	1.85671e-07	94.865	2	AKS(1)LEAQSNAEADLR	-2.422	1	128360
Biological Process	GO:0007296	5	vitellogenesis	5.76	0.0135185	KHN73458.1	77	S	Ras-related protein Rab-7a [Toxocara canis] GN=RAB7A	RAB7A	1	1.02146e-10	101.64	2	FQS(1)LGVAFYR	-1.4015	1	44672	1	0.00586366	72.846	2	FQS(1)LGVAFYR	-2.1881	1	43151	1	9.09337e-06	124.06	2	FQS(1)LGVAFYR	-2.3055	1	38988
Biological Process	GO:0007475	4	apposition of dorsal and ventral imaginal disc-derived wing surfaces	5.76	0.0135185	KHN79080.1	257	S	Uncharacterized protein Tcan_11176 [Toxocara canis] GN=how	how									0.914084	3.41975e-08	122.94	2	SPTLAGAPIILS(0.914)PS(0.086)R	-1.2479	1	40857
Biological Process	GO:1903533	7	regulation of protein targeting	3.47	0.0136034	KHN77148.1	812	S	Integrin beta pat-3 [Toxocara canis] GN=pat-3	pat-3	0.999874	0.00502325	61.042	2	NPVYAGNS(1)AK	-0.97532	1	62317
Biological Process	GO:0061387	5	regulation of extent of cell growth	2.14	0.0133751	KHN79149.1	1214	Y	Neuroglian [Toxocara canis] GN=Nrg	Nrg																	0.997821	0.0272159	45.183	2	FTEDGS(0.002)FIGQY(0.998)VPNK	1.4037	1	39292
Biological Process	GO:0061387	5	regulation of extent of cell growth	2.14	0.0133751	KHN79149.1	1232	S	Neuroglian [Toxocara canis] GN=Nrg	Nrg	0.824314	0.000296485	61.319	2	TLVS(0.002)S(0.018)S(0.007)GDKPDKDS(0.824)AS(0.127)T(0.021)FV	-1.7084	1	2379400	0.998725	9.1533e-120	233.37	2	TLVSSSGDKPDKDS(0.999)AS(0.001)TFV	-1.4705	1	2681200	0.999919	3.23367e-152	249.72	2	TLVSSSGDKPDKDS(1)ASTFV	-0.45477	1	2824300
Biological Process	GO:0061387	5	regulation of extent of cell growth	2.14	0.0133751	KHN79149.1	1209	S	Neuroglian [Toxocara canis] GN=Nrg	Nrg	1	7.84724e-241	289.22	2	FTEDGS(1)FIGQYVPNK	2.5833	3	6680100	1	5.79119e-298	318.82	2	FTEDGS(1)FIGQYVPNK	2.0294	3	6707700	1	2.56397e-205	296.91	2	FTEDGS(1)FIGQYVPNK	-0.063273	3	6627200
Biological Process	GO:1990138	4	neuron projection extension	2.25	0.013302	KHN76323.1	788	S	Vinculin [Toxocara canis] GN=Tcan_06884	Tcan_06884	0.995404	5.41174e-46	208.63	2	APT(0.005)S(0.995)PIMHDR	-1.2745	2	3013900	0.999682	0.00208836	143.22	2	APTS(1)PIMHDR	-2.2316	1	1265800	0.881786	0.00337993	110.44	2	APT(0.118)S(0.882)PIMHDR	-3.1556	2	2871300
Biological Process	GO:1990138	4	neuron projection extension	2.25	0.013302	KHN75806.1	35	S	Cadherin-related hmr-1, partial [Toxocara canis] GN=hmr-1	hmr-1																	1	0.0192679	75.012	2	IYDDEGDNVS(1)R	7.103	1	102020
Biological Process	GO:1990138	4	neuron projection extension	2.25	0.013302	KHN75806.1	21	Y	Cadherin-related hmr-1, partial [Toxocara canis] GN=hmr-1	hmr-1	0.994829	0.0021342	55.604	2	SLEADPDAT(0.005)APY(0.995)DELR	4.4846	1	205660	0.998978	0.00527985	84.102	2	SLEADPDAT(0.001)APY(0.999)DELR	5.8332	1	146280
Biological Process	GO:1990138	4	neuron projection extension	2.25	0.013302	KHN75806.1	10	S	Cadherin-related hmr-1, partial [Toxocara canis] GN=hmr-1	hmr-1	0.999998	5.49338e-17	106.93	2	IKS(1)LEADPDATAPYDELR	-3.5108	1	815470	0.999999	1.05477e-11	75.024	2	IKS(1)LEADPDATAPYDELR	-0.82602	1	803340	0.999994	0.00158415	71.299	2	IKS(1)LEADPDATAPYDELR	0.43818	1	835280
Biological Process	GO:1990138	4	neuron projection extension	2.25	0.013302	KHN75718.1	943	S	Ankyrin-2 [Toxocara canis] GN=ANK2	ANK2									0.998933	0.00178005	43.904	2	S(0.999)PEMDT(0.001)ADGDLDALIR	0.75251	1	99497	0.999999	2.03664e-09	88.203	2	S(1)PEMDTADGDLDALIR	2.396	1	162140
Biological Process	GO:1990138	4	neuron projection extension	2.25	0.013302	KHN75718.1	1658	S	Ankyrin-2 [Toxocara canis] GN=ANK2	ANK2	1	6.41016e-05	64.21	2	HVHDS(1)ENGPIVEER	-1.8048	2	512340	1	0.00202145	84.266	2	HVHDS(1)ENGPIVEER	-1.3491	2	477210	1	2.46997e-07	82.747	2	HVHDS(1)ENGPIVEER	0.901	2	499120
Biological Process	GO:1990138	4	neuron projection extension	2.25	0.013302	KHN76323.1	825	T	Vinculin [Toxocara canis] GN=Tcan_06884	Tcan_06884	0.900106	1.09635e-17	58.711	4	EEIPAPPRPPPPVEIS(0.044)PPPRPPPPPET(0.9)DDEEET(0.056)R	0.46623	1	348380									0.910238	6.68904e-36	59.19	4	EEIPAPPRPPPPVEIS(0.058)PPPRPPPPPET(0.91)DDEEET(0.032)R	2.7723	1	394380
Biological Process	GO:1903047	3	mitotic cell cycle process	1.5	0.0132398	KHN80686.1	231	S	Tubulin alpha-3 chain [Toxocara canis] GN=mec-12	mec-12																	0.999995	1.33126e-09	97.681	2	LIS(1)QVVSSITASLR	-1.9126	1	16718
Biological Process	GO:1903047	3	mitotic cell cycle process	1.5	0.0132398	KHN78062.1	42	S	Ras-related protein Rab-11A [Toxocara canis] GN=RAB11A	RAB11A																	0.856988	0.00953276	73.655	2	S(0.857)T(0.143)IGVEFATR	-1.3277	1	47754
Biological Process	GO:1903047	3	mitotic cell cycle process	1.5	0.0132398	KHN85418.1	200	T	Polyadenylate-binding protein 1 [Toxocara canis] GN=Pabpc1	Pabpc1									1	0.000406158	88.24	2	RFT(1)NVFIK	-0.47276	1	22444
Biological Process	GO:1903047	3	mitotic cell cycle process	1.5	0.0132398	KHN85418.1	315	T	Polyadenylate-binding protein 1 [Toxocara canis] GN=Pabpc1	Pabpc1									1	0.00038886	87.251	2	NLDDT(1)VDDEVLR	1.1032	1	103530	1	0.00255564	70.552	2	NLDDT(1)VDDEVLR	0.65918	1	94191
Biological Process	GO:1903047	3	mitotic cell cycle process	1.5	0.0132398	KHN81192.1	288	S	Calcium/calmodulin-dependent protein kinase type II [Toxocara canis] GN=unc-43	unc-43																	1	0.0268051	93.467	2	VAS(1)VMHR	-4.2885	1	279500
Biological Process	GO:1903047	3	mitotic cell cycle process	1.5	0.0132398	KHN81192.1	295	T	Calcium/calmodulin-dependent protein kinase type II [Toxocara canis] GN=unc-43	unc-43									1	0.00306404	90.306	2	QDT(1)VDCLKK	-2.9962	1	161270
Biological Process	GO:1903047	3	mitotic cell cycle process	1.5	0.0132398	KHN88350.1	34	S	Small ubiquitin-related modifier [Toxocara canis] GN=smo-1	smo-1									1	0.0102363	63.947	2	VVGQDS(1)NEVHFR	2.6575	1	46731	1	0.00927172	70.598	2	VVGQDS(1)NEVHFR	2.4916	1	50232
Biological Process	GO:1903047	3	mitotic cell cycle process	1.5	0.0132398	KHN78533.1	163	S	Ras-related protein Rab-35 [Toxocara canis] GN=Rab35	Rab35																	1	0.00168464	90.376	2	LRS(1)PQPAAGDK	-1.7701	1	413260
Biological Process	GO:0099518	5	vesicle cytoskeletal trafficking	3.47	0.0136034	KHN85536.1	100	S	Dynactin subunit 1 [Toxocara canis] GN=DCTN1	DCTN1	0.99994	0.0224323	85.813	2	GRFS(1)PAASPR	-1.5684	1	1821700
Biological Process	GO:1990138	4	neuron projection extension	2.25	0.013302	KHN76323.1	531	T	Vinculin [Toxocara canis] GN=Tcan_06884	Tcan_06884	0.87487	0.00332475	93.026	2	VVEDFADIT(0.125)T(0.875)PLK	-1.7659	1	58825
Biological Process	GO:1990138	4	neuron projection extension	2.25	0.013302	KHN77148.1	812	S	Integrin beta pat-3 [Toxocara canis] GN=pat-3	pat-3	0.999874	0.00502325	61.042	2	NPVYAGNS(1)AK	-0.97532	1	62317
Biological Process	GO:0061387	5	regulation of extent of cell growth	2.14	0.0133751	KHN75806.1	35	S	Cadherin-related hmr-1, partial [Toxocara canis] GN=hmr-1	hmr-1																	1	0.0192679	75.012	2	IYDDEGDNVS(1)R	7.103	1	102020
Biological Process	GO:0061387	5	regulation of extent of cell growth	2.14	0.0133751	KHN75806.1	21	Y	Cadherin-related hmr-1, partial [Toxocara canis] GN=hmr-1	hmr-1	0.994829	0.0021342	55.604	2	SLEADPDAT(0.005)APY(0.995)DELR	4.4846	1	205660	0.998978	0.00527985	84.102	2	SLEADPDAT(0.001)APY(0.999)DELR	5.8332	1	146280
Biological Process	GO:0061387	5	regulation of extent of cell growth	2.14	0.0133751	KHN75806.1	10	S	Cadherin-related hmr-1, partial [Toxocara canis] GN=hmr-1	hmr-1	0.999998	5.49338e-17	106.93	2	IKS(1)LEADPDATAPYDELR	-3.5108	1	815470	0.999999	1.05477e-11	75.024	2	IKS(1)LEADPDATAPYDELR	-0.82602	1	803340	0.999994	0.00158415	71.299	2	IKS(1)LEADPDATAPYDELR	0.43818	1	835280
Biological Process	GO:0061387	5	regulation of extent of cell growth	2.14	0.0133751	KHN74873.1	128	S	Mitogen-activated protein kinase kinase kinase, partial [Toxocara canis] GN=slpr	slpr	0.999453	0.013899	42.495	2	S(0.999)ILVESNYDYTPR	-0.60154	1	35635
Biological Process	GO:1990138	4	neuron projection extension	2.25	0.013302	KHN83498.1	112	Y	Cadherin-related hmr-1 [Toxocara canis] GN=hmr-1	hmr-1	1	0.00515328	57.032	2	FNNLADIY(1)GK	-1.8861	1	103480	1	0.00517238	103.8	2	FNNLADIY(1)GK	-2.9578	1	84250	1	0.00753458	90.761	2	FNNLADIY(1)GK	-0.84371	1	87625
Biological Process	GO:1990138	4	neuron projection extension	2.25	0.013302	KHN85536.1	100	S	Dynactin subunit 1 [Toxocara canis] GN=DCTN1	DCTN1	0.99994	0.0224323	85.813	2	GRFS(1)PAASPR	-1.5684	1	1821700
Biological Process	GO:1990138	4	neuron projection extension	2.25	0.013302	KHN76323.1	638	S	Vinculin [Toxocara canis] GN=Tcan_06884	Tcan_06884									0.999964	0.0176694	48.945	3	LRS(1)HVDDAIDTAEFVR	-14.988	1	96454
Biological Process	GO:1990138	4	neuron projection extension	2.25	0.013302	KHN83929.1	27	S	Ras GTPase-activating-like protein IQGAP2 [Toxocara canis] GN=IQGAP2	IQGAP2	0.999945	7.21756e-11	166.71	2	CLDNIS(1)ITSK	-1.6857	1	712460	0.999976	0.00190656	152.23	2	CLDNIS(1)ITSK	-4.1487	1	724170	0.998856	0.00162288	110.58	2	CLDNIS(0.999)IT(0.001)SK	-2.8569	1	740280
Biological Process	GO:1990138	4	neuron projection extension	2.25	0.013302	KHN83144.1	256	S	Dual specificity mitogen-activated protein kinase kinase hemipterous [Toxocara canis] GN=hep	hep	0.962132	0.0111801	54.309	2	VGS(0.962)S(0.038)ESEYGIR	-2.5129	1	84552
Biological Process	GO:1990138	4	neuron projection extension	2.25	0.013302	KHN83144.1	235	S	Dual specificity mitogen-activated protein kinase kinase hemipterous [Toxocara canis] GN=hep	hep	1	2.15799e-41	177.64	2	LCDFGIAGQLIDS(1)RR	4.2324	2	257840	1	2.18272e-73	175.48	2	LCDFGIAGQLIDS(1)RR	2.7827	3	311930	1	4.00848e-08	107.84	2	LCDFGIAGQLIDS(1)RR	3.1075	3	337520
Biological Process	GO:1990138	4	neuron projection extension	2.25	0.013302	KHN79149.1	1214	Y	Neuroglian [Toxocara canis] GN=Nrg	Nrg																	0.997821	0.0272159	45.183	2	FTEDGS(0.002)FIGQY(0.998)VPNK	1.4037	1	39292
Biological Process	GO:1990138	4	neuron projection extension	2.25	0.013302	KHN79149.1	1232	S	Neuroglian [Toxocara canis] GN=Nrg	Nrg	0.824314	0.000296485	61.319	2	TLVS(0.002)S(0.018)S(0.007)GDKPDKDS(0.824)AS(0.127)T(0.021)FV	-1.7084	1	2379400	0.998725	9.1533e-120	233.37	2	TLVSSSGDKPDKDS(0.999)AS(0.001)TFV	-1.4705	1	2681200	0.999919	3.23367e-152	249.72	2	TLVSSSGDKPDKDS(1)ASTFV	-0.45477	1	2824300
Biological Process	GO:1990138	4	neuron projection extension	2.25	0.013302	KHN79149.1	1209	S	Neuroglian [Toxocara canis] GN=Nrg	Nrg	1	7.84724e-241	289.22	2	FTEDGS(1)FIGQYVPNK	2.5833	3	6680100	1	5.79119e-298	318.82	2	FTEDGS(1)FIGQYVPNK	2.0294	3	6707700	1	2.56397e-205	296.91	2	FTEDGS(1)FIGQYVPNK	-0.063273	3	6627200
Biological Process	GO:1990138	4	neuron projection extension	2.25	0.013302	KHN77148.1	235	S	Integrin beta pat-3 [Toxocara canis] GN=pat-3	pat-3																	0.96426	0.0042903	42.941	2	NQMS(0.964)LT(0.033)MDT(0.003)AR	4.4453	1	43017
Biological Process	GO:1990138	4	neuron projection extension	2.25	0.013302	KHN83928.1	1797	S	Microtubule-associated protein futsch [Toxocara canis] GN=futsch	futsch	0.959836	1.68836e-06	105.78	2	LS(0.96)S(0.04)GDSDDVCAAFK	-1.2128	1	499940									0.947631	0.0221653	77.696	2	LS(0.948)S(0.052)GDSDDVCAAFK	1.7064	1	409270
Biological Process	GO:1903047	3	mitotic cell cycle process	1.5	0.0132398	KHN84864.1	166	S	Lamin-1 [Toxocara canis] GN=lmn-1	lmn-1																	0.999931	4.22388e-62	238.02	2	FIASDNSS(1)FFR	-0.74325	1	2035300
Biological Process	GO:0099518	5	vesicle cytoskeletal trafficking	3.47	0.0136034	KHN87978.1	1393	S	Kinesin-like protein [Toxocara canis] GN=unc-104	unc-104	1	0.00502286	54.912	2	GDS(1)LIFEHQWELEK	4.814	1	53430	1	0.00500012	53.193	2	GDS(1)LIFEHQWELEK	1.9206	1	77580	1	7.41581e-05	75.969	2	GDS(1)LIFEHQWELEK	2.4444	1	102060
Biological Process	GO:0099518	5	vesicle cytoskeletal trafficking	3.47	0.0136034	KHN83579.1	548	Y	hypothetical protein Tcan_18773 [Toxocara canis] GN=Tcan_18773	Tcan_18773									0.9972	0.00114547	98.009	2	EDLDFS(0.003)Y(0.997)R	-2.3926	1	121730	0.976953	8.80573e-05	121.31	2	EDLDFS(0.023)Y(0.977)R	-2.1027	1	152400
Biological Process	GO:0007268	7	chemical synaptic transmission	1.62	0.0137227	KHN75612.1	1067	S	Dynamin [Toxocara canis] GN=dyn-1	dyn-1	0.982943	0.0204215	47.361	2	S(0.017)NGPS(0.983)PVPR	-1.6251	1	40881	0.994217	0.0249937	40.861	2	S(0.006)NGPS(0.994)PVPR	-1.6631	1	42819	0.999901	0.0261651	65.879	2	SNGPS(1)PVPR	0.24328	1	43716
Biological Process	GO:0007268	7	chemical synaptic transmission	1.62	0.0137227	KHN76950.1	1123	S	Sodium-driven chloride bicarbonate exchanger [Toxocara canis] GN=Slc4a10	Slc4a10	0.985863	1.23415e-60	174.02	2	HIASESHT(0.014)S(0.986)LQK	-3.2519	3	927490									0.987246	3.64679e-66	198.1	2	HIASESHT(0.013)S(0.987)LQK	-2.7797	2	678220
Biological Process	GO:0007268	7	chemical synaptic transmission	1.62	0.0137227	KHN76950.1	1163	S	Sodium-driven chloride bicarbonate exchanger [Toxocara canis] GN=Slc4a10	Slc4a10	0.992347	4.0105e-55	120.55	3	VIKPS(0.992)PHGS(0.005)S(0.002)T(0.001)QLNNEETPLLDK	-2.4563	1	1622600									0.994799	3.22369e-67	149.95	3	VIKPS(0.995)PHGS(0.004)S(0.001)TQLNNEETPLLDK	-1.2077	1	1515900
Biological Process	GO:0007268	7	chemical synaptic transmission	1.62	0.0137227	KHN77987.1	116	S	MANF/CDNF-like protein [Toxocara canis] GN=Y54G2A.23	Y54G2A.23	1	0.000902379	131.54	2	YDKS(1)IDWK	1.1816	1	163330	1	8.18119e-13	141.44	2	YDKS(1)IDWK	-1.0899	1	87363	1	0.0240025	94.791	2	YDKS(1)IDWK	2.4309	1	94877
Biological Process	GO:0007268	7	chemical synaptic transmission	1.62	0.0137227	KHN80589.1	744	S	Rab GDP dissociation inhibitor alpha [Toxocara canis] GN=GDI1	GDI1	0.999683	0.000945649	108.93	1	ITHLS(1)LEDQD	-1.9815	2	962710	0.999717	0.00249931	132.44	1	ITHLS(1)LEDQD	-2.2046	2	982660	0.978116	0.000500878	113.46	2	IT(0.022)HLS(0.978)LEDQD	-2.808	2	1070900
Biological Process	GO:0007268	7	chemical synaptic transmission	1.62	0.0137227	KHN81197.1	134	S	Calcium/calmodulin-dependent protein kinase type II [Toxocara canis] GN=unc-43	unc-43	0.955381	1.48651e-33	168.69	2	ES(0.045)S(0.955)ESSQTIDEQDGDK	-0.56541	1	214970	0.956884	3.28442e-105	188.85	2	ES(0.043)S(0.957)ESSQTIDEQDGDK	-1.8411	1	304290
Biological Process	GO:0007268	7	chemical synaptic transmission	1.62	0.0137227	KHN81197.1	139	T	Calcium/calmodulin-dependent protein kinase type II [Toxocara canis] GN=unc-43	unc-43	0.990095	1.21194e-07	108.6	2	ESSES(0.001)S(0.009)QT(0.99)IDEQDGDK	-2.1095	1	102420	0.991562	1.97953e-15	145.18	2	ESSES(0.001)S(0.007)QT(0.992)IDEQDGDK	-3.1278	1	87685
Biological Process	GO:0007268	7	chemical synaptic transmission	1.62	0.0137227	KHN81197.1	157	T	Calcium/calmodulin-dependent protein kinase type II [Toxocara canis] GN=unc-43	unc-43	1	0.0226181	111.98	2	TLNHENT(1)VVR	0.83638	1	140910									1	0.0298686	79.235	2	TLNHENT(1)VVR	0.77516	1	191470
Biological Process	GO:0007268	7	chemical synaptic transmission	1.62	0.0137227	KHN81316.1	70	S	Synaptobrevin-1 [Toxocara canis] GN=snb-1	snb-1	1	5.73459e-134	177.62	2	ADALQEGAS(1)QFEK	-0.012287	1	1273600	1	8.42218e-69	186.56	2	ADALQEGAS(1)QFEK	0.76692	1	1184000	1	6.8272e-40	173.26	2	ADALQEGAS(1)QFEK	0.94758	1	1230200
Biological Process	GO:0007268	7	chemical synaptic transmission	1.62	0.0137227	KHN81316.1	56	S	Synaptobrevin-1 [Toxocara canis] GN=snb-1	snb-1	1	7.17605e-24	186.39	2	DQKLS(1)QLDDR	-1.3471	1	652950	1	0.000832795	117.77	2	DQKLS(1)QLDDR	-0.88009	1	893030
Biological Process	GO:0007268	7	chemical synaptic transmission	1.62	0.0137227	KHN82454.1	66	S	cAMP-dependent protein kinase regulatory subunit [Toxocara canis] GN=kin-2	kin-2	1	2.12876e-19	94.838	2	LGVS(1)AEVPDENEAANYDK	-2.7699	2	963780	0.99944	0.000497031	43.271	2	RLGVS(0.999)AEVPDENEAANY(0.001)DK	1.1513	1	369110	0.999905	0.000129799	40.638	2	RLGVS(1)AEVPDENEAANYDK	-1.7348	1	425270
Biological Process	GO:0007268	7	chemical synaptic transmission	1.62	0.0137227	KHN82510.1	203	S	Sodium/potassium-transporting ATPase subunit alpha [Toxocara canis] GN=Atpalpha	Atpalpha	0.94469	0.0021134	85.443	2	VDNS(0.035)S(0.945)LT(0.02)GESEPQSR	-3.17	1	53098
Biological Process	GO:0007268	7	chemical synaptic transmission	1.62	0.0137227	KHN85536.1	100	S	Dynactin subunit 1 [Toxocara canis] GN=DCTN1	DCTN1	0.99994	0.0224323	85.813	2	GRFS(1)PAASPR	-1.5684	1	1821700
Biological Process	GO:0007268	7	chemical synaptic transmission	1.62	0.0137227	KHN87978.1	1393	S	Kinesin-like protein [Toxocara canis] GN=unc-104	unc-104	1	0.00502286	54.912	2	GDS(1)LIFEHQWELEK	4.814	1	53430	1	0.00500012	53.193	2	GDS(1)LIFEHQWELEK	1.9206	1	77580	1	7.41581e-05	75.969	2	GDS(1)LIFEHQWELEK	2.4444	1	102060
Biological Process	GO:0007268	7	chemical synaptic transmission	1.62	0.0137227	KHN88357.1	1176	S	Spectrin alpha chain [Toxocara canis] GN=alpha-Spec	alpha-Spec	1	3.45113e-12	144.38	2	EQQLGS(1)AHEVQR	-3.4888	1	268970	1	0.000450131	105.78	2	EQQLGS(1)AHEVQR	-1.3632	1	219540	1	0.000198309	128.28	2	EQQLGS(1)AHEVQR	-3.222	1	232260
Biological Process	GO:0007268	7	chemical synaptic transmission	1.62	0.0137227	KHN88357.1	2329	S	Spectrin alpha chain [Toxocara canis] GN=alpha-Spec	alpha-Spec	0.976022	0.00229283	59.625	2	ETENIQS(0.007)S(0.017)EEIES(0.976)AFR	3.2588	1	28463
Biological Process	GO:0007268	7	chemical synaptic transmission	1.62	0.0137227	KHN88357.1	1492	S	Spectrin alpha chain [Toxocara canis] GN=alpha-Spec	alpha-Spec	0.992791	0.0136592	72.031	2	LGES(0.993)QT(0.007)LQQFSR	-2.5652	1	72643	0.984489	0.011278	53.363	2	LGES(0.984)QT(0.015)LQQFSR	0.05607	1	85880	0.999309	0.000187154	111.98	2	LGES(0.999)QT(0.001)LQQFSR	0.49411	1	82748
Biological Process	GO:0007268	7	chemical synaptic transmission	1.62	0.0137227	KHN85659.1	135	S	ADP-ribosylation factor 1 [Toxocara canis] GN=Tcan_14556	Tcan_14556									0.991991	0.00220983	68.42	2	QDLPNAMS(0.992)AAELT(0.008)DK	4.9998	1	37362
Biological Process	GO:0007268	7	chemical synaptic transmission	1.62	0.0137227	KHN75948.1	52	S	putative voltage-dependent anion-selective channel [Toxocara canis] GN=R05G6.7	R05G6.7									0.999792	2.92355e-05	106.47	2	TGAVHTIAS(1)GR	-1.2532	1	129150	0.997487	0.0256632	62.454	2	TGAVHT(0.003)IAS(0.997)GR	-2.2184	1	136830
Biological Process	GO:0007268	7	chemical synaptic transmission	1.62	0.0137227	KHN74350.1	181	S	Tropomodulin, partial [Toxocara canis] GN=unc-94	unc-94									1	0.0119138	73.532	2	KEKDWEEPVPFS(1)PGIK	-14.774	1	777380
Biological Process	GO:0007268	7	chemical synaptic transmission	1.62	0.0137227	KHN82508.1	194	S	Sodium/potassium-transporting ATPase subunit alpha [Toxocara canis] GN=Atpalpha	Atpalpha									0.942359	0.00455995	52.773	2	VDNS(0.054)S(0.942)LT(0.003)GESEPQS(0.001)R	-1.8309	1	56682	0.871174	6.64533e-10	95.263	2	VDNS(0.129)S(0.871)LTGESEPQSR	-3.5082	1	85492
Biological Process	GO:0007268	7	chemical synaptic transmission	1.62	0.0137227	KHN83519.1	231	Y	Glycogen synthase kinase-3 beta [Toxocara canis] GN=GSK3B	GSK3B	0.93651	7.63472e-05	134.2	2	GEPNVS(0.063)Y(0.937)ICSR	-0.041266	1	6240700	0.931689	0.00320464	115.04	2	GEPNVS(0.068)Y(0.932)ICSR	1.1369	1	6002000	0.94165	3.60357e-06	160.98	2	GEPNVS(0.058)Y(0.942)ICSR	-1.4557	2	5935700
Biological Process	GO:0007268	7	chemical synaptic transmission	1.62	0.0137227	KHN86485.1	667	T	Serine/threonine-protein kinase akt-1 [Toxocara canis] GN=akt-1	akt-1	1	2.03391e-99	240.17	2	EFTNAPVQLT(1)PPPAR	-1.1317	1	2069300	1	1.79084e-211	276.47	2	EFTNAPVQLT(1)PPPAR	1.663	3	2451700	1	1.94605e-117	269.09	2	EFTNAPVQLT(1)PPPAR	1.8752	1	1334200
Biological Process	GO:0007268	7	chemical synaptic transmission	1.62	0.0137227	KHN72841.1	154	S	Syntaxin-6 [Toxocara canis] GN=Stx6	Stx6	0.999985	1.42892e-06	141.44	2	LSDS(1)PTSSER	2.0787	1	489300	0.995834	0.00021577	121.96	2	LSDS(0.996)PT(0.002)S(0.002)SER	1.274	2	584540	0.99189	0.000948908	74.524	2	LS(0.001)DS(0.992)PT(0.005)S(0.002)S(0.001)ER	0.4166	1	462280
Biological Process	GO:0007268	7	chemical synaptic transmission	1.62	0.0137227	KHN89160.1	2280	S	Spectrin beta chain [Toxocara canis] GN=beta-Spec	beta-Spec	0.942587	0.00422389	84.999	2	S(0.943)QT(0.057)LPVEGAK	-2.0464	1	132770
Biological Process	GO:0007268	7	chemical synaptic transmission	1.62	0.0137227	KHN89160.1	889	S	Spectrin beta chain [Toxocara canis] GN=beta-Spec	beta-Spec	0.997283	1.34749e-13	138.33	2	IDCQET(0.003)VS(0.997)WIEDK	0.092014	1	286760	0.988901	2.7761e-05	94.119	2	IDCQET(0.011)VS(0.989)WIEDK	-0.2709	1	296920	0.99865	5.44588e-05	111.75	2	IDCQET(0.001)VS(0.999)WIEDK	1.0198	1	324620
Biological Process	GO:0007268	7	chemical synaptic transmission	1.62	0.0137227	KHN88997.1	341	S	SHC-transforming protein 1 [Toxocara canis] GN=SHC1	SHC1	0.999705	0.000549222	76.494	4	KQS(1)QVFETIVQLIEHHR	5.0874	1	34847	0.999978	0.00149907	84.144	4	KQS(1)QVFETIVQLIEHHR	4.6269	1	37866	0.999987	3.52893e-12	85.443	4	KQS(1)QVFETIVQLIEHHR	1.9323	1	42571
Biological Process	GO:0007268	7	chemical synaptic transmission	1.62	0.0137227	KHN88357.1	85	S	Spectrin alpha chain [Toxocara canis] GN=alpha-Spec	alpha-Spec																	0.875279	0.00851355	50.641	3	LQTAS(0.062)EES(0.875)FRDPT(0.062)NLQAK	-3.0965	1	15506
Biological Process	GO:0007268	7	chemical synaptic transmission	1.62	0.0137227	KHN88357.1	1604	S	Spectrin alpha chain [Toxocara canis] GN=alpha-Spec	alpha-Spec									1	1.12773e-05	142.71	2	QKS(1)FMAAVK	1.8583	1	41641
Biological Process	GO:0007268	7	chemical synaptic transmission	1.62	0.0137227	KHN88357.1	2083	S	Spectrin alpha chain [Toxocara canis] GN=alpha-Spec	alpha-Spec	0.96686	0.00354911	74.524	2	S(0.009)LS(0.967)T(0.024)AEEDFK	-2.5015	1	43198									0.752139	0.0118559	47.57	2	S(0.017)LS(0.752)T(0.231)AEEDFK	-3.9186	1	30810
Biological Process	GO:0007268	7	chemical synaptic transmission	1.62	0.0137227	KHN88357.1	1793	S	Spectrin alpha chain [Toxocara canis] GN=alpha-Spec	alpha-Spec	1	0.00793291	76.563	2	MAALEES(1)WDQIR	1.1356	1	53384	1	9.39203e-05	86.729	2	MAALEES(1)WDQIR	1.6428	1	44999	1	0.00018025	100.69	2	MAALEES(1)WDQIR	1.9987	2	90648
Biological Process	GO:0007268	7	chemical synaptic transmission	1.62	0.0137227	KHN89160.1	919	S	Spectrin beta chain [Toxocara canis] GN=beta-Spec	beta-Spec	1	0.00897439	64.906	2	RLS(1)MMER	-0.75153	1	469140	1	0.0104244	113.46	2	RLS(1)MMER	0.40346	2	1979200
Biological Process	GO:0007268	7	chemical synaptic transmission	1.62	0.0137227	KHN70710.1	152	T	Voltage-dependent L-type calcium channel subunit beta-2 [Toxocara canis] GN=CACNB2	CACNB2	0.767464	0.00129985	51.542	2	GS(0.225)T(0.767)PPT(0.008)PGGELDEEEYGHGR	-3.5033	1	59755
Biological Process	GO:0007268	7	chemical synaptic transmission	1.62	0.0137227	KHN70710.1	395	S	Voltage-dependent L-type calcium channel subunit beta-2 [Toxocara canis] GN=CACNB2	CACNB2	1	0.0200555	93.772	2	ATHPPVKS(1)PPR	-2.7563	1	475140									1	0.000208337	93.649	2	ATHPPVKS(1)PPR	-3.7656	1	318310
Biological Process	GO:0031330	6	negative regulation of cellular catabolic process	1.94	0.0136706	KHN73524.1	6	Y	Fructose-1,6-bisphosphatase isozyme 2 [Toxocara canis] GN=Fbp2	Fbp2																	0.999999	0.000349657	69.276	2	EY(1)GIETDAMTLQR	-4.7417	1	23122
Biological Process	GO:0042059	7	negative regulation of epidermal growth factor receptor signaling pathway	2.73	0.0136121	KHN86244.1	309	S	Tyrosine-protein phosphatase non-receptor type 2 [Toxocara canis] GN=PTPN2	PTPN2									0.999886	0.020044	43.613	2	S(0.001)IES(0.999)S(1)KS(1)IDRR	-5.1294	1	760840
Biological Process	GO:0042059	7	negative regulation of epidermal growth factor receptor signaling pathway	2.73	0.0136121	KHN86244.1	308	S	Tyrosine-protein phosphatase non-receptor type 2 [Toxocara canis] GN=PTPN2	PTPN2									0.999194	0.020044	43.613	2	S(0.001)IES(0.999)S(1)KS(1)IDRR	-5.1294	1	760840
Biological Process	GO:0042059	7	negative regulation of epidermal growth factor receptor signaling pathway	2.73	0.0136121	KHN88536.1	208	T	Talin-1 [Toxocara canis] GN=TLN1	TLN1	1	5.04127e-05	99.909	2	EQSVGDDET(1)LILR	15.261	1	91994									0.999482	0.0174864	60.324	2	EQS(0.001)VGDDET(0.999)LILR	2.2695	1	162100
Biological Process	GO:0042059	7	negative regulation of epidermal growth factor receptor signaling pathway	2.73	0.0136121	KHN88536.1	1364	S	Talin-1 [Toxocara canis] GN=TLN1	TLN1	0.996194	0.0101028	56.938	2	VS(0.996)ET(0.004)AAPVDLR	0.37423	1	54273
Biological Process	GO:0042059	7	negative regulation of epidermal growth factor receptor signaling pathway	2.73	0.0136121	KHN88536.1	1469	S	Talin-1 [Toxocara canis] GN=TLN1	TLN1	0.946988	8.88075e-18	130.78	2	S(0.947)LT(0.053)ESVNAIVESVVR	-0.62449	1	26680									0.806082	2.79476e-09	118.87	2	S(0.806)LT(0.194)ESVNAIVESVVR	-0.82412	1	52864
Biological Process	GO:0042059	7	negative regulation of epidermal growth factor receptor signaling pathway	2.73	0.0136121	KHN88536.1	202	S	Talin-1 [Toxocara canis] GN=TLN1	TLN1	0.996599	0.00404747	57.279	2	EQS(0.997)VGDDET(0.003)LILR	-2.0217	1	136120									0.99981	0.0235156	51.07	2	EQS(1)VGDDETLILR	-1.0523	1	142690
Biological Process	GO:0042059	7	negative regulation of epidermal growth factor receptor signaling pathway	2.73	0.0136121	KHN86244.1	311	S	Tyrosine-protein phosphatase non-receptor type 2 [Toxocara canis] GN=PTPN2	PTPN2									0.999886	0.020044	43.613	2	S(0.001)IES(0.999)S(1)KS(1)IDRR	-5.1294	1	760840
Biological Process	GO:0042059	7	negative regulation of epidermal growth factor receptor signaling pathway	2.73	0.0136121	KHN82474.1	51	S	Charged multivesicular body protein 4b [Toxocara canis] GN=chmp4b	chmp4b	1	0.00794943	113.86	2	KIEAEVAS(1)AR	2.2132	2	279120	1	0.0262548	88.42	2	KIEAEVAS(1)AR	0.90552	1	300400	1	1.10253e-35	187.47	2	KIEAEVAS(1)AR	3.0179	1	303800
Biological Process	GO:0042059	7	negative regulation of epidermal growth factor receptor signaling pathway	2.73	0.0136121	KHN77148.1	812	S	Integrin beta pat-3 [Toxocara canis] GN=pat-3	pat-3	0.999874	0.00502325	61.042	2	NPVYAGNS(1)AK	-0.97532	1	62317
[truncated: 71,545 more rows]
